# Supplementary material for: Cardiotoxicity adverse outcome pathway network: towards mechanistic and quantitative modelling
Source: Front Toxicol. 2026 May 18;8:1781536. doi: 10.3389/ftox.2026.1781536 (PMC13224945; doi:10.3389/ftox.2026.1781536)
Supplement: Supplementary file 1 [file Supplementaryfile1.zip]

Archive with 64 entries (52 files):
- Supplementary_files/
- Supplementary_files/aop_wiki_raw_data/
- Supplementary_files/aop_wiki_raw_data/aop-wiki-xml-2025-07-01.xml
- Supplementary_files/data/
- Supplementary_files/data/S1_KEs_screening.tsv
- Supplementary_files/data/S2_AOPs_overview.tsv
- Supplementary_files/data/S3_KEs_harmonization.tsv
- Supplementary_files/data/S4_Raw_network_data.tsv
- Supplementary_files/data/S5_Network_data.tsv
- Supplementary_files/data/S6_KE_attributes.tsv
- Supplementary_files/data/S7_Network_analysis.tsv
- Supplementary_files/data/S8_Simple_path.tsv
- Supplementary_files/data/S9_Methods_catalog.tsv
- Supplementary_files/Figures/
- Supplementary_files/Figures/Figure_1.png
- Supplementary_files/Figures/Figure_1.svg
- Supplementary_files/Figures/Figure_2.png
- Supplementary_files/Figures/Figure_2.svg
- Supplementary_files/Figures/Figure_2_vertical.png
- Supplementary_files/Figures/Figure_2_vertical.svg
- Supplementary_files/Figures/Figure_3.png
- Supplementary_files/Figures/Figure_3.svg
- Supplementary_files/Figures/Figure_4.png
- Supplementary_files/Figures/Figure_4.svg
- Supplementary_files/network/
- Supplementary_files/network/glyphs/
- Supplementary_files/network/glyphs/background.png
- Supplementary_files/network/network.xml
- Supplementary_files/network/network_cytoscape.cys
- Supplementary_files/network/network_cytoscape.png
- Supplementary_files/outputs/
- Supplementary_files/outputs/figures/
- Supplementary_files/outputs/figures/eccentricity_distribution.png
- Supplementary_files/outputs/figures/evidence_plot.png
- Supplementary_files/outputs/figures/ke_adjacency_donut.png
- Supplementary_files/outputs/figures/ke_distribution.png
- Supplementary_files/outputs/figures/ke_shared_distribution.png
- Supplementary_files/outputs/figures/top_connectivity.png
- Supplementary_files/outputs/figures/top_nodes_occurrence.png
- Supplementary_files/outputs/figures/understanding_plot.png
- Supplementary_files/outputs/network/
- Supplementary_files/outputs/network/aop_network.gpml
- Supplementary_files/outputs/network/aop_network.xml
- Supplementary_files/outputs/overlays/
- Supplementary_files/outputs/overlays/evidence_data.txt
- Supplementary_files/outputs/overlays/qUnd_data.txt
- Supplementary_files/outputs/tables/
- Supplementary_files/outputs/tables/complete_network_analysis.tsv
- Supplementary_files/outputs/tables/data_KEs.tsv
- Supplementary_files/outputs/tables/ke_full_mapping.tsv
- Supplementary_files/outputs/tables/ke_measurement_methods.tsv
- Supplementary_files/outputs/tables/ke_urls.tsv
- Supplementary_files/outputs/tables/node_annotations.tsv
- Supplementary_files/outputs/tables/node_attributes.tsv
- Supplementary_files/outputs/tables/node_convergence_divergence_analysis.tsv
- Supplementary_files/outputs/tables/shared_kes_summary.tsv
- Supplementary_files/outputs/tables/top_nodes_simple_path_occurence.tsv
- Supplementary_files/scripts/
- Supplementary_files/scripts/00_helper.R
- Supplementary_files/scripts/01_analysis_and_graphs.R
- Supplementary_files/scripts/02_interactive_network_preparation.R
- Supplementary_files/scripts/03_overlays.R
- Supplementary_files/scripts/04_methods_extractor.R
- Supplementary_files/Supplementary_Table_1.docx
