# Supplementary material for: Cardiotoxicity adverse outcome pathway network: towards mechanistic and quantitative modelling
Source: Front Toxicol. 2026 May 18;8:1781536. doi: 10.3389/ftox.2026.1781536 (PMC13224945; doi:10.3389/ftox.2026.1781536)
Supplement: Supplementary file 1 [file Supplementaryfile1.zip › Supplementary_files/aop_wiki_raw_data/aop-wiki-xml-2025-07-01.xml]

<?xml version="1.0" encoding="UTF-8"?>
<data xmlns="http://www.aopkb.org/aop-xml">
  <chemical id="765c66eb-2f9a-4244-94eb-796b2d1f2c5b">
    <casrn>83-79-4</casrn>
    <jchem-inchi-key>JUVIOZPCNVVQFO-HBGVWJBISA-N</jchem-inchi-key>
    <indigo-inchi-key>JUVIOZPCNVVQFO-HBGVWJBISA-N
</indigo-inchi-key>
    <preferred-name>Rotenone</preferred-name>
    <synonyms>
      <synonym>(1)Benzopyrano(3,4-b)furo(2,3-h)(1)benzopyran-6(6a H)-one, 1,2,12,12a-tetrahydro-8,9-dimethoxy-2-(1-m ethylethenyl)-, (2R-(2.alpha.,6a.alpha.,12a.alpha. ))-
</synonym>
      <synonym>[1]Benzopyrano[3,4-b]furo[2,3-h][1]benzopyran-6(6aH)-one, 1,2,12,12a-tetrahydro-8,9-dimethoxy-2-(1-methylethenyl)-, (2R,6aS,12aS)-
</synonym>
      <synonym>(-)-cis-Rotenone
</synonym>
      <synonym>(-)-Rotenone
</synonym>
      <synonym>(2R,6aS,12aS)-1,2,6,6a,12,12a-hexahidro-2-isopropenil-8,9-dimetoxicromeno[3,4-b]furo[2,3-h]cromen-6-ona
</synonym>
      <synonym>(2R,6aS,12aS)-1,2,6,6a,12,12a-Hexahydro-2-isopropenyl-8,9-dimethoxychromeno[3,4-b]furo[2,3-h]chromen-6-on
</synonym>
      <synonym>(2R,6AS,12aS)-1,2,6,6a,12,12a-hexahydro-2-isopropenyl-8,9-dimethoxychromeno[3,4-b]furo[2,3-h]chromen-6-one
</synonym>
      <synonym>(2R,6aS,12aS)-1,2,6,6a,12,12a-hexahydro-2-isopropenyl-8,9-dimethoxychromeno[3,4-b]furo[2,3-h]chromene-6-one
</synonym>
      <synonym>(2R,6AS,12aS)-1,2,6,6a,12,12a-Hexahydro-2-isopropenyl-8,9-dimethoxychromenol[3,4b]furo[2,3-h]chromen-6-one
</synonym>
      <synonym>[1]Benzopyrano[3,4-b]furo[2,3-h][1]benzopyran-6(6aH)-one, 1,2,12,12a-tetrahydro-8,9-dimethoxy-2-(1-methylethenyl)-, [2R-(2α,6aα,12aα)]-
</synonym>
      <synonym>[1]Benzopyrano[3,4-b]furo[2,3-h][1]benzopyran-6(6aαH)-one, 1,2,12,12aα-tetrahydro-2α-isopropenyl-8,9-dimethoxy-
</synonym>
      <synonym>5'β-Rotenone
</synonym>
      <synonym>Cube-Pulver
</synonym>
      <synonym>Dactinol
</synonym>
      <synonym>Dri-kil
</synonym>
      <synonym>Liquid Derris
</synonym>
      <synonym>Nicouline
</synonym>
      <synonym>Noxfish
</synonym>
      <synonym>NSC 26258
</synonym>
      <synonym>NSC 8505
</synonym>
      <synonym>Paraderil
</synonym>
      <synonym>ROTENON
</synonym>
      <synonym>Rotenox
</synonym>
      <synonym>Rotocide
</synonym>
      <synonym>Tubatoxin
</synonym>
    </synonyms>
    <dsstox-id>DTXSID6021248</dsstox-id>
  </chemical>
  <chemical id="add001b7-694a-4883-ac4c-fbaa97cdb154">
    <casrn>6659-45-6</casrn>
    <jchem-inchi-key>DTFARBHXORYQBF-HBGVWJBISA-N</jchem-inchi-key>
    <indigo-inchi-key>DTFARBHXORYQBF-HBGVWJBISA-N
</indigo-inchi-key>
    <preferred-name>1',2'-Dihydrorotenone</preferred-name>
    <dsstox-id>DTXSID5041227</dsstox-id>
  </chemical>
  <chemical id="9eb34e3a-526f-47f4-887e-9b01f347f42c">
    <casrn>134098-61-6</casrn>
    <jchem-inchi-key>YYJNOYZRYGDPNH-MFKUBSTISA-N</jchem-inchi-key>
    <indigo-inchi-key>YYJNOYZRYGDPNH-MFKUBSTISA-N
</indigo-inchi-key>
    <preferred-name>Fenpyroximate</preferred-name>
    <dsstox-id>DTXSID7032557</dsstox-id>
  </chemical>
  <chemical id="26754020-1a78-4ff7-9a68-540b34c653f8">
    <casrn>96489-71-3</casrn>
    <jchem-inchi-key>DWFZBUWUXWZWKD-UHFFFAOYSA-N</jchem-inchi-key>
    <indigo-inchi-key>DWFZBUWUXWZWKD-UHFFFAOYSA-N
</indigo-inchi-key>
    <preferred-name>Pyridaben</preferred-name>
    <synonyms>
      <synonym>3(2H)-Pyridazinone, 4-chloro-2-(1,1-dimethylethyl)-5-(((4-(1,1-dimethylethyl)phenyl)methyl)thio)-
</synonym>
    </synonyms>
    <dsstox-id>DTXSID5032573</dsstox-id>
  </chemical>
  <chemical id="e70aa9d3-1578-4ead-9365-230f711ae889">
    <casrn>7440-61-1</casrn>
    <jchem-inchi-key>JFALSRSLKYAFGM-UHFFFAOYSA-N</jchem-inchi-key>
    <indigo-inchi-key>JFALSRSLKYAFGM-UHFFFAOYSA-N
</indigo-inchi-key>
    <preferred-name>Uranium</preferred-name>
    <synonyms>
      <synonym>Uranium, isotope of mass 238
</synonym>
      <synonym>238U Element
</synonym>
      <synonym>UN 2979 (DOT)
</synonym>
      <synonym>Uranium I
</synonym>
    </synonyms>
    <dsstox-id>DTXSID1042522</dsstox-id>
  </chemical>
  <chemical id="b47120da-e4fc-4ff1-97dc-c74d20c595e2">
    <casrn>7440-43-9</casrn>
    <jchem-inchi-key>BDOSMKKIYDKNTQ-UHFFFAOYSA-N</jchem-inchi-key>
    <indigo-inchi-key>BDOSMKKIYDKNTQ-UHFFFAOYSA-N
</indigo-inchi-key>
    <preferred-name>Cadmium</preferred-name>
    <synonyms>
      <synonym>Cadimium
</synonym>
      <synonym>CADMIUM BLUE
</synonym>
      <synonym>CADMIUM, IN PLATTEN, STANGEN, BROCKEN,KOERNER
</synonym>
    </synonyms>
    <dsstox-id>DTXSID1023940</dsstox-id>
  </chemical>
  <chemical id="ac7ec389-bc90-4da9-93e3-d7f9fe40eba6">
    <casrn>112410-23-8</casrn>
    <jchem-inchi-key>QYPNKSZPJQQLRK-UHFFFAOYSA-N</jchem-inchi-key>
    <indigo-inchi-key>QYPNKSZPJQQLRK-UHFFFAOYSA-N
</indigo-inchi-key>
    <preferred-name>Tebufenozide</preferred-name>
    <dsstox-id>DTXSID4034948</dsstox-id>
  </chemical>
  <chemical id="318c66f2-82c8-4dfa-be22-ea9f547b7fb3">
    <casrn>5289-74-7</casrn>
    <jchem-inchi-key>NKDFYOWSKOHCCO-YPVLXUMRSA-N</jchem-inchi-key>
    <indigo-inchi-key>NKDFYOWSKOHCCO-YPVLXUMRSA-N
</indigo-inchi-key>
    <preferred-name>20-Hydroxyecdysone</preferred-name>
    <synonyms>
      <synonym>20E
</synonym>
    </synonyms>
    <dsstox-id>DTXSID5040388</dsstox-id>
  </chemical>
  <chemical id="9f47894a-9da6-4e06-b49c-5a6cd0512a0b">
    <casrn>13408-56-5</casrn>
    <jchem-inchi-key>PJYYBCXMCWDUAZ-JJJZTNILSA-N</jchem-inchi-key>
    <indigo-inchi-key>PJYYBCXMCWDUAZ-JJJZTNILSA-N
</indigo-inchi-key>
    <preferred-name>Ponasterone A</preferred-name>
    <synonyms>
      <synonym>PA
</synonym>
    </synonyms>
    <dsstox-id>DTXSID0040595</dsstox-id>
  </chemical>
  <chemical id="f962a1bc-aded-4221-91bd-a786197f20a1">
    <casrn>161050-58-4</casrn>
    <jchem-inchi-key>QCAWEPFNJXQPAN-UHFFFAOYSA-N</jchem-inchi-key>
    <indigo-inchi-key>QCAWEPFNJXQPAN-UHFFFAOYSA-N
</indigo-inchi-key>
    <preferred-name>Methoxyfenozide</preferred-name>
    <synonyms>
      <synonym>Benzoic acid, 3-methoxy-2-methyl-.2-(3,5-dimethylbenzoyl)-2-(1,1-dimethylethyl)hydrazide
</synonym>
    </synonyms>
    <dsstox-id>DTXSID3032628</dsstox-id>
  </chemical>
  <chemical id="b9fd6345-9957-4314-9065-17429c57875c">
    <casrn>112226-61-6</casrn>
    <jchem-inchi-key>CNKHSLKYRMDDNQ-UHFFFAOYSA-N</jchem-inchi-key>
    <indigo-inchi-key>CNKHSLKYRMDDNQ-UHFFFAOYSA-N
</indigo-inchi-key>
    <preferred-name>Halofenozide</preferred-name>
    <synonyms>
      <synonym>Benzoic acid, 4-chloro-, 2-benzoyl-2-(1,1-dimethylethyl)hydrazide
</synonym>
      <synonym>RH-70345
</synonym>
      <synonym>Mach-2
</synonym>
    </synonyms>
    <dsstox-id>DTXSID4032619</dsstox-id>
  </chemical>
  <chemical id="e5169c5f-1253-4393-8793-e9b18549b491">
    <casrn>143807-66-3</casrn>
    <jchem-inchi-key>HPNSNYBUADCFDR-UHFFFAOYSA-N</jchem-inchi-key>
    <indigo-inchi-key>HPNSNYBUADCFDR-UHFFFAOYSA-N
</indigo-inchi-key>
    <preferred-name>Chromafenozide</preferred-name>
    <synonyms>
      <synonym>2H-1-Benzopyran-6-carboxylic acid, 3,4-dihydro-5-methyl-, 2-(3,5-dimethylbenzoyl)-2-(1,1-dimethylethyl)hydrazide
</synonym>
    </synonyms>
    <dsstox-id>DTXSID4057976</dsstox-id>
  </chemical>
  <chemical id="3d414bad-8e9c-40dd-b2da-6f7bbb593397">
    <casrn>15130-85-5</casrn>
    <jchem-inchi-key>JQNVCUBPURTQPQ-GYVHUXHASA-N</jchem-inchi-key>
    <indigo-inchi-key>JQNVCUBPURTQPQ-GYVHUXHASA-N
</indigo-inchi-key>
    <preferred-name>Inokosterone</preferred-name>
    <dsstox-id>DTXSID40164756</dsstox-id>
  </chemical>
  <chemical id="a7189404-095d-4393-8d0b-1374c118feb0">
    <casrn>59456-70-1</casrn>
    <jchem-inchi-key>WWJFFVUVFNBJTN-UIBIZFFUSA-N</jchem-inchi-key>
    <indigo-inchi-key>WWJFFVUVFNBJTN-UIBIZFFUSA-N
</indigo-inchi-key>
    <preferred-name>Nikkomycins</preferred-name>
    <synonyms>
      <synonym>β-D-Allofuranuronic acid, 5-[[(2S,3S,4S)-2-amino-4-hydroxy-4-(5-hydroxy-2-pyridinyl)-3-methyl-1-oxobutyl]amino]-1,5-dideoxy-1-(3,4-dihydro-2,4-dioxo-1(2H)-pyrimidinyl)-
</synonym>
    </synonyms>
    <dsstox-id>DTXSID5058436</dsstox-id>
  </chemical>
  <chemical id="5d2f44fc-bf7c-413a-8f57-4cbc9102603f">
    <casrn>60-56-0</casrn>
    <jchem-inchi-key>PMRYVIKBURPHAH-UHFFFAOYSA-N</jchem-inchi-key>
    <indigo-inchi-key>PMRYVIKBURPHAH-UHFFFAOYSA-N
</indigo-inchi-key>
    <preferred-name>Methimazole</preferred-name>
    <synonyms>
      <synonym>2H-Imidazole-2-thione, 1,3-dihydro-1-methyl-
</synonym>
      <synonym>1,3-Dihydro-1-methyl-2H-imidazole-2-thione
</synonym>
      <synonym>1-Methyl-1,3-dihydroimidazole-2-thione
</synonym>
      <synonym>1-Methyl-1H-imidazole-2-thiol
</synonym>
      <synonym>1-Methyl-2-mercapto-1H-imidazole
</synonym>
      <synonym>1-Methyl-2-mercaptoimidazole
</synonym>
      <synonym>1-Methyl-4-imidazoline-2-thione
</synonym>
      <synonym>1-Methylimidazole-2(3H)-thione
</synonym>
      <synonym>1-Methylimidazole-2-thiol
</synonym>
      <synonym>1-Methylimidazole-2-thione
</synonym>
      <synonym>2-Mercapto-1-methyl-1H-imidazole
</synonym>
      <synonym>2-Mercapto-1-methylimidazole
</synonym>
      <synonym>2-Mercapto-N-methylimidazole
</synonym>
      <synonym>4-Imidazoline-2-thione, 1-methyl-
</synonym>
      <synonym>Basolan
</synonym>
      <synonym>Danantizol
</synonym>
      <synonym>Favistan
</synonym>
      <synonym>Frentirox
</synonym>
      <synonym>Imidazole-2-thiol, 1-methyl-
</synonym>
      <synonym>Mercaptazole
</synonym>
      <synonym>Mercazole
</synonym>
      <synonym>Mercazolyl
</synonym>
      <synonym>Metazolo
</synonym>
      <synonym>Methimazol
</synonym>
      <synonym>Methylmercaptoimidazole
</synonym>
      <synonym>Metothyrin
</synonym>
      <synonym>Metothyrine
</synonym>
      <synonym>Metotirin
</synonym>
      <synonym>N-Methyl-2-mercaptoimidazole
</synonym>
      <synonym>N-Methylimidazolethiol
</synonym>
      <synonym>NSC 38608
</synonym>
      <synonym>Strumazol
</synonym>
      <synonym>Tapazole
</synonym>
      <synonym>Thacapzol
</synonym>
      <synonym>Thiamazol
</synonym>
      <synonym>thiamazole
</synonym>
      <synonym>Thycapzol
</synonym>
      <synonym>Thymidazol
</synonym>
      <synonym>Thymidazole
</synonym>
      <synonym>tiamazol
</synonym>
    </synonyms>
    <dsstox-id>DTXSID4020820</dsstox-id>
  </chemical>
  <chemical id="de224918-c98a-470e-90b4-adfef5478ea3">
    <casrn>51-52-5</casrn>
    <jchem-inchi-key>KNAHARQHSZJURB-UHFFFAOYSA-N</jchem-inchi-key>
    <indigo-inchi-key>KNAHARQHSZJURB-UHFFFAOYSA-N
</indigo-inchi-key>
    <preferred-name>6-Propyl-2-thiouracil</preferred-name>
    <synonyms>
      <synonym>6-Propyl-2 thiouracil (PTU)
</synonym>
      <synonym>4(1H)-Pyrimidinone, 2,3-dihydro-6-propyl-2-thioxo-
</synonym>
      <synonym>2,3-Dihydro-6-propyl-2-thioxo-4(1H)-pyrimidinone
</synonym>
      <synonym>2-Mercapto-4-hydroxy-6-n-propylpyrimidine
</synonym>
      <synonym>2-Mercapto-4-hydroxy-6-propylpyrimidine
</synonym>
      <synonym>2-Mercapto-6-propylpyrimidin-4-ol
</synonym>
      <synonym>2-Thio-4-oxo-6-propyl-1,3-pyrimidine
</synonym>
      <synonym>2-Thio-6-propyl-1,3-pyrimidin-4-one
</synonym>
      <synonym>6-n-Propyl-2-thiouracil
</synonym>
      <synonym>6-n-Propylthiouracil
</synonym>
      <synonym>6-Propyl-2-thio-2,4(1H,3H)pyrimidinedione
</synonym>
      <synonym>6-Propylthiouracil
</synonym>
      <synonym>NSC 6498
</synonym>
      <synonym>NSC 70461
</synonym>
      <synonym>Procasil
</synonym>
      <synonym>Propacil
</synonym>
      <synonym>propiltiouracilo
</synonym>
      <synonym>Propycil
</synonym>
      <synonym>Propyl-Thiorist
</synonym>
      <synonym>Propylthiorit
</synonym>
      <synonym>propylthiouracil
</synonym>
      <synonym>Propylthiouracile
</synonym>
      <synonym>Propyl-Thyracil
</synonym>
      <synonym>Prothiucil
</synonym>
      <synonym>Prothiurone
</synonym>
      <synonym>Prothycil
</synonym>
      <synonym>Prothyran
</synonym>
      <synonym>Protiural
</synonym>
      <synonym>Thiuragyl
</synonym>
      <synonym>Thyreostat II
</synonym>
      <synonym>URACIL, 4-PROPYL-2-THIO-
</synonym>
      <synonym>Uracil, 6-propyl-2-thio-
</synonym>
    </synonyms>
    <dsstox-id>DTXSID5021209</dsstox-id>
  </chemical>
  <chemical id="085e83b1-7133-4832-85c2-2b1b8ab09231">
    <casrn>14797-73-0</casrn>
    <jchem-inchi-key>VLTRZXGMWDSKGL-UHFFFAOYSA-M</jchem-inchi-key>
    <indigo-inchi-key>VLTRZXGMWDSKGL-UHFFFAOYSA-M
</indigo-inchi-key>
    <preferred-name>Perchlorate</preferred-name>
    <synonyms>
      <synonym>Perchlorate ion
</synonym>
      <synonym>Perchlorate ion (ClO41-)
</synonym>
      <synonym>Perchlorate ion(1-)
</synonym>
      <synonym>Perchlorate(1-)
</synonym>
      <synonym>Perchloric acid, ion(1-)
</synonym>
    </synonyms>
    <dsstox-id>DTXSID6024252</dsstox-id>
  </chemical>
  <chemical id="bce344ab-7044-4d09-95a4-60dbdccc2a23">
    <casrn>124-87-8</casrn>
    <jchem-inchi-key></jchem-inchi-key>
    <indigo-inchi-key>
</indigo-inchi-key>
    <preferred-name>Picrotoxin</preferred-name>
    <synonyms>
      <synonym>Cocculin
</synonym>
      <synonym>NSC 403139
</synonym>
      <synonym>Fish berry
</synonym>
      <synonym>picrotoxina
</synonym>
      <synonym>picrotoxine
</synonym>
      <synonym>Pikrotoxin
</synonym>
      <synonym>UN 1584
</synonym>
    </synonyms>
    <dsstox-id>DTXSID7045605</dsstox-id>
  </chemical>
  <chemical id="2930577a-af85-43df-ba7d-57864032ad6a">
    <casrn>58-89-9</casrn>
    <jchem-inchi-key>JLYXXMFPNIAWKQ-GNIYUCBRNA-N</jchem-inchi-key>
    <indigo-inchi-key>JLYXXMFPNIAWKQ-GNIYUCBRSA-N
</indigo-inchi-key>
    <preferred-name>Lindane</preferred-name>
    <synonyms>
      <synonym>gamma-HCH
</synonym>
      <synonym>gamma-Hexachlorocyclohexane
</synonym>
      <synonym>gamma-1,2,3,4,5,6-Hexachlorocyclohexane
</synonym>
      <synonym>Cyclohexane, 1,2,3,4,5,6-hexachloro-, (1α,2α,3β,4α,5α,6β)-
</synonym>
      <synonym>(1α,2α,3β,4α,5α,6β)-1,2,3,4,5,6-Hexachlorocyclohexane
</synonym>
      <synonym>1,2,3,4,5,6-G-HEXACHLOROCYCLOHEXANE
</synonym>
      <synonym>Aalindan
</synonym>
      <synonym>Aficide
</synonym>
      <synonym>Agrocide
</synonym>
      <synonym>Agrocide III
</synonym>
      <synonym>Agrocide WP
</synonym>
      <synonym>Ameisenmittel Merck
</synonym>
      <synonym>Aparasin
</synonym>
      <synonym>Aphtiria
</synonym>
      <synonym>Aplidal
</synonym>
      <synonym>Arbitex
</synonym>
      <synonym>Arcotal S
</synonym>
      <synonym>Ben-Hex
</synonym>
      <synonym>Benhexol
</synonym>
      <synonym>Bercema-Spritz-Lindan 50
</synonym>
      <synonym>Celanex
</synonym>
      <synonym>Chloresene
</synonym>
      <synonym>Codechine
</synonym>
      <synonym>Cyclohexane, 1,2,3,4,5,6-hexachloro-, γ-
</synonym>
      <synonym>Devoran
</synonym>
      <synonym>Dol Granule
</synonym>
      <synonym>Drilltox-Spezial Aglukon
</synonym>
      <synonym>Entomoxan
</synonym>
      <synonym>Esoderm
</synonym>
      <synonym>Fenoform forte
</synonym>
      <synonym>Forst-Nexen
</synonym>
      <synonym>Gamacid
</synonym>
      <synonym>Gamacide
</synonym>
      <synonym>Gamacide 20
</synonym>
      <synonym>Gamma benzene hexachloride
</synonym>
      <synonym>Gammalin
</synonym>
      <synonym>Gammalin 20
</synonym>
      <synonym>Gammaterr
</synonym>
      <synonym>Gammexane
</synonym>
      <synonym>Gamoline
</synonym>
      <synonym>Geobilan
</synonym>
      <synonym>Heclotox
</synonym>
      <synonym>Hexachloran
</synonym>
      <synonym>Hexachlorane
</synonym>
      <synonym>Hexatin
</synonym>
      <synonym>Hexaverm
</synonym>
      <synonym>Hexicide
</synonym>
      <synonym>Hexyclan
</synonym>
      <synonym>Hilbeech
</synonym>
      <synonym>Hungaria L 7
</synonym>
      <synonym>Jacutin
</synonym>
      <synonym>Kanodane
</synonym>
      <synonym>Kokotine
</synonym>
      <synonym>Lasochron
</synonym>
      <synonym>Lendine
</synonym>
      <synonym>Lidano
</synonym>
      <synonym>Lidenal
</synonym>
      <synonym>Lindafor
</synonym>
      <synonym>Lindane (g-BHC or g-HCH)
</synonym>
      <synonym>Lindane [cyclohexane, 1,2,3,4,5,6-hexachloro-(1α,2α,3β,4α,5α,6β)-]
</synonym>
      <synonym>Lindatox
</synonym>
      <synonym>Lindosep
</synonym>
      <synonym>Lorexane
</synonym>
      <synonym>Mglawik L
</synonym>
      <synonym>Mszycol
</synonym>
      <synonym>Neo-Scabicidol
</synonym>
      <synonym>Nexen FB
</synonym>
      <synonym>Nexit Stark
</synonym>
      <synonym>Nexol E
</synonym>
      <synonym>Nicochloran
</synonym>
      <synonym>Omnitox
</synonym>
      <synonym>Ovadziak
</synonym>
      <synonym>Owadziak
</synonym>
      <synonym>Pedraczak
</synonym>
      <synonym>Pflanzol
</synonym>
      <synonym>Prodactif
</synonym>
      <synonym>Quellada
</synonym>
      <synonym>Sang-gamma
</synonym>
      <synonym>Scabecid
</synonym>
      <synonym>Scabene
</synonym>
      <synonym>Spritzlindane
</synonym>
      <synonym>Spritz-Rapidin
</synonym>
      <synonym>Spruehpflanzol
</synonym>
      <synonym>Streunex
</synonym>
      <synonym>Verindal Ultra
</synonym>
      <synonym>γ-1,2,3,4,5,6-Hexachlorocyclohexane
</synonym>
      <synonym>γ-Benzene hexachloride
</synonym>
      <synonym>γ-Benzohexachloride
</synonym>
      <synonym>γ-HCH or γ-BHC
</synonym>
      <synonym>γ-HCH ou γ-BHC
</synonym>
      <synonym>γ-HCH γ-BHC
</synonym>
      <synonym>γ-Hexachloran
</synonym>
      <synonym>γ-Hexachlorane
</synonym>
      <synonym>γ-Hexachlorobenzene
</synonym>
      <synonym>γ-Hexachlorocyclohexane
</synonym>
      <synonym>γ-Lindane
</synonym>
    </synonyms>
    <dsstox-id>DTXSID2020686</dsstox-id>
  </chemical>
  <chemical id="b64680c3-f906-467a-8021-9171330ed992">
    <casrn>60-57-1</casrn>
    <jchem-inchi-key>DFBKLUNHFCTMDC-PICURKEMNA-N</jchem-inchi-key>
    <indigo-inchi-key>DFBKLUNHFCTMDC-PICURKEMSA-N
</indigo-inchi-key>
    <preferred-name>Dieldrin</preferred-name>
    <synonyms>
      <synonym>2,7:3,6-Dimethanonaphth[2,3-b]oxirene, 3,4,5,6,9,9-hexachloro-1a,2,2a,3,6,6a,7,7a-octahydro-, (1aR,2R,2aS,3S,6R,6aR,7S,7aS)-rel-
</synonym>
      <synonym>(1aα,2β,2aα,3β,6β,6aα,7β,7aα)-3,4,5,6,9,9-Hexachloro-1a,2,2a,3,6,6a,7,7a-octahydro-2,7:3,6-dimethanonaphth[2,3-b]oxirene
</synonym>
      <synonym>1,2,3,4,10,10-Hexachloro-6,7-epoxy-1,4,4a,5,6,7,8,8a-octahydro-1,4-endo,exo-5,8-dimethanonaphthalene
</synonym>
      <synonym>1,2,3,4,10,10-Hexachloro-6,7-epoxy-1,4,4a,5,6,7,8,8a-octahydro-endo-1,4-exo-5,8-dimethanonaphthalene
</synonym>
      <synonym>1,4:5,8-Dimethanonaphthalene, 1,2,3,4,10,10-hexachloro-6,7-epoxy-1,4,4a,5,6,7,8,8a-octahydro-, endo,exo-
</synonym>
      <synonym>2,7:3,6-Dimethanonaphth[2,3-b]oxirene, 3,4,5,6,9,9-hexachloro-1a,2,2a,3,6,6a,7,7a-octahydro-, (1aα,2β,2aα,3β,6β,6aα,7β,7aα)-
</synonym>
      <synonym>Aldrin epoxide
</synonym>
      <synonym>Dieldrex
</synonym>
      <synonym>dieldrina
</synonym>
      <synonym>dieldrine
</synonym>
      <synonym>Dielmoth
</synonym>
      <synonym>Dorytox
</synonym>
      <synonym>exo-Dieldrin
</synonym>
      <synonym>Illoxol
</synonym>
      <synonym>Insectlack
</synonym>
      <synonym>Kombi-Albertan
</synonym>
      <synonym>Moth Snub D
</synonym>
      <synonym>Octalox
</synonym>
      <synonym>Red Shield
</synonym>
      <synonym>Termitox
</synonym>
    </synonyms>
    <dsstox-id>DTXSID9020453</dsstox-id>
  </chemical>
  <chemical id="86d255f4-88dd-481e-a246-60eae5dfdefd">
    <casrn>76-44-8</casrn>
    <jchem-inchi-key>FRCCEHPWNOQAEU-UHFFFAOYNA-N</jchem-inchi-key>
    <indigo-inchi-key>FRCCEHPWNOQAEU-UHFFFAOYSA-N
</indigo-inchi-key>
    <preferred-name>Heptachlor</preferred-name>
    <synonyms>
      <synonym>4,7-Methano-1H-indene, 1,4,5,6,7,8,8-heptachloro-3a,4,7,7a-tetrahydro-
</synonym>
      <synonym>1,4,5,6,7,10,10-Heptachloro-4,7,8,9-tetrahydro-4,7-methyleneindene
</synonym>
      <synonym>1,4,5,6,7,8,8-Heptachloro-3a,4,7,7a-tetrahydro-4,7-methano-1H-indene
</synonym>
      <synonym>1,4,5,6,7,8,8-Heptachloro-3a,4,7,7a-tetrahydro-4,7-methanoindene
</synonym>
      <synonym>1,4,5,6,7,8,8-Heptachloro-3α,4,7,7α-tetrahydro-4,7-endo-methanoindene
</synonym>
      <synonym>3,4,5,6,8,8a-Heptachlorodicyclopentadiene
</synonym>
      <synonym>3-Chlorochlordene
</synonym>
      <synonym>4,7-Methano-1H-indene, 1,4,5,6,7,8,8-heptachloro-3a,4,7,7a-tetrahydro-,
</synonym>
      <synonym>4,7-Methanoindene, 1,4,5,6,7,8,8-heptachloro-3a,4,7,7a-tetrahydro-
</synonym>
      <synonym>Aahepta
</synonym>
      <synonym>Agroceres
</synonym>
      <synonym>Arbinex 30TN
</synonym>
      <synonym>ENT 15, 152
</synonym>
      <synonym>Heptachlor [1,4,5,6,7,8,8-Heptachloro-3a,4,7,7a-tetrahydro-4,7-methano-1H-indene]
</synonym>
      <synonym>Heptachlorane
</synonym>
      <synonym>heptachlore
</synonym>
      <synonym>heptacloro
</synonym>
      <synonym>NSC 8930
</synonym>
      <synonym>Rhodiachlor
</synonym>
      <synonym>Velsicol 104
</synonym>
    </synonyms>
    <dsstox-id>DTXSID3020679</dsstox-id>
  </chemical>
  <chemical id="bc1cd664-20c7-4896-86c5-a96fed0da02e">
    <casrn>115-29-7</casrn>
    <jchem-inchi-key>RDYMFSUJUZBWLH-UHFFFAOYNA-N</jchem-inchi-key>
    <indigo-inchi-key>RDYMFSUJUZBWLH-UHFFFAOYSA-N
</indigo-inchi-key>
    <preferred-name>Endosulfan</preferred-name>
    <synonyms>
      <synonym>6,9-Methano-2,4,3-benzodioxathiepin, 6,7,8,9,10,10-hexachloro-1,5,5a,6,9,9a-hexahydro-, 3-oxide
</synonym>
      <synonym>1,2,3,4,7,7-Hexachlorobicyclo[2.2.1]-2-heptene-5,6-bisoxymethylene sulfite
</synonym>
      <synonym>1,4,5,6,7,7-Hexachloro-5-norbornene-2,3-dimethanol cyclic sulfite
</synonym>
      <synonym>5-Norbornene-2,3-dimethanol, 1,4,5,6,7,7-hexachloro-, cyclic sulfite
</synonym>
      <synonym>6,7,8,9,10,10-Hexachloro-1,5,5a,6,9,9a-hexahydro-6,9-methano-2,4,3-benzodioxathiepin-3-oxide
</synonym>
      <synonym>6,7,8,9,10,10-Hexachloro-1,5,5α,6,9,9α-hexahydro-6,9-methano-2,4,3-benzodioxathiepin-3-oxide
</synonym>
      <synonym>6,9-Methano-2,4,3-benzodioxathiepin, 6,7,8,9,10,10-hexachloro-1,5, 5a,6,9,9a-hexahydro-, 3-oxide
</synonym>
      <synonym>Benzoepin
</synonym>
      <synonym>Chlorthiepin
</synonym>
      <synonym>Endocel
</synonym>
      <synonym>Endodhan
</synonym>
      <synonym>Endosulfan 35EC
</synonym>
      <synonym>Endosulphan
</synonym>
      <synonym>Endotaf
</synonym>
      <synonym>Ethiosulfan
</synonym>
      <synonym>Madhusulphan
</synonym>
      <synonym>Niagara 5462
</synonym>
      <synonym>Parrysulfan
</synonym>
      <synonym>Thiodan
</synonym>
      <synonym>Thiodan 35EC
</synonym>
      <synonym>Thioflo
</synonym>
      <synonym>Thionex
</synonym>
      <synonym>α,β-1,2,3,4,7,7-Hexachlorobicyclo[2.2.1]-2-heptene-5,6-bisoxymethylene sulfite
</synonym>
    </synonyms>
    <dsstox-id>DTXSID1020560</dsstox-id>
  </chemical>
  <chemical id="c9595687-fdae-4a7c-8795-01a774c1043d">
    <casrn>120068-37-3</casrn>
    <jchem-inchi-key>ZOCSXAVNDGMNBV-UHFFFAOYNA-N</jchem-inchi-key>
    <indigo-inchi-key>ZOCSXAVNDGMNBV-UHFFFAOYSA-N
</indigo-inchi-key>
    <preferred-name>Fipronil</preferred-name>
    <synonyms>
      <synonym>1H-Pyrazole-3-carbonitrile, 5-amino-1-[2,6-dichloro-4-(trifluoromethyl)phenyl]-4-[(trifluoromethyl)sulfinyl]-
</synonym>
      <synonym>(+)-5-Amino-1-(2,6-dichloro-α,α,α-trifluoro-p-tolyl)-4-trifluoromethylsulfinylpyrazozole-3-carbonitrile
</synonym>
      <synonym>1-[2,6-Dichloro-4-(trifluoromethyl)phenyl]-3-cyano-4-[(trifluoromethyl)sulfinyl]-5-aminopyrazole
</synonym>
      <synonym>5-Amino-1-(2,6-dichloro-4-trifluoromethylphenyl)-3-cyano-4-trifluoromethylsulfinylpyrazole
</synonym>
      <synonym>5-Amino-1-(2,6-dichloro-4-trifluoromethylphenyl)-4-trifluoromethylsulfinyl-1H-pyrazole-3-carbonitrile
</synonym>
      <synonym>Fluocyanobenpyrazole
</synonym>
      <synonym>Frontline Spot-on
</synonym>
      <synonym>Frontline Spray
</synonym>
      <synonym>Frontline Top Spot
</synonym>
      <synonym>Goliath gel
</synonym>
      <synonym>Granedo MC
</synonym>
      <synonym>Grenade MC
</synonym>
      <synonym>Maxforce FC
</synonym>
      <synonym>Maxforce FC Select Roach Killer Bait Gel
</synonym>
      <synonym>Regent TS
</synonym>
      <synonym>Termidor
</synonym>
      <synonym>Termidor 80WG
</synonym>
      <synonym>TopChoice
</synonym>
    </synonyms>
    <dsstox-id>DTXSID4034609</dsstox-id>
  </chemical>
  <chemical id="fa5a90f9-b5cd-4f85-aa80-037bc608e9da">
    <casrn>7439-92-1</casrn>
    <jchem-inchi-key>WABPQHHGFIMREM-UHFFFAOYSA-N</jchem-inchi-key>
    <indigo-inchi-key>WABPQHHGFIMREM-UHFFFAOYSA-N
</indigo-inchi-key>
    <preferred-name>Lead</preferred-name>
    <synonyms>
      <synonym>Pb
</synonym>
      <synonym>Blei in massiver form(nicht pulver)
</synonym>
      <synonym>Blei(pulver)
</synonym>
      <synonym>C.I. Pigment Metal 4
</synonym>
      <synonym>Lead element
</synonym>
      <synonym>Lead Flake
</synonym>
      <synonym>LEAD INGOT
</synonym>
      <synonym>Lead metal
</synonym>
      <synonym>Plomb(poudre)
</synonym>
      <synonym>Plumbum
</synonym>
      <synonym>Rough lead bullion
</synonym>
    </synonyms>
    <dsstox-id>DTXSID2024161</dsstox-id>
  </chemical>
  <chemical id="4e1476cb-0610-49f4-9f6e-81155d28d0af">
    <casrn>55-18-5</casrn>
    <jchem-inchi-key>WBNQDOYYEUMPFS-UHFFFAOYSA-N</jchem-inchi-key>
    <indigo-inchi-key>WBNQDOYYEUMPFS-UHFFFAOYSA-N
</indigo-inchi-key>
    <preferred-name>N-Nitrosodiethylamine</preferred-name>
    <synonyms>
      <synonym>DEN
</synonym>
      <synonym>Ethanamine, N-ethyl-N-nitroso-
</synonym>
      <synonym>Diethylamine, N-nitroso-
</synonym>
      <synonym>Diethylnitrosamide
</synonym>
      <synonym>Diethylnitrosoamin
</synonym>
      <synonym>Diethylnitrosoamine
</synonym>
      <synonym>dietilnitrosoamina
</synonym>
      <synonym>N,N-Diethylnitrosoamine
</synonym>
      <synonym>N-Ethyl-N-nitrosoethanamine
</synonym>
      <synonym>Nitrosodiethylamine
</synonym>
      <synonym>N-NITROSODIAETHYLAMIN
</synonym>
      <synonym>N-Nitroso-N,N-diethylamine
</synonym>
      <synonym>NSC 132
</synonym>
      <synonym>diethylnitrosamine
</synonym>
    </synonyms>
    <dsstox-id>DTXSID2021028</dsstox-id>
  </chemical>
  <chemical id="150cb7a9-c81d-40bf-89ae-1404acace68c">
    <casrn>64-67-5</casrn>
    <jchem-inchi-key>DENRZWYUOJLTMF-UHFFFAOYSA-N</jchem-inchi-key>
    <indigo-inchi-key>DENRZWYUOJLTMF-UHFFFAOYSA-N
</indigo-inchi-key>
    <preferred-name>Diethyl sulfate</preferred-name>
    <synonyms>
      <synonym>Sulfuric acid, diethyl ester
</synonym>
      <synonym>DIAETHYLSULFAT
</synonym>
      <synonym>diethyl sulphate
</synonym>
      <synonym>Diethylsulfat
</synonym>
      <synonym>NSC 56380
</synonym>
      <synonym>Sulfate de diethyle
</synonym>
      <synonym>sulfato de dietilo
</synonym>
      <synonym>Sulfuric acid diethyl ester
</synonym>
      <synonym>UN 1594
</synonym>
    </synonyms>
    <dsstox-id>DTXSID1024045</dsstox-id>
  </chemical>
  <chemical id="b75f4700-2025-486e-a0a1-5d908573b80e">
    <casrn>62-75-9</casrn>
    <jchem-inchi-key>UMFJAHHVKNCGLG-UHFFFAOYSA-N</jchem-inchi-key>
    <indigo-inchi-key>UMFJAHHVKNCGLG-UHFFFAOYSA-N
</indigo-inchi-key>
    <preferred-name>N-Nitrosodimethylamine</preferred-name>
    <synonyms>
      <synonym>DMN
</synonym>
      <synonym>Methanamine, N-methyl-N-nitroso-
</synonym>
      <synonym>DIMETHYLAMINE, N-NITROSO-
</synonym>
      <synonym>Dimethylnitrosoamin
</synonym>
      <synonym>Dimethylnitrosoamine
</synonym>
      <synonym>dimetilnitrosoamina
</synonym>
      <synonym>Nitrosodimethylamine
</synonym>
      <synonym>Nitrosodimetilamina
</synonym>
      <synonym>N-Methyl-N-nitrosomethanamine
</synonym>
      <synonym>N-NITROSODIMETHYLAMIN
</synonym>
      <synonym>N-Nitroso-N,N-dimethylamine
</synonym>
      <synonym>NSC 23226
</synonym>
      <synonym>Dimethylnitrosamine
</synonym>
    </synonyms>
    <dsstox-id>DTXSID7021029</dsstox-id>
  </chemical>
  <chemical id="02f3fc33-9bff-483b-9822-5ff2045463f7">
    <casrn>77-78-1</casrn>
    <jchem-inchi-key>VAYGXNSJCAHWJZ-UHFFFAOYSA-N</jchem-inchi-key>
    <indigo-inchi-key>VAYGXNSJCAHWJZ-UHFFFAOYSA-N
</indigo-inchi-key>
    <preferred-name>Dimethyl sulfate</preferred-name>
    <synonyms>
      <synonym>Sulfuric acid, dimethyl ester
</synonym>
      <synonym>Dimethyl monosulfate
</synonym>
      <synonym>dimethyl sulphate
</synonym>
      <synonym>Dimethylsulfat
</synonym>
      <synonym>DIMETHYLSULFATE
</synonym>
      <synonym>NSC 56194
</synonym>
      <synonym>Sulfate de dimethyle
</synonym>
      <synonym>sulfato de dimetilo
</synonym>
      <synonym>Sulfuric acid dimethyl ester
</synonym>
      <synonym>SULFURIC ACID DIMETHYLESTER
</synonym>
      <synonym>UN 1595
</synonym>
    </synonyms>
    <dsstox-id>DTXSID5024055</dsstox-id>
  </chemical>
  <chemical id="9141d45b-0c45-4c93-b767-a79b690663cf">
    <casrn>62-50-0</casrn>
    <jchem-inchi-key>PLUBXMRUUVWRLT-UHFFFAOYSA-N</jchem-inchi-key>
    <indigo-inchi-key>PLUBXMRUUVWRLT-UHFFFAOYSA-N
</indigo-inchi-key>
    <preferred-name>Ethyl methanesulfonate</preferred-name>
    <synonyms>
      <synonym>EMS
</synonym>
      <synonym>Methanesulfonic acid, ethyl ester
</synonym>
      <synonym>Ethyl mesylate
</synonym>
      <synonym>Ethyl methane sulfonate
</synonym>
      <synonym>ethyl methanesulphonate
</synonym>
      <synonym>Ethylmethansulfonat
</synonym>
      <synonym>metanosulfonato de etilo
</synonym>
      <synonym>Methanesulfonate d'ethyle
</synonym>
      <synonym>Methanesulfonic acid ethyl ester
</synonym>
      <synonym>METHANSULFONSAEURE-AETHYLESTER
</synonym>
      <synonym>METHYLSULFONATE, ETHYL
</synonym>
      <synonym>NSC 26805
</synonym>
      <synonym>O-Ethyl methylsulfonate
</synonym>
    </synonyms>
    <dsstox-id>DTXSID6025309</dsstox-id>
  </chemical>
  <chemical id="beb689b1-fb8b-481f-8a18-06290b6e35fe">
    <casrn>759-73-9</casrn>
    <jchem-inchi-key>FUSGACRLAFQQRL-UHFFFAOYSA-N</jchem-inchi-key>
    <indigo-inchi-key>FUSGACRLAFQQRL-UHFFFAOYSA-N
</indigo-inchi-key>
    <preferred-name>1-Ethyl-1-nitrosourea</preferred-name>
    <synonyms>
      <synonym>ENU
</synonym>
      <synonym>Urea, N-ethyl-N-nitroso-
</synonym>
      <synonym>N-AETHYL-N-NITROSO-HARNSTOFF
</synonym>
      <synonym>N-Ethyl-N-nitrosoharnstoff
</synonym>
      <synonym>N-ethyl-N-nitrosourea
</synonym>
      <synonym>N-Ethyl-N-nitrosouree
</synonym>
      <synonym>N-etil-N-nitrosourea
</synonym>
      <synonym>N-Nitroso-N-ethylurea
</synonym>
      <synonym>NSC 45403
</synonym>
      <synonym>Urea, 1-ethyl-1-nitroso-
</synonym>
    </synonyms>
    <dsstox-id>DTXSID8020593</dsstox-id>
  </chemical>
  <chemical id="666a333b-cc56-46a3-b7f7-2fdf13568990">
    <casrn>63885-23-4</casrn>
    <jchem-inchi-key>ZGONASGBWOJHDD-UHFFFAOYSA-N</jchem-inchi-key>
    <indigo-inchi-key>ZGONASGBWOJHDD-UHFFFAOYSA-N
</indigo-inchi-key>
    <preferred-name>N′-Ethyl-N-nitro-N-nitrosoguanidine</preferred-name>
    <dsstox-id>DTXSID3020592</dsstox-id>
  </chemical>
  <chemical id="b6ff5d32-ec12-4ece-819e-64d6e6ac7ade">
    <casrn>926-06-7</casrn>
    <jchem-inchi-key>SWWHCQCMVCPLEQ-UHFFFAOYSA-N</jchem-inchi-key>
    <indigo-inchi-key>SWWHCQCMVCPLEQ-UHFFFAOYSA-N
</indigo-inchi-key>
    <preferred-name>Isopropyl methanesulfonate</preferred-name>
    <dsstox-id>DTXSID8031497</dsstox-id>
  </chemical>
  <chemical id="6bf5ba5c-8ff3-4ea2-9f82-d8253325385b">
    <casrn>66-27-3</casrn>
    <jchem-inchi-key>MBABOKRGFJTBAE-UHFFFAOYSA-N</jchem-inchi-key>
    <indigo-inchi-key>MBABOKRGFJTBAE-UHFFFAOYSA-N
</indigo-inchi-key>
    <preferred-name>Methyl methanesulfonate</preferred-name>
    <synonyms>
      <synonym>MMS
</synonym>
      <synonym>Methanesulfonic acid, methyl ester
</synonym>
      <synonym>metanosulfonato de metilo
</synonym>
      <synonym>Methanesulfonate de methyle
</synonym>
      <synonym>methyl methanesulphonate
</synonym>
      <synonym>Methyl methylsulfonate
</synonym>
      <synonym>Methylmethansulfonat
</synonym>
      <synonym>METHYLSULFONATE, METHYL
</synonym>
      <synonym>NSC 50256
</synonym>
    </synonyms>
    <dsstox-id>DTXSID7020845</dsstox-id>
  </chemical>
  <chemical id="e1256c86-2ad4-4dd4-9ded-21b8858fc925">
    <casrn>70-25-7</casrn>
    <jchem-inchi-key>VZUNGTLZRAYYDE-UHFFFAOYSA-N</jchem-inchi-key>
    <indigo-inchi-key>VZUNGTLZRAYYDE-UHFFFAOYSA-N
</indigo-inchi-key>
    <preferred-name>Methylnitronitrosoguanidine</preferred-name>
    <synonyms>
      <synonym>1-Methyl-3-nitro-1-nitroso-guanidine
</synonym>
      <synonym>Guanidine, N-methyl-N'-nitro-N-nitroso-
</synonym>
      <synonym>1-Methyl-1-nitroso-2-nitroguanidine
</synonym>
      <synonym>1-Methyl-1-nitroso-3-nitroguanidine
</synonym>
      <synonym>1-Methyl-3-nitro-1-nitrosoguanidin
</synonym>
      <synonym>1-METHYL-3-NITRO-1-NITROSO-GUANIDIN
</synonym>
      <synonym>1-Methyl-3-nitro-1-nitrosoguanidine
</synonym>
      <synonym>1-metil-3-nitro-1-nitrosoguanidina
</synonym>
      <synonym>1-Nitroso-3-nitro-1-methylguanidine
</synonym>
      <synonym>Guanidine, 1-methyl-3-nitro-1-nitroso-
</synonym>
      <synonym>Methylnitronitrosoguanidine
</synonym>
      <synonym>N-Methyl-N1-nitro-N-nitrosoguanidine
</synonym>
      <synonym>N-Methyl-nitroso-N'-nitroguanidine
</synonym>
      <synonym>N-Methyl-N'-nitro-N-nitrosoguanadine
</synonym>
      <synonym>N-Methyl-N'-nitro-N-nitrosoquanidine
</synonym>
      <synonym>N-Methyl-N-nitroso-N'-nitroguanidine
</synonym>
      <synonym>N-Nitroso-N-methylnitroguanidine
</synonym>
      <synonym>N-Nitroso-N-methyl-N'-nitroguanidine
</synonym>
      <synonym>N-Nitroso-N'-nitro-N-methylguanidine
</synonym>
      <synonym>NSC 9369
</synonym>
    </synonyms>
    <dsstox-id>DTXSID2020846</dsstox-id>
  </chemical>
  <chemical id="266e24a6-e58d-4e0d-ad4d-9f68c4d915df">
    <casrn>56-38-2</casrn>
    <jchem-inchi-key>LCCNCVORNKJIRZ-UHFFFAOYSA-N</jchem-inchi-key>
    <indigo-inchi-key>LCCNCVORNKJIRZ-UHFFFAOYSA-N
</indigo-inchi-key>
    <preferred-name>Parathion</preferred-name>
    <synonyms>
      <synonym>Diethyl O-p-nitrophenyl phosphorothioate
</synonym>
      <synonym>Phosphorothioic acid, O,O-diethylO-(4-nitrophenyl) ester
</synonym>
      <synonym>Alleron
</synonym>
      <synonym>American Cyanamid 3422
</synonym>
      <synonym>Aphamite
</synonym>
      <synonym>Bayer E-605
</synonym>
      <synonym>Bladan F
</synonym>
      <synonym>Diethyl 4-nitrophenyl phosphorothioate
</synonym>
      <synonym>Diethyl parathion
</synonym>
      <synonym>Diethyl p-nitrophenyl phosphorothionate
</synonym>
      <synonym>Diethyl p-nitrophenyl thionophosphate
</synonym>
      <synonym>Ethyl parathion
</synonym>
      <synonym>Folidol
</synonym>
      <synonym>Folidol E
</synonym>
      <synonym>Folidol E-605
</synonym>
      <synonym>Folidol oil
</synonym>
      <synonym>Fosferno
</synonym>
      <synonym>Gearphos
</synonym>
      <synonym>Lirothion
</synonym>
      <synonym>Nitrostigmine
</synonym>
      <synonym>Nourithion
</synonym>
      <synonym>NSC 8933
</synonym>
      <synonym>O,O-Diethyl O-(4-nitrophenyl) phosphorothioate
</synonym>
      <synonym>O,O-Diethyl O-(p-nitrophenyl) phosphorothioate
</synonym>
      <synonym>O,O-Diethyl O-p-nitrophenyl thiophosphate
</synonym>
      <synonym>O,O-Diethyl-O-(4-nitrophenyl)phosphorothioate
</synonym>
      <synonym>Oleoparathene
</synonym>
      <synonym>Oleoparathion
</synonym>
      <synonym>Paraphos
</synonym>
      <synonym>Parathene
</synonym>
      <synonym>Parathion [Phosphorothioic acid, O,O-diethyl-O-(4-nitrophenyl)ester]
</synonym>
      <synonym>Parathion A
</synonym>
      <synonym>Parathion-ethyl
</synonym>
      <synonym>paration
</synonym>
      <synonym>Penncap E
</synonym>
      <synonym>Phosphorothioic acid O,O-diethyl O-(4-nitrophenyl)ester
</synonym>
      <synonym>Phosphorothioic acid, O,O-diethyl O-(4-nitrophenyl) ester
</synonym>
      <synonym>Phosphorothioic acid, O,O-diethyl O-(p-nitrophenyl) ester
</synonym>
      <synonym>Phosphorothioic acid, O,O-diethyl O-(p-nitrophenyl)ester
</synonym>
      <synonym>Rhodiasol
</synonym>
      <synonym>Rhodiatox
</synonym>
      <synonym>Selephos
</synonym>
      <synonym>Super Rodiatox
</synonym>
      <synonym>Thiomex
</synonym>
      <synonym>Thiophos
</synonym>
      <synonym>Thiophos 3422
</synonym>
      <synonym>Ethylparathion
</synonym>
    </synonyms>
    <dsstox-id>DTXSID7021100</dsstox-id>
  </chemical>
  <chemical id="c56d736b-9e70-4f89-88d4-aeaabcde2424">
    <casrn>96-64-0</casrn>
    <jchem-inchi-key>GRXKLBBBQUKJJZ-UHFFFAOYNA-N</jchem-inchi-key>
    <indigo-inchi-key>GRXKLBBBQUKJJZ-UHFFFAOYSA-N
</indigo-inchi-key>
    <preferred-name>Soman</preferred-name>
    <synonyms>
      <synonym>Soman
</synonym>
      <synonym>Phosphonofluoridic acid, methyl-, 1,2,2-trimethylpropyl ester
</synonym>
      <synonym>1,2,2-Trimethylpropoxyfluorophosphine oxide
</synonym>
      <synonym>1,2,2-Trimethylpropyl methylphosphonofluoridate
</synonym>
      <synonym>3,3-Dimethyl-n-but-2-yl methylphosphonofluoridate
</synonym>
      <synonym>Methyl pinacolyl phosphonofluoridate
</synonym>
      <synonym>Methyl pinacolyloxy phosphorylfluoride
</synonym>
      <synonym>Methylphosphonofluoridic acid 1,2,2-trimethylpropyl ester
</synonym>
      <synonym>Phosphine oxide, fluoromethyl(1,2,2-trimethylpropoxy)-
</synonym>
      <synonym>Phosphonofluoridic acid, P-methyl-, 1,2,2-trimethylpropyl ester
</synonym>
      <synonym>Pinacoloxymethylphosphoryl fluoride
</synonym>
      <synonym>Pinacolyl methylfluorophosphonate
</synonym>
    </synonyms>
    <dsstox-id>DTXSID2031906</dsstox-id>
  </chemical>
  <chemical id="e18f8856-cf03-4b45-94e4-0e96bf688cd5">
    <casrn>115-09-3</casrn>
    <jchem-inchi-key>BABMCXWQNSQAOC-UHFFFAOYSA-M</jchem-inchi-key>
    <indigo-inchi-key>BABMCXWQNSQAOC-UHFFFAOYSA-M
</indigo-inchi-key>
    <preferred-name>Methylmercuric(II) chloride</preferred-name>
    <synonyms>
      <synonym>Methyl mercuric(II) chloride (Methyl mercuric chloride) (MeHg)
</synonym>
      <synonym>Mercury, chloromethyl-
</synonym>
      <synonym>Chlormethylquecksilber
</synonym>
      <synonym>chloromethylmercure
</synonym>
      <synonym>chloromethylmercury
</synonym>
      <synonym>clorometilmercurio
</synonym>
      <synonym>Mercury methyl chloride
</synonym>
      <synonym>Methylmercuric chloride
</synonym>
      <synonym>Methylmercury chloride
</synonym>
      <synonym>Methylmercury monochloride
</synonym>
      <synonym>METHYL-QUECKSILBER-CHLORID
</synonym>
      <synonym>Monomethyl mercury chloride
</synonym>
      <synonym>NSC 19998
</synonym>
    </synonyms>
    <dsstox-id>DTXSID5020813</dsstox-id>
  </chemical>
  <chemical id="aa8582e1-698b-4971-8776-0114f8c52e9e">
    <casrn>7487-94-7</casrn>
    <jchem-inchi-key>LWJROJCJINYWOX-UHFFFAOYSA-L</jchem-inchi-key>
    <indigo-inchi-key>LWJROJCJINYWOX-UHFFFAOYSA-L
</indigo-inchi-key>
    <preferred-name>Mercuric chloride</preferred-name>
    <synonyms>
      <synonym>Mercury(II) chloride
</synonym>
      <synonym>Bichloride of mercury
</synonym>
      <synonym>Calochlor
</synonym>
      <synonym>Corrosive sublimate
</synonym>
      <synonym>Dichloromercury
</synonym>
      <synonym>Dichlorure de mercure
</synonym>
      <synonym>dicloruro de mercurio
</synonym>
      <synonym>MERCURIC BICHLORIDE
</synonym>
      <synonym>MERCURY (II) CHLORIDES
</synonym>
      <synonym>Mercury bichloride
</synonym>
      <synonym>Mercury chloromercurate(II)
</synonym>
      <synonym>mercury dichloride
</synonym>
      <synonym>Mercury perchloride
</synonym>
      <synonym>Mercury(2+) chloride
</synonym>
      <synonym>MERCURY, BICHLORIDE, GRANULAR
</synonym>
      <synonym>NSC 353255
</synonym>
      <synonym>QUECKSILBER(II)-CHLORID
</synonym>
      <synonym>Quecksilberdichlorid
</synonym>
      <synonym>Sublimate
</synonym>
      <synonym>UN 1624
</synonym>
    </synonyms>
    <dsstox-id>DTXSID5020811</dsstox-id>
  </chemical>
  <chemical id="7d3e5cde-f886-4d0e-b6df-230f1d008f97">
    <casrn>79-06-1</casrn>
    <jchem-inchi-key>HRPVXLWXLXDGHG-UHFFFAOYSA-N</jchem-inchi-key>
    <indigo-inchi-key>HRPVXLWXLXDGHG-UHFFFAOYSA-N
</indigo-inchi-key>
    <preferred-name>Acrylamide</preferred-name>
    <synonyms>
      <synonym>2-Propenamide
</synonym>
      <synonym>2-Propene amide
</synonym>
      <synonym>acrilamida
</synonym>
      <synonym>Acrylamid
</synonym>
      <synonym>Acrylamide monomer
</synonym>
      <synonym>Acrylic acid amide
</synonym>
      <synonym>Acrylic amide
</synonym>
      <synonym>Bio-Acrylamide 50
</synonym>
      <synonym>Ethylenecarboxamide
</synonym>
      <synonym>NSC 7785
</synonym>
      <synonym>Propenamide
</synonym>
      <synonym>UN 2074
</synonym>
      <synonym>UN3426
</synonym>
      <synonym>Vinyl amide
</synonym>
    </synonyms>
    <dsstox-id>DTXSID5020027</dsstox-id>
  </chemical>
  <chemical id="8f1cdbd6-4df5-470b-bd78-93a73c7ce26f">
    <casrn>51312-24-4</casrn>
    <jchem-inchi-key></jchem-inchi-key>
    <indigo-inchi-key>
</indigo-inchi-key>
    <preferred-name>Mercury chloride</preferred-name>
    <dsstox-id>DTXSID40858724</dsstox-id>
  </chemical>
  <chemical id="2557dc20-b965-4e97-b56f-6a1f892b4809">
    <casrn>60-35-5</casrn>
    <jchem-inchi-key>DLFVBJFMPXGRIB-UHFFFAOYSA-N</jchem-inchi-key>
    <indigo-inchi-key>DLFVBJFMPXGRIB-UHFFFAOYSA-N
</indigo-inchi-key>
    <preferred-name>Acetamide</preferred-name>
    <synonyms>
      <synonym>Acetamid
</synonym>
      <synonym>acetamida
</synonym>
      <synonym>Acetic acid amide
</synonym>
      <synonym>Acetimidic acid
</synonym>
      <synonym>Ethanamide
</synonym>
      <synonym>Ethanimidic acid
</synonym>
      <synonym>Methanecarboxamide
</synonym>
      <synonym>NSC 25945
</synonym>
    </synonyms>
    <dsstox-id>DTXSID7020005</dsstox-id>
  </chemical>
  <chemical id="a8a35d00-82fb-492f-ac10-9b5fd1f12863">
    <casrn>103-90-2</casrn>
    <jchem-inchi-key>RZVAJINKPMORJF-UHFFFAOYSA-N</jchem-inchi-key>
    <indigo-inchi-key>RZVAJINKPMORJF-UHFFFAOYSA-N
</indigo-inchi-key>
    <preferred-name>Acetaminophen</preferred-name>
    <synonyms>
      <synonym>4-Acetamidophenol
</synonym>
      <synonym>APAP
</synonym>
      <synonym>Paracetamol
</synonym>
      <synonym>4-hydroxyacetanilide
</synonym>
      <synonym>Acetamide, N-(4-hydroxyphenyl)-
</synonym>
      <synonym>4-(Acetylamino)phenol
</synonym>
      <synonym>4-(N-Acetylamino)phenol
</synonym>
      <synonym>4-Acetaminophenol
</synonym>
      <synonym>4'-Hydroxyacetanilide
</synonym>
      <synonym>Abensanil
</synonym>
      <synonym>Acetagesic
</synonym>
      <synonym>Acetalgin
</synonym>
      <synonym>ACETAMIDE, N-(4-HYDROXYPHENYL)
</synonym>
      <synonym>Acetaminofen
</synonym>
      <synonym>Acetanilide, 4'-hydroxy-
</synonym>
      <synonym>ACETANILIDE, 4-HYDROXY-
</synonym>
      <synonym>Algotropyl
</synonym>
      <synonym>Alvedon
</synonym>
      <synonym>Anaflon
</synonym>
      <synonym>Apamide
</synonym>
      <synonym>Banesin
</synonym>
      <synonym>Ben-u-ron
</synonym>
      <synonym>Bickie-mol
</synonym>
      <synonym>Biocetamol
</synonym>
      <synonym>Cetadol
</synonym>
      <synonym>Citramon P
</synonym>
      <synonym>Claratal
</synonym>
      <synonym>Clixodyne
</synonym>
      <synonym>Dafalgan
</synonym>
      <synonym>Daphalgan
</synonym>
      <synonym>Dial-a-gesic
</synonym>
      <synonym>Disprol
</synonym>
      <synonym>Doliprane
</synonym>
      <synonym>Dolprone
</synonym>
      <synonym>Dymadon
</synonym>
      <synonym>Efferalgan
</synonym>
      <synonym>Endophy
</synonym>
      <synonym>Febrilex
</synonym>
      <synonym>Febrilix
</synonym>
      <synonym>Febro-Gesic
</synonym>
      <synonym>Febrolin
</synonym>
      <synonym>Fepanil
</synonym>
      <synonym>Finimal
</synonym>
      <synonym>Gattaphen T
</synonym>
      <synonym>Gelocatil
</synonym>
      <synonym>Gutte Enteric
</synonym>
      <synonym>Homoolan
</synonym>
      <synonym>Jin Gang
</synonym>
      <synonym>Lestemp
</synonym>
      <synonym>Liquagesic
</synonym>
      <synonym>Lonarid
</synonym>
      <synonym>Lyteca Syrup
</synonym>
      <synonym>Minoset
</synonym>
      <synonym>Momentum
</synonym>
      <synonym>N-(4-Hydroxyphenyl)acetamide
</synonym>
      <synonym>N-Acetyl-4-aminophenol
</synonym>
      <synonym>N-Acetyl-4-hydroxyaniline
</synonym>
      <synonym>N-Acetyl-p-aminophenol
</synonym>
      <synonym>Napafen
</synonym>
      <synonym>Naprinol
</synonym>
      <synonym>Nobedon
</synonym>
      <synonym>NSC 109028
</synonym>
      <synonym>NSC 3991
</synonym>
      <synonym>Ortensan
</synonym>
      <synonym>p-(Acetylamino)phenol
</synonym>
      <synonym>p-Aceaminophenol
</synonym>
      <synonym>Pacemol
</synonym>
      <synonym>p-Acetamidophenol
</synonym>
      <synonym>p-Acetoaminophen
</synonym>
      <synonym>P-ACETYLAMINOPHENOL
</synonym>
      <synonym>Paldesic
</synonym>
      <synonym>panadeine
</synonym>
      <synonym>Panadol
</synonym>
      <synonym>Panadol Actifast
</synonym>
      <synonym>Panadol Extend
</synonym>
      <synonym>Panaleve
</synonym>
      <synonym>Panasorb
</synonym>
      <synonym>Panodil
</synonym>
      <synonym>Paracetamol DC
</synonym>
      <synonym>Paracetamole
</synonym>
      <synonym>Parageniol
</synonym>
      <synonym>Paramol
</synonym>
      <synonym>Paraspen
</synonym>
      <synonym>Parelan
</synonym>
      <synonym>Pasolind N
</synonym>
      <synonym>Perfalgan
</synonym>
      <synonym>Phenaphen
</synonym>
      <synonym>Phendon
</synonym>
      <synonym>p-Hydroxyacetanilide
</synonym>
      <synonym>Prodafalgan
</synonym>
      <synonym>Puerxitong
</synonym>
      <synonym>Pyrinazine
</synonym>
      <synonym>Resfenol
</synonym>
      <synonym>Resprin
</synonym>
      <synonym>Rhodapop NCR
</synonym>
      <synonym>Salzone
</synonym>
      <synonym>Tabalgin
</synonym>
      <synonym>Tachipirina
</synonym>
      <synonym>Tempanal
</synonym>
      <synonym>Tralgon
</synonym>
      <synonym>Tylenol
</synonym>
      <synonym>TylolHot
</synonym>
      <synonym>Valadol
</synonym>
      <synonym>Valgesic
</synonym>
      <synonym>Vermidon
</synonym>
      <synonym>Vick Pyrena
</synonym>
    </synonyms>
    <dsstox-id>DTXSID2020006</dsstox-id>
  </chemical>
  <chemical id="90152f4a-deac-4726-b674-386be493e1db">
    <casrn>968-81-0</casrn>
    <jchem-inchi-key>VGZSUPCWNCWDAN-UHFFFAOYSA-N</jchem-inchi-key>
    <indigo-inchi-key>VGZSUPCWNCWDAN-UHFFFAOYSA-N
</indigo-inchi-key>
    <preferred-name>Acetohexamide</preferred-name>
    <synonyms>
      <synonym>Benzenesulfonamide, 4-acetyl-N-[(cyclohexylamino)carbonyl]-
</synonym>
      <synonym>1-(p-Acetylbenzenesulfonyl)-3-cyclohexylurea
</synonym>
      <synonym>1-[(p-Acetylphenyl)sulfonyl]-3-cyclohexylurea
</synonym>
      <synonym>Acetohexamid
</synonym>
      <synonym>acetohexamida
</synonym>
      <synonym>Dimelin
</synonym>
      <synonym>Dimelor
</synonym>
      <synonym>Dymelor
</synonym>
      <synonym>Gamadiabet
</synonym>
      <synonym>Hypoglicil
</synonym>
      <synonym>Metaglucina
</synonym>
      <synonym>Minoral
</synonym>
      <synonym>N-(p-Acetylphenylsulfonyl)-N'-cyclohexylurea
</synonym>
      <synonym>Ordimel
</synonym>
      <synonym>Tsiklamid
</synonym>
      <synonym>Urea, 1-[(p-acetylphenyl)sulfonyl]-3-cyclohexyl-
</synonym>
    </synonyms>
    <dsstox-id>DTXSID7020007</dsstox-id>
  </chemical>
  <chemical id="cf81cae5-d067-495d-96e1-c6619794a341">
    <casrn>67-66-3</casrn>
    <jchem-inchi-key>HEDRZPFGACZZDS-UHFFFAOYSA-N</jchem-inchi-key>
    <indigo-inchi-key>HEDRZPFGACZZDS-UHFFFAOYSA-N
</indigo-inchi-key>
    <preferred-name>Chloroform</preferred-name>
    <synonyms>
      <synonym>Trichloromethane
</synonym>
      <synonym>Methane, trichloro-
</synonym>
      <synonym>CARBON TRICHLORIDE
</synonym>
      <synonym>Chloroforme
</synonym>
      <synonym>cloroformo
</synonym>
      <synonym>Formyl trichloride
</synonym>
      <synonym>Methane trichloride
</synonym>
      <synonym>Methane,trichloro-
</synonym>
      <synonym>NSC 77361
</synonym>
      <synonym>Trichloroform
</synonym>
      <synonym>UN 1888
</synonym>
    </synonyms>
    <dsstox-id>DTXSID1020306</dsstox-id>
  </chemical>
  <chemical id="a1ffce2d-9f2e-4d61-a4c6-1c873dfb6255">
    <casrn>110-00-9</casrn>
    <jchem-inchi-key>YLQBMQCUIZJEEH-UHFFFAOYSA-N</jchem-inchi-key>
    <indigo-inchi-key>YLQBMQCUIZJEEH-UHFFFAOYSA-N
</indigo-inchi-key>
    <preferred-name>Furan</preferred-name>
    <synonyms>
      <synonym>Divinylene oxide
</synonym>
      <synonym>furanne
</synonym>
      <synonym>Furfuran
</synonym>
      <synonym>Oxacyclopentadiene
</synonym>
      <synonym>Tetrole
</synonym>
      <synonym>UN 2389
</synonym>
    </synonyms>
    <dsstox-id>DTXSID6020646</dsstox-id>
  </chemical>
  <chemical id="c55f61e3-369d-4aa3-9802-39322619d894">
    <casrn>7429-90-5</casrn>
    <jchem-inchi-key>XAGFODPZIPBFFR-UHFFFAOYSA-N</jchem-inchi-key>
    <indigo-inchi-key>AZDRQVAHHNSJOQ-UHFFFAOYSA-N
</indigo-inchi-key>
    <preferred-name>Aluminum</preferred-name>
    <synonyms>
      <synonym>Aisin Metal Fiber
</synonym>
      <synonym>Al 050P-H24
</synonym>
      <synonym>ALC Fine
</synonym>
      <synonym>Alcan XI 1391
</synonym>
      <synonym>Almi-Paste SSP 303AR
</synonym>
      <synonym>Aloxal 3010
</synonym>
      <synonym>Alpaste 00-0506
</synonym>
      <synonym>Alpaste 0100M
</synonym>
      <synonym>Alpaste 0100MA
</synonym>
      <synonym>Alpaste 0100M-C
</synonym>
      <synonym>Alpaste 0200M
</synonym>
      <synonym>Alpaste 0200T
</synonym>
      <synonym>Alpaste 0230M
</synonym>
      <synonym>Alpaste 0230T
</synonym>
      <synonym>Alpaste 0241M
</synonym>
      <synonym>Alpaste 0300M
</synonym>
      <synonym>Alpaste 0500M
</synonym>
      <synonym>Alpaste 0539X
</synonym>
      <synonym>Alpaste 0620MS
</synonym>
      <synonym>Alpaste 0625TS
</synonym>
      <synonym>Alpaste 0638-70C
</synonym>
      <synonym>Alpaste 0700M
</synonym>
      <synonym>Alpaste 0780M
</synonym>
      <synonym>Alpaste 0900M
</synonym>
      <synonym>Alpaste 100M
</synonym>
      <synonym>Alpaste 100MS
</synonym>
      <synonym>Alpaste 100MSR
</synonym>
      <synonym>Alpaste 1100M
</synonym>
      <synonym>Alpaste 1100MA
</synonym>
      <synonym>Alpaste 1100N
</synonym>
      <synonym>Alpaste 1100NA
</synonym>
      <synonym>Alpaste 1109MA
</synonym>
      <synonym>Alpaste 1109MC
</synonym>
      <synonym>Alpaste 1200M
</synonym>
      <synonym>Alpaste 1200T
</synonym>
      <synonym>Alpaste 1260MS
</synonym>
      <synonym>Alpaste 1500MA
</synonym>
      <synonym>Alpaste 1700NL
</synonym>
      <synonym>Alpaste 1810YL
</synonym>
      <synonym>Alpaste 1830YL
</synonym>
      <synonym>Alpaste 1900M
</synonym>
      <synonym>Alpaste 1900XS
</synonym>
      <synonym>Alpaste 1950M
</synonym>
      <synonym>Alpaste 1950N
</synonym>
      <synonym>Alpaste 210N
</synonym>
      <synonym>Alpaste 2172EA
</synonym>
      <synonym>Alpaste 2173
</synonym>
      <synonym>Alpaste 240T
</synonym>
      <synonym>Alpaste 241M
</synonym>
      <synonym>Alpaste 417
</synonym>
      <synonym>Alpaste 46-046
</synonym>
      <synonym>Alpaste 4-621
</synonym>
      <synonym>Alpaste 4919
</synonym>
      <synonym>Alpaste 50-63
</synonym>
      <synonym>Alpaste 50-635
</synonym>
      <synonym>Alpaste 51-148B
</synonym>
      <synonym>Alpaste 51-231
</synonym>
      <synonym>Alpaste 5205N
</synonym>
      <synonym>Alpaste 5207N
</synonym>
      <synonym>Alpaste 52-509
</synonym>
      <synonym>Alpaste 52-568
</synonym>
      <synonym>Alpaste 5301N
</synonym>
      <synonym>Alpaste 5302N
</synonym>
      <synonym>Alpaste 53-119
</synonym>
      <synonym>Alpaste 5422NS
</synonym>
      <synonym>Alpaste 54-452
</synonym>
      <synonym>Alpaste 54-497
</synonym>
      <synonym>Alpaste 54-542
</synonym>
      <synonym>Alpaste 55-516
</synonym>
      <synonym>Alpaste 55-519
</synonym>
      <synonym>Alpaste 55-574
</synonym>
      <synonym>Alpaste 5620NS
</synonym>
      <synonym>Alpaste 5630NS
</synonym>
      <synonym>Alpaste 5640NS
</synonym>
      <synonym>Alpaste 56-501
</synonym>
      <synonym>Alpaste 5650NS
</synonym>
      <synonym>Alpaste 5653NS
</synonym>
      <synonym>Alpaste 5654NS
</synonym>
      <synonym>Alpaste 5680N
</synonym>
      <synonym>Alpaste 5680NS
</synonym>
      <synonym>Alpaste 60-600
</synonym>
      <synonym>Alpaste 60-760
</synonym>
      <synonym>Alpaste 60-768
</synonym>
      <synonym>Alpaste 62-356
</synonym>
      <synonym>Alpaste 6340NS
</synonym>
      <synonym>Alpaste 6370NS
</synonym>
      <synonym>Alpaste 6390NS
</synonym>
      <synonym>Alpaste 640NS
</synonym>
      <synonym>Alpaste 65-388
</synonym>
      <synonym>Alpaste 66NLB
</synonym>
      <synonym>Alpaste 710N
</synonym>
      <synonym>Alpaste 7130N
</synonym>
      <synonym>Alpaste 7160N
</synonym>
      <synonym>Alpaste 7160NS
</synonym>
      <synonym>Alpaste 725N
</synonym>
      <synonym>Alpaste 740NS
</synonym>
      <synonym>Alpaste 7430NS
</synonym>
      <synonym>Alpaste 7580NS
</synonym>
      <synonym>Alpaste 7620NS
</synonym>
      <synonym>Alpaste 7640NS
</synonym>
      <synonym>Alpaste 7670M
</synonym>
      <synonym>Alpaste 7670NS
</synonym>
      <synonym>Alpaste 7675NS
</synonym>
      <synonym>Alpaste 7679NS
</synonym>
      <synonym>Alpaste 7680N
</synonym>
      <synonym>Alpaste 7680NS
</synonym>
      <synonym>Alpaste 76840NS
</synonym>
      <synonym>Alpaste 7730N
</synonym>
      <synonym>Alpaste 7770N
</synonym>
      <synonym>Alpaste 7830N
</synonym>
      <synonym>Alpaste 8004
</synonym>
      <synonym>Alpaste 8080N
</synonym>
      <synonym>Alpaste 8260NAR
</synonym>
      <synonym>Alpaste 891K
</synonym>
      <synonym>Alpaste 91-0562
</synonym>
      <synonym>Alpaste 92-0592
</synonym>
      <synonym>Alpaste 93-0595
</synonym>
      <synonym>Alpaste 93-0647
</synonym>
      <synonym>Alpaste 94-2315
</synonym>
      <synonym>Alpaste 95-0570
</synonym>
      <synonym>Alpaste 96-0635
</synonym>
      <synonym>Alpaste 96-2104
</synonym>
      <synonym>Alpaste 97-0510
</synonym>
      <synonym>Alpaste 97-0534
</synonym>
      <synonym>Alpaste AW 520B
</synonym>
      <synonym>Alpaste AW 612
</synonym>
      <synonym>Alpaste AW 9800
</synonym>
      <synonym>Alpaste F 795
</synonym>
      <synonym>Alpaste FM 7680K
</synonym>
      <synonym>Alpaste FX 440
</synonym>
      <synonym>Alpaste FX 910
</synonym>
      <synonym>Alpaste FZ 0534
</synonym>
      <synonym>Alpaste FZU 40C
</synonym>
      <synonym>Alpaste G
</synonym>
      <synonym>Alpaste HR 8801
</synonym>
      <synonym>Alpaste HS 2
</synonym>
      <synonym>Alpaste J
</synonym>
      <synonym>Alpaste K 9800
</synonym>
      <synonym>Alpaste MC 666
</synonym>
      <synonym>Alpaste MC 707
</synonym>
      <synonym>Alpaste MF 20
</synonym>
      <synonym>Alpaste MG 01
</synonym>
      <synonym>Alpaste MG 1000
</synonym>
      <synonym>Alpaste MG 1300
</synonym>
      <synonym>Alpaste MG 500
</synonym>
      <synonym>Alpaste MG 600
</synonym>
      <synonym>Alpaste MH 6601
</synonym>
      <synonym>Alpaste MH 8801
</synonym>
      <synonym>Alpaste MH 9901
</synonym>
      <synonym>Alpaste MR 7000
</synonym>
      <synonym>Alpaste MR 9000
</synonym>
      <synonym>Alpaste MS 630
</synonym>
      <synonym>Alpaste N 1700NL
</synonym>
      <synonym>Alpaste NS 7670
</synonym>
      <synonym>Alpaste O 100N
</synonym>
      <synonym>Alpaste O 2130
</synonym>
      <synonym>Alpaste O 300M
</synonym>
      <synonym>Alpaste P 0100
</synonym>
      <synonym>Alpaste P 1950
</synonym>
      <synonym>Alpaste S
</synonym>
      <synonym>Alpaste SAP 110
</synonym>
      <synonym>Alpaste SAP 414P
</synonym>
      <synonym>Alpaste SAP 550N
</synonym>
      <synonym>Alpaste SCR 5070
</synonym>
      <synonym>Alpaste TCR 2020
</synonym>
      <synonym>Alpaste TCR 2060
</synonym>
      <synonym>Alpaste TCR 2070
</synonym>
      <synonym>Alpaste TCR 3010
</synonym>
      <synonym>Alpaste TCR 3030
</synonym>
      <synonym>Alpaste TCR 3040
</synonym>
      <synonym>Alpaste TCR 3130
</synonym>
      <synonym>Alpaste TD 200T
</synonym>
      <synonym>Alpaste UF 500
</synonym>
      <synonym>Alpaste WB 0230
</synonym>
      <synonym>Alpaste WD 500
</synonym>
      <synonym>Alpaste WJP-U 75C
</synonym>
      <synonym>Alpaste WX 0630
</synonym>
      <synonym>Alpaste WX 7830
</synonym>
      <synonym>Alpaste WXA 7640
</synonym>
      <synonym>Alpaste WXM 0630
</synonym>
      <synonym>Alpaste WXM 0650
</synonym>
      <synonym>Alpaste WXM 0660
</synonym>
      <synonym>Alpaste WXM 1415
</synonym>
      <synonym>Alpaste WXM 1440
</synonym>
      <synonym>Alpaste WXM 5422
</synonym>
      <synonym>Alpaste WXM 760b
</synonym>
      <synonym>Alpaste WXM 7640
</synonym>
      <synonym>Alpaste WXM 7675
</synonym>
      <synonym>Alpaste WXM-T 60B
</synonym>
      <synonym>Alpaste WXM-U 75
</synonym>
      <synonym>Alpaste WXM-U 75C
</synonym>
      <synonym>Altop X
</synonym>
      <synonym>Aluchrome Ultrafin Super
</synonym>
      <synonym>Alumat 1600
</synonym>
      <synonym>Alumet H 30
</synonym>
      <synonym>aluminio
</synonym>
      <synonym>Aluminium
</synonym>
      <synonym>Aluminium Flake
</synonym>
      <synonym>Aluminum 27
</synonym>
      <synonym>Aluminum atom
</synonym>
      <synonym>Aluminum element
</synonym>
      <synonym>Aluminum Flake PCF 7620
</synonym>
      <synonym>Aluminum granules
</synonym>
      <synonym>ALUMINUM METAL/GRANULE
</synonym>
      <synonym>ALUMINUM PASTE
</synonym>
      <synonym>ALUMINUM PIGMENT
</synonym>
      <synonym>ALUMINUM TURNINGS
</synonym>
      <synonym>Alumi-paste 640NS
</synonym>
      <synonym>Alumipaste 91-0562
</synonym>
      <synonym>Alumipaste 98-1822T
</synonym>
      <synonym>Alumipaste AW 620
</synonym>
      <synonym>Alumipaste CR 300
</synonym>
      <synonym>Alumipaste GX 180A
</synonym>
      <synonym>Alumipaste GX 201A
</synonym>
      <synonym>Alumipaste HR 7000
</synonym>
      <synonym>Alumipaste HR 850
</synonym>
      <synonym>Alumipaste MG 11
</synonym>
      <synonym>Alumipaste MH 8801
</synonym>
      <synonym>Aquamet NPW 2900
</synonym>
      <synonym>Aquapaste 205-5
</synonym>
      <synonym>Aquasilver LPW
</synonym>
      <synonym>Astroflake 40
</synonym>
      <synonym>Astroflake Black N 020
</synonym>
      <synonym>Astroflake Black N 070
</synonym>
      <synonym>Astroflake LG 40
</synonym>
      <synonym>Astroflake LG 70
</synonym>
      <synonym>Astroflake Silver N 040
</synonym>
      <synonym>Astroshine NJ 1600
</synonym>
      <synonym>Astroshine T 8990
</synonym>
      <synonym>Atomizalumi VA 200
</synonym>
      <synonym>C.I. PIGMENT METAL 1
</synonym>
      <synonym>Chromal IV
</synonym>
      <synonym>Chromal X
</synonym>
      <synonym>Decomet 1001/10
</synonym>
      <synonym>Decomet 2018/10
</synonym>
      <synonym>Decomet High Gloss Al 1002/10
</synonym>
      <synonym>Ecka AS 081
</synonym>
      <synonym>Eckart 9155
</synonym>
      <synonym>Eterna Brite 301-1
</synonym>
      <synonym>Eterna Brite 601-1
</synonym>
      <synonym>Eterna Brite 651-1
</synonym>
      <synonym>Eterna Brite EBP 251PA
</synonym>
      <synonym>Eterna Brite Primier 251PA
</synonym>
      <synonym>Ferro FX 53-038
</synonym>
      <synonym>Friend Color F 500GR-W
</synonym>
      <synonym>Friend Color F 500WT
</synonym>
      <synonym>Friend Color F 700RE-W
</synonym>
      <synonym>Friend Color F 701RE-W
</synonym>
      <synonym>Hi Print 60T
</synonym>
      <synonym>High Print 60T
</synonym>
      <synonym>Hisparkle HS 2
</synonym>
      <synonym>Hydro Paste 8726
</synonym>
      <synonym>Hydrolac WHH 2153
</synonym>
      <synonym>Hydrolan 3560
</synonym>
      <synonym>Hydrolux Reflexal 100
</synonym>
      <synonym>Hydroshine WS 1001
</synonym>
      <synonym>JISA 51010P
</synonym>
      <synonym>Kryal Z
</synonym>
      <synonym>Lansford 243
</synonym>
      <synonym>LE Sheet 800
</synonym>
      <synonym>Leafing Alpaste
</synonym>
      <synonym>LG-H Silver 25
</synonym>
      <synonym>Lunar Al-V 95
</synonym>
      <synonym>Metallux 161
</synonym>
      <synonym>Metallux 2154
</synonym>
      <synonym>Metallux 2192
</synonym>
      <synonym>Metalure
</synonym>
      <synonym>Metalure 55350
</synonym>
      <synonym>Metalure L 55350
</synonym>
      <synonym>Metalure L 59510
</synonym>
      <synonym>Metalure W 2001
</synonym>
      <synonym>Metapor
</synonym>
      <synonym>Metasheen 1800
</synonym>
      <synonym>Metasheen HR 0800
</synonym>
      <synonym>Metasheen KM 100
</synonym>
      <synonym>Metasheen KM 1000
</synonym>
      <synonym>Metasheen Slurry 1807
</synonym>
      <synonym>Metasheen Slurry 1811
</synonym>
      <synonym>Metasheen Slurry KM 100
</synonym>
      <synonym>Metax G
</synonym>
      <synonym>Metax S
</synonym>
      <synonym>Mirror Glow 1000
</synonym>
      <synonym>Mirror Glow 600
</synonym>
      <synonym>Mirrorsheen
</synonym>
      <synonym>Noral Aluminium
</synonym>
      <synonym>Noral Ink Grade Aluminium
</synonym>
      <synonym>Obron 10890
</synonym>
      <synonym>Offset FM 4500
</synonym>
      <synonym>Puratronic
</synonym>
      <synonym>Reflexal 145
</synonym>
      <synonym>Reynolds 400
</synonym>
      <synonym>Reynolds 4-301
</synonym>
      <synonym>Reynolds 4-591
</synonym>
      <synonym>Reynolds 667
</synonym>
      <synonym>SAP 260PW-HS
</synonym>
      <synonym>SAP-FM 4010
</synonym>
      <synonym>SBC 516-20Z
</synonym>
      <synonym>Scotchcal 7755SE
</synonym>
      <synonym>Serumekku
</synonym>
      <synonym>Setanium 50MIS-H8
</synonym>
      <synonym>Siberline ET 2025
</synonym>
      <synonym>Siberline ST 21030E1
</synonym>
      <synonym>Silvar A
</synonym>
      <synonym>Silver VT 522
</synonym>
      <synonym>Silverline SSP 353
</synonym>
      <synonym>Silvex 793-20C
</synonym>
      <synonym>Sparkle Silver 3141ST
</synonym>
      <synonym>Sparkle Silver 3500
</synonym>
      <synonym>Sparkle Silver 3641
</synonym>
      <synonym>Sparkle Silver 5000AR
</synonym>
      <synonym>Sparkle Silver 516AR
</synonym>
      <synonym>Sparkle Silver 5242AR
</synonym>
      <synonym>Sparkle Silver 5245AR
</synonym>
      <synonym>Sparkle Silver 5271AR
</synonym>
      <synonym>Sparkle Silver 5500
</synonym>
      <synonym>Sparkle Silver 5745
</synonym>
      <synonym>Sparkle Silver 7000AR
</synonym>
      <synonym>Sparkle Silver 7005AR
</synonym>
      <synonym>Sparkle Silver 7500
</synonym>
      <synonym>Sparkle Silver 960-25E1
</synonym>
      <synonym>Sparkle Silver E 1745AR
</synonym>
      <synonym>Sparkle Silver L 1526AR
</synonym>
      <synonym>Sparkle Silver Premier 751
</synonym>
      <synonym>Sparkle Silver SS 3130
</synonym>
      <synonym>Sparkle Silver SS 5242AR
</synonym>
      <synonym>Sparkle Silver SS 5588
</synonym>
      <synonym>Sparkle Silver SSP 132AR
</synonym>
      <synonym>Special PCR 507
</synonym>
      <synonym>Splendal 6001BG
</synonym>
      <synonym>Spota Mobil 801
</synonym>
      <synonym>SSP 760-20C
</synonym>
      <synonym>Stapa Aloxal PM 2010
</synonym>
      <synonym>Stapa Aloxal PM 3010
</synonym>
      <synonym>Stapa Aloxal PM 4010
</synonym>
      <synonym>Stapa Hydrolac BG 8n.1
</synonym>
      <synonym>Stapa Hydrolac BGH Chromal X
</synonym>
      <synonym>Stapa Hydrolac PM Chromal VIII
</synonym>
      <synonym>Stapa Hydrolac W 60NL
</synonym>
      <synonym>Stapa Hydrolac WH 16
</synonym>
      <synonym>Stapa Hydrolac WH 66NL
</synonym>
      <synonym>Stapa Hydrolux 2192
</synonym>
      <synonym>Stapa Hydrolux 8154
</synonym>
      <synonym>Stapa IL Hydrolan 2192-55900G
</synonym>
      <synonym>Stapa Metallic R 607
</synonym>
      <synonym>Stapa Metallux 1050
</synonym>
      <synonym>Stapa Metallux 211
</synonym>
      <synonym>Stapa Metallux 212
</synonym>
      <synonym>Stapa Metallux 2196
</synonym>
      <synonym>Stapa Metallux 274
</synonym>
      <synonym>Stapa Mobilux 181
</synonym>
      <synonym>Stapa Offset 3000
</synonym>
      <synonym>Stapa PV 10
</synonym>
      <synonym>Stapa VP 46432G
</synonym>
      <synonym>Starbrite 2100
</synonym>
      <synonym>Super Fine 18000
</synonym>
      <synonym>Super Fine 22000
</synonym>
      <synonym>Supramex 2022
</synonym>
      <synonym>Toyo Aluminum 02-0005
</synonym>
      <synonym>Toyo Aluminum 93-3040
</synonym>
      <synonym>Transmet K 102HE
</synonym>
      <synonym>Tufflake 3645
</synonym>
      <synonym>Tufflake 5843
</synonym>
      <synonym>UN 1396
</synonym>
      <synonym>US Aluminum 809
</synonym>
      <synonym>Valimet H 2
</synonym>
      <synonym>Valimet H 3
</synonym>
      <synonym>White Silver 7080N
</synonym>
      <synonym>White Silver 7130N
</synonym>
    </synonyms>
    <dsstox-id>DTXSID3040273</dsstox-id>
  </chemical>
  <chemical id="56e25488-db43-4943-9ba1-8a5edfc3593c">
    <casrn>7439-97-6</casrn>
    <jchem-inchi-key>QSHDDOUJBYECFT-UHFFFAOYSA-N</jchem-inchi-key>
    <indigo-inchi-key>QSHDDOUJBYECFT-UHFFFAOYSA-N
</indigo-inchi-key>
    <preferred-name>Mercury</preferred-name>
    <synonyms>
      <synonym>Liquid silver
</synonym>
      <synonym>Mercure
</synonym>
      <synonym>MERCURIC METAL TRIPLE DISTILLED
</synonym>
      <synonym>mercurio
</synonym>
      <synonym>Mercury element
</synonym>
      <synonym>Quecksilber
</synonym>
      <synonym>Quicksilver
</synonym>
      <synonym>UN 2024
</synonym>
      <synonym>UN 2809
</synonym>
    </synonyms>
    <dsstox-id>DTXSID1024172</dsstox-id>
  </chemical>
  <chemical id="e0097f80-98c3-4f6d-9c47-7d290b7ed096">
    <casrn>7440-38-2</casrn>
    <jchem-inchi-key>RQNWIZPPADIBDY-UHFFFAOYSA-N</jchem-inchi-key>
    <indigo-inchi-key>RQNWIZPPADIBDY-UHFFFAOYSA-N
</indigo-inchi-key>
    <preferred-name>Arsenic</preferred-name>
    <synonyms>
      <synonym>As
</synonym>
      <synonym>Arsenic black
</synonym>
      <synonym>ARSENIC METAL
</synonym>
      <synonym>arsenico
</synonym>
      <synonym>Grey arsenic
</synonym>
      <synonym>UN 1558
</synonym>
    </synonyms>
    <dsstox-id>DTXSID4023886</dsstox-id>
  </chemical>
  <chemical id="78cf4587-f47c-4865-bc2a-9c014ce6b64e">
    <casrn>7440-22-4</casrn>
    <jchem-inchi-key>BQCADISMDOOEFD-UHFFFAOYSA-N</jchem-inchi-key>
    <indigo-inchi-key>BQCADISMDOOEFD-UHFFFAOYSA-N
</indigo-inchi-key>
    <preferred-name>Silver</preferred-name>
    <synonyms>
      <synonym>Ag Nanopaste NPS-J 90
</synonym>
      <synonym>Ag Sphere 2
</synonym>
      <synonym>Ag-C-GS
</synonym>
      <synonym>Algaedyn
</synonym>
      <synonym>Arctic Silver 3
</synonym>
      <synonym>Argentum
</synonym>
      <synonym>Astroflake 5
</synonym>
      <synonym>Carey Lea silver
</synonym>
      <synonym>Colloidal silver
</synonym>
      <synonym>Dotite XA 208
</synonym>
      <synonym>Du Pont 4943
</synonym>
      <synonym>ECM 100AF4810
</synonym>
      <synonym>Enlight 600
</synonym>
      <synonym>Enlight silver plate 600
</synonym>
      <synonym>Epinall
</synonym>
      <synonym>Finesphere SVND 102
</synonym>
      <synonym>Fordel DC
</synonym>
      <synonym>FP 5369-502
</synonym>
      <synonym>Jelcon SH 1
</synonym>
      <synonym>Jungindai Takasago 300
</synonym>
      <synonym>KS (metal)
</synonym>
      <synonym>LCP 1-19SFS
</synonym>
      <synonym>Metz 3000-1
</synonym>
      <synonym>Nanomelt AGC-A
</synonym>
      <synonym>Nanomelt Ag-XA 301
</synonym>
      <synonym>Nanomelt Ag-XF 301
</synonym>
      <synonym>Nanomelt Ag-XF 301H
</synonym>
      <synonym>Nanopaste NPS-J 90
</synonym>
      <synonym>Perfect Silver
</synonym>
      <synonym>Puff Silver X 1200
</synonym>
      <synonym>RT 1710S-C1
</synonym>
      <synonym>SD (metal)
</synonym>
      <synonym>Shell Silver
</synonym>
      <synonym>Silbest E 20
</synonym>
      <synonym>Silbest F 20
</synonym>
      <synonym>Silbest J 18
</synonym>
      <synonym>Silbest TC 12
</synonym>
      <synonym>Silbest TC 20E
</synonym>
      <synonym>Silbest TC 25A
</synonym>
      <synonym>Silbest TCG 1
</synonym>
      <synonym>Silbest TCG 7
</synonym>
      <synonym>Silcoat AgC 103
</synonym>
      <synonym>Silcoat AgC 2011
</synonym>
      <synonym>Silcoat AgC 209
</synonym>
      <synonym>Silcoat AgC 2190
</synonym>
      <synonym>Silcoat AgC 222
</synonym>
      <synonym>Silcoat AgC 2411
</synonym>
      <synonym>Silcoat AgC 74T
</synonym>
      <synonym>Silcoat AgC-A
</synonym>
      <synonym>Silcoat AgC-AO
</synonym>
      <synonym>Silcoat AgC-B
</synonym>
      <synonym>Silcoat AgC-BO
</synonym>
      <synonym>Silcoat AgC-D
</synonym>
      <synonym>Silcoat AgC-G
</synonym>
      <synonym>Silcoat AgC-GS
</synonym>
      <synonym>Silcoat AgC-L
</synonym>
      <synonym>Silcoat AgC-O
</synonym>
      <synonym>Silcoat GS
</synonym>
      <synonym>Silcoat RF 200
</synonym>
      <synonym>Silflake 135
</synonym>
      <synonym>Silsphere 514
</synonym>
      <synonym>Silver atom
</synonym>
      <synonym>Silver element
</synonym>
      <synonym>Silver Flake 1
</synonym>
      <synonym>Silver Flake 25
</synonym>
      <synonym>Silver Flake 52
</synonym>
      <synonym>Silver Flake 7A
</synonym>
      <synonym>SILVER FLAKES
</synonym>
      <synonym>Silver metal
</synonym>
      <synonym>Silvest TCG 11N
</synonym>
      <synonym>Technic 299
</synonym>
      <synonym>Technic 450
</synonym>
      <synonym>Techno Alpha 175
</synonym>
    </synonyms>
    <dsstox-id>DTXSID4024305</dsstox-id>
  </chemical>
  <chemical id="c5abab8d-47ce-4343-b067-45828c1b3b75">
    <casrn>7439-96-5</casrn>
    <jchem-inchi-key>PWHULOQIROXLJO-UHFFFAOYSA-N</jchem-inchi-key>
    <indigo-inchi-key>PWHULOQIROXLJO-UHFFFAOYSA-N
</indigo-inchi-key>
    <preferred-name>Manganese</preferred-name>
    <synonyms>
      <synonym>Colloidal manganese
</synonym>
      <synonym>Cutaval
</synonym>
      <synonym>Manganese element
</synonym>
      <synonym>Manganese fulleride
</synonym>
      <synonym>Manganese metal alloy
</synonym>
      <synonym>Manganese-55
</synonym>
      <synonym>manganeso
</synonym>
    </synonyms>
    <dsstox-id>DTXSID2024169</dsstox-id>
  </chemical>
  <chemical id="65ce03a7-787c-4a43-8c92-4356ad7cfbde">
    <casrn>7440-02-0</casrn>
    <jchem-inchi-key>PXHVJJICTQNCMI-UHFFFAOYSA-N</jchem-inchi-key>
    <indigo-inchi-key>PXHVJJICTQNCMI-UHFFFAOYSA-N
</indigo-inchi-key>
    <preferred-name>Nickel</preferred-name>
    <synonyms>
      <synonym>Carbonyl 255
</synonym>
      <synonym>Carbonyl Ni 123
</synonym>
      <synonym>Carbonyl Ni 283
</synonym>
      <synonym>Carbonyl Nickel 123
</synonym>
      <synonym>Carbonyl Nickel 283
</synonym>
      <synonym>Carbonyl Nickel 287
</synonym>
      <synonym>Cerac N 2003
</synonym>
      <synonym>CNS 10 Micron
</synonym>
      <synonym>Exmet 4 Ni X-4/0
</synonym>
      <synonym>Fibrex P
</synonym>
      <synonym>Incofoam
</synonym>
      <synonym>Nickel element
</synonym>
      <synonym>NICKEL ROUND ANODES
</synonym>
      <synonym>Nicrobraz LM:BNi 2
</synonym>
      <synonym>Ni-Flake 95
</synonym>
      <synonym>Novamet 123
</synonym>
      <synonym>Novamet 4SP
</synonym>
      <synonym>Novamet 4SP10
</synonym>
      <synonym>Novamet 525
</synonym>
      <synonym>Novamet CNS 400
</synonym>
      <synonym>Novamet HCA 1
</synonym>
      <synonym>Novamet NI 255
</synonym>
      <synonym>Raney nickel
</synonym>
      <synonym>Raney nickel 2800
</synonym>
      <synonym>UN 1325
</synonym>
      <synonym>UN 2881
</synonym>
    </synonyms>
    <dsstox-id>DTXSID2020925</dsstox-id>
  </chemical>
  <chemical id="5341ef3a-03fb-4f65-8d61-d7db42c05d8c">
    <casrn>7440-66-6</casrn>
    <jchem-inchi-key>HCHKCACWOHOZIP-UHFFFAOYSA-N</jchem-inchi-key>
    <indigo-inchi-key>HCHKCACWOHOZIP-UHFFFAOYSA-N
</indigo-inchi-key>
    <preferred-name>Zinc</preferred-name>
    <synonyms>
      <synonym>Zn
</synonym>
      <synonym>Asarco L 15
</synonym>
      <synonym>C.I. Pigment Black 16
</synonym>
      <synonym>Merrillite
</synonym>
      <synonym>NC-Zinc
</synonym>
      <synonym>Rheinzink
</synonym>
      <synonym>Stapa TE Zinc AT
</synonym>
      <synonym>UF (metal)
</synonym>
      <synonym>UN 1436
</synonym>
      <synonym>Zinc dust
</synonym>
      <synonym>Zinc Dust 3
</synonym>
      <synonym>Zinc Dust 500 mesh
</synonym>
      <synonym>Zinc Dust LS 2
</synonym>
      <synonym>Zinc Dust MCS
</synonym>
      <synonym>Zinc Flakes GTT
</synonym>
      <synonym>ZINC METAL
</synonym>
      <synonym>ZINC MOSSY
</synonym>
      <synonym>ZINC STRIP
</synonym>
      <synonym>ZINC, MOSSY
</synonym>
      <synonym>Zincsalt GTT
</synonym>
    </synonyms>
    <dsstox-id>DTXSID7035012</dsstox-id>
  </chemical>
  <chemical id="eb623d01-4e1e-4ff3-8c82-5d87918f496c">
    <casrn>117-81-7</casrn>
    <jchem-inchi-key>BJQHLKABXJIVAM-UHFFFAOYNA-N</jchem-inchi-key>
    <indigo-inchi-key>BJQHLKABXJIVAM-UHFFFAOYSA-N
</indigo-inchi-key>
    <preferred-name>Di(2-ethylhexyl) phthalate</preferred-name>
    <synonyms>
      <synonym>1,2-Benzenedicarboxylic acid, bis(2-ethylhexyl) ester
</synonym>
      <synonym>DEHP
</synonym>
      <synonym>1,2-Benzedicarboxylic acid, bis(2-ethyl-hexyl) ester
</synonym>
      <synonym>1,2-Benzenedicarboxylic acid bis(2-ethylhexyl) ester
</synonym>
      <synonym>1,2-Benzenedicarboxylic acid, 1,2-bis(2-ethylhexyl) ester
</synonym>
      <synonym>1,2-Benzenedicarboxylic acid,bis(2-ethylhexylester)
</synonym>
      <synonym>Bis(2-ethylhexyl) 1,2-benzenedicarboxylate
</synonym>
      <synonym>Bis(2-ethylhexyl) o-phthalate
</synonym>
      <synonym>bis(2-ethylhexyl) phthalate
</synonym>
      <synonym>Bis(2-ethylhexyl)phthalat
</synonym>
      <synonym>Bis(2-ethylhexyl)phthalate
</synonym>
      <synonym>Bisoflex 81
</synonym>
      <synonym>Bisoflex DOP
</synonym>
      <synonym>Corflex 400
</synonym>
      <synonym>Di(2-ethylhexyl)phthalate
</synonym>
      <synonym>Di(isooctyl) phthalate
</synonym>
      <synonym>Di-2-ethylhexlphthalate
</synonym>
      <synonym>Di-2-ethylhexyl phthalate
</synonym>
      <synonym>DI-2-ETHYLHEXYL-PHTHALATE
</synonym>
      <synonym>Diacizer DOP
</synonym>
      <synonym>Diethylhexyl phthalate
</synonym>
      <synonym>Dioctylphthalate
</synonym>
      <synonym>DOF
</synonym>
      <synonym>Ergoplast FDO
</synonym>
      <synonym>Ergoplast FDO-S
</synonym>
      <synonym>ETHYLHEXYL PHTHALATE
</synonym>
      <synonym>Eviplast 80
</synonym>
      <synonym>Eviplast 81
</synonym>
      <synonym>Fleximel
</synonym>
      <synonym>Flexol DOD
</synonym>
      <synonym>Flexol DOP
</synonym>
      <synonym>ftlalato de bis(2-etilhexilo)
</synonym>
      <synonym>Garbeflex DOP-D 40
</synonym>
      <synonym>Good-rite GP 264
</synonym>
      <synonym>Hatco DOP
</synonym>
      <synonym>Jayflex DOP
</synonym>
      <synonym>Kodaflex DEHP
</synonym>
      <synonym>Kodaflex DOP
</synonym>
      <synonym>Monocizer DOP
</synonym>
      <synonym>NSC 17069
</synonym>
      <synonym>Palatinol AH
</synonym>
      <synonym>Palatinol AH-L
</synonym>
      <synonym>Phtalate de Bis (Ethyle-2-Hexyle)
</synonym>
      <synonym>Phtalate de bis(2-ethylhexyle)
</synonym>
      <synonym>PHTHALATE, BIS(2-ETHYLHEXYL)
</synonym>
      <synonym>Phthalic acid di(2-ethylhexyl) ester
</synonym>
      <synonym>Phthalic acid, bis(2-ethylhexyl) ester
</synonym>
      <synonym>PHTHALIC ACID, BIS(2-ETHYLHEXYL)ESTER
</synonym>
      <synonym>PHTHALSAEURE-BIS-(2-AETHYLHEXYL)-ESTER
</synonym>
      <synonym>Pittsburgh PX 138
</synonym>
      <synonym>Plasthall DOP
</synonym>
      <synonym>Reomol D 79P
</synonym>
      <synonym>Sansocizer DOP
</synonym>
      <synonym>Sansocizer R 8000
</synonym>
      <synonym>Sconamoll DOP
</synonym>
      <synonym>Staflex DOP
</synonym>
      <synonym>Truflex DOP
</synonym>
      <synonym>Vestinol AH
</synonym>
      <synonym>Vinycizer 80
</synonym>
      <synonym>Vinycizer 80K
</synonym>
      <synonym>Witcizer 312
</synonym>
    </synonyms>
    <dsstox-id>DTXSID5020607</dsstox-id>
  </chemical>
  <chemical id="430936b8-f380-43c0-aba0-eb998a325ff4">
    <casrn>637-07-0</casrn>
    <jchem-inchi-key>KNHUKKLJHYUCFP-UHFFFAOYSA-N</jchem-inchi-key>
    <indigo-inchi-key>KNHUKKLJHYUCFP-UHFFFAOYSA-N
</indigo-inchi-key>
    <preferred-name>Clofibrate</preferred-name>
    <synonyms>
      <synonym>ethyl-p-chlorophenoxyisobutyrate
</synonym>
      <synonym>Propanoic acid, 2-(4-chlorophenoxy)-2-methyl-, ethyl ester
</synonym>
      <synonym>2-(p-Chlorophenoxy)-2-methylpropionic acid ethyl ester
</synonym>
      <synonym>Abitrate
</synonym>
      <synonym>Amotril
</synonym>
      <synonym>Anparton
</synonym>
      <synonym>Arteriosan
</synonym>
      <synonym>Artevil
</synonym>
      <synonym>Ateculon
</synonym>
      <synonym>Ateriosan
</synonym>
      <synonym>Atheropront
</synonym>
      <synonym>Atromid S
</synonym>
      <synonym>Atromidin
</synonym>
      <synonym>Azionyl
</synonym>
      <synonym>Bioscleran
</synonym>
      <synonym>Cartagyl
</synonym>
      <synonym>Claripex
</synonym>
      <synonym>Claripex CPIB
</synonym>
      <synonym>Clobren SF
</synonym>
      <synonym>Clofibrat
</synonym>
      <synonym>clofibrato
</synonym>
      <synonym>Clofinit
</synonym>
      <synonym>Ethyl (p-chlorophenoxy) isobutyrate
</synonym>
      <synonym>Ethyl 2-(4-chlorophenoxy)-2-methylpropionate
</synonym>
      <synonym>Ethyl 2-(4-chlorophenoxy)isobutyrate
</synonym>
      <synonym>Ethyl 2-(p-chlorophenoxy)-2-methylpropionate
</synonym>
      <synonym>Ethyl 2-(p-chlorophenoxy)isobutyrate
</synonym>
      <synonym>Ethyl clofibrate
</synonym>
      <synonym>Ethyl p-chlorophenoxyisobutyrate
</synonym>
      <synonym>Ethyl α-(4-chlorophenoxy)isobutyrate
</synonym>
      <synonym>Ethyl α-(4-chlorophenoxy)-α-methylpropionate
</synonym>
      <synonym>Ethyl α-(p-chlorophenoxy)isobutyrate
</synonym>
      <synonym>Ethyl α-(p-chlorophenoxy)-α-methylpropionate
</synonym>
      <synonym>Hyclorate
</synonym>
      <synonym>Lipavil
</synonym>
      <synonym>Lipavlon
</synonym>
      <synonym>Lipomid
</synonym>
      <synonym>Liprinal
</synonym>
      <synonym>Miscleron
</synonym>
      <synonym>Misclerone
</synonym>
      <synonym>Neo-Atromid
</synonym>
      <synonym>Normolipol
</synonym>
      <synonym>NSC 79389
</synonym>
      <synonym>p-Chlorophenoxyisobutyric acid ethyl ester
</synonym>
      <synonym>Propionic acid, 2-(p-chlorophenoxy)-2-methyl-, ethyl ester
</synonym>
      <synonym>Recolip
</synonym>
      <synonym>Regelan
</synonym>
      <synonym>Serotinex
</synonym>
      <synonym>Sklerepmexe
</synonym>
      <synonym>Sklerolip
</synonym>
      <synonym>Skleromexe
</synonym>
      <synonym>Sklero-Tablinene
</synonym>
      <synonym>Ticlobran
</synonym>
      <synonym>Xyduril
</synonym>
    </synonyms>
    <dsstox-id>DTXSID3020336</dsstox-id>
  </chemical>
  <chemical id="67834aff-ad7f-4338-8f57-be83dbcd70a0">
    <casrn>3771-19-5</casrn>
    <jchem-inchi-key>XJGBDJOMWKAZJS-UHFFFAOYNA-N</jchem-inchi-key>
    <indigo-inchi-key>XJGBDJOMWKAZJS-UHFFFAOYSA-N
</indigo-inchi-key>
    <preferred-name>Nafenopin</preferred-name>
    <dsstox-id>DTXSID8020911</dsstox-id>
  </chemical>
  <chemical id="079b203b-18f3-4d50-80c9-48154e698391">
    <casrn>52214-84-3</casrn>
    <jchem-inchi-key>KPSRODZRAIWAKH-UHFFFAOYNA-N</jchem-inchi-key>
    <indigo-inchi-key>KPSRODZRAIWAKH-UHFFFAOYSA-N
</indigo-inchi-key>
    <preferred-name>Ciprofibrate</preferred-name>
    <dsstox-id>DTXSID8020331</dsstox-id>
  </chemical>
  <chemical id="d6681ce4-ae22-4cb7-ac5a-6b1c07806348">
    <casrn>25812-30-0</casrn>
    <jchem-inchi-key>HEMJJKBWTPKOJG-UHFFFAOYSA-N</jchem-inchi-key>
    <indigo-inchi-key>HEMJJKBWTPKOJG-UHFFFAOYSA-N
</indigo-inchi-key>
    <preferred-name>Gemfibrozil</preferred-name>
    <synonyms>
      <synonym>Pentanoic acid, 5-(2,5-dimethylphenoxy)-2,2-dimethyl-
</synonym>
      <synonym>2,2-Dimethyl-5-(2,5-xylyloxy)valeric acid
</synonym>
      <synonym>5-(2,5-Dimethylphenoxy)-2,2-dimethylpentanoic acid
</synonym>
      <synonym>Decrelip
</synonym>
      <synonym>gemfibrozilo
</synonym>
      <synonym>Gevilon
</synonym>
      <synonym>Lopizid
</synonym>
      <synonym>Trialmin 900
</synonym>
      <synonym>Valeric acid, 2,2-dimethyl-5-(2,5-xylyloxy)-
</synonym>
    </synonyms>
    <dsstox-id>DTXSID0020652</dsstox-id>
  </chemical>
  <chemical id="c9c08900-0e3f-496c-a51e-a0d6cc1245e1">
    <casrn>41859-67-0</casrn>
    <jchem-inchi-key>IIBYAHWJQTYFKB-UHFFFAOYSA-N</jchem-inchi-key>
    <indigo-inchi-key>IIBYAHWJQTYFKB-UHFFFAOYSA-N
</indigo-inchi-key>
    <preferred-name>Bezafibrate</preferred-name>
    <synonyms>
      <synonym>Propanoic acid, 2-[4-[2-[(4-chlorobenzoyl)amino]ethyl]phenoxy]-2-methyl-
</synonym>
      <synonym>Befizal
</synonym>
      <synonym>Benzofibrate
</synonym>
      <synonym>Bezafibrat
</synonym>
      <synonym>bezafibrato
</synonym>
      <synonym>Bezalip
</synonym>
      <synonym>Bezatol
</synonym>
      <synonym>Difaterol
</synonym>
    </synonyms>
    <dsstox-id>DTXSID3029869</dsstox-id>
  </chemical>
  <chemical id="b0e4e800-5539-419f-850f-1cc3330573f2">
    <casrn>49562-28-9</casrn>
    <jchem-inchi-key>YMTINGFKWWXKFG-UHFFFAOYSA-N</jchem-inchi-key>
    <indigo-inchi-key>YMTINGFKWWXKFG-UHFFFAOYSA-N
</indigo-inchi-key>
    <preferred-name>Fenofibrate</preferred-name>
    <synonyms>
      <synonym>Propanoic acid, 2-[4-(4-chlorobenzoyl)phenoxy]-2-methyl-, 1-methylethyl ester
</synonym>
      <synonym>2-[4-(4-Chlorobenzoyl)phenoxy]-2-methylpropanoic acid 1-methylethyl ester
</synonym>
      <synonym>Ankebin
</synonym>
      <synonym>Clorofibrate
</synonym>
      <synonym>Elasterin
</synonym>
      <synonym>Fenobrate
</synonym>
      <synonym>Fenofibrat
</synonym>
      <synonym>fenofibrato
</synonym>
      <synonym>Fenogal
</synonym>
      <synonym>Fenotard
</synonym>
      <synonym>Isopropyl 2-[p-(p-chlorobenzoyl)phenoxy]-2-methylpropionate
</synonym>
      <synonym>Lipanthyl
</synonym>
      <synonym>Lipantil
</synonym>
      <synonym>Lipicard
</synonym>
      <synonym>Lipidil
</synonym>
      <synonym>Lipidil Supra
</synonym>
      <synonym>Lipirex
</synonym>
      <synonym>Lipoclar
</synonym>
      <synonym>Lipofene
</synonym>
      <synonym>Liposit
</synonym>
      <synonym>MeltDose
</synonym>
      <synonym>Nolipax
</synonym>
      <synonym>NSC 281319
</synonym>
      <synonym>Procetofen
</synonym>
      <synonym>Procetofene
</synonym>
      <synonym>Procetoken
</synonym>
      <synonym>Protolipan
</synonym>
      <synonym>Secalip
</synonym>
    </synonyms>
    <dsstox-id>DTXSID2029874</dsstox-id>
  </chemical>
  <chemical id="86eecac2-2c06-4047-bbdb-63124db8e36b">
    <casrn>79902-63-9</casrn>
    <jchem-inchi-key>RYMZZMVNJRMUDD-HGQWONQESA-N</jchem-inchi-key>
    <indigo-inchi-key>RYMZZMVNJRMUDD-HGQWONQESA-N
</indigo-inchi-key>
    <preferred-name>Simvastatin</preferred-name>
    <synonyms>
      <synonym>Butanoic acid, 2,2-dimethyl-, (1S,3R,7S,8S,8aR)-1,2,3,7,8,8a-hexahydro-3,7-dimethyl-8-[2-[(2R,4R)-tetrahydro-4-hydroxy-6-oxo-2H-pyran-2-yl]ethyl]-1-naphthalenyl ester
</synonym>
      <synonym>(+)-Simvastatin
</synonym>
      <synonym>Apo-Simvastatin
</synonym>
      <synonym>Bestatin 20
</synonym>
      <synonym>Butanoic acid, 2,2-dimethyl-, 1,2,3,7,8,8a-hexahydro-3,7-dimethyl-8-[2-(tetrahydro-4-hydroxy-6-oxo-2H-pyran-2-yl)ethyl]-1-naphthalenyl ester, [1S-[1α,3α,7β,8β(2S*,4S*),8aβ]]-
</synonym>
      <synonym>Cholestat
</synonym>
      <synonym>Co-Simvastatin
</synonym>
      <synonym>Kolestevan
</synonym>
      <synonym>L 644128-000U
</synonym>
      <synonym>Lipinorm
</synonym>
      <synonym>Liponorm
</synonym>
      <synonym>Lipovas
</synonym>
      <synonym>Lodales
</synonym>
      <synonym>Modutrol
</synonym>
      <synonym>Nor-Vastina
</synonym>
      <synonym>Novo-Simvastatin
</synonym>
      <synonym>Pms-simvastatin
</synonym>
      <synonym>Simastin 20
</synonym>
      <synonym>Simovil
</synonym>
      <synonym>Simvastatin lactone
</synonym>
      <synonym>Simvotin
</synonym>
      <synonym>Sinvacor
</synonym>
      <synonym>Sinvascor
</synonym>
      <synonym>Sivastin
</synonym>
      <synonym>Starstat 20
</synonym>
      <synonym>Synvinolin
</synonym>
      <synonym>Valemia
</synonym>
      <synonym>Velostatin
</synonym>
    </synonyms>
    <dsstox-id>DTXSID0023581</dsstox-id>
  </chemical>
  <chemical id="aecf8da5-d9c5-479d-bfae-7cf882f9aac0">
    <casrn>90357-06-5</casrn>
    <jchem-inchi-key>LKJPYSCBVHEWIU-UHFFFAOYSA-N</jchem-inchi-key>
    <indigo-inchi-key>LKJPYSCBVHEWIU-UHFFFAOYSA-N
</indigo-inchi-key>
    <preferred-name>Bicalutamide</preferred-name>
    <synonyms>
      <synonym>Casodex
</synonym>
      <synonym>CDX
</synonym>
      <synonym>Propanamide, N-[4-cyano-3-(trifluoromethyl)phenyl]-3-[(4-fluorophenyl)sulfonyl]-2-hydroxy-2-methyl-
</synonym>
    </synonyms>
    <dsstox-id>DTXSID2022678</dsstox-id>
  </chemical>
  <chemical id="7b7f5e33-e79f-41e4-ac0f-c1e5bc51c557">
    <casrn>427-51-0</casrn>
    <jchem-inchi-key>UWFYSQMTEOIJJG-FDTZYFLXSA-N</jchem-inchi-key>
    <indigo-inchi-key>UWFYSQMTEOIJJG-FDTZYFLXSA-N
</indigo-inchi-key>
    <preferred-name>Cyproterone acetate</preferred-name>
    <synonyms>
      <synonym>3'H-Cyclopropa[1,2]pregna-1,4,6-triene-3,20-dione, 17-(acetyloxy)-6-chloro-1,2-dihydro-, (1β,2β)-
</synonym>
      <synonym>1,2α-Methylene-6-chloro-17α-acetoxy-4,6-pregnadiene-3,20-dione
</synonym>
      <synonym>1,2α-Methylene-6-chloro-pregna-4,6-diene-3,20-dione 17α-acetate
</synonym>
      <synonym>1,2α-Methylene-6-chloro-Δ4,6-pregnadien-17α-ol-3,20-dione acetate
</synonym>
      <synonym>17-acetate de 6-chloro-1-β,2-β-dihydro-17-hydroxy-3'H-cyclopropa[1,2]pregna-1,4,6-triene-3,20-dione
</synonym>
      <synonym>17-acetato de 6-cloro-1-β,2-β-dihidro-17-hidroxi-3'H-ciclopropa[1,2]pregna-1,4,6-trieno-3,20-diona
</synonym>
      <synonym>17α-Acetoxy-6-chloro-1α,2α-methylenepregna-4,6-diene-3,20-dione
</synonym>
      <synonym>3'H-Cyclopropa[1,2]pregna-1,4,6-triene-3,20-dione
</synonym>
      <synonym>3'H-Cyclopropa[1,2]pregna-1,4,6-triene-3,20-dione, 6-chloro-1β,2β-dihydro-17-hydroxy-, acetate
</synonym>
      <synonym>6-Chlor-1-β,2-β-dihydro-17-hydroxy-3'H-cyclopropa[1,2]pregna-1,4,6-trien-3,20-dion-17-acetat
</synonym>
      <synonym>6-Chloro-1,2α-methylene-17α-hydroxy-Δ6-progesterone acetate
</synonym>
      <synonym>6-Chloro-1,2α-methylene-6-dehydro-17α-hydroxyprogesterone acetate
</synonym>
      <synonym>6-Chloro-17-hydroxy-1α,2α-methylenepregna-4,6-diene-3,20-dione acetate
</synonym>
      <synonym>6-chloro-1-β,2-β-dihydro-17-hydroxy-3'H-cyclopropa[1,2]pregna-1,4,6-triene-3,20-dione 17-acetate
</synonym>
      <synonym>Androcur
</synonym>
      <synonym>Cyprostat
</synonym>
      <synonym>Cyproterone 17-O-acetate
</synonym>
      <synonym>Cyproterone 17α-acetate
</synonym>
      <synonym>Cyproviron
</synonym>
      <synonym>NSC 81430
</synonym>
      <synonym>Pregna-4,6-diene-3,20-dione, 6-chloro-17-hydroxy-1α,2α-methylene-, acetate
</synonym>
    </synonyms>
    <dsstox-id>DTXSID5020366</dsstox-id>
  </chemical>
  <chemical id="11d9d8a1-0594-4e99-8214-287f561dc59e">
    <casrn>133855-98-8</casrn>
    <jchem-inchi-key>ZMYFCFLJBGAQRS-UHFFFAOYNA-N</jchem-inchi-key>
    <indigo-inchi-key>ZMYFCFLJBGAQRS-UHFFFAOYSA-N
</indigo-inchi-key>
    <preferred-name>Epoxiconazole</preferred-name>
    <dsstox-id>DTXSID1040372</dsstox-id>
  </chemical>
  <chemical id="14eeacae-ecd1-446b-b2f7-3546a801b3da">
    <casrn>13311-84-7</casrn>
    <jchem-inchi-key>MKXKFYHWDHIYRV-UHFFFAOYSA-N</jchem-inchi-key>
    <indigo-inchi-key>MKXKFYHWDHIYRV-UHFFFAOYSA-N
</indigo-inchi-key>
    <preferred-name>Flutamide</preferred-name>
    <synonyms>
      <synonym>Propanamide, 2-methyl-N-[4-nitro-3-(trifluoromethyl)phenyl]-
</synonym>
      <synonym>4-Nitro-3-(trifluoromethyl)isobutyranilide
</synonym>
      <synonym>4'-Nitro-3'-trifluoromethylisobutyranilide
</synonym>
      <synonym>Eulexin
</synonym>
      <synonym>Flucinom
</synonym>
      <synonym>Flutamid
</synonym>
      <synonym>flutamida
</synonym>
      <synonym>m-Propionotoluidide, α,α,α-trifluoro-2-methyl-4'-nitro-
</synonym>
      <synonym>N-(Isopropylcarbonyl)-4-nitro-3-trifluoromethylaniline
</synonym>
      <synonym>Niftholide
</synonym>
      <synonym>Niftolide
</synonym>
      <synonym>NSC 147834
</synonym>
      <synonym>NSC 215876
</synonym>
    </synonyms>
    <dsstox-id>DTXSID7032004</dsstox-id>
  </chemical>
  <chemical id="dbb55cf4-0972-4a24-b70b-38873f91dd68">
    <casrn>85509-19-9</casrn>
    <jchem-inchi-key>FQKUGOMFVDPBIZ-UHFFFAOYSA-N</jchem-inchi-key>
    <indigo-inchi-key>FQKUGOMFVDPBIZ-UHFFFAOYSA-N
</indigo-inchi-key>
    <preferred-name>Flusilazole</preferred-name>
    <synonyms>
      <synonym>NuStar
</synonym>
    </synonyms>
    <dsstox-id>DTXSID3024235</dsstox-id>
  </chemical>
  <chemical id="b56433c5-a7f4-484d-afb3-f764f1ae92ca">
    <casrn>67747-09-5</casrn>
    <jchem-inchi-key>TVLSRXXIMLFWEO-UHFFFAOYSA-N</jchem-inchi-key>
    <indigo-inchi-key>TVLSRXXIMLFWEO-UHFFFAOYSA-N
</indigo-inchi-key>
    <preferred-name>Prochloraz</preferred-name>
    <synonyms>
      <synonym>1H-Imidazole-1-carboxamide, N-propyl-N-[2-(2,4,6-trichlorophenoxy)ethyl]-
</synonym>
      <synonym>BTS 40542-7877
</synonym>
      <synonym>N-propil-N-[2-(2,4,6-triclorofenoxi)etil]-1H-imidazol-1-carboxamida
</synonym>
      <synonym>N-propyl-N-[2-(2,4,6-trichlorophenoxy)ethyl]-1H-imidazole-1-carboxamide
</synonym>
      <synonym>N-Propyl-N-[2-(2,4,6-trichlorophenoxy)ethyl-1H-imidazole-1-carboxamide
</synonym>
      <synonym>N-Propyl-N-[2-(2,4,6-trichlorphenoxy)ethyl]-1H-imidazol-1-carboxamid
</synonym>
      <synonym>Plocloraz
</synonym>
      <synonym>Prelude
</synonym>
      <synonym>Sportak
</synonym>
      <synonym>Sportake
</synonym>
    </synonyms>
    <dsstox-id>DTXSID4024270</dsstox-id>
  </chemical>
  <chemical id="a8f05993-7d43-485d-b5a9-f944b67f665c">
    <casrn>60207-90-1</casrn>
    <jchem-inchi-key>STJLVHWMYQXCPB-UHFFFAOYNA-N</jchem-inchi-key>
    <indigo-inchi-key>STJLVHWMYQXCPB-UHFFFAOYSA-N
</indigo-inchi-key>
    <preferred-name>Propiconazole</preferred-name>
    <synonyms>
      <synonym>ppz
</synonym>
      <synonym>1H-1,2,4-Triazole, 1-[[2-(2,4-dichlorophenyl)-4-propyl-1,3-dioxolan-2-yl]methyl]-
</synonym>
      <synonym>(.+-.)-1-[2-(2,4-dichlorophenyl)-4-propyl-1,3-dioxolan-2-yl-methyl]-1H-1,2,4-triazole
</synonym>
      <synonym>(.+-.)-1-[2-(2,4-dichlorophenyl)-4-propyl-1,3-dioxolan-2-ylmethyl]-1H-1,2,4-triazole
</synonym>
      <synonym>1-[[2-(2,4-dichlorophenyl)-4-propyl-1,3-dioxolan-2-yl]methyl]-1H-1,2,4-triazole
</synonym>
      <synonym>1-[[2-(2,4-dichlorophenyl)-4-propyl-1,3-dioxolane-2-yl]methyl]-1H-1,2,4-triazole
</synonym>
      <synonym>1-[[2-(2,4-Dichlorphenyl)-4-propyl-1,3-dioxolan-2-yl]methyl]-1H-1,2,4-triazol
</synonym>
      <synonym>1-[[2-(2,4-diclorofenil)-4-propil-1,3-dioxolan-2-il]metil]-1H-1,2,4-triazol
</synonym>
      <synonym>Bamper 25EC
</synonym>
      <synonym>Banner Maxx
</synonym>
      <synonym>Cane Sett Treatment
</synonym>
      <synonym>Fertilome Liquid Systemic Fungicide
</synonym>
      <synonym>Microban PZ
</synonym>
      <synonym>Microban S 2140
</synonym>
      <synonym>Mycostat P
</synonym>
      <synonym>Proconazole
</synonym>
      <synonym>PROPICONAZOL
</synonym>
      <synonym>Tilt Premium
</synonym>
      <synonym>Wocosen Technical
</synonym>
      <synonym>Wocosin
</synonym>
      <synonym>Wocosin 50TK
</synonym>
    </synonyms>
    <dsstox-id>DTXSID8024280</dsstox-id>
  </chemical>
  <chemical id="9c8ae767-9b79-49ba-908a-3650520e5f9a">
    <casrn>131983-72-7</casrn>
    <jchem-inchi-key>PPDBOQMNKNNODG-UHFFFAOYNA-N</jchem-inchi-key>
    <indigo-inchi-key>PPDBOQMNKNNODG-UHFFFAOYSA-N
</indigo-inchi-key>
    <preferred-name>Triticonazole</preferred-name>
    <synonyms>
      <synonym>5-[(4-Chlorophenyl)methylene]-2,2-dimethyl-1-(1H-1,2,4-triazol-1-ylmethyl)cyclopentanol
</synonym>
    </synonyms>
    <dsstox-id>DTXSID0032655</dsstox-id>
  </chemical>
  <chemical id="59b00212-1c42-466a-a02f-87c855221f4b">
    <casrn>107534-96-3</casrn>
    <jchem-inchi-key>PXMNMQRDXWABCY-UHFFFAOYNA-N</jchem-inchi-key>
    <indigo-inchi-key>PXMNMQRDXWABCY-UHFFFAOYSA-N
</indigo-inchi-key>
    <preferred-name>Tebuconazole</preferred-name>
    <synonyms>
      <synonym>1H-1,2,4-Triazole-1-ethanol, .alpha.-(2-(4-chlorophenyl)ethyl)-.alpha.
</synonym>
      <synonym>+-
</synonym>
      <synonym>1H-1,2,4-Triazole-1-ethanol, α-[2-(4-chlorophenyl)ethyl]-α-(1,1-dimethylethyl)-
</synonym>
      <synonym>(.+-.)-Tebuconazole
</synonym>
      <synonym>1-(4-Chlorophenyl)-4,4-dimethyl-3-(1,2,4-triazol-1-ylmethyl)pentan-3-ol
</synonym>
      <synonym>1H-1,2,4-Triazole-1-ethanol, α-[2-(4-chlorophenyl)ethyl]-α-(1,1-dimethylethyl)-, (.+-.)-
</synonym>
      <synonym>1H-1,2,4-Triazole-1-ethanol,α-[2-(4-chlorophenyl) ethyl]-α-(1,1-dimethylethyl)-, (.+-.)-
</synonym>
      <synonym>BAY-HWG 1608
</synonym>
      <synonym>ETHANOL, α-[2-(4-CHLOROPHENYL)ETHYL]-α- (1,1-DIMETHYLETHYL)-1H-1,2,4-TRIAZOLE
</synonym>
      <synonym>Ethyltrianol
</synonym>
      <synonym>Etiltrianol
</synonym>
      <synonym>Fenetrazole
</synonym>
      <synonym>Folicur
</synonym>
      <synonym>Microban S 2142
</synonym>
      <synonym>Microban TZ
</synonym>
      <synonym>Preventol A 8
</synonym>
      <synonym>TEBUCONAZOL
</synonym>
      <synonym>Tebuconazole Resp. HWG 1608
</synonym>
      <synonym>Terbutrazole
</synonym>
      <synonym>α-[2-(4-Chlorophenyl)-ethyl]-α-(1,1-dimethylethyl)-1H-1,2,4-triazole-1-ethanol
</synonym>
      <synonym>α-[2-(4-chlorophenyl)ethyl]-α-(1,1-dimethylethyl)-1H-1,2,4-triazole-1-ethanol
</synonym>
      <synonym>α-tert-Butyl-α-(p-chlorophenethyl)-1H-1,2,4-triazole-1-ethanol
</synonym>
    </synonyms>
    <dsstox-id>DTXSID9032113</dsstox-id>
  </chemical>
  <chemical id="02dadc6f-7b68-436e-b5c9-f7527d9ad37b">
    <casrn>50471-44-8</casrn>
    <jchem-inchi-key>FSCWZHGZWWDELK-UHFFFAOYNA-N</jchem-inchi-key>
    <indigo-inchi-key>FSCWZHGZWWDELK-UHFFFAOYSA-N
</indigo-inchi-key>
    <preferred-name>Vinclozolin</preferred-name>
    <synonyms>
      <synonym>2,4-Oxazolidinedione, 3-(3,5-dichlorophenyl)-5-ethenyl-5-methyl-
</synonym>
      <synonym>(.+-.)-Vinclozolin
</synonym>
      <synonym>BAS 352-04F
</synonym>
      <synonym>N-3,5-Dichlorophenyl-5-methyl-5-vinyl-1,3-oxazolidine-2,4-dione
</synonym>
      <synonym>N-3,5-Dichlorophenyl-5-methyl-5-vinyloxazolidine-2,4-dione
</synonym>
      <synonym>N-3,5-Dichlorphenyl-5-methyl-5-vinyl-1,3-oxazolidin-2,4-dion
</synonym>
      <synonym>N-3,5-diclorofenil-5-metil-5-vinil-1,3-oxazolidina-2,4-diona
</synonym>
      <synonym>Ornalin
</synonym>
      <synonym>Ranilan
</synonym>
      <synonym>Ronilan
</synonym>
      <synonym>Ronilan 50WP
</synonym>
    </synonyms>
    <dsstox-id>DTXSID4022361</dsstox-id>
  </chemical>
  <chemical id="a71e38ef-da38-46df-87f2-3dc146c82411">
    <casrn>92-87-5</casrn>
    <jchem-inchi-key>HFACYLZERDEVSX-UHFFFAOYSA-N</jchem-inchi-key>
    <indigo-inchi-key>HFACYLZERDEVSX-UHFFFAOYSA-N
</indigo-inchi-key>
    <preferred-name>C.I. Azoic Diazo Component 112</preferred-name>
    <synonyms>
      <synonym>4-(4-Aminophenyl)aniline
</synonym>
      <synonym>[1,1'-Biphenyl]-4,4'-diamine
</synonym>
      <synonym>(1,1'-Biphenyl)-4,4'-diamine
</synonym>
      <synonym>4,4'-Bianiline
</synonym>
      <synonym>4,4'-Biphenyldiamine
</synonym>
      <synonym>4,4'-Diamino-1,1'-biphenyl
</synonym>
      <synonym>4,4'-Diaminobiphenyl
</synonym>
      <synonym>4,4'-Diaminodiphenyl
</synonym>
      <synonym>4,4'-Diphenylenediamine
</synonym>
      <synonym>4'-Amino-[1,1'-biphenyl]-4-ylamine
</synonym>
      <synonym>bencidina
</synonym>
      <synonym>Benzidin
</synonym>
      <synonym>C.I. Azoic Diazo Component 112
</synonym>
      <synonym>Fast Corinth Base B
</synonym>
      <synonym>NSC 146476
</synonym>
      <synonym>p,p'-Bianiline
</synonym>
      <synonym>p,p'-Diaminobiphenyl
</synonym>
      <synonym>p-Diaminodiphenyl
</synonym>
      <synonym>UN 1885
</synonym>
    </synonyms>
    <dsstox-id>DTXSID2020137</dsstox-id>
  </chemical>
  <chemical id="3a4a5060-4bfa-41ef-bd07-ef256779d9eb">
    <casrn>262-12-4</casrn>
    <jchem-inchi-key>NFBOHOGPQUYFRF-UHFFFAOYSA-N</jchem-inchi-key>
    <indigo-inchi-key>NFBOHOGPQUYFRF-UHFFFAOYSA-N
</indigo-inchi-key>
    <preferred-name>Dibenzo-p-dioxin</preferred-name>
    <synonyms>
      <synonym>Dibenzo[b,e][1,4]dioxin
</synonym>
      <synonym>Dibenzo[1,4]dioxin
</synonym>
      <synonym>dibenzo-p-dioxina
</synonym>
      <synonym>dibenzo-p-dioxinne
</synonym>
      <synonym>Diphenylene dioxide
</synonym>
      <synonym>Oxanthrene
</synonym>
      <synonym>Phenodioxin
</synonym>
    </synonyms>
    <dsstox-id>DTXSID8020410</dsstox-id>
  </chemical>
  <chemical id="5e26b2b3-608e-4209-b6a7-efa6c15e156e">
    <casrn>118-74-1</casrn>
    <jchem-inchi-key>CKAPSXZOOQJIBF-UHFFFAOYSA-N</jchem-inchi-key>
    <indigo-inchi-key>CKAPSXZOOQJIBF-UHFFFAOYSA-N
</indigo-inchi-key>
    <preferred-name>Hexachlorobenzene</preferred-name>
    <synonyms>
      <synonym>(HCB
</synonym>
      <synonym>Benzene, hexachloro-
</synonym>
      <synonym>Anticarie
</synonym>
      <synonym>Benzene, 1,2,3,4,5,6-hexachloro-
</synonym>
      <synonym>Benzenehexachloride
</synonym>
      <synonym>Bunt-cure
</synonym>
      <synonym>Bunt-no-more
</synonym>
      <synonym>Co-op Hexa
</synonym>
      <synonym>Hexachlorbenzol
</synonym>
      <synonym>hexaclorobenceno
</synonym>
      <synonym>Julin's carbon chloride
</synonym>
      <synonym>No Bunt
</synonym>
      <synonym>No Bunt Liquid
</synonym>
      <synonym>NSC 9243
</synonym>
      <synonym>Pentachlorophenyl chloride
</synonym>
      <synonym>Perchlorobenzene
</synonym>
      <synonym>Sanocide
</synonym>
      <synonym>Snieciotox
</synonym>
      <synonym>UN 2729
</synonym>
      <synonym>Zaprawa nasienna sneciotox
</synonym>
      <synonym>1,2,3,4,5,6-Hexachloro-benzene
</synonym>
    </synonyms>
    <dsstox-id>DTXSID2020682</dsstox-id>
  </chemical>
  <chemical id="5e42f6de-1da4-4849-b4f6-39b38e388caa">
    <casrn>130498-29-2</casrn>
    <jchem-inchi-key></jchem-inchi-key>
    <indigo-inchi-key>
</indigo-inchi-key>
    <preferred-name>Polycyclic aromatic hydrocarbons</preferred-name>
    <synonyms>
      <synonym>PAHs
</synonym>
    </synonyms>
    <dsstox-id>DTXSID3044043</dsstox-id>
  </chemical>
  <chemical id="97da1920-e8c4-42fa-a574-8f69903a0eb3">
    <casrn>313-67-7</casrn>
    <jchem-inchi-key>BBFQZRXNYIEMAW-UHFFFAOYSA-N</jchem-inchi-key>
    <indigo-inchi-key>BBFQZRXNYIEMAW-UHFFFAOYSA-N
</indigo-inchi-key>
    <preferred-name>Aristolochic acid</preferred-name>
    <synonyms>
      <synonym>Aristolochic acid I
</synonym>
      <synonym>Aristolochic acid A
</synonym>
      <synonym>Tardolyt
</synonym>
      <synonym>8-Methoxy-3,4-methylenedioxy-10-nitrophenanthrene-1-carboxylic acid
</synonym>
      <synonym>Phenanthro[3,4-d]-1,3-dioxole-5-carboxylic acid, 8-methoxy-6-nitro-
</synonym>
    </synonyms>
    <dsstox-id>DTXSID0040969</dsstox-id>
  </chemical>
  <chemical id="f7512e91-e3e1-45c9-b2f7-e0b4e2773e0d">
    <casrn>23214-92-8</casrn>
    <jchem-inchi-key>AOJJSUZBOXZQNB-TZSSRYMLSA-N</jchem-inchi-key>
    <indigo-inchi-key>AOJJSUZBOXZQNB-TZSSRYMLSA-N
</indigo-inchi-key>
    <preferred-name>Doxorubicin</preferred-name>
    <synonyms>
      <synonym>DOX
</synonym>
      <synonym>5,12-Naphthacenedione, 10-[(3-amino-2,3,6-trideoxy-α-L-lyxo-hexopyranosyl)oxy]-7,8,9,10-tetrahydro-6,8,11-trihydroxy-8-(hydroxyacetyl)-1-methoxy-, (8S,10S)-
</synonym>
      <synonym>14-Hydroxydaunomycin
</synonym>
      <synonym>5,12-Naphthacenedione, 10-[(3-amino-2,3,6-trideoxy-α-L-lyxo-hexopyranosyl)oxy]-7,8,9,10-tetrahydro-6,8,11-trihydroxy-8-(2-hydroxyacetyl)-1-methoxy-, (8S,10S)-
</synonym>
      <synonym>5,12-Naphthacenedione, 10-[(3-amino-2,3,6-trideoxy-α-L-lyxo-hexopyranosyl)oxy]-7,8,9,10-tetrahydro-6,8,11-trihydroxy-8-(hydroxyacetyl)-1-methoxy-, (8S-cis)-
</synonym>
      <synonym>Biotransdox
</synonym>
      <synonym>doxorrubicina
</synonym>
      <synonym>Doxorubicine
</synonym>
      <synonym>Hydroxydaunomycin
</synonym>
      <synonym>NSC 123127
</synonym>
      <synonym>Adriamycin
</synonym>
    </synonyms>
    <dsstox-id>DTXSID8021480</dsstox-id>
  </chemical>
  <chemical id="b72e7183-8b0c-40c6-8ea6-b08e7a5871ca">
    <casrn>10161-33-8</casrn>
    <jchem-inchi-key>MEHHPFQKXOUFFV-OWSLCNJRSA-N</jchem-inchi-key>
    <indigo-inchi-key>MEHHPFQKXOUFFV-OWSLCNJRSA-N
</indigo-inchi-key>
    <preferred-name>17beta-Trenbolone</preferred-name>
    <dsstox-id>DTXSID0034192</dsstox-id>
  </chemical>
  <chemical id="853f1621-8d76-4e62-8e0e-e06340b42ef7">
    <casrn>52-01-7</casrn>
    <jchem-inchi-key>LXMSZDCAJNLERA-ZHYRCANASA-N</jchem-inchi-key>
    <indigo-inchi-key>LXMSZDCAJNLERA-ZHYRCANASA-N
</indigo-inchi-key>
    <preferred-name>Spironolactone</preferred-name>
    <synonyms>
      <synonym>Pregn-4-ene-21-carboxylic acid, 7-(acetylthio)-17-hydroxy-3-oxo-, γ-lactone, (7α,17α)-
</synonym>
      <synonym>(7α,17α)-7-(Acetylthio)-17-hydroxy-3-oxo-pregn-4-ene-21-carboxylic acid γ-lactone
</synonym>
      <synonym>17-Hydroxy-7α-mercapto-3-oxo-17α-pregn-4-ene-21-carboxylic acid γ-lactone 7-acetate
</synonym>
      <synonym>17α-Pregn-4-ene-21-carboxylic acid, 17-hydroxy-7α-mercapto-3-oxo-, γ-lactone, acetate
</synonym>
      <synonym>3-(3-keto-7α-Acetylthio-17β-hydroxy-4-androsten-17α-yl)propionic acid lactone
</synonym>
      <synonym>3-(3-Oxo-7α-acetylthio-17β-hydroxy-4-androsten-17α-yl)propionic acid-γ-lactone
</synonym>
      <synonym>3'-(3-Oxo-7α-acetylthio-17β-hydroxyandrost-4-en-17α-yl)-propionic acid lactone
</synonym>
      <synonym>7α-(Acetylthio)-17-hydroxy-3-oxo-17α-pregn-4-ene-21-carboxylic acid γ-lactone
</synonym>
      <synonym>7α-Acetylthio-3-oxo-17α-pregn-4-ene-21,17β-carbolactone
</synonym>
      <synonym>Abbolactone
</synonym>
      <synonym>Aldactone
</synonym>
      <synonym>Aldactone A
</synonym>
      <synonym>Aldopur
</synonym>
      <synonym>Almatol
</synonym>
      <synonym>Aquareduct
</synonym>
      <synonym>Deverol
</synonym>
      <synonym>Diatensec
</synonym>
      <synonym>Duraspiron
</synonym>
      <synonym>espironolactona
</synonym>
      <synonym>Euteberol
</synonym>
      <synonym>Lacalmin
</synonym>
      <synonym>Lacdene
</synonym>
      <synonym>Laractone
</synonym>
      <synonym>Nefurofan
</synonym>
      <synonym>NSC 150399
</synonym>
      <synonym>Quimolactona
</synonym>
      <synonym>Sagisal
</synonym>
      <synonym>Sincomen
</synonym>
      <synonym>Spiresis
</synonym>
      <synonym>Spiretic
</synonym>
      <synonym>Spiridon
</synonym>
      <synonym>Spiroctan
</synonym>
      <synonym>Spiroderm
</synonym>
      <synonym>Spirolactone
</synonym>
      <synonym>Spirolang
</synonym>
      <synonym>Spirolone
</synonym>
      <synonym>Spirone
</synonym>
      <synonym>Spironolacton
</synonym>
      <synonym>Spironolactone A
</synonym>
      <synonym>Spiro-Tablinen
</synonym>
      <synonym>Supra-Puren
</synonym>
      <synonym>Suracton
</synonym>
      <synonym>Uractone
</synonym>
      <synonym>Urusonin
</synonym>
      <synonym>Verospiron
</synonym>
      <synonym>Verospirone
</synonym>
      <synonym>Xenalon
</synonym>
    </synonyms>
    <dsstox-id>DTXSID6034186</dsstox-id>
  </chemical>
  <chemical id="c709bfed-d91e-4b03-8308-dc58ddc406dd">
    <casrn>521-18-6</casrn>
    <jchem-inchi-key>NVKAWKQGWWIWPM-ABEVXSGRSA-N</jchem-inchi-key>
    <indigo-inchi-key>NVKAWKQGWWIWPM-ABEVXSGRSA-N
</indigo-inchi-key>
    <preferred-name>5alpha-Dihydrotestosterone</preferred-name>
    <synonyms>
      <synonym>Dihydrotestosterone (DHT) (5alpha dihydrotestosterone) (5alpha-Androstan-17beta-ol-3-one)
</synonym>
      <synonym>Androstan-3-one, 17-hydroxy-, (5α,17β)-
</synonym>
      <synonym>(+)-Androstan-17β-ol-3-one
</synonym>
      <synonym>17β-Hydroxy-3-androstanone
</synonym>
      <synonym>17β-Hydroxy-5α-androstan-3-one
</synonym>
      <synonym>17β-Hydroxy-5α-androstane-3-one
</synonym>
      <synonym>4-Dihydrotestosterone
</synonym>
      <synonym>5α,17β-Hydroxyandrostan-3-one
</synonym>
      <synonym>5α-Androstan-17β-ol-3-one
</synonym>
      <synonym>5α-Androstan-3-one, 17β-hydroxy-
</synonym>
      <synonym>5α-Androstanolone
</synonym>
      <synonym>5α-Dihydrotestosterone
</synonym>
      <synonym>Anaboleen
</synonym>
      <synonym>Anabolex
</synonym>
      <synonym>Andractim
</synonym>
      <synonym>Androlone
</synonym>
      <synonym>Androstan-17β-ol-3-one
</synonym>
      <synonym>Androstanolon
</synonym>
      <synonym>androstanolona
</synonym>
      <synonym>androstanolone
</synonym>
      <synonym>Cristerona MB
</synonym>
      <synonym>Dihydrotestosterone
</synonym>
      <synonym>Neodrol
</synonym>
      <synonym>NSC 10972
</synonym>
      <synonym>Proteina
</synonym>
      <synonym>Protona
</synonym>
      <synonym>Stanaprol
</synonym>
      <synonym>Stanolone
</synonym>
      <synonym>Testosterone, dihydro-
</synonym>
    </synonyms>
    <dsstox-id>DTXSID9022364</dsstox-id>
  </chemical>
  <chemical id="73f88ac3-96a5-4a7d-95eb-48ef6e213b08">
    <casrn>13674-87-8</casrn>
    <jchem-inchi-key>ASLWPAWFJZFCKF-UHFFFAOYSA-N</jchem-inchi-key>
    <indigo-inchi-key>ASLWPAWFJZFCKF-UHFFFAOYSA-N
</indigo-inchi-key>
    <preferred-name>Tris(1,3-dichloro-2-propyl) phosphate</preferred-name>
    <synonyms>
      <synonym>Tris(1,3-dichloro-2-propyl)phosphate
</synonym>
      <synonym>2-Propanol, 1,3-dichloro-, phosphate (3:1)
</synonym>
    </synonyms>
    <dsstox-id>DTXSID9026261</dsstox-id>
  </chemical>
  <chemical id="84dada8a-2224-4e67-b2a2-4b5a6dd0455b">
    <casrn>102676-47-1</casrn>
    <jchem-inchi-key>CLPFFLWZZBQMAO-UHFFFAOYNA-N</jchem-inchi-key>
    <indigo-inchi-key>CLPFFLWZZBQMAO-UHFFFAOYSA-N
</indigo-inchi-key>
    <preferred-name>Fadrozole</preferred-name>
    <dsstox-id>DTXSID5034141</dsstox-id>
  </chemical>
  <chemical id="5e653c30-87cd-4f8c-916d-2809231b46c0">
    <casrn>112809-51-5</casrn>
    <jchem-inchi-key>HPJKCIUCZWXJDR-UHFFFAOYSA-N</jchem-inchi-key>
    <indigo-inchi-key>HPJKCIUCZWXJDR-UHFFFAOYSA-N
</indigo-inchi-key>
    <preferred-name>Letrozole</preferred-name>
    <synonyms>
      <synonym>Femera
</synonym>
      <synonym>Benzonitrile, 4,4'-(1H-1,2,4-triazol-1-ylmethylene)bis-
</synonym>
    </synonyms>
    <dsstox-id>DTXSID4023202</dsstox-id>
  </chemical>
  <chemical id="9ea5acc9-4c73-4c5f-8b8f-e6afccebf663">
    <casrn>50-78-2</casrn>
    <jchem-inchi-key>BSYNRYMUTXBXSQ-UHFFFAOYSA-N</jchem-inchi-key>
    <indigo-inchi-key>BSYNRYMUTXBXSQ-UHFFFAOYSA-N
</indigo-inchi-key>
    <preferred-name>Aspirin</preferred-name>
    <synonyms>
      <synonym>Acetylsalicylic acid
</synonym>
      <synonym>Benzoic acid, 2-(acetyloxy)-
</synonym>
      <synonym>2-(ACETYLOXYBENZOIC) ACID
</synonym>
      <synonym>2-(Acetyloxy)benzoic acid
</synonym>
      <synonym>2-Acetoxybenzoic acid
</synonym>
      <synonym>2-Carboxyphenyl acetate
</synonym>
      <synonym>A.S.A. Empirin
</synonym>
      <synonym>Acenterine
</synonym>
      <synonym>Acetard
</synonym>
      <synonym>Aceticyl
</synonym>
      <synonym>Acetilum acidulatum
</synonym>
      <synonym>Acetisal
</synonym>
      <synonym>Acetonyl
</synonym>
      <synonym>Acetophen
</synonym>
      <synonym>Acetosal
</synonym>
      <synonym>Acetosalic acid
</synonym>
      <synonym>Acetosalin
</synonym>
      <synonym>Acetylin
</synonym>
      <synonym>Acetylsal
</synonym>
      <synonym>ACETYLSALICYLSAEURE
</synonym>
      <synonym>Acetyonyl
</synonym>
      <synonym>Acetysal
</synonym>
      <synonym>Acide O-acetylsalicylique
</synonym>
      <synonym>acido O-acetilsalicilico
</synonym>
      <synonym>Acidum acetylsalicylicum
</synonym>
      <synonym>Acimetten
</synonym>
      <synonym>Acylpyrin
</synonym>
      <synonym>Albyl E
</synonym>
      <synonym>Asaflow
</synonym>
      <synonym>Asagran
</synonym>
      <synonym>Asatard
</synonym>
      <synonym>Ascolong
</synonym>
      <synonym>Ascriptin
</synonym>
      <synonym>Aspalon
</synonym>
      <synonym>Aspergum
</synonym>
      <synonym>Aspirdrops
</synonym>
      <synonym>Aspirina 03
</synonym>
      <synonym>Aspirin-Direkt
</synonym>
      <synonym>Aspro Clear
</synonym>
      <synonym>Aspropharm
</synonym>
      <synonym>Asteric
</synonym>
      <synonym>Benaspir
</synonym>
      <synonym>Bialpirina
</synonym>
      <synonym>Bialpirinia
</synonym>
      <synonym>Cardioaspirina
</synonym>
      <synonym>Claradin
</synonym>
      <synonym>Colfarit
</synonym>
      <synonym>Contrheuma Retard
</synonym>
      <synonym>Coricidin
</synonym>
      <synonym>Coricidin D
</synonym>
      <synonym>Dolean pH 8
</synonym>
      <synonym>Dominal
</synonym>
      <synonym>Duramax
</synonym>
      <synonym>Easprin
</synonym>
      <synonym>Ecotrin
</synonym>
      <synonym>Empirin
</synonym>
      <synonym>Endosprin
</synonym>
      <synonym>Endydol
</synonym>
      <synonym>Entericin
</synonym>
      <synonym>Enterophen
</synonym>
      <synonym>Enterosarine
</synonym>
      <synonym>Entrophen
</synonym>
      <synonym>Gelprin
</synonym>
      <synonym>Globentyl
</synonym>
      <synonym>Globoid
</synonym>
      <synonym>Helicon
</synonym>
      <synonym>Idragin
</synonym>
      <synonym>Istopirin
</synonym>
      <synonym>Kapsazal
</synonym>
      <synonym>Magnecyl
</synonym>
      <synonym>Measurin
</synonym>
      <synonym>Medisyl
</synonym>
      <synonym>Melhoral
</synonym>
      <synonym>Micristin
</synonym>
      <synonym>Miniasal
</synonym>
      <synonym>Neuronika
</synonym>
      <synonym>NSC 27223
</synonym>
      <synonym>NSC 406186
</synonym>
      <synonym>Nu-seals
</synonym>
      <synonym>o-(Acetyloxy)benzoic acid
</synonym>
      <synonym>o-Acetoxybenzoic acid
</synonym>
      <synonym>O-acetylsalicylic acid
</synonym>
      <synonym>O-Acetylsalicylsaure
</synonym>
      <synonym>o-Carboxyphenyl acetate
</synonym>
      <synonym>Persistin
</synonym>
      <synonym>Polopiryna
</synonym>
      <synonym>Rheumintabletten
</synonym>
      <synonym>Rhodine
</synonym>
      <synonym>Rhodine 2312
</synonym>
      <synonym>Rhodine NC RP
</synonym>
      <synonym>Salacetin
</synonym>
      <synonym>Salcetogen
</synonym>
      <synonym>Saletin
</synonym>
      <synonym>Salicylic acid acetate
</synonym>
      <synonym>SALICYLIC ACID, ACETYL-
</synonym>
      <synonym>Salospir
</synonym>
      <synonym>Salycylacetylsalicylic acid
</synonym>
      <synonym>Solpyron
</synonym>
      <synonym>Temperal
</synonym>
      <synonym>Triple-sal
</synonym>
      <synonym>Trombyl
</synonym>
      <synonym>Zorprin
</synonym>
    </synonyms>
    <dsstox-id>DTXSID5020108</dsstox-id>
  </chemical>
  <chemical id="2ce93d9e-ddfd-47fd-9710-10dda71ed727">
    <casrn>15307-79-6</casrn>
    <jchem-inchi-key>KPHWPUGNDIVLNH-UHFFFAOYSA-M</jchem-inchi-key>
    <indigo-inchi-key>KPHWPUGNDIVLNH-UHFFFAOYSA-M
</indigo-inchi-key>
    <preferred-name>Diclofenac sodium</preferred-name>
    <synonyms>
      <synonym>Benzeneacetic acid, 2-[(2,6-dichlorophenyl)amino]-, monosodium salt
</synonym>
      <synonym>[2-[(2,6-dichlorophenyl)amino]phenyl]acetate de sodium
</synonym>
      <synonym>[2-[(2,6-diclorofenil)amino]fenil]acetato de sodio
</synonym>
      <synonym>[o-(2,6-Dichloroanilino)phenyl]acetic acid sodium salt
</synonym>
      <synonym>{2-[(2,6-Dichlorophenyl)amino]phenyl}acetate de sodium
</synonym>
      <synonym>2-(2,6-Dichloroanilino)phenylacetic acid sodium salt
</synonym>
      <synonym>2-[(2,6-Dichlorophenyl)amino]benzene acetic acid monosodium salt
</synonym>
      <synonym>Acetic acid, [o-(2,6-dichloroanilino)phenyl]-, monosodium salt
</synonym>
      <synonym>Allvoran
</synonym>
      <synonym>Assaren
</synonym>
      <synonym>Benfofen
</synonym>
      <synonym>Benzeneacetic acid, 2-[(2,6-dichlorophenyl)amino]-, sodium salt (1:1)
</synonym>
      <synonym>Cataflam
</synonym>
      <synonym>Delphimix
</synonym>
      <synonym>Diacron
</synonym>
      <synonym>Dichronic
</synonym>
      <synonym>Diclobene
</synonym>
      <synonym>Diclobenin
</synonym>
      <synonym>Diclodyn
</synonym>
      <synonym>Diclofen SR 100
</synonym>
      <synonym>Diclofenac sodium salt
</synonym>
      <synonym>Diclofenac-Na Emulgel
</synonym>
      <synonym>Diclofenacsodium Emulgel
</synonym>
      <synonym>Diclokalium
</synonym>
      <synonym>Diclophenac sodium
</synonym>
      <synonym>Diclo-Phlogont
</synonym>
      <synonym>Diclo-Puren
</synonym>
      <synonym>Diclord
</synonym>
      <synonym>Diclorep
</synonym>
      <synonym>Dicloreum
</synonym>
      <synonym>Diklovit
</synonym>
      <synonym>Dolobasan
</synonym>
      <synonym>Duravolten
</synonym>
      <synonym>Dyloject
</synonym>
      <synonym>Effekton
</synonym>
      <synonym>Evofenac
</synonym>
      <synonym>Feloran
</synonym>
      <synonym>Fortfen
</synonym>
      <synonym>Hyanalgese D
</synonym>
      <synonym>Inflaban
</synonym>
      <synonym>Kriplex
</synonym>
      <synonym>N-(2,6-Dichlorophenyl)-o-aminophenylacetic acid sodium salt
</synonym>
      <synonym>Natrium-[2-[(2,6-dichlorphenyl)amino]phenyl]acetat
</synonym>
      <synonym>Neriodin
</synonym>
      <synonym>Novapirina
</synonym>
      <synonym>Orthofen
</synonym>
      <synonym>Orthophen
</synonym>
      <synonym>Primofenac
</synonym>
      <synonym>Profenac
</synonym>
      <synonym>Prophenatin
</synonym>
      <synonym>Rhumalgan
</synonym>
      <synonym>sodium [2-[(2,6-dichlorophenyl)amino]phenyl]acetate
</synonym>
      <synonym>Sodium [o-(2,6-dichloroanilino)phenyl]acetate
</synonym>
      <synonym>Sodium 2-(2,6-dichloroanilino)-phenyl-acetate
</synonym>
      <synonym>Sodium diclofenac
</synonym>
      <synonym>Sorelmon
</synonym>
      <synonym>Tsudohmin
</synonym>
      <synonym>Valetan
</synonym>
      <synonym>Voltaren
</synonym>
      <synonym>Voltaren Ophtha
</synonym>
      <synonym>Voltaren Ophtha CD
</synonym>
      <synonym>Voltarol
</synonym>
      <synonym>Voveran
</synonym>
    </synonyms>
    <dsstox-id>DTXSID3037208</dsstox-id>
  </chemical>
  <chemical id="b376a8f9-386a-42f3-a556-725b80ecb11f">
    <casrn>53-86-1</casrn>
    <jchem-inchi-key>CGIGDMFJXJATDK-UHFFFAOYSA-N</jchem-inchi-key>
    <indigo-inchi-key>CGIGDMFJXJATDK-UHFFFAOYSA-N
</indigo-inchi-key>
    <preferred-name>1-(p-Chlorobenzoyl)-5-methoxy-2-methyl-Indole-3-acetic acid</preferred-name>
    <synonyms>
      <synonym>1H-Indole-3-acetic acid, 1-(4-chlorobenzoyl)-5-methoxy-2-methyl-
</synonym>
      <synonym>[1-(4-Chlorobenzoyl)-5-methoxy-2-methyl-1H-indol-3-yl]acetic acid
</synonym>
      <synonym>1-(4-Chlorobenzoyl)-2-methyl-5-methoxyindole-3-acetic acid
</synonym>
      <synonym>1-(4-Chlorobenzoyl)-5-methoxy-2-methyl-1H-indole-3-acetic acid
</synonym>
      <synonym>1-(4-Chlorobenzoyl)-5-methoxy-2-methylindole-3-acetic acid
</synonym>
      <synonym>1-(p-Chlorobenzoyl)-2-methyl-5-methoxy-3-indolylacetic acid
</synonym>
      <synonym>1-(p-Chlorobenzoyl)-2-methyl-5-methoxyindole-3-acetic acid
</synonym>
      <synonym>1-(p-Chlorobenzoyl)-5-methoxy-2-methyl-3-indolylacetic acid
</synonym>
      <synonym>1-(p-Chlorobenzoyl)-5-methoxy-2-methylindole-3-acetic acid
</synonym>
      <synonym>Artracin
</synonym>
      <synonym>Artrinovo
</synonym>
      <synonym>Artrivia
</synonym>
      <synonym>Bonidin
</synonym>
      <synonym>Bonidon Gel
</synonym>
      <synonym>Chibro-Amuno
</synonym>
      <synonym>Chrono-Indicid
</synonym>
      <synonym>Chrono-Indocid 75
</synonym>
      <synonym>Confortid
</synonym>
      <synonym>Dolcidium
</synonym>
      <synonym>Dolcidium PL
</synonym>
      <synonym>Dolovin
</synonym>
      <synonym>Durametacin
</synonym>
      <synonym>Elmetacin
</synonym>
      <synonym>Idomethine
</synonym>
      <synonym>Imbrilon
</synonym>
      <synonym>Indacin
</synonym>
      <synonym>Indocid
</synonym>
      <synonym>Indocin
</synonym>
      <synonym>Indocollyre
</synonym>
      <synonym>Indole-3-acetic acid, 1-(p-chlorobenzoyl)-5-methoxy-2-methyl-
</synonym>
      <synonym>Indomecol
</synonym>
      <synonym>Indomed
</synonym>
      <synonym>Indomee
</synonym>
      <synonym>indometacin
</synonym>
      <synonym>indometacina
</synonym>
      <synonym>Indometacine
</synonym>
      <synonym>Indomethacine
</synonym>
      <synonym>Indomethine
</synonym>
      <synonym>Indomod
</synonym>
      <synonym>Indonol
</synonym>
      <synonym>Indo-Phlogont
</synonym>
      <synonym>Indoptic
</synonym>
      <synonym>Indoptol
</synonym>
      <synonym>Indo-Rectolmin
</synonym>
      <synonym>Indorektal
</synonym>
      <synonym>IndoRich
</synonym>
      <synonym>Indo-Tablinen
</synonym>
      <synonym>Indoxen
</synonym>
      <synonym>Inflazon
</synonym>
      <synonym>Infrocin
</synonym>
      <synonym>Innamit
</synonym>
      <synonym>Inteban
</synonym>
      <synonym>Inteban SP
</synonym>
      <synonym>Metacen
</synonym>
      <synonym>Metartril
</synonym>
      <synonym>Methazine
</synonym>
      <synonym>Metindol
</synonym>
      <synonym>Mezolin
</synonym>
      <synonym>Mikametan
</synonym>
      <synonym>Mobilan
</synonym>
      <synonym>N-(p-Chlorobenzoyl)-2-methyl-5-methoxy-3-indolylacetic acid
</synonym>
      <synonym>NSC 77541
</synonym>
      <synonym>Reumacide
</synonym>
      <synonym>Rheumacin LA
</synonym>
      <synonym>Sadoreum
</synonym>
      <synonym>Vital Vitacid
</synonym>
      <synonym>α-[1-(p-Chlorobenzoyl)-2-methyl-5-methoxy-3-indolyl]acetic acid
</synonym>
    </synonyms>
    <dsstox-id>DTXSID9020740</dsstox-id>
  </chemical>
  <chemical id="3400c190-a0cf-464b-897e-a7be29eb80d2">
    <casrn>22204-53-1</casrn>
    <jchem-inchi-key>CMWTZPSULFXXJA-VIFPVBQESA-N</jchem-inchi-key>
    <indigo-inchi-key>CMWTZPSULFXXJA-VIFPVBQESA-N
</indigo-inchi-key>
    <preferred-name>Naproxen</preferred-name>
    <synonyms>
      <synonym>2-Naphthaleneacetic acid, 6-methoxy-α-methyl-, (αS)-
</synonym>
      <synonym>(+)-(S)-Naproxen
</synonym>
      <synonym>(+)-2-(6-Methoxy-2-naphthyl)propionic acid
</synonym>
      <synonym>(+)-6-Methoxy-α-methyl-2-naphthaleneacetic acid
</synonym>
      <synonym>(+)-Naproxen
</synonym>
      <synonym>(S)-(+)-2-(6-Methoxy-2-naphthyl)propionic acid
</synonym>
      <synonym>(S)-(+)-Naproxen
</synonym>
      <synonym>(S)-(+)-Naproxene
</synonym>
      <synonym>(S)-2-(6-Methoxy-2-naphthyl)propanoic acid
</synonym>
      <synonym>(S)-2-(6-Methoxy-2-naphthyl)propionic acid
</synonym>
      <synonym>(S)-2-(6-Methoxynaphthalen-2-yl)propanoic acid
</synonym>
      <synonym>(S)-2-(6-Methoxynaphthalen-2-yl)propionic acid
</synonym>
      <synonym>(S)-6-Methoxy-α-methyl-2-naphthaleneacetic acid
</synonym>
      <synonym>(S)-Naproxen
</synonym>
      <synonym>(S)-α-Methyl-6-methoxynaphthalene-2-acetic acid
</synonym>
      <synonym>2-Naphthaleneacetic acid, 6-methoxy-α-methyl-, (+)-
</synonym>
      <synonym>2-Naphthaleneacetic acid, 6-methoxy-α-methyl-, (S)-
</synonym>
      <synonym>Apo-Naproxen
</synonym>
      <synonym>Aproxen
</synonym>
      <synonym>d-2-(6-Methoxy-2-naphthyl)propionic acid
</synonym>
      <synonym>Diocodal
</synonym>
      <synonym>d-Naproxen
</synonym>
      <synonym>Dysmenalgit
</synonym>
      <synonym>Equiproxen
</synonym>
      <synonym>Floginax
</synonym>
      <synonym>Laraflex
</synonym>
      <synonym>Naprium
</synonym>
      <synonym>Naprius
</synonym>
      <synonym>Naprosyn
</synonym>
      <synonym>Naprosyne
</synonym>
      <synonym>naproxene
</synonym>
      <synonym>naproxeno
</synonym>
      <synonym>Nycopren
</synonym>
      <synonym>Panoxen
</synonym>
      <synonym>Proxine
</synonym>
      <synonym>Veradol
</synonym>
    </synonyms>
    <dsstox-id>DTXSID4040686</dsstox-id>
  </chemical>
  <chemical id="c3d008bb-bdc3-44c8-bf1c-d5795cf65cd6">
    <casrn>15687-27-1</casrn>
    <jchem-inchi-key>HEFNNWSXXWATRW-UHFFFAOYNA-N</jchem-inchi-key>
    <indigo-inchi-key>HEFNNWSXXWATRW-UHFFFAOYSA-N
</indigo-inchi-key>
    <preferred-name>Ibuprofen</preferred-name>
    <synonyms>
      <synonym>Benzeneacetic acid, α-methyl-4-(2-methylpropyl)-
</synonym>
      <synonym>(.+-.)-2-(p-Isobutylphenyl)propionic acid
</synonym>
      <synonym>(.+-.)-Ibuprofen
</synonym>
      <synonym>(.+-.)-Ibuprophen
</synonym>
      <synonym>(.+-.)-α-Methyl-4-(2-methylpropyl)benzeneacetic acid
</synonym>
      <synonym>(4-Isobutylphenyl)-α-methylacetic acid
</synonym>
      <synonym>(RS)-Ibuprofen
</synonym>
      <synonym>2-(4-Isobutylphenyl)propanoic acid
</synonym>
      <synonym>2-(4'-Isobutylphenyl)propionic acid
</synonym>
      <synonym>2-(4-Isobutylphenyl)propionic acid
</synonym>
      <synonym>2-(p-Isobutylphenyl)propionic acid
</synonym>
      <synonym>4-Isobutylhydratropic acid
</synonym>
      <synonym>4-Isobutyl-α-methylphenylacetic acid
</synonym>
      <synonym>Actiprofen
</synonym>
      <synonym>Algi-Flanderil
</synonym>
      <synonym>Algiflex
</synonym>
      <synonym>Algofen
</synonym>
      <synonym>Amibufen
</synonym>
      <synonym>Anflagen
</synonym>
      <synonym>Antarene
</synonym>
      <synonym>Antiflam
</synonym>
      <synonym>Apo-Ibuprofen
</synonym>
      <synonym>Apsifen
</synonym>
      <synonym>Artofen
</synonym>
      <synonym>Balkaprofen
</synonym>
      <synonym>Betaprofen
</synonym>
      <synonym>Brufanic
</synonym>
      <synonym>Brufen Retard
</synonym>
      <synonym>Bruflam
</synonym>
      <synonym>Brufort
</synonym>
      <synonym>Buburone
</synonym>
      <synonym>Buluofen
</synonym>
      <synonym>Butacortelone
</synonym>
      <synonym>Butylenin
</synonym>
      <synonym>Codral Period Pain
</synonym>
      <synonym>Combiflam
</synonym>
      <synonym>Dansida
</synonym>
      <synonym>Dentigoa
</synonym>
      <synonym>Dibufen
</synonym>
      <synonym>dl-Ibuprofen
</synonym>
      <synonym>Dolgirid
</synonym>
      <synonym>Dolmaral
</synonym>
      <synonym>Dolocyl
</synonym>
      <synonym>Dolo-Dolgit
</synonym>
      <synonym>Dolofen
</synonym>
      <synonym>Dolofen F
</synonym>
      <synonym>Dolomax
</synonym>
      <synonym>Donjust B
</synonym>
      <synonym>Doretrim
</synonym>
      <synonym>Dorival
</synonym>
      <synonym>Easifon
</synonym>
      <synonym>Epobron
</synonym>
      <synonym>Femadon
</synonym>
      <synonym>Fenspan
</synonym>
      <synonym>Gynofug
</synonym>
      <synonym>Haltran
</synonym>
      <synonym>Hydratropic acid, p-isobutyl-
</synonym>
      <synonym>Ibosure
</synonym>
      <synonym>Ibu-Attritin
</synonym>
      <synonym>Ibuflamar
</synonym>
      <synonym>Ibugesic
</synonym>
      <synonym>Ibuleve
</synonym>
      <synonym>Ibulgan
</synonym>
      <synonym>Ibumetin
</synonym>
      <synonym>Ibupirac
</synonym>
      <synonym>Ibupril
</synonym>
      <synonym>Ibuprocin
</synonym>
      <synonym>Ibuprofene
</synonym>
      <synonym>ibuprofeno
</synonym>
      <synonym>Ibuprohm
</synonym>
      <synonym>Ibu-slow
</synonym>
      <synonym>Ibu-Tab
</synonym>
      <synonym>Inabrin
</synonym>
      <synonym>Iprogel
</synonym>
      <synonym>Lamidon
</synonym>
      <synonym>Librofem
</synonym>
      <synonym>Lidifen
</synonym>
      <synonym>Mensoton
</synonym>
      <synonym>Motrin IB
</synonym>
      <synonym>Mynosedin
</synonym>
      <synonym>Nagifen-D
</synonym>
      <synonym>Napacetin
</synonym>
      <synonym>Nobafon
</synonym>
      <synonym>Nobfelon
</synonym>
      <synonym>Noritis
</synonym>
      <synonym>Novogent
</synonym>
      <synonym>Novoprofen
</synonym>
      <synonym>NSC 256857
</synonym>
      <synonym>Nurofen
</synonym>
      <synonym>Optifen
</synonym>
      <synonym>Opturem
</synonym>
      <synonym>Ostarin
</synonym>
      <synonym>Ostofen
</synonym>
      <synonym>p-(2-Methylpropyl)-α-methylphenylacetic acid
</synonym>
      <synonym>Paduden
</synonym>
      <synonym>Panafen
</synonym>
      <synonym>Pantrop
</synonym>
      <synonym>Paxofen
</synonym>
      <synonym>Pediaprofen
</synonym>
      <synonym>Perofen
</synonym>
      <synonym>PHENYLACETIC ACID, 2-METHYL-4-(2-METHYLPROPYL)-
</synonym>
      <synonym>p-Isobutyl-2-phenylpropionic acid
</synonym>
      <synonym>p-Isobutylhydratropic acid
</synonym>
      <synonym>Proartinal
</synonym>
      <synonym>Proflex
</synonym>
      <synonym>Prontalgin
</synonym>
      <synonym>Quadrax
</synonym>
      <synonym>Ranofen
</synonym>
      <synonym>Recidol
</synonym>
      <synonym>Relcofen
</synonym>
      <synonym>Roidenin
</synonym>
      <synonym>Seclodin
</synonym>
      <synonym>Suspren
</synonym>
      <synonym>Syntofene
</synonym>
      <synonym>Tabalon
</synonym>
      <synonym>Tabalon 400
</synonym>
      <synonym>Tatanal
</synonym>
      <synonym>Trendar
</synonym>
      <synonym>Unipron
</synonym>
      <synonym>Uprofen
</synonym>
      <synonym>α-(4-Isobutylphenyl)propionic acid
</synonym>
      <synonym>α-Methyl-4-(2-methylpropyl)benzeneacetic acid
</synonym>
    </synonyms>
    <dsstox-id>DTXSID5020732</dsstox-id>
  </chemical>
  <chemical id="4b5eb181-b09b-4bc3-a3af-603f9062622f">
    <casrn>155569-91-8</casrn>
    <jchem-inchi-key></jchem-inchi-key>
    <indigo-inchi-key>
</indigo-inchi-key>
    <preferred-name>Emamectin benzoate</preferred-name>
    <synonyms>
      <synonym>4''-Epimethylamino-4''-deoxyavermectin B1a and B1b benzoates
</synonym>
      <synonym>Avermectin B1, 4''-deoxy-4''-(methylamino)-, (4''R)-, benzoate (1:1)
</synonym>
    </synonyms>
    <dsstox-id>DTXSID0034566</dsstox-id>
  </chemical>
  <chemical id="791e5208-16f8-4967-bd07-0fde33bc40a0">
    <casrn>100-00-5</casrn>
    <jchem-inchi-key>CZGCEKJOLUNIFY-UHFFFAOYSA-N</jchem-inchi-key>
    <indigo-inchi-key>CZGCEKJOLUNIFY-UHFFFAOYSA-N
</indigo-inchi-key>
    <preferred-name>1-Chloro-4-nitrobenzene</preferred-name>
    <synonyms>
      <synonym>Benzene, 1-chloro-4-nitro-
</synonym>
      <synonym>p-Chloronitrobenzene
</synonym>
      <synonym>4-Chloronitrobenzene
</synonym>
      <synonym>1-Chlor-4-nitrobenzol
</synonym>
      <synonym>1-cloro-4-nitrobenceno
</synonym>
      <synonym>1-Nitro-4-chlorobenzene
</synonym>
      <synonym>4-Chloro-1-nitrobenzene
</synonym>
      <synonym>4-Nitro-1-chlorobenzene
</synonym>
      <synonym>4-Nitrochlorobenzene
</synonym>
      <synonym>4-Nitrophenyl chloride
</synonym>
      <synonym>NSC 9792
</synonym>
      <synonym>P-CHLORNITROBENZOL
</synonym>
      <synonym>p-Nitrochlorobenzene
</synonym>
      <synonym>p-Nitrophenyl chloride
</synonym>
    </synonyms>
    <dsstox-id>DTXSID5020281</dsstox-id>
  </chemical>
  <chemical id="d213b819-48dd-42d7-8871-ec6a7b4ff86a">
    <casrn>169590-42-5</casrn>
    <jchem-inchi-key>RZEKVGVHFLEQIL-UHFFFAOYSA-N</jchem-inchi-key>
    <indigo-inchi-key>RZEKVGVHFLEQIL-UHFFFAOYSA-N
</indigo-inchi-key>
    <preferred-name>Celecoxib</preferred-name>
    <synonyms>
      <synonym>Benzenesulfonamide, 4-[5-(4-methylphenyl)-3-(trifluoromethyl)-1H-pyrazol-1-yl]-
</synonym>
      <synonym>4-[5-(4-Methylphenyl)-3-(trifluoromethyl)-1H-pyrazol-1-yl]benzenesulfonamide
</synonym>
      <synonym>Celebra
</synonym>
      <synonym>Celebrex
</synonym>
      <synonym>Celecox
</synonym>
      <synonym>Celocoxib
</synonym>
    </synonyms>
    <dsstox-id>DTXSID0022777</dsstox-id>
  </chemical>
  <chemical id="9e7fa759-163d-46c1-9a78-037f374693b1">
    <casrn>112281-77-3</casrn>
    <jchem-inchi-key>LQDARGUHUSPFNL-UHFFFAOYNA-N</jchem-inchi-key>
    <indigo-inchi-key>LQDARGUHUSPFNL-UHFFFAOYSA-N
</indigo-inchi-key>
    <preferred-name>Tetraconazole</preferred-name>
    <synonyms>
      <synonym>1H-1,2,4-Triazole, 1-{2-(2,4-dichlorophenyl)-3-(1,1,2,2-tetrafluoroethoxy)propyl}-, (.+-.)-
</synonym>
    </synonyms>
    <dsstox-id>DTXSID8034956</dsstox-id>
  </chemical>
  <chemical id="bb6d0279-3e32-4457-a26a-b14734279af6">
    <casrn>2058-46-0</casrn>
    <jchem-inchi-key>UBDNTYUBJLXUNN-IFLJXUKPSA-N</jchem-inchi-key>
    <indigo-inchi-key>UBDNTYUBJLXUNN-IFLJXUKPSA-N
</indigo-inchi-key>
    <preferred-name>Oxytetracycline hydrochloride</preferred-name>
    <synonyms>
      <synonym>2-Naphthacenecarboxamide, 4-(dimethylamino)-1,4,4a,5,5a,6,11,12a-octahydro-3,5,6,10,12,12a-hexahydroxy-6-methyl-1,11-dioxo-, (4S-(4.alpha.,4a.alpha.,5.alpha.,5a.alpha.,6.beta.,12a.alpha.))-
</synonym>
    </synonyms>
    <dsstox-id>DTXSID5021097</dsstox-id>
  </chemical>
  <chemical id="c38311ac-5288-4353-8646-fa0df93c55ee">
    <casrn>97322-87-7</casrn>
    <jchem-inchi-key>GXPHKUHSUJUWKP-UHFFFAOYNA-N</jchem-inchi-key>
    <indigo-inchi-key>GXPHKUHSUJUWKP-UHFFFAOYSA-N
</indigo-inchi-key>
    <preferred-name>Troglitazone</preferred-name>
    <dsstox-id>DTXSID8023719</dsstox-id>
  </chemical>
  <chemical id="f85d0e77-d922-4c02-adf9-f987f5c1921b">
    <casrn>688-73-3</casrn>
    <jchem-inchi-key>DBGVGMSCBYYSLD-UHFFFAOYSA-N</jchem-inchi-key>
    <indigo-inchi-key>DBGVGMSCBYYSLD-UHFFFAOYSA-N
</indigo-inchi-key>
    <preferred-name>Tributyltin</preferred-name>
    <synonyms>
      <synonym>hidruro de tri-n-butilestano
</synonym>
      <synonym>Hydridotris(butyl)tin
</synonym>
      <synonym>Hydrure de tributylstannane
</synonym>
      <synonym>hydrure de tri-n-butyletain
</synonym>
      <synonym>Tributylstannane
</synonym>
      <synonym>Tributylstannic hydride
</synonym>
      <synonym>Tributylstannyl hydride
</synonym>
      <synonym>TRIBUTYLTIN HYDRIDE
</synonym>
      <synonym>Tri-n-butylstannane
</synonym>
      <synonym>tri-n-butyltin hydride
</synonym>
      <synonym>Tri-n-butylzinnhydrid
</synonym>
    </synonyms>
    <dsstox-id>DTXSID0040709</dsstox-id>
  </chemical>
  <chemical id="92531ff2-8e16-4b73-a851-01e1b7296a57">
    <casrn>85-01-8</casrn>
    <jchem-inchi-key>YNPNZTXNASCQKK-UHFFFAOYSA-N</jchem-inchi-key>
    <indigo-inchi-key>YNPNZTXNASCQKK-UHFFFAOYSA-N
</indigo-inchi-key>
    <preferred-name>Phenanthrene</preferred-name>
    <synonyms>
      <synonym>[3]Helicene
</synonym>
      <synonym>fenantreno, puro
</synonym>
      <synonym>NSC 26256
</synonym>
      <synonym>Phenanthren
</synonym>
      <synonym>Ravatite
</synonym>
    </synonyms>
    <dsstox-id>DTXSID6024254</dsstox-id>
  </chemical>
  <chemical id="8532aa27-1d77-446c-bbda-f316bdd706d7">
    <casrn>207-08-9</casrn>
    <jchem-inchi-key>HAXBIWFMXWRORI-UHFFFAOYSA-N</jchem-inchi-key>
    <indigo-inchi-key>HAXBIWFMXWRORI-UHFFFAOYSA-N
</indigo-inchi-key>
    <preferred-name>Benzo(k)fluoranthene</preferred-name>
    <synonyms>
      <synonym>11,12-Benzofluoranthene
</synonym>
      <synonym>2,3,1',8'-Binaphthylene
</synonym>
      <synonym>8,9-Benzfluoranthene
</synonym>
      <synonym>8,9-Benzofluoranthene
</synonym>
      <synonym>benzo(k)fluoranteno
</synonym>
      <synonym>Benzo(k)fluoranthen
</synonym>
      <synonym>Dibenzo[b,jk]fluorene
</synonym>
    </synonyms>
    <dsstox-id>DTXSID0023909</dsstox-id>
  </chemical>
  <chemical id="18a9dfb2-d0d8-41e0-ac8c-4971fa9b4b1f">
    <casrn>50892-23-4</casrn>
    <jchem-inchi-key>SZRPDCCEHVWOJX-UHFFFAOYSA-N</jchem-inchi-key>
    <indigo-inchi-key>SZRPDCCEHVWOJX-UHFFFAOYSA-N
</indigo-inchi-key>
    <preferred-name>Pirinixic acid</preferred-name>
    <synonyms>
      <synonym>4-Chloro-6-(2,3-xylidino)-2-pyrimidinylthio) acetic acid (WY-14643
</synonym>
      <synonym>Wyeth-14,643
</synonym>
    </synonyms>
    <dsstox-id>DTXSID4020290</dsstox-id>
  </chemical>
  <chemical id="4b591208-7d9d-45f8-ba41-c04d4286bf4d">
    <casrn>50-06-6</casrn>
    <jchem-inchi-key>DDBREPKUVSBGFI-UHFFFAOYSA-N</jchem-inchi-key>
    <indigo-inchi-key>DDBREPKUVSBGFI-UHFFFAOYSA-N
</indigo-inchi-key>
    <preferred-name>Phenobarbital</preferred-name>
    <synonyms>
      <synonym>2,4,6(1H,3H,5H)-Pyrimidinetrione, 5-ethyl-5-phenyl-
</synonym>
      <synonym>5-Ethyl-5-phenyl-2,4,6(1H,3H,5H)-pyrimidinetrione
</synonym>
      <synonym>5-Ethyl-5-phenylbarbiturate
</synonym>
      <synonym>5-Ethyl-5-phenylbarbituric acid
</synonym>
      <synonym>5-Phenyl-5-ethylbarbituric acid
</synonym>
      <synonym>Agrypnal
</synonym>
      <synonym>Amylofene
</synonym>
      <synonym>Barbenyl
</synonym>
      <synonym>Barbiphenyl
</synonym>
      <synonym>Barbipil
</synonym>
      <synonym>Barbita
</synonym>
      <synonym>Barbituric acid, 5-ethyl-5-phenyl-
</synonym>
      <synonym>Barbivis
</synonym>
      <synonym>Blu-phen
</synonym>
      <synonym>Cratecil
</synonym>
      <synonym>Dormiral
</synonym>
      <synonym>Doscalun
</synonym>
      <synonym>Duneryl
</synonym>
      <synonym>Eskabarb
</synonym>
      <synonym>Etilfen
</synonym>
      <synonym>Euneryl
</synonym>
      <synonym>Fenemal
</synonym>
      <synonym>Fenemal recip
</synonym>
      <synonym>fenobarbital
</synonym>
      <synonym>Gardenal
</synonym>
      <synonym>Gardepanyl
</synonym>
      <synonym>Hysteps
</synonym>
      <synonym>Lepinal
</synonym>
      <synonym>Lepinaletten
</synonym>
      <synonym>Liquital
</synonym>
      <synonym>Lixophen
</synonym>
      <synonym>Lubergal
</synonym>
      <synonym>Luminal
</synonym>
      <synonym>Neurobarb
</synonym>
      <synonym>NSC 128143
</synonym>
      <synonym>NSC 9848
</synonym>
      <synonym>Phenaemal
</synonym>
      <synonym>Phenemal
</synonym>
      <synonym>Phenobar
</synonym>
      <synonym>Phenobarbitone
</synonym>
      <synonym>Phenobarbituric acid
</synonym>
      <synonym>Phenoluric
</synonym>
      <synonym>Phenonyl
</synonym>
      <synonym>Phenylethylbarbituric acid
</synonym>
      <synonym>Phenylethylmalonylurea
</synonym>
      <synonym>Phenyral
</synonym>
      <synonym>Sedonal
</synonym>
      <synonym>Sedophen
</synonym>
      <synonym>Sevenal
</synonym>
      <synonym>Solfoton
</synonym>
      <synonym>Somonal
</synonym>
      <synonym>Stental Extentabs
</synonym>
      <synonym>Talpheno
</synonym>
      <synonym>Teolaxin
</synonym>
      <synonym>Triphenatol
</synonym>
      <synonym>Versomnal
</synonym>
      <synonym>Aephenal
</synonym>
      <synonym>Aphenylbarbit
</synonym>
      <synonym>Aphenyletten
</synonym>
      <synonym>Austrominal
</synonym>
      <synonym>Barbonal
</synonym>
      <synonym>Barbophen
</synonym>
      <synonym>Bardorm
</synonym>
      <synonym>Bialminal
</synonym>
      <synonym>Cabronal
</synonym>
      <synonym>Calmetten
</synonym>
      <synonym>Calminal
</synonym>
      <synonym>Cardenal
</synonym>
      <synonym>Chinoin
</synonym>
      <synonym>Codibarbita
</synonym>
      <synonym>Coronaletta
</synonym>
      <synonym>Dezibarbitur
</synonym>
      <synonym>EINECS 200-007-0
</synonym>
      <synonym>Elixir of phenobarbital
</synonym>
      <synonym>Ensobarb
</synonym>
      <synonym>Ensodorm
</synonym>
      <synonym>Epidorm
</synonym>
      <synonym>Episedal
</synonym>
      <synonym>Epsylone
</synonym>
      <synonym>5-Ethyl-5-phenyl-2,4,6-(1H,3H,5H)pyrimidinetrione
</synonym>
      <synonym>Fenbital
</synonym>
      <synonym>Fenosed
</synonym>
      <synonym>Fenylettae
</synonym>
      <synonym>Glysoletten
</synonym>
      <synonym>Haplopan
</synonym>
      <synonym>Helional
</synonym>
      <synonym>Hennoletten
</synonym>
      <synonym>Henotal
</synonym>
      <synonym>Hypnaletten
</synonym>
      <synonym>Hypnette
</synonym>
      <synonym>Hypnogen
</synonym>
      <synonym>Hypnolone
</synonym>
      <synonym>Hypnoltol
</synonym>
      <synonym>Hypno-Tablinetten
</synonym>
      <synonym>Lubrokal
</synonym>
      <synonym>Lumesettes
</synonym>
      <synonym>Lumesyn
</synonym>
      <synonym>Lumofridetten
</synonym>
      <synonym>Luphenil
</synonym>
      <synonym>Luramin
</synonym>
      <synonym>Molinal
</synonym>
      <synonym>Nirvonal
</synonym>
      <synonym>Nova-pheno
</synonym>
      <synonym>Parkotal
</synonym>
      <synonym>Pharmetten
</synonym>
      <synonym>Phen-Bar
</synonym>
      <synonym>Phenobarb
</synonym>
      <synonym>Phenobarbitalum
</synonym>
      <synonym>Phenobarbitonum
</synonym>
      <synonym>Phenobarbyl
</synonym>
      <synonym>Phenolurio
</synonym>
      <synonym>Phenomet
</synonym>
      <synonym>Phenoturic
</synonym>
      <synonym>Phenylethyl barbituric acid
</synonym>
      <synonym>Phenyl-ethyl-barbituric acid
</synonym>
      <synonym>Phenyletten
</synonym>
      <synonym>Polcominal
</synonym>
      <synonym>Promptonal
</synonym>
      <synonym>Sedabar
</synonym>
      <synonym>Seda-Tablinen
</synonym>
      <synonym>Sedicat
</synonym>
      <synonym>Sedizorin
</synonym>
      <synonym>Sedofen
</synonym>
      <synonym>Sedonettes
</synonym>
      <synonym>SK-Phenobarbital
</synonym>
      <synonym>Solu-Barb
</synonym>
      <synonym>Sombutol
</synonym>
      <synonym>Somnolens
</synonym>
      <synonym>Somnoletten
</synonym>
      <synonym>Somnosan
</synonym>
      <synonym>Spasepilin
</synonym>
      <synonym>Starifen
</synonym>
      <synonym>Starilettae
</synonym>
      <synonym>Acido 5-fenil-5-etilbarbiturico
</synonym>
      <synonym>Fenobarbitale
</synonym>
      <synonym>UNII-YQE403BP4D
</synonym>
    </synonyms>
    <dsstox-id>DTXSID5021122</dsstox-id>
  </chemical>
  <chemical id="41e7a0c8-c8b0-41e3-a14c-f222e1be62d7">
    <casrn>62229-50-9</casrn>
    <jchem-inchi-key></jchem-inchi-key>
    <indigo-inchi-key>
</indigo-inchi-key>
    <preferred-name>Epidermal growth factor</preferred-name>
    <synonyms>
      <synonym>EGF
</synonym>
      <synonym>Anthelone U
</synonym>
      <synonym>Epidermaler Wachstumsfaktor
</synonym>
      <synonym>facteur de croissance epidermique
</synonym>
      <synonym>factor de crecimiento epidermico
</synonym>
      <synonym>Gastrone, uro-
</synonym>
      <synonym>Gastrone, γ-uro-
</synonym>
      <synonym>Uroanthelone
</synonym>
      <synonym>Uroenterone
</synonym>
      <synonym>Urogastron
</synonym>
      <synonym>Urogastrone
</synonym>
    </synonyms>
    <dsstox-id>DTXSID5040469</dsstox-id>
  </chemical>
  <chemical id="dd10bb67-2042-41aa-b6bb-587437f15782">
    <casrn>107-18-6</casrn>
    <jchem-inchi-key>XXROGKLTLUQVRX-UHFFFAOYSA-N</jchem-inchi-key>
    <indigo-inchi-key>XXROGKLTLUQVRX-UHFFFAOYSA-N
</indigo-inchi-key>
    <preferred-name>Allyl alcohol</preferred-name>
    <synonyms>
      <synonym>2-Propen-1-ol
</synonym>
      <synonym>1-Hydroxy-2-propene
</synonym>
      <synonym>1-Propen-3-ol
</synonym>
      <synonym>2-Propenyl alcohol
</synonym>
      <synonym>3-Hydroxy-1-propene
</synonym>
      <synonym>3-Hydroxypropene
</synonym>
      <synonym>alcohol alilico
</synonym>
      <synonym>Alcool allylique
</synonym>
      <synonym>Allylalkohol
</synonym>
      <synonym>Allylic alcohol
</synonym>
      <synonym>NSC 6526
</synonym>
      <synonym>PROP-2-EN-1-OL
</synonym>
      <synonym>Propenyl alcohol
</synonym>
      <synonym>Shell unkrauttod A
</synonym>
      <synonym>UN 1098
</synonym>
      <synonym>Vinyl carbinol
</synonym>
      <synonym>Vinylcarbinol
</synonym>
    </synonyms>
    <dsstox-id>DTXSID8020044</dsstox-id>
  </chemical>
  <chemical id="09e5d367-cca6-45dc-8c8a-52f45e3a3559">
    <casrn>56-23-5</casrn>
    <jchem-inchi-key>VZGDMQKNWNREIO-UHFFFAOYSA-N</jchem-inchi-key>
    <indigo-inchi-key>VZGDMQKNWNREIO-UHFFFAOYSA-N
</indigo-inchi-key>
    <preferred-name>Carbon tetrachloride</preferred-name>
    <synonyms>
      <synonym>(CT
</synonym>
      <synonym>Benzinoform
</synonym>
      <synonym>Carbona
</synonym>
      <synonym>Flukoids
</synonym>
      <synonym>Kohlenstofftetrachlorid
</synonym>
      <synonym>Necatorina
</synonym>
      <synonym>NSC 97063
</synonym>
      <synonym>Perchloromethane
</synonym>
      <synonym>TETRACHLORKOHLENSTOFF
</synonym>
      <synonym>Tetrachlorocarbon
</synonym>
      <synonym>Tetrachlorure de carbone
</synonym>
      <synonym>tetracloruro de carbono
</synonym>
      <synonym>Tetrafinol
</synonym>
      <synonym>Tetraform
</synonym>
      <synonym>Tetrasol
</synonym>
      <synonym>UN 1846
</synonym>
      <synonym>Univerm
</synonym>
      <synonym>Vermoestricid
</synonym>
      <synonym>Tetrachloromethane
</synonym>
      <synonym>Methane, tetrachloro-
</synonym>
    </synonyms>
    <dsstox-id>DTXSID8020250</dsstox-id>
  </chemical>
  <chemical id="7b608f6c-0c9f-43b1-9ea9-dba79e6b21ce">
    <casrn>68-26-8</casrn>
    <jchem-inchi-key>FPIPGXGPPPQFEQ-OVSJKPMPSA-N</jchem-inchi-key>
    <indigo-inchi-key>FPIPGXGPPPQFEQ-OVSJKPMPSA-N
</indigo-inchi-key>
    <preferred-name>Retinol</preferred-name>
    <synonyms>
      <synonym>All-trans retinol
</synonym>
      <synonym>(all-E)-3,7-Dimethyl-9-(2,6,6-trimethyl-1-cyclohexen-1-yl)-2,4,6,8-nonatetraen-1-ol
</synonym>
      <synonym>(all-E)-3,7-Dimethyl-9-(2,6,6-trimethyl-1-cyclohexene-1-yl)-2,4,6,8-nonatetraen-1-ol
</synonym>
      <synonym>2,4,6,8-Nonatetraen-1-ol, 3,7-dimethyl-9-(2,6,6-trimethyl-1-cyclohexen-1-yl)-, (all-E)-
</synonym>
      <synonym>Agiolan
</synonym>
      <synonym>Agoncal
</synonym>
      <synonym>Alcovit A
</synonym>
      <synonym>all-trans-Retinol
</synonym>
      <synonym>all-trans-Retinyl alcohol
</synonym>
      <synonym>all-trans-Vitamin A
</synonym>
      <synonym>all-trans-Vitamin A alcohol
</synonym>
      <synonym>all-trans-Vitamin A1
</synonym>
      <synonym>Alphalin
</synonym>
      <synonym>Alphasterol
</synonym>
      <synonym>A-Mulsal
</synonym>
      <synonym>Anatola
</synonym>
      <synonym>Anatola A
</synonym>
      <synonym>Anti-Infective vitamin
</synonym>
      <synonym>Antixerophthalmic vitamin
</synonym>
      <synonym>Apostavit
</synonym>
      <synonym>Aquasol A Parenteral
</synonym>
      <synonym>Aquasynth
</synonym>
      <synonym>A-Vi-Pel
</synonym>
      <synonym>A-Vitan
</synonym>
      <synonym>Axerophthol
</synonym>
      <synonym>Bentavit A
</synonym>
      <synonym>Biosterol
</synonym>
      <synonym>Cylasphere
</synonym>
      <synonym>Disatabs Tabs
</synonym>
      <synonym>Dohyfral A
</synonym>
      <synonym>Epiteliol
</synonym>
      <synonym>Hi-A-Vita
</synonym>
      <synonym>Lard Factor
</synonym>
      <synonym>Myvpack
</synonym>
      <synonym>Nio-A-Let
</synonym>
      <synonym>NSC 122759
</synonym>
      <synonym>Oleovitamin a
</synonym>
      <synonym>Ophthalamin
</synonym>
      <synonym>Plivit A
</synonym>
      <synonym>Prepalin
</synonym>
      <synonym>Retinol 50C
</synonym>
      <synonym>Retinol, all-trans-
</synonym>
      <synonym>Retinyl A
</synonym>
      <synonym>Tegosphere VitA
</synonym>
      <synonym>Testavol
</synonym>
      <synonym>Thalasphere
</synonym>
      <synonym>trans-Retinol
</synonym>
      <synonym>trans-Vitamin A alcohol
</synonym>
      <synonym>Veroftal
</synonym>
      <synonym>Vi-Alpha
</synonym>
      <synonym>Vi-Dom-A
</synonym>
      <synonym>Vitamin A alcohol
</synonym>
      <synonym>Vitamin A alcohol, all-trans-
</synonym>
      <synonym>Vitamin A1 alcohol
</synonym>
      <synonym>Vitamin A1 alcohol, all-trans-
</synonym>
      <synonym>Vitamin A1, all-trans-
</synonym>
      <synonym>Vitavel A
</synonym>
      <synonym>Vogan-Neu
</synonym>
      <synonym>β-Retinol
</synonym>
      <synonym>Vitamin A
</synonym>
    </synonyms>
    <dsstox-id>DTXSID3023556</dsstox-id>
  </chemical>
  <chemical id="434a3fcd-9da4-4aa2-b518-0306ab696b06">
    <casrn>62-55-5</casrn>
    <jchem-inchi-key>YUKQRDCYNOVPGJ-UHFFFAOYSA-N</jchem-inchi-key>
    <indigo-inchi-key>YUKQRDCYNOVPGJ-UHFFFAOYSA-N
</indigo-inchi-key>
    <preferred-name>Thioacetamide</preferred-name>
    <synonyms>
      <synonym>Ethanethioamide
</synonym>
      <synonym>Acetamide, thio-
</synonym>
      <synonym>Acetimidic acid, thio-
</synonym>
      <synonym>Acetothioamide
</synonym>
      <synonym>NSC 2120
</synonym>
      <synonym>Thiacetamide
</synonym>
      <synonym>Thioacetamid
</synonym>
      <synonym>tioacetamida
</synonym>
    </synonyms>
    <dsstox-id>DTXSID9021340</dsstox-id>
  </chemical>
  <chemical id="9594c37b-6e53-421e-b45e-788fb1ebd09e">
    <casrn>26471-62-5</casrn>
    <jchem-inchi-key></jchem-inchi-key>
    <indigo-inchi-key>
</indigo-inchi-key>
    <preferred-name>Toluene diisocyanate</preferred-name>
    <synonyms>
      <synonym>2,4- &amp; 2,6-Toluene diisocyanate
</synonym>
      <synonym>1,3-DIISOCYANATOMETHYLBENZENE
</synonym>
      <synonym>1,3-Diisocyantomethylbenzene
</synonym>
      <synonym>BENZENE, 1,3,-DIISOCYANATOMETHYL-
</synonym>
      <synonym>Cosmonate TDI
</synonym>
      <synonym>Crude tolylene diisocyanate
</synonym>
      <synonym>diisocianato de m-tolilideno
</synonym>
      <synonym>Diisocyanate de m-tolylidene
</synonym>
      <synonym>Diisocyanatotoluene
</synonym>
      <synonym>Isocyanic acid, methyl-m-phenylene ester
</synonym>
      <synonym>Methyl-m-phenylene isocyanate
</synonym>
      <synonym>Methylphenylene isocyanate
</synonym>
      <synonym>m-Tolylidendiisocyanat
</synonym>
      <synonym>m-tolylidene diisocyanate
</synonym>
      <synonym>Toluen diisocianato
</synonym>
      <synonym>Toluene diisocyanate (80% 2,4-TDI; 20% 2,6-TDI)
</synonym>
      <synonym>TOLUENEDIISOCYANATE MIXED ISOMER
</synonym>
      <synonym>Tolylene diisocyanate
</synonym>
      <synonym>Tolylene isocyanate
</synonym>
      <synonym>TDI
</synonym>
      <synonym>Benzene, 1,3-diisocyanatomethyl-
</synonym>
    </synonyms>
    <dsstox-id>DTXSID0024341</dsstox-id>
  </chemical>
  <chemical id="50a3f82b-8853-4010-adcd-f3a492e18048">
    <casrn>70-18-8</casrn>
    <jchem-inchi-key>RWSXRVCMGQZWBV-WDSKDSINSA-N</jchem-inchi-key>
    <indigo-inchi-key>RWSXRVCMGQZWBV-WDSKDSINSA-N
</indigo-inchi-key>
    <preferred-name>Glutathione</preferred-name>
    <synonyms>
      <synonym>Glycine, L-γ-glutamyl-L-cysteinyl-
</synonym>
      <synonym>Agifutol S
</synonym>
      <synonym>Bakezyme RX
</synonym>
      <synonym>Deltathione
</synonym>
      <synonym>Glutathion
</synonym>
      <synonym>GLUTATHIONE REDUCED
</synonym>
      <synonym>Glutathione-SH
</synonym>
      <synonym>glutation
</synonym>
      <synonym>Glutide
</synonym>
      <synonym>Glutinal
</synonym>
      <synonym>Glycine, N-(N-L-γ-glutamyl-L-cysteinyl)-
</synonym>
      <synonym>Isethion
</synonym>
      <synonym>L-Glutathione
</synonym>
      <synonym>N-(N-L-γ-Glutamyl-L-cysteinyl)glycine
</synonym>
      <synonym>Neuthion
</synonym>
      <synonym>Reduced glutathione
</synonym>
      <synonym>Tathion
</synonym>
      <synonym>Tathione
</synonym>
      <synonym>Triptide
</synonym>
      <synonym>γ-Glutamylcysteinylglycine
</synonym>
      <synonym>γ-Glutamyl-cysteinyl-glycine
</synonym>
      <synonym>γ-L-Glutamyl-L-cysteinylglycine
</synonym>
    </synonyms>
    <dsstox-id>DTXSID6023101</dsstox-id>
  </chemical>
  <chemical id="4debbcfd-996f-4605-8b09-d9efbe1823df">
    <casrn>1746-01-6</casrn>
    <jchem-inchi-key>HGUFODBRKLSHSI-UHFFFAOYSA-N</jchem-inchi-key>
    <indigo-inchi-key>HGUFODBRKLSHSI-UHFFFAOYSA-N
</indigo-inchi-key>
    <preferred-name>2,3,7,8-Tetrachlorodibenzo-p-dioxin</preferred-name>
    <synonyms>
      <synonym>Dioxin
</synonym>
      <synonym>Dibenzo[b,e][1,4]dioxin, 2,3,7,8-tetrachloro-
</synonym>
      <synonym>2,3,7,8-TCDD
</synonym>
      <synonym>2,3,7,8-Tetrachlordibenzo[b,e][1,4]dioxin
</synonym>
      <synonym>2,3,7,8-Tetrachloro-1,4-dioxin
</synonym>
      <synonym>2,3,7,8-tetrachlorodibenzo[b,e][1,4]dioxin
</synonym>
      <synonym>2,3,7,8-Tetrachlorodibenzo-1,4-dioxin
</synonym>
      <synonym>2,3,7,8-Tetrachlorodibenzodioxin
</synonym>
      <synonym>2,3,7,8-Tetrachloro-p-dioxin
</synonym>
      <synonym>Dibenzo-p-dioxin, 2,3,7,8-tetrachloro-
</synonym>
      <synonym>p-Dioxin
</synonym>
    </synonyms>
    <dsstox-id>DTXSID2021315</dsstox-id>
  </chemical>
  <chemical id="dd404d36-eeda-42d9-be6a-daf0ffad27f6">
    <casrn>149-30-4</casrn>
    <jchem-inchi-key>YXIWHUQXZSMYRE-UHFFFAOYSA-N</jchem-inchi-key>
    <indigo-inchi-key>YXIWHUQXZSMYRE-UHFFFAOYSA-N
</indigo-inchi-key>
    <preferred-name>2-Mercaptobenzothiazole</preferred-name>
    <synonyms>
      <synonym>(2(3H)-Benzothiazolethione)
</synonym>
      <synonym>2(3H)-Benzothiazolethione
</synonym>
      <synonym>1,3-Benzothiazole-2-thiol
</synonym>
      <synonym>1,3-Benzothiazole-2-thione
</synonym>
      <synonym>2,3-Dihydrobenzothiazole-2-thione
</synonym>
      <synonym>2-Benzothiazolethiol
</synonym>
      <synonym>2-Benzothiazolinethione
</synonym>
      <synonym>2-BENZOTHIAZOLTHIOL
</synonym>
      <synonym>2-Benzothiazolyl mercaptan
</synonym>
      <synonym>2-Mercapthobenzothiazole Technical
</synonym>
      <synonym>2-Mercapto-1H-benzothiazole
</synonym>
      <synonym>2-Mercaptobenzthiazole
</synonym>
      <synonym>2-Sulfanylbenzothiazole
</synonym>
      <synonym>Accel M
</synonym>
      <synonym>Accelerator M
</synonym>
      <synonym>Aero Promoter 412
</synonym>
      <synonym>Benz-1,3-thiazolidine-2-thione
</synonym>
      <synonym>Benzo[d]thiazole-2-thiol
</synonym>
      <synonym>Benzothiazol-2-thiol
</synonym>
      <synonym>BENZOTHIAZOLE, 2-MERCAPTO-
</synonym>
      <synonym>Benzothiazole-2-thiol
</synonym>
      <synonym>Benzothiazole-2-thione
</synonym>
      <synonym>Benzothiazolethiol
</synonym>
      <synonym>benzotiazol-2-tiol
</synonym>
      <synonym>Dermacid
</synonym>
      <synonym>Ekagom G
</synonym>
      <synonym>Kaptaks
</synonym>
      <synonym>Mebetizol
</synonym>
      <synonym>Mebetizole
</synonym>
      <synonym>Mebithizol
</synonym>
      <synonym>MERCAPTOBENZOTHIAZOLE
</synonym>
      <synonym>Mercaptobenzthiazole
</synonym>
      <synonym>Nocceler M
</synonym>
      <synonym>Nocceler M-P
</synonym>
      <synonym>Nonflex NB
</synonym>
      <synonym>NSC 2041
</synonym>
      <synonym>Perkacit MBT
</synonym>
      <synonym>Pneumax MBT
</synonym>
      <synonym>Royal MBT
</synonym>
      <synonym>Sanceler M
</synonym>
      <synonym>Sanceler M-G
</synonym>
      <synonym>Soxinol M
</synonym>
      <synonym>Thiotax
</synonym>
      <synonym>Vulkacit M
</synonym>
      <synonym>Vulkacit Mercapto
</synonym>
      <synonym>Vulkacit Mercapto MG/C
</synonym>
      <synonym>Vulkacit Mercapto/C
</synonym>
      <synonym>Vulkacit Mercapto/MG
</synonym>
      <synonym>Vulkafil ZN 94TT01
</synonym>
      <synonym>Wobezit M
</synonym>
    </synonyms>
    <dsstox-id>DTXSID1020807</dsstox-id>
  </chemical>
  <chemical id="daebe3e7-250f-48f9-93c7-852fb7ec3983">
    <casrn>96-45-7</casrn>
    <jchem-inchi-key>PDQAZBWRQCGBEV-UHFFFAOYSA-N</jchem-inchi-key>
    <indigo-inchi-key>PDQAZBWRQCGBEV-UHFFFAOYSA-N
</indigo-inchi-key>
    <preferred-name>Ethylene thiourea</preferred-name>
    <synonyms>
      <synonym>ETU
</synonym>
      <synonym>2-Imidazolidinethione
</synonym>
      <synonym>1,3-Ethylenethiourea
</synonym>
      <synonym>2-Imidazoline-2-thiol
</synonym>
      <synonym>2-Mercapto-2-imidazoline
</synonym>
      <synonym>2-Mercapto-4,5-dihydroimidazole
</synonym>
      <synonym>2-MERCAPTOIMIDAZOLINE
</synonym>
      <synonym>2-Thioimidazolidine
</synonym>
      <synonym>4,5-Dihydro-2-mercaptoimidazole
</synonym>
      <synonym>Ethylenethiocarbamide
</synonym>
      <synonym>ETHYLENETHIOUREA
</synonym>
      <synonym>Imidazolidin-2-thion
</synonym>
      <synonym>imidazolidina-2-tiona
</synonym>
      <synonym>Imidazolidine-2-thione
</synonym>
      <synonym>Imidazolidinethione
</synonym>
      <synonym>Imidazoline-2(3H)-thione
</synonym>
      <synonym>Imidazoline-2-thiol
</synonym>
      <synonym>Mercaptoimidazoline
</synonym>
      <synonym>Mercazin I
</synonym>
      <synonym>N,N'-AETHYLENTHIOHARNSTOFF
</synonym>
      <synonym>N,N'-ETHYLENETHIOUREA
</synonym>
      <synonym>Nocceler 22
</synonym>
      <synonym>Pennac CRA
</synonym>
      <synonym>Rhenogran ETU
</synonym>
      <synonym>Rhodanin S 62
</synonym>
      <synonym>Sanceler 22
</synonym>
      <synonym>Sanceler 22C
</synonym>
      <synonym>Sanceler 22S
</synonym>
      <synonym>Tetrahydro-2H-imidazole-2-thione
</synonym>
      <synonym>Thiourea, N,N'-1,2-ethanediyl-
</synonym>
      <synonym>Vulkacit NPV/C
</synonym>
      <synonym>Warecure C
</synonym>
    </synonyms>
    <dsstox-id>DTXSID5020601</dsstox-id>
  </chemical>
  <chemical id="0b18bda9-58f6-43a8-b370-dc7b3fa7807d">
    <casrn>108-46-3</casrn>
    <jchem-inchi-key>GHMLBKRAJCXXBS-UHFFFAOYSA-N</jchem-inchi-key>
    <indigo-inchi-key>GHMLBKRAJCXXBS-UHFFFAOYSA-N
</indigo-inchi-key>
    <preferred-name>Resorcinol</preferred-name>
    <synonyms>
      <synonym>1,3-Benzenediol
</synonym>
      <synonym>1,3-DIHYDROXYBENZENE
</synonym>
      <synonym>3-Hydroxyphenol
</synonym>
      <synonym>C.I. Developer 4
</synonym>
      <synonym>C.I. Oxidation Base 31
</synonym>
      <synonym>Developer O
</synonym>
      <synonym>Developer R
</synonym>
      <synonym>Developer RS
</synonym>
      <synonym>Durafur Developer G
</synonym>
      <synonym>Fouramine RS
</synonym>
      <synonym>Fourrine 79
</synonym>
      <synonym>Fourrine EW
</synonym>
      <synonym>m-Benzenediol
</synonym>
      <synonym>m-Dihydroxybenzene
</synonym>
      <synonym>m-Hydroquinone
</synonym>
      <synonym>m-Hydroxyphenol
</synonym>
      <synonym>m-Phenylenediol
</synonym>
      <synonym>Nako TGG
</synonym>
      <synonym>NSC 1571
</synonym>
      <synonym>Oxidation Base 31
</synonym>
      <synonym>Pelagol Grey RS
</synonym>
      <synonym>Pelagol RS
</synonym>
      <synonym>PHENOL, 3-HYDROXY-
</synonym>
      <synonym>Redimix 401RAP60
</synonym>
      <synonym>Resorcin
</synonym>
      <synonym>Resorcinol 80
</synonym>
      <synonym>Rezorsine
</synonym>
      <synonym>Rodol RS
</synonym>
      <synonym>UN 2876
</synonym>
    </synonyms>
    <dsstox-id>DTXSID2021238</dsstox-id>
  </chemical>
  <chemical id="4f5d9e39-7f12-4828-9524-2e6868331787">
    <casrn>57583-54-7</casrn>
    <jchem-inchi-key>OWICEWMBIBPFAH-UHFFFAOYSA-N</jchem-inchi-key>
    <indigo-inchi-key>OWICEWMBIBPFAH-UHFFFAOYSA-N
</indigo-inchi-key>
    <preferred-name>Tetraphenyl m-phenylene bis(phosphate)</preferred-name>
    <dsstox-id>DTXSID8069197</dsstox-id>
  </chemical>
  <chemical id="d7bc43c4-de28-42fd-8366-107a06018ae2">
    <casrn>141-90-2</casrn>
    <jchem-inchi-key>ZEMGGZBWXRYJHK-UHFFFAOYSA-N</jchem-inchi-key>
    <indigo-inchi-key>ZEMGGZBWXRYJHK-UHFFFAOYSA-N
</indigo-inchi-key>
    <preferred-name>Thiouracil</preferred-name>
    <synonyms>
      <synonym>4(1H)-Pyrimidinone, 2,3-dihydro-2-thioxo-
</synonym>
      <synonym>2,3-Dihydro-2-thioxo-4(1H)-pyrimidinone
</synonym>
      <synonym>2-Mercapto-4-hydroxypyrimidine
</synonym>
      <synonym>2-Mercapto-4-pyrimidinol
</synonym>
      <synonym>2-Mercapto-4-pyrimidinone
</synonym>
      <synonym>2-thiouracil
</synonym>
      <synonym>2-Thiouracile
</synonym>
      <synonym>2-tiouracilo
</synonym>
      <synonym>4-Hydroxy-2-mercaptopyrimidine
</synonym>
      <synonym>4-Hydroxy-2-pyrimidinethiol
</synonym>
      <synonym>6-Hydroxy-2-mercaptopyrimidine
</synonym>
      <synonym>Antagothyroil
</synonym>
      <synonym>Deracil
</synonym>
      <synonym>Nobilen
</synonym>
      <synonym>NSC 19473
</synonym>
      <synonym>NSC 290412
</synonym>
      <synonym>NSC 290413
</synonym>
      <synonym>NSC 290414
</synonym>
      <synonym>URACIL, 2-THIO-
</synonym>
    </synonyms>
    <dsstox-id>DTXSID4021347</dsstox-id>
  </chemical>
  <chemical id="553e7781-1b01-4962-a70f-58adba7904b7">
    <casrn>61-82-5</casrn>
    <jchem-inchi-key>KLSJWNVTNUYHDU-UHFFFAOYSA-N</jchem-inchi-key>
    <indigo-inchi-key>KLSJWNVTNUYHDU-UHFFFAOYSA-N
</indigo-inchi-key>
    <preferred-name>Amitrole</preferred-name>
    <synonyms>
      <synonym>1H-1,2,4-Triazol-3-amine
</synonym>
      <synonym>3-Amino-1,2,4-triazole
</synonym>
      <synonym>3-Aminotriazole
</synonym>
      <synonym>1H-1,2,4-Triazol-3-ylamine
</synonym>
      <synonym>1H-1,2,4-Triazol-5-amine
</synonym>
      <synonym>1H-1,2,4-Triazolamine
</synonym>
      <synonym>1H-1,2,4-Triazole, 3-amino-
</synonym>
      <synonym>2,3,5,6-Tetraazabicyclo[2.1.1]hex-1-ene
</synonym>
      <synonym>2-Amino-1,3,4-triazole
</synonym>
      <synonym>3-Amino-1H-1,2,4-triazole
</synonym>
      <synonym>3-Amino-2H-1,2,4-triazole
</synonym>
      <synonym>3-Amino-s-triazole
</synonym>
      <synonym>5-Amino-1,2,4-triazole
</synonym>
      <synonym>5-Amino-1H-1,2,4-triazole
</synonym>
      <synonym>Amitrol
</synonym>
      <synonym>Amitrol T
</synonym>
      <synonym>Azaplant
</synonym>
      <synonym>Cytrole
</synonym>
      <synonym>Herbicide, Amino-1H-1,2,4-triazole, 3-
</synonym>
      <synonym>Herbidal total
</synonym>
      <synonym>Herbizole
</synonym>
      <synonym>NSC 34809
</synonym>
      <synonym>NSC 7243
</synonym>
      <synonym>s-Triazole, 3-amino-
</synonym>
      <synonym>TRIAZOLE (1,2,4), 3-AMINO-4H
</synonym>
      <synonym>Weedazol
</synonym>
    </synonyms>
    <dsstox-id>DTXSID0020076</dsstox-id>
  </chemical>
  <chemical id="79a008fc-c2d9-40a1-8b7b-ce575ee09437">
    <casrn>131-55-5</casrn>
    <jchem-inchi-key>WXNRYSGJLQFHBR-UHFFFAOYSA-N</jchem-inchi-key>
    <indigo-inchi-key>WXNRYSGJLQFHBR-UHFFFAOYSA-N
</indigo-inchi-key>
    <preferred-name>2,2',4,4'-Tetrahydroxybenzophenone</preferred-name>
    <synonyms>
      <synonym>Methanone, bis(2,4-dihydroxyphenyl)-
</synonym>
      <synonym>2,2',4,4'-tetrahidroxibenzofenona
</synonym>
      <synonym>2,2',4,4'-Tetrahydroxy diphenyl ketone
</synonym>
      <synonym>2,2',4,4'-Tetrahydroxybenzophenon
</synonym>
      <synonym>2,4,2',4'-Tetrahydroxybenzophenone
</synonym>
      <synonym>Benzophenone 2
</synonym>
      <synonym>BENZOPHENONE, 2,2',4,4'-TETRAHYDROXY-
</synonym>
      <synonym>BENZOPHENONE-2
</synonym>
      <synonym>Bis(2,4-dihydroxyphenyl)methanone
</synonym>
      <synonym>Dainsorb P 6
</synonym>
      <synonym>NSC 38556
</synonym>
      <synonym>Seesorb 106
</synonym>
      <synonym>Sumisorb 150
</synonym>
      <synonym>Uvinul 3050
</synonym>
      <synonym>Uvinul D 50
</synonym>
    </synonyms>
    <dsstox-id>DTXSID5041306</dsstox-id>
  </chemical>
  <chemical id="c1d77987-9b7e-496b-b71c-0c12db9ec9e5">
    <casrn>486-66-8</casrn>
    <jchem-inchi-key>ZQSIJRDFPHDXIC-UHFFFAOYSA-N</jchem-inchi-key>
    <indigo-inchi-key>ZQSIJRDFPHDXIC-UHFFFAOYSA-N
</indigo-inchi-key>
    <preferred-name>7,4'-Dihydroxyisoflavone</preferred-name>
    <synonyms>
      <synonym>4',7-Dihydroxyisoflavone
</synonym>
      <synonym>4H-1-Benzopyran-4-one, 7-hydroxy-3-(4-hydroxyphenyl)-
</synonym>
      <synonym>7,4'-Dihydroxyisoflavone
</synonym>
      <synonym>7-hidroxi-3-(4-hidroxifenil)-4-benzopirona
</synonym>
      <synonym>7-Hydroxy-3-(4-hydroxyphenyl)-4-benzopyron
</synonym>
      <synonym>7-hydroxy-3-(4-hydroxyphenyl)-4-benzopyrone
</synonym>
      <synonym>7-Hydroxy-3-(4-hydroxyphenyl)-4H-1-benzopyran-4-one
</synonym>
      <synonym>Daidzeol
</synonym>
      <synonym>Isoaurostatin
</synonym>
      <synonym>Isoflavone, 4',7-dihydroxy-
</synonym>
    </synonyms>
    <dsstox-id>DTXSID9022310</dsstox-id>
  </chemical>
  <chemical id="5dda226d-de4a-4682-b1ad-7d9fac5b3e7c">
    <casrn>446-72-0</casrn>
    <jchem-inchi-key>TZBJGXHYKVUXJN-UHFFFAOYSA-N</jchem-inchi-key>
    <indigo-inchi-key>TZBJGXHYKVUXJN-UHFFFAOYSA-N
</indigo-inchi-key>
    <preferred-name>Genistein</preferred-name>
    <synonyms>
      <synonym>GEN
</synonym>
      <synonym>4H-1-Benzopyran-4-one, 5,7-dihydroxy-3-(4-hydroxyphenyl)-
</synonym>
      <synonym>5,7,4'-Trihydroxyisoflavone
</synonym>
      <synonym>5,7-dihidroxi-3-(4-hidroxifenil)-4-benzopirona
</synonym>
      <synonym>5,7-Dihydroxy-3-(4-hydroxyphenyl)-4-benzopyron
</synonym>
      <synonym>5,7-Dihydroxy-3-(4-hydroxyphenyl)-4-benzopyrone
</synonym>
      <synonym>Baichanin A
</synonym>
      <synonym>Bonistein
</synonym>
      <synonym>Genisteol
</synonym>
      <synonym>Genisterin
</synonym>
      <synonym>Isoflavone, 4',5,7-trihydroxy-
</synonym>
      <synonym>NSC 36586
</synonym>
      <synonym>Prunetol
</synonym>
      <synonym>Sophoricol
</synonym>
      <synonym>4',5,7-Trihydroxyisoflavone
</synonym>
    </synonyms>
    <dsstox-id>DTXSID5022308</dsstox-id>
  </chemical>
  <chemical id="5a47bb69-e5fc-4585-9a44-118f74db5a2e">
    <casrn>104-40-5</casrn>
    <jchem-inchi-key>IGFHQQFPSIBGKE-UHFFFAOYSA-N</jchem-inchi-key>
    <indigo-inchi-key>IGFHQQFPSIBGKE-UHFFFAOYSA-N
</indigo-inchi-key>
    <preferred-name>4-Nonylphenol</preferred-name>
    <synonyms>
      <synonym>p-Nonylphenol
</synonym>
      <synonym>p-NP
</synonym>
      <synonym>Phenol, 4-nonyl-
</synonym>
      <synonym>4-n-Nonyl phenol
</synonym>
      <synonym>Nonyl phenol
</synonym>
      <synonym>Phenol, p-nonyl-
</synonym>
      <synonym>p-n-Nonylphenol
</synonym>
      <synonym>p-nonilfenol
</synonym>
    </synonyms>
    <dsstox-id>DTXSID5033836</dsstox-id>
  </chemical>
  <chemical id="92c00ec0-8093-4ec1-8d18-ab64e89bbace">
    <casrn>57-68-1</casrn>
    <jchem-inchi-key>ASWVTGNCAZCNNR-UHFFFAOYSA-N</jchem-inchi-key>
    <indigo-inchi-key>ASWVTGNCAZCNNR-UHFFFAOYSA-N
</indigo-inchi-key>
    <preferred-name>Sulfamethazine</preferred-name>
    <synonyms>
      <synonym>Benzenesulfonamide, 4-amino-N-(4,6-dimethyl-2-pyrimidinyl)-
</synonym>
      <synonym>2-(4-Aminobenzenesulfonamido)-4,6-dimethylpyrimidine
</synonym>
      <synonym>2-(4-Aminobenzenesulfonylamino)-4,6-dimethylpyrimidine
</synonym>
      <synonym>2-(p-Aminobenzenesulfonamido)-4,6-dimethylpyrimidine
</synonym>
      <synonym>2-Sulfanilamido-4,6-dimethylpyrimidine
</synonym>
      <synonym>4,6-Dimethyl-2-sulfanilamidopyrimidine
</synonym>
      <synonym>4-Amino-N-(2,6-dimethyl-4-pyrimidinyl)benzenesulfonamide
</synonym>
      <synonym>4-Amino-N-(4,6-dimethyl-2-pyrimidinyl)benzenesulfonamide
</synonym>
      <synonym>Azolmetazin
</synonym>
      <synonym>Calfspan
</synonym>
      <synonym>Calfspan Tablets
</synonym>
      <synonym>Cremomethazine
</synonym>
      <synonym>DiazilSulfadine
</synonym>
      <synonym>Dimezathine
</synonym>
      <synonym>Dimidin R
</synonym>
      <synonym>Kelametazine
</synonym>
      <synonym>Mermeth
</synonym>
      <synonym>N-(4,6-Dimethyl-2-pyrimidyl)sulfanilamide
</synonym>
      <synonym>N1-(4,6-Dimethyl-2-pyrimidinyl)sulfanilamide
</synonym>
      <synonym>N1-(4,6-Dimethyl-2-pyrimidyl)sulfanilamide
</synonym>
      <synonym>Neasina
</synonym>
      <synonym>Neazina
</synonym>
      <synonym>NSC 67457
</synonym>
      <synonym>NSC 683529
</synonym>
      <synonym>Panazin
</synonym>
      <synonym>Pirmazin
</synonym>
      <synonym>S-Dimidine
</synonym>
      <synonym>Spanbolet
</synonym>
      <synonym>Sulfadimerazine
</synonym>
      <synonym>Sulfadimesin
</synonym>
      <synonym>Sulfadimesine
</synonym>
      <synonym>Sulfadimethyldiazine
</synonym>
      <synonym>Sulfadimethylpyrimidine
</synonym>
      <synonym>Sulfadimezin
</synonym>
      <synonym>Sulfadimezine
</synonym>
      <synonym>Sulfadimidin
</synonym>
      <synonym>sulfadimidina
</synonym>
      <synonym>Sulfadimidine
</synonym>
      <synonym>Sulfadine
</synonym>
      <synonym>SULFAMETHAZINE BASE
</synonym>
      <synonym>Sulfamethiazine
</synonym>
      <synonym>Sulfanilamide, N1-(4,6-dimethyl-2-pyrimidinyl)-
</synonym>
      <synonym>SulfaSURE SR Bolus
</synonym>
      <synonym>Sulfodimesin
</synonym>
      <synonym>Sulfodimezine
</synonym>
      <synonym>Sulka K Boluses
</synonym>
      <synonym>Sulphadimethylpyrimidine
</synonym>
      <synonym>Sulphadimidine
</synonym>
      <synonym>Sulphamethasine
</synonym>
      <synonym>Sulphamethazine
</synonym>
      <synonym>Sulphamezathine
</synonym>
      <synonym>Sulphamidine
</synonym>
      <synonym>Sulphodimezine
</synonym>
      <synonym>Superseptil
</synonym>
      <synonym>Superseptyl
</synonym>
      <synonym>Sustain III
</synonym>
      <synonym>Vertolan
</synonym>
    </synonyms>
    <dsstox-id>DTXSID6021290</dsstox-id>
  </chemical>
  <chemical id="95b99d5f-73c8-4b9f-b51c-65897c5ccda0">
    <casrn>212141-54-3</casrn>
    <jchem-inchi-key>YCOYDOIWSSHVCK-UHFFFAOYSA-N</jchem-inchi-key>
    <indigo-inchi-key>YCOYDOIWSSHVCK-UHFFFAOYSA-N
</indigo-inchi-key>
    <preferred-name>Vatalanib</preferred-name>
    <dsstox-id>DTXSID2046919</dsstox-id>
  </chemical>
  <chemical id="e85af1d8-b2ed-420c-813c-f4022973cc08">
    <casrn>341031-54-7</casrn>
    <jchem-inchi-key>GFZBJFWXHCSNPX-HBPAQXCTNA-N</jchem-inchi-key>
    <indigo-inchi-key>GFZBJFWXHCSNPX-HBPAQXCTSA-N
</indigo-inchi-key>
    <preferred-name>Sunitinib malate</preferred-name>
    <dsstox-id>DTXSID4046492</dsstox-id>
  </chemical>
  <chemical id="dc0c66c9-ce97-4846-b4f4-260b37cf9e7c">
    <casrn>1162-65-8</casrn>
    <jchem-inchi-key>OQIQSTLJSLGHID-WNWIJWBNSA-N</jchem-inchi-key>
    <indigo-inchi-key>OQIQSTLJSLGHID-UHFFFAOYSA-N
</indigo-inchi-key>
    <preferred-name>Aflatoxin B1</preferred-name>
    <synonyms>
      <synonym>AFB1
</synonym>
      <synonym>Cyclopenta[c]furo[3',2':4,5]furo[2,3-h][1]benzopyran-1,11-dione, 2,3,6a,9a-tetrahydro-4-methoxy-, (6aR,9aS)-
</synonym>
      <synonym>(-)-Aflatoxin B1
</synonym>
      <synonym>1-Cyclopentene-1-carboxylic acid, 2-(3a,8a-dihydro-4-hydroxy-6-methoxyfuro[2,3-b]benzofuran-5-yl)-5-oxo-, delta-lactone
</synonym>
      <synonym>1H,11H-Cyclopenta[c]furo[3',2':4,5]furo[2,3-h][1]benzopyran-1,11-dione, 2,3,6a,9a-tetrahydro-4-methoxy-, (6aR,9aS)-
</synonym>
      <synonym>2,3,6A,9A-TETRAHYDRO-4-METHOXYCYCLOPENTA(C)FURO*
</synonym>
      <synonym>2,3,6aα,9aα-Tetrahydro-4-methoxycyclopenta[c]furo[2',3':4,5]furo[2,3-h]chromen-1,11-dion
</synonym>
      <synonym>2,3,6aα,9aα-tetrahydro-4-methoxycyclopenta[c]furo[2',3':4,5]furo[2,3-h]chromene-1,11-dione
</synonym>
      <synonym>2,3,6aalpha-9aalpha-tetrahidro-4-metoxiciclopenta[c]furo[2',3':4,5]furo[2,3-h]cromeno-1,11-diona
</synonym>
      <synonym>Cyclopenta[c]furo[3',2':4,5]furo[2,3-h][1]benzopyran-1,11-dione, 2,3,6a,9a-tetrahydro-4-methoxy-, (6aR-cis)-
</synonym>
      <synonym>Cyclopenta[c]furo[3',2':4,5]furo[2,3-h][1]benzopyran-1,11-dione, 2,3,6aalpha,9aalpha-tetrahydro-4-methoxy-
</synonym>
      <synonym>NSC 529592
</synonym>
    </synonyms>
    <dsstox-id>DTXSID9020035</dsstox-id>
  </chemical>
  <chemical id="e55b8e51-d6c8-44a3-8c82-84bce1add08b">
    <casrn>14277-97-5</casrn>
    <jchem-inchi-key>VZFRNCSOCOPNDB-AOKDLOFSSA-N</jchem-inchi-key>
    <indigo-inchi-key>VZFRNCSOCOPNDB-AOKDLOFSSA-N
</indigo-inchi-key>
    <preferred-name>L-Domoic acid</preferred-name>
    <synonyms>
      <synonym>(2S,3S,4R,5'R)-2-Carboxy-4-(5'-carboxy-1'-methyl-1Z,3E-hexadienyl)-3-pyrrolidineacetic acid
</synonym>
    </synonyms>
    <dsstox-id>DTXSID20274180</dsstox-id>
  </chemical>
  <chemical id="99d04a82-e657-4ef1-95c8-7c5e98eeec3d">
    <casrn>14797-55-8</casrn>
    <jchem-inchi-key>NHNBFGGVMKEFGY-UHFFFAOYSA-N</jchem-inchi-key>
    <indigo-inchi-key>NHNBFGGVMKEFGY-UHFFFAOYSA-N
</indigo-inchi-key>
    <preferred-name>Nitrate</preferred-name>
    <synonyms>
      <synonym>Nitrate (NO3-)
</synonym>
      <synonym>Nitrate ion
</synonym>
      <synonym>Nitrate ion (NO3-)
</synonym>
      <synonym>Nitrate ion(1-)
</synonym>
      <synonym>Nitrate(1-)
</synonym>
      <synonym>Nitrates/nitrites
</synonym>
      <synonym>Nitrato
</synonym>
      <synonym>Nitric acid, ion(1-)
</synonym>
    </synonyms>
    <dsstox-id>DTXSID5024217</dsstox-id>
  </chemical>
  <chemical id="f20a15a0-8e57-4f6d-b8a6-1de07da2798d">
    <casrn>302-04-5</casrn>
    <jchem-inchi-key>ZMZDMBWJUHKJPS-UHFFFAOYSA-M</jchem-inchi-key>
    <indigo-inchi-key>ZMZDMBWJUHKJPS-UHFFFAOYSA-M
</indigo-inchi-key>
    <preferred-name>Thiocyanate</preferred-name>
    <synonyms>
      <synonym>Thiocyanates
</synonym>
      <synonym>Isothiocyanic acid, ion(1-)
</synonym>
      <synonym>Rhodanide
</synonym>
      <synonym>Thiocyanate (NCS1-)
</synonym>
      <synonym>Thiocyanate anion
</synonym>
      <synonym>Thiocyanate ion
</synonym>
      <synonym>Thiocyanic acid, ion(1-)
</synonym>
      <synonym>Thiocyanide
</synonym>
    </synonyms>
    <dsstox-id>DTXSID8047763</dsstox-id>
  </chemical>
  <chemical id="dc467efe-806a-497e-8d38-2cd9a7afe3d0">
    <casrn>79-94-7</casrn>
    <jchem-inchi-key>VEORPZCZECFIRK-UHFFFAOYSA-N</jchem-inchi-key>
    <indigo-inchi-key>VEORPZCZECFIRK-UHFFFAOYSA-N
</indigo-inchi-key>
    <preferred-name>3,3',5,5'-Tetrabromobisphenol A</preferred-name>
    <synonyms>
      <synonym>3,3’,5,5’-Tetrabromobisphenol A (Tetrabromobisphenol A) (Phenol, 4,4'-(1-methylethylidene)bis[2,6-dibromo-) (TBBPA)
</synonym>
      <synonym>Phenol, 4,4'-(1-methylethylidene)bis[2,6-dibromo-
</synonym>
      <synonym>2, 2-Bis (4'-hydroxy-3',-5'-dibromophenyl) propane
</synonym>
      <synonym>2,2',6,6'-Tetrabrom-4,4'-isopropylidendiphenol
</synonym>
      <synonym>2,2',6,6'-tetrabromo-4,4'-isopropilidendifenol
</synonym>
      <synonym>2,2',6,6'-tetrabromo-4,4'-isopropylidenediphenol
</synonym>
      <synonym>2,2',6,6'-Tetrabromobisphenol A
</synonym>
      <synonym>2,2-Bis(3,5-dibromo-4-hydroxyphenyl)propane
</synonym>
      <synonym>2,2-Bis(4-hydroxy-3,5-dibromophenyl)propane
</synonym>
      <synonym>3,5,3',5'-Tetrabromobisphenol A
</synonym>
      <synonym>4,4'-(1-Methylethylidene)bis[2,6-dibromophenol]
</synonym>
      <synonym>4,4'-Isopropylidenebis[2,6-dibromophenol]
</synonym>
      <synonym>BIS(PHENOL, 2,6-DIBROMO), 4,4'-(1-METHYLETHYLIDENE)
</synonym>
      <synonym>BISPHENOL A, TETRABROMO-
</synonym>
      <synonym>BISPHENOL, 4,4'-(1-METHYLETHYLIDENE)TETRABROMO-
</synonym>
      <synonym>Bromdian
</synonym>
      <synonym>Fire Guard 2000
</synonym>
      <synonym>Firemaster BP 4A
</synonym>
      <synonym>NSC 59775
</synonym>
      <synonym>Phenol, 4,4'-isopropylidenebis[2,6-dibromo-
</synonym>
      <synonym>Saytex CP 2000
</synonym>
      <synonym>Saytex RB 100
</synonym>
      <synonym>Saytex RB 100PC
</synonym>
      <synonym>Tetrabromobisphenol A
</synonym>
      <synonym>TETRABROMOBISPHENOL-A
</synonym>
      <synonym>Tetrabromodian
</synonym>
      <synonym>Tetrabromodiphenylolpropane
</synonym>
    </synonyms>
    <dsstox-id>DTXSID1026081</dsstox-id>
  </chemical>
  <chemical id="508a9846-3b29-417f-abd2-595b4dbfd5d9">
    <casrn>298-46-4</casrn>
    <jchem-inchi-key>FFGPTBGBLSHEPO-UHFFFAOYSA-N</jchem-inchi-key>
    <indigo-inchi-key>FFGPTBGBLSHEPO-UHFFFAOYSA-N
</indigo-inchi-key>
    <preferred-name>Carbamazepine</preferred-name>
    <synonyms>
      <synonym>Carbazepine
</synonym>
      <synonym>5H-Dibenz[b,f]azepine-5-carboxamide
</synonym>
      <synonym>5-Carbamoyl-5H-dibenz[b,f]azepine
</synonym>
      <synonym>5H-Dibenzo [b,f] azepine-5-carboxamide
</synonym>
      <synonym>Amizepin
</synonym>
      <synonym>Calepsin
</synonym>
      <synonym>Carbamazepen
</synonym>
      <synonym>Carbamazepin
</synonym>
      <synonym>carbamazepina
</synonym>
      <synonym>Carbatrol
</synonym>
      <synonym>Carbelan
</synonym>
      <synonym>Finlepsin
</synonym>
      <synonym>Geigy 32883
</synonym>
      <synonym>Karbamazepin
</synonym>
      <synonym>Karbelex
</synonym>
      <synonym>Karberol
</synonym>
      <synonym>Neurotol
</synonym>
      <synonym>Neurotop
</synonym>
      <synonym>NSC 169864
</synonym>
      <synonym>Stazepine
</synonym>
      <synonym>Tegretal
</synonym>
      <synonym>Tegretol
</synonym>
      <synonym>Tegretol XR
</synonym>
      <synonym>Telesmin
</synonym>
      <synonym>Timonil
</synonym>
    </synonyms>
    <dsstox-id>DTXSID4022731</dsstox-id>
  </chemical>
  <chemical id="81464197-d45e-4702-a2fc-1af99aa2ca2c">
    <casrn>97240-79-4</casrn>
    <jchem-inchi-key>KJADKKWYZYXHBB-XBWDGYHZSA-N</jchem-inchi-key>
    <indigo-inchi-key>KJADKKWYZYXHBB-XBWDGYHZSA-N
</indigo-inchi-key>
    <preferred-name>Topiramate</preferred-name>
    <synonyms>
      <synonym>β-D-Fructopyranose, 2,3:4,5-bis-O-(1-methylethylidene)-, sulfamate
</synonym>
      <synonym>2,3:4,5-Bis-O-(1-methylethylidene) β-D-fructopyranose sulfamate
</synonym>
      <synonym>Epitoma
</synonym>
      <synonym>Epitomax
</synonym>
      <synonym>Topamac
</synonym>
      <synonym>Topamax
</synonym>
      <synonym>Topimax
</synonym>
      <synonym>Topomax
</synonym>
      <synonym>β-D-Fructopyranose, 2,3:4,5-bis-O-(1-methylethylidene)-, 1-sulfamate
</synonym>
    </synonyms>
    <dsstox-id>DTXSID8023688</dsstox-id>
  </chemical>
  <chemical id="d38b73b3-6095-45b0-892d-97ed03f8d322">
    <casrn>1951-25-3</casrn>
    <jchem-inchi-key>IYIKLHRQXLHMJQ-UHFFFAOYSA-N</jchem-inchi-key>
    <indigo-inchi-key>IYIKLHRQXLHMJQ-UHFFFAOYSA-N
</indigo-inchi-key>
    <preferred-name>Amiodarone</preferred-name>
    <synonyms>
      <synonym>Methanone, (2-butyl-3-benzofuranyl)[4-[2-(diethylamino)ethoxy]-3,5-diiodophenyl]-
</synonym>
      <synonym>2-Butyl-3-[3,5-diiodo-4-(2-diethylaminoethoxy)benzoyl]benzofuran
</synonym>
      <synonym>2-Butyl-3-benzofuranyl p-[(2-diethylamino)ethoxy]-m,m-diiodophenyl ketone
</synonym>
      <synonym>2-n-Butyl-3',5'-diiodo-4'-N-diethylaminoethoxy-3-benzoylbenzofuran
</synonym>
      <synonym>Amidorone
</synonym>
      <synonym>Amiodaron
</synonym>
      <synonym>amiodarona
</synonym>
      <synonym>Ancaron
</synonym>
      <synonym>Ketone, 2-butyl-3-benzofuranyl 4-[2-(diethylamino)ethoxy]-3,5-diiodophenyl
</synonym>
      <synonym>Sedacoron
</synonym>
      <synonym>Sedacorone
</synonym>
    </synonyms>
    <dsstox-id>DTXSID7022592</dsstox-id>
  </chemical>
  <chemical id="125c8642-d230-4a5a-a319-9154053652ba">
    <casrn>68291-97-4</casrn>
    <jchem-inchi-key>UBQNRHZMVUUOMG-UHFFFAOYSA-N</jchem-inchi-key>
    <indigo-inchi-key>UBQNRHZMVUUOMG-UHFFFAOYSA-N
</indigo-inchi-key>
    <preferred-name>Zonisamide</preferred-name>
    <synonyms>
      <synonym>1,2-Benzisoxazole-3-methanesulfonamide
</synonym>
    </synonyms>
    <dsstox-id>DTXSID9046023</dsstox-id>
  </chemical>
  <chemical id="e715d103-3c6d-4514-a59c-4697c69e93dd">
    <casrn>137-58-6</casrn>
    <jchem-inchi-key>NNJVILVZKWQKPM-UHFFFAOYSA-N</jchem-inchi-key>
    <indigo-inchi-key>NNJVILVZKWQKPM-UHFFFAOYSA-N
</indigo-inchi-key>
    <preferred-name>Lidocaine</preferred-name>
    <synonyms>
      <synonym>Acetamide, 2-(diethylamino)-N-(2,6-dimethylphenyl)-
</synonym>
      <synonym>2-(Diethylamino)-2',6'-acetoxylidide
</synonym>
      <synonym>2-(Diethylamino)-N-(2,6-dimethylphenyl)acetamide
</synonym>
      <synonym>2',6'-Acetoxylidide, 2-(diethylamino)-
</synonym>
      <synonym>2-Diethylamino-2,6'-acetoxylidide
</synonym>
      <synonym>Anbesol
</synonym>
      <synonym>Anestacon
</synonym>
      <synonym>Aritmal
</synonym>
      <synonym>Cuivasil
</synonym>
      <synonym>Dalcaine
</synonym>
      <synonym>Duncaine
</synonym>
      <synonym>ELA-Max
</synonym>
      <synonym>Esracaine
</synonym>
      <synonym>Isicaina
</synonym>
      <synonym>Isicaine
</synonym>
      <synonym>Jetocaine
</synonym>
      <synonym>Leostesin
</synonym>
      <synonym>Lida-Mantle
</synonym>
      <synonym>Lidocadren
</synonym>
      <synonym>Lidocain
</synonym>
      <synonym>lidocaina
</synonym>
      <synonym>Lidoderm
</synonym>
      <synonym>Lignocaine
</synonym>
      <synonym>Maricaine
</synonym>
      <synonym>NSC 40030
</synonym>
      <synonym>Remicaine
</synonym>
      <synonym>Rucaina
</synonym>
      <synonym>Solarcaine
</synonym>
      <synonym>Solcain
</synonym>
      <synonym>Trachisan
</synonym>
      <synonym>Xycaine
</synonym>
      <synonym>Xylestesin
</synonym>
      <synonym>Xylocain
</synonym>
      <synonym>XYLOCAINE
</synonym>
      <synonym>Xylocitin
</synonym>
      <synonym>α-Diethylamino-2,6-acetoxylidide
</synonym>
    </synonyms>
    <dsstox-id>DTXSID1045166</dsstox-id>
  </chemical>
  <chemical id="4207c7d8-ad4b-478f-bddc-b45fd56042f6">
    <casrn>50-53-3</casrn>
    <jchem-inchi-key>ZPEIMTDSQAKGNT-UHFFFAOYSA-N</jchem-inchi-key>
    <indigo-inchi-key>ZPEIMTDSQAKGNT-UHFFFAOYSA-N
</indigo-inchi-key>
    <preferred-name>Chlorpromazine</preferred-name>
    <synonyms>
      <synonym>CPZ
</synonym>
      <synonym>10H-Phenothiazine-10-propanamine, 2-chloro-N,N-dimethyl-
</synonym>
      <synonym>2-Chloro-10-[3-(dimethylamino)propyl]phenothiazine
</synonym>
      <synonym>2-Chloro-10[3'-(dimethylamino)propyl]phenothiazine
</synonym>
      <synonym>2-Chloropromazine
</synonym>
      <synonym>Aminazin
</synonym>
      <synonym>Aminazine
</synonym>
      <synonym>Ampliactil
</synonym>
      <synonym>Amplictil
</synonym>
      <synonym>Chlordelazin
</synonym>
      <synonym>Chlorderazin
</synonym>
      <synonym>Chlorpromados
</synonym>
      <synonym>Chlor-Promanyl
</synonym>
      <synonym>Chlorpromazin
</synonym>
      <synonym>Chlropromados
</synonym>
      <synonym>clorpromazinio
</synonym>
      <synonym>Contomin
</synonym>
      <synonym>Elmarin
</synonym>
      <synonym>Fenactil
</synonym>
      <synonym>Fenaktyl
</synonym>
      <synonym>Fraction AB
</synonym>
      <synonym>Largactilothiazine
</synonym>
      <synonym>Largactyl
</synonym>
      <synonym>Megaphen
</synonym>
      <synonym>Noiafren
</synonym>
      <synonym>Novomazina
</synonym>
      <synonym>NSC 167745
</synonym>
      <synonym>NSC 226514
</synonym>
      <synonym>Phenactyl
</synonym>
      <synonym>Phenothiazine, 2-chloro-10-[3-(dimethylamino)propyl]-
</synonym>
      <synonym>Promactil
</synonym>
      <synonym>Promazil
</synonym>
      <synonym>Propaphenin
</synonym>
      <synonym>Sanopron
</synonym>
      <synonym>Sedatil
</synonym>
      <synonym>Thorazin
</synonym>
      <synonym>Thorazine
</synonym>
      <synonym>Wintermin
</synonym>
    </synonyms>
    <dsstox-id>DTXSID0022808</dsstox-id>
  </chemical>
  <chemical id="cd6f4d08-d546-4dde-9bc9-5b9d796eb350">
    <casrn>52-53-9</casrn>
    <jchem-inchi-key>SGTNSNPWRIOYBX-UHFFFAOYNA-N</jchem-inchi-key>
    <indigo-inchi-key>SGTNSNPWRIOYBX-UHFFFAOYSA-N
</indigo-inchi-key>
    <preferred-name>(+/-)-Verapamil</preferred-name>
    <synonyms>
      <synonym>Benzeneacetonitrile, α-[3-[[2-(3,4-dimethoxyphenyl)ethyl]methylamino]propyl]-3,4-dimethoxy-α-(1-methylethyl)-
</synonym>
      <synonym>(.+-.)-Verapamil
</synonym>
      <synonym>5-[(3,4-Dimethoxyphenethyl)methylamino]-2-(3,4-dimethoxy phenyl)-2-isopropylvaleronitrile
</synonym>
      <synonym>dl-Verapamil
</synonym>
      <synonym>Iproveratril
</synonym>
      <synonym>NSC 272306NA
</synonym>
      <synonym>R,S-Verapamil
</synonym>
      <synonym>Valeronitrile, 5-[(3,4-dimethoxyphenethyl)methylamino]-2-(3,4-dimethoxyphenyl)-2-isopropyl-
</synonym>
      <synonym>verapamilo
</synonym>
      <synonym>α-[3-[[2-(3,4-Dimethoxyphenyl)ethyl]methylamino]propyl]-3,4-dimethoxy-α-(1-methylethyl)benzeneacetonitrile
</synonym>
    </synonyms>
    <dsstox-id>DTXSID9041152</dsstox-id>
  </chemical>
  <chemical id="38444926-b33d-4ce3-910d-d7244d39dba4">
    <casrn>52315-07-8</casrn>
    <jchem-inchi-key>KAATUXNTWXVJKI-UHFFFAOYNA-N</jchem-inchi-key>
    <indigo-inchi-key>KAATUXNTWXVJKI-UHFFFAOYSA-N
</indigo-inchi-key>
    <preferred-name>Cypermethrin</preferred-name>
    <synonyms>
      <synonym>3-(2,2-Dichloroethenyl)-2,2-dimethylcyclopropanecarboxylic acid, cyano (3-phenoxyphenyl)methyl ester
</synonym>
      <synonym>Zeta-cypermethrin (ECL)
</synonym>
      <synonym>Cyclopropanecarboxylic acid, 3-(2,2-dichloroethenyl)-2,2-dimethyl-, cyano(3-phenoxyphenyl)methyl ester
</synonym>
      <synonym>(RS)-alpha-Cyano-3-phenoxybenzyl (1RS)-cis-trans-3-(2,2-dichlorovinyl)-2,2-dimethylcyclopropanecarboxylate
</synonym>
      <synonym>(S)-α-Cyano-3-phenoxybenzyl(1RS,3RS;1RS,3SR)-3-(2,2-dichlorovinyl)-2,2-dimethylcyclopropane-carboxylate
</synonym>
      <synonym>3-(2,2-dichlorovinyl)-2,2-dimethylcyclopropanecarboxylate de α-cyano-3-phenoxybenzyle
</synonym>
      <synonym>3-(2,2-diclorovinil)-2,2-dimetilciclopropanocarboxilato de α-ciano-3-fenoxibencilo
</synonym>
      <synonym>Agrometrin
</synonym>
      <synonym>Agrothrin
</synonym>
      <synonym>Almetrin
</synonym>
      <synonym>Ambush C
</synonym>
      <synonym>Ambush CY
</synonym>
      <synonym>Antiborer 3767
</synonym>
      <synonym>Asymmethrin
</synonym>
      <synonym>Barrage
</synonym>
      <synonym>Barricade
</synonym>
      <synonym>Barricade 10EC
</synonym>
      <synonym>Basathrin
</synonym>
      <synonym>Chinimix
</synonym>
      <synonym>Chinmix
</synonym>
      <synonym>Cilcord
</synonym>
      <synonym>cis-Cypermethrin
</synonym>
      <synonym>Creokhin
</synonym>
      <synonym>Cyano(3-phenoxyphenyl)methyl 3-(2,2-dichloroethenyl)-2,2-dimethylcyclopropanecarboxylate
</synonym>
      <synonym>Cymbush
</synonym>
      <synonym>Cympa-Ti
</synonym>
      <synonym>Cymperator
</synonym>
      <synonym>Cyperco
</synonym>
      <synonym>Cyperil
</synonym>
      <synonym>Cyperkill
</synonym>
      <synonym>Demon TC
</synonym>
      <synonym>Ecofleece Sheep Dip (Non-OP)
</synonym>
      <synonym>Ectomin
</synonym>
      <synonym>Ectopor
</synonym>
      <synonym>Flytick
</synonym>
      <synonym>Hilcyperin
</synonym>
      <synonym>Kreokhin
</synonym>
      <synonym>Leptocide
</synonym>
      <synonym>Luseweilei
</synonym>
      <synonym>Neramethrin
</synonym>
      <synonym>Neramethrin EC 50
</synonym>
      <synonym>Nurse Green
</synonym>
      <synonym>Peststop B
</synonym>
      <synonym>Peststop B 5SC
</synonym>
      <synonym>Polytrin
</synonym>
      <synonym>Prevail
</synonym>
      <synonym>Prevail FT
</synonym>
      <synonym>PYR-VU-TO 2
</synonym>
      <synonym>Ralothrin
</synonym>
      <synonym>Ripcord
</synonym>
      <synonym>Ronatak
</synonym>
      <synonym>Summerin
</synonym>
      <synonym>Supercypermethrin
</synonym>
      <synonym>Supercypermethrin forte
</synonym>
      <synonym>Supermethrin
</synonym>
      <synonym>Supersect
</synonym>
      <synonym>alpha-Cyan-3-phenoxybenzyl-3-(2,2-dichlorvinyl)-2,2-dimethylcyclopropancarboxylat
</synonym>
      <synonym>alpha-cyano-3-phenoxybenzyl 3-(2,2-dichlorovinyl)-2,2-dimethylcyclopropanecarboxylate
</synonym>
      <synonym>alpha-Cyano-m-phenoxybenzyl 3-(2,2-dichlorovinyl)-2,2-dimethylcyclopropanecarboxylate
</synonym>
    </synonyms>
    <dsstox-id>DTXSID1023998</dsstox-id>
  </chemical>
  <chemical id="5233a80c-3f8b-4db5-9995-0d78a9a50020">
    <casrn>52645-53-1</casrn>
    <jchem-inchi-key>RLLPVAHGXHCWKJ-UHFFFAOYNA-N</jchem-inchi-key>
    <indigo-inchi-key>RLLPVAHGXHCWKJ-UHFFFAOYSA-N
</indigo-inchi-key>
    <preferred-name>Permethrin</preferred-name>
    <synonyms>
      <synonym>Cyclopropanecarboxylic acid, 3-(2,2-dichloroethenyl)-2,2-dimethyl-, (3-phenoxyphenyl)methyl ester
</synonym>
      <synonym>(3-Phenoxyphenyl)methyl 2,2-dimethyl-3-(2,2-dichlorovinyl)cyclopropanecarboxylate
</synonym>
      <synonym>(3-Phenoxyphenyl)methyl 3-(2,2-dichloroethenyl)-2,2-dimethylcyclopropanecarboxylate
</synonym>
      <synonym>3-(2,2-Dichloroethenyl)-2,2-dimethyl-cyclopropanecarboxylic acid (3-phenoxyphenyl)methyl ester
</synonym>
      <synonym>3-(2,2-dichlorovinyl)-2,2-dimethylcyclopropanecarboxylate de m-phenoxybenzyle
</synonym>
      <synonym>3-(2,2-diclorovinil)-2,2-dimetilciclopropanocarboxilato de m-fenoxibencilo
</synonym>
      <synonym>3-Phenoxybenzyl (1RS)-cis-trans-3-(2,2-dichlorovinyl)-2,2-dimethylcyclopropanecarboxylate
</synonym>
      <synonym>3-PHENOXYBENZYL (1-RS, 3RS, 1RS, 3SR)-3-(2,2-DI- CHLOROVINYL)-2,2-DIMETHYLCYCLOPROPANECARBOXYLATE
</synonym>
      <synonym>3-Phenoxybenzyl 2-(2,2-dichlorovinyl)-3,3-dimethylcyclopropanecarboxylate
</synonym>
      <synonym>3-Phenoxybenzyl 2,2-dimethyl-3-(2,2-dichlorovinyl)cyclopropanecarboxylate
</synonym>
      <synonym>3-Phenoxybenzyl 3-(2,2-dichlorovinyl)-2,2-dimethylcyclopropanecarboxylate
</synonym>
      <synonym>Acticin
</synonym>
      <synonym>Aninsen Per-30
</synonym>
      <synonym>Anomethrin N
</synonym>
      <synonym>Antiborer 3768
</synonym>
      <synonym>Bematin 987
</synonym>
      <synonym>BioKill
</synonym>
      <synonym>Chinetrin
</synonym>
      <synonym>Corsair
</synonym>
      <synonym>Damminix
</synonym>
      <synonym>Dancide PS 150
</synonym>
      <synonym>Dichlorophenothrin
</synonym>
      <synonym>Diffusil H
</synonym>
      <synonym>Dragnet
</synonym>
      <synonym>Dragnet FT
</synonym>
      <synonym>Ecsumin
</synonym>
      <synonym>Ectiban
</synonym>
      <synonym>Efmethrin
</synonym>
      <synonym>Elimite
</synonym>
      <synonym>Eulan SPA
</synonym>
      <synonym>Imperator
</synonym>
      <synonym>Insorbcid MP
</synonym>
      <synonym>Kaleait
</synonym>
      <synonym>Kestrel
</synonym>
      <synonym>Last Call
</synonym>
      <synonym>Lyclear
</synonym>
      <synonym>Mitin BC
</synonym>
      <synonym>m-Methoxybenzyl 3-(2,2-dichlorovinyl)-2,2-dimethylcyclopropanecarboxylate
</synonym>
      <synonym>m-phenoxybenzyl 3-(2,2-dichlorovinyl)-2,2-dimethylcyclopropanecarboxylate
</synonym>
      <synonym>m-Phenoxybenzyl-3-(2,2-dichlorvinyl)-2,2-dimethylcyclopropancarboxylat
</synonym>
      <synonym>Perigen
</synonym>
      <synonym>Perigen W
</synonym>
      <synonym>Permanone
</synonym>
      <synonym>Permanone 80
</synonym>
      <synonym>Permanone 90
</synonym>
      <synonym>Permasect
</synonym>
      <synonym>Permectin II
</synonym>
      <synonym>PERMETHRIN 25/75
</synonym>
      <synonym>PERMETHRIN, &gt; 40 % CIS-ISOMEREN
</synonym>
      <synonym>PERMETHRIN, MAX. 40 % CIS-ISOMEREN
</synonym>
      <synonym>Permethrine
</synonym>
      <synonym>Permitrine
</synonym>
      <synonym>Pertrin E
</synonym>
      <synonym>Piredam
</synonym>
      <synonym>Pynosect
</synonym>
      <synonym>Repel Permanone
</synonym>
      <synonym>Riapan A
</synonym>
      <synonym>Ridect Pour-On
</synonym>
      <synonym>SBP 15131TEC
</synonym>
      <synonym>Sharkesuper
</synonym>
      <synonym>Skintex MR-III
</synonym>
      <synonym>Smite EC 10
</synonym>
      <synonym>Spartan
</synonym>
      <synonym>Stomoxin
</synonym>
      <synonym>Stomozan
</synonym>
    </synonyms>
    <dsstox-id>DTXSID8022292</dsstox-id>
  </chemical>
  <chemical id="022737a2-6696-4d7e-949a-c4e38b85204f">
    <casrn>66230-04-4</casrn>
    <jchem-inchi-key>NYPJDWWKZLNGGM-RPWUZVMVSA-N</jchem-inchi-key>
    <indigo-inchi-key>NYPJDWWKZLNGGM-RPWUZVMVSA-N
</indigo-inchi-key>
    <preferred-name>Esfenvalerate</preferred-name>
    <synonyms>
      <synonym>Benzeneacetic acid, 4-chloro-α-(1-methylethyl)-, (S)-cyano(3-phenoxyphenyl)methyl ester, (αS)-
</synonym>
      <synonym>(S)-α-Cyano-3-phenoxybenzyl (S)-2-(4-chlorophenyl)-3-methylbutyrate
</synonym>
      <synonym>(S)-α-Cyano-3-phenoxybenzyl (S)-2-(4-chlorophenyl)isovalerate
</synonym>
      <synonym>(S,S)-Fenvalerate
</synonym>
      <synonym>1S,1'S-Fenvalerate
</synonym>
      <synonym>Asana XL
</synonym>
      <synonym>Benzeneacetic acid, 4-chloro-α-(1-methylethyl)-, cyano(3-phenoxyphenyl)methyl ester, (S-(R*,R*))-
</synonym>
      <synonym>Benzeneacetic acid, 4-chloro-α-(1-methylethyl)-, cyano(3-phenoxyphenyl)methyl ester, [S-(R*,R*)]-
</synonym>
      <synonym>Fenvalerate Aα
</synonym>
      <synonym>Fenvalerate α
</synonym>
      <synonym>Sumi-alfa
</synonym>
      <synonym>Sumi-alpha
</synonym>
      <synonym>Sumicidin Aα
</synonym>
      <synonym>Sumidan
</synonym>
      <synonym>Sumi-Gold
</synonym>
    </synonyms>
    <dsstox-id>DTXSID4032667</dsstox-id>
  </chemical>
  <chemical id="d302bde3-1e30-46e3-96cf-c91c9a246620">
    <casrn>66841-25-6</casrn>
    <jchem-inchi-key>YWSCPYYRJXKUDB-KAKFPZCNSA-N</jchem-inchi-key>
    <indigo-inchi-key>YWSCPYYRJXKUDB-KAKFPZCNSA-N
</indigo-inchi-key>
    <preferred-name>Tralomethrin</preferred-name>
    <synonyms>
      <synonym>Cyclopropanecarboxylic acid, 2,2-dimethyl-3-(1,2,2,2-tetrabromoethyl)-, cyano(3-phenoxyphenyl)methyl ester
</synonym>
      <synonym>2,2-dimethyl-3-(1,2,2,2-tetrabromoethyl)cyclopropanecarboxylate de α-cyano-3-phenoxybenzyle
</synonym>
      <synonym>2,2-Dimethyl-3-(1,2,2,2-tetrabromoethyl)cyclopropanecarboxylic acid cyano(3-phenoxyphenyl)methyl ester
</synonym>
      <synonym>2,2-dimetil-3-(1,2,2,2-tetrabromoetil)ciclopropancarboxilato de α-ciano-3-fenoxibencilo
</synonym>
      <synonym>Bengal Fire Ant Killer
</synonym>
      <synonym>Scout X-tra
</synonym>
      <synonym>Tracker
</synonym>
      <synonym>α-Cyan-3-phenoxybenzyl-2,2-dimethyl-3-(1,2,2,2-tetrabromethyl)cyclopropancarboxylat
</synonym>
      <synonym>α-cyano-3-phenoxybenzyl 2,2-dimethyl-3-(1,2,2,2-tetrabromoethyl)cyclopropanecarboxylate
</synonym>
    </synonyms>
    <dsstox-id>DTXSID0024343</dsstox-id>
  </chemical>
  <chemical id="8079bdea-2dca-4ec7-a730-0d014abbc6ae">
    <casrn>82657-04-3</casrn>
    <jchem-inchi-key>OMFRMAHOUUJSGP-KLUXTTGUNA-N</jchem-inchi-key>
    <indigo-inchi-key>OMFRMAHOUUJSGP-JHEGMOCKSA-N
</indigo-inchi-key>
    <preferred-name>Bifenthrin</preferred-name>
    <synonyms>
      <synonym>Biphenthrin
</synonym>
      <synonym>Cyclopropanecarboxylic acid, 3-[(1Z)-2-chloro-3,3,3-trifluoro-1-propenyl]-2,2-dimethyl-, (2-methyl[1,1'-biphenyl]-3-yl)methyl ester, (1R,3R)-rel-
</synonym>
      <synonym>[1α,3α(Z)]-(+/-)-3-(2-Chloro-3,3,3-trifluoro-1-propenyl)-2,2-dimethylcyclopropanecarboxylic acid (2-methyl[1,1'-biphenyl]-3-yl)methyl ester
</synonym>
      <synonym>Bifenthrine
</synonym>
      <synonym>Biflex FT
</synonym>
      <synonym>Biphenate
</synonym>
      <synonym>Biphentrin
</synonym>
      <synonym>Brigade
</synonym>
      <synonym>Brigade 10WP
</synonym>
      <synonym>Brigata Flo
</synonym>
      <synonym>Capture
</synonym>
      <synonym>Capture LFR
</synonym>
      <synonym>Cyclopropanecarboxylic acid, 3-(2-chloro-3,3,3-trifluoro-1-propenyl)-2,2-dimethyl-, (2-methyl[1,1'-biphenyl]-3-yl)methyl ester, [1α,3α(Z)]-
</synonym>
      <synonym>Cyclopropanecarboxylic acid, 3-(2-chloro-3,3,3-trifluoro-1-propenyl)-2,2-dimethyl-, (2-methyl[1,1'-biphenyl]-3-yl)methyl ester, [1α,3α(Z)]-(+/-)-
</synonym>
      <synonym>Cyclopropanecarboxylic acid, 3-[(1Z)-2-chloro-3,3,3-trifluoro-1-propen-1-yl]-2,2-dimethyl-, (2-methyl[1,1'-biphenyl]-3-yl)methyl ester, (1R,3R)-rel-
</synonym>
      <synonym>Discipline
</synonym>
      <synonym>Empower
</synonym>
      <synonym>Fanfare
</synonym>
      <synonym>Kiros EV
</synonym>
      <synonym>Semafor
</synonym>
      <synonym>Silencer
</synonym>
      <synonym>Talstar
</synonym>
      <synonym>TalstarOne
</synonym>
    </synonyms>
    <dsstox-id>DTXSID9020160</dsstox-id>
  </chemical>
  <chemical id="d25efca6-cffd-45c1-841c-6cd9177a6a3e">
    <casrn>68359-37-5</casrn>
    <jchem-inchi-key>QQODLKZGRKWIFG-UHFFFAOYNA-N</jchem-inchi-key>
    <indigo-inchi-key>QQODLKZGRKWIFG-UHFFFAOYSA-N
</indigo-inchi-key>
    <preferred-name>Cyfluthrin</preferred-name>
    <synonyms>
      <synonym>Cyclopropanecarboxylic acid, 3-(2,2-dichloroethenyl)-2,2-dimethyl-, cyano(4-fluoro-3-phenoxyphenyl)methyl ester
</synonym>
      <synonym>3-(2,2-dichlorovinyl)-2,2-dimethylcyclopropanecarboxylate de α-cyano-4-fluoro-3-phenoxybenzyle
</synonym>
      <synonym>3-(2,2-diclorovinil)-2,2-dimetilciclopropanocarboxilato de α-ciano-3-fenoxi-4-fluorobencilo
</synonym>
      <synonym>BAY-FCR 1272
</synonym>
      <synonym>Baythroid
</synonym>
      <synonym>Baythroid XL
</synonym>
      <synonym>BAY-Vl 1704
</synonym>
      <synonym>Beta-Baythroid
</synonym>
      <synonym>Bulldock
</synonym>
      <synonym>Bulldock 125SC
</synonym>
      <synonym>CYANO(4-FLUORO-3-PHENOXYPHENYL)METHYL 3-(2,2- DICHLOROETHENYL)-2,2-DIMETHYLCYCLOPROPANECARBOXylic acid
</synonym>
      <synonym>Cyfoxylate
</synonym>
      <synonym>Eulan SP
</synonym>
      <synonym>Optem PT 600
</synonym>
      <synonym>Renounce
</synonym>
      <synonym>Responsar
</synonym>
      <synonym>Syfrutrin
</synonym>
      <synonym>Tempo Ultra
</synonym>
      <synonym>Tombstone
</synonym>
      <synonym>α-Cyan-4-fluor-3-phenoxybenzyl-3-(2,2-dichlorvinyl)-2,2-dimethylcyclopropancarboxylat
</synonym>
      <synonym>α-Cyano-3-phenoxy-4-fluorobenzyl 2,2-dimethyl-3-(2,2-dichlorovinyl)cyclopropanecarboxylate
</synonym>
      <synonym>α-Cyano-4-fluoro-3-phenoxybenzyl (1R,S)-cis,trans-3-(2,2-dichlorovinyl)-2,2-dimethylcyclopropancarboxylate
</synonym>
      <synonym>α-cyano-4-fluoro-3-phenoxybenzyl 3-(2,2-dichlorovinyl)-2,2-dimethylcyclopropanecarboxylate
</synonym>
    </synonyms>
    <dsstox-id>DTXSID5035957</dsstox-id>
  </chemical>
  <chemical id="9c0885f3-a108-4e67-ba87-baed8e701025">
    <casrn>91465-08-6</casrn>
    <jchem-inchi-key>ZXQYGBMAQZUVMI-VGISDWQONA-N</jchem-inchi-key>
    <indigo-inchi-key>ZXQYGBMAQZUVMI-GCMPRSNUSA-N
</indigo-inchi-key>
    <preferred-name>λ-Cyhalothrin</preferred-name>
    <synonyms>
      <synonym>Cyclopropanecarboxylic acid, 3-[(1Z)-2-chloro-3,3,3-trifluoro-1-propenyl]-2,2-dimethyl-, (R)-cyano(3-phenoxyphenyl)methyl ester, (1S,3S)-rel-
</synonym>
      <synonym>A 1:1 mixture of (S)-α-cyano-3-phenoxybenzyl; (Z)-(1R)-cis-3-(2-chloro-3,3,3-trifluoropropenyl)-2,2-dimethylcyclopropanecarboxylate; (R)-α-cyano-3-phenoxybenzyl (Z)-(1S)-cis-3-(2-chloro-3,3,3-trifluoropropenyl)-2,2-dimethylcyclopropanecarboxylate
</synonym>
      <synonym>Cyclopropanecarboxylic acid, 3-(2-chloro-3,3,3-trifluoro-1-propenyl)-2,2-dimethyl-, cyano(3-phenoxyphenyl)methyl ester, [1α(S*),3α(Z)]-(.+-.)-
</synonym>
      <synonym>Cyclopropanecarboxylic acid, 3-[(1Z)-2-chloro-3,3,3-trifluoro-1-propen-1-yl]-2,2-dimethyl-, (R)-cyano(3-phenoxyphenyl)methyl ester, (1S,3S)-rel-
</synonym>
      <synonym>Cyclopropanecarboxylic acid, 3-[(1Z)-2-chloro-3,3,3-trifluoro-1-propenyl]-2,2-dimethyl-, (1R)-cyano(3-phenoxyphenyl)methyl ester, (1S,3S)-
</synonym>
      <synonym>Cyhalothrin K
</synonym>
      <synonym>CYHALOTHRIN, λ-
</synonym>
      <synonym>Hallmark
</synonym>
      <synonym>Karate K
</synonym>
      <synonym>Karate King
</synonym>
      <synonym>Karate Z
</synonym>
      <synonym>Karate Zeon
</synonym>
      <synonym>Kung Fu
</synonym>
      <synonym>Lambda cialotrina
</synonym>
      <synonym>Matador
</synonym>
      <synonym>Scimitar
</synonym>
      <synonym>Spectracide Trazicide
</synonym>
      <synonym>Spectracide Triazicide Soil &amp; Turf Insect Killer
</synonym>
      <synonym>Taiga Z
</synonym>
      <synonym>Warrior
</synonym>
      <synonym>Warrior T
</synonym>
      <synonym>Warrior Zeon
</synonym>
      <synonym>Warrior-T
</synonym>
      <synonym>λ-Cyhalothrin
</synonym>
    </synonyms>
    <dsstox-id>DTXSID7032559</dsstox-id>
  </chemical>
  <chemical id="bb0131a4-a281-4d1a-8d5f-234abf907d3e">
    <casrn>54739-18-3</casrn>
    <jchem-inchi-key>CJOFXWAVKWHTFT-XSFVSMFZSA-N</jchem-inchi-key>
    <indigo-inchi-key>CJOFXWAVKWHTFT-XSFVSMFZSA-N
</indigo-inchi-key>
    <preferred-name>Fluvoxamine</preferred-name>
    <synonyms>
      <synonym>1-Pentanone, 5-methoxy-1-[4-(trifluoromethyl)phenyl]-, O-(2-aminoethyl)oxime, (1E)-
</synonym>
    </synonyms>
    <dsstox-id>DTXSID2044002</dsstox-id>
  </chemical>
  <chemical id="0139c7c3-ee54-4940-8c61-f1a98059f9ac">
    <casrn>7440-57-5</casrn>
    <jchem-inchi-key>PCHJSUWPFVWCPO-UHFFFAOYSA-N</jchem-inchi-key>
    <indigo-inchi-key>PCHJSUWPFVWCPO-UHFFFAOYSA-N
</indigo-inchi-key>
    <preferred-name>Gold</preferred-name>
    <synonyms>
      <synonym>AGC Micro
</synonym>
      <synonym>Britecote
</synonym>
      <synonym>Burnish Gold
</synonym>
      <synonym>C.I. Pigment Metal 3
</synonym>
      <synonym>Colloidal gold
</synonym>
      <synonym>Finesphere Gold W 011
</synonym>
      <synonym>Furuuchi 8560
</synonym>
      <synonym>Gold black
</synonym>
      <synonym>Gold element
</synonym>
      <synonym>Gold Flake
</synonym>
      <synonym>Gold Leaf
</synonym>
      <synonym>Keradec
</synonym>
      <synonym>Palegold 5550
</synonym>
      <synonym>Perfect Gold
</synonym>
      <synonym>Shell Gold
</synonym>
      <synonym>Technic 504
</synonym>
    </synonyms>
    <dsstox-id>DTXSID3064697</dsstox-id>
  </chemical>
  <chemical id="ae558d71-f987-41a7-a287-18d5b965f15f">
    <casrn>15663-27-1</casrn>
    <jchem-inchi-key>DQLATGHUWYMOKM-UHFFFAOYSA-L</jchem-inchi-key>
    <indigo-inchi-key>DQLATGHUWYMOKM-UHFFFAOYSA-L
</indigo-inchi-key>
    <preferred-name>Cisplatin</preferred-name>
    <synonyms>
      <synonym>Cis
</synonym>
      <synonym>Platinum, diamminedichloro-, (SP-4-2)-
</synonym>
      <synonym>Abiplatin
</synonym>
      <synonym>Biocisplatinum
</synonym>
      <synonym>Briplatin
</synonym>
      <synonym>cis-DDP
</synonym>
      <synonym>cis-Diaminedichloroplatinum
</synonym>
      <synonym>cis-Diaminedichloroplatinum(II)
</synonym>
      <synonym>cis-Diaminodichloroplatinum(II)
</synonym>
      <synonym>cis-Diamminedichloroplatinum
</synonym>
      <synonym>cis-Diamminedichloroplatinum(II)
</synonym>
      <synonym>cis-Dichlorodiamineplatinum(II)
</synonym>
      <synonym>cis-Dichlorodiammineplatinum
</synonym>
      <synonym>cis-Dichlorodiammineplatinum(II)
</synonym>
      <synonym>Cismaplat
</synonym>
      <synonym>cis-Platin
</synonym>
      <synonym>cisplatine
</synonym>
      <synonym>cis-Platine
</synonym>
      <synonym>cisplatino
</synonym>
      <synonym>cis-Platinous diaminodichloride
</synonym>
      <synonym>Cisplatinum
</synonym>
      <synonym>cis-Platinum
</synonym>
      <synonym>cis-Platinum diaminodichloride
</synonym>
      <synonym>cis-Platinum II
</synonym>
      <synonym>cis-Platinum(II) diaminodichloride
</synonym>
      <synonym>cis-Platinum(II) diamminedichloride
</synonym>
      <synonym>cis-Platinumdiamine dichloride
</synonym>
      <synonym>cis-Platinumdiammine dichloride
</synonym>
      <synonym>Cisplatyl
</synonym>
      <synonym>Citoplatino
</synonym>
      <synonym>Lederplatin
</synonym>
      <synonym>lipoplatin
</synonym>
      <synonym>Neoplatin
</synonym>
      <synonym>NSC 119875
</synonym>
      <synonym>Platamine
</synonym>
      <synonym>Platiblastin
</synonym>
      <synonym>Platidiam
</synonym>
      <synonym>Platinex
</synonym>
      <synonym>Platinol
</synonym>
      <synonym>Platinol AQ
</synonym>
      <synonym>Platinoxan
</synonym>
      <synonym>Platinum, diamminedichloro-, cis-
</synonym>
      <synonym>Platistin
</synonym>
      <synonym>Platosin
</synonym>
      <synonym>SPI 077B103
</synonym>
      <synonym>cis-Dichlorodiamine platinum
</synonym>
      <synonym>cis-Dichloro diaminoplatinum II
</synonym>
    </synonyms>
    <dsstox-id>DTXSID4024983</dsstox-id>
  </chemical>
  <chemical id="07d21aa9-f2c0-4edc-bda4-76775c26f531">
    <casrn>5989-27-5</casrn>
    <jchem-inchi-key>XMGQYMWWDOXHJM-JTQLQIEISA-N</jchem-inchi-key>
    <indigo-inchi-key>XMGQYMWWDOXHJM-JTQLQIEISA-N
</indigo-inchi-key>
    <preferred-name>D-Limonene</preferred-name>
    <synonyms>
      <synonym>(4R)-1-Methyl-4-(prop-1-en-2-yl)cyclohexene
</synonym>
      <synonym>Cyclohexene, 1-methyl-4-(1-methylethenyl)-, (4R)-
</synonym>
      <synonym>(+)-(4R)-Limonene
</synonym>
      <synonym>(+)-(R)-Limonene
</synonym>
      <synonym>(+)-Dipentene
</synonym>
      <synonym>(+)-Limonene
</synonym>
      <synonym>(+)-p-Mentha-1,8-diene
</synonym>
      <synonym>(+)-α-Limonene
</synonym>
      <synonym>(4R)-(+)-Limonene
</synonym>
      <synonym>(4R)-1-Methyl-4-(1-methylethenyl)cyclohexene
</synonym>
      <synonym>(4R)-Limonene
</synonym>
      <synonym>(R)-(+)-LIMONENE
</synonym>
      <synonym>(R)-(+)-p-Mentha-1,8-diene
</synonym>
      <synonym>(R)-1-Methyl-4-(1-methylethenyl)cyclohexene
</synonym>
      <synonym>(R)-1-METHYL-4-ISOPROPENYL-1-CYCLOHEXENE
</synonym>
      <synonym>(R)-4-Isopropenyl-1-methyl-1-cyclohexene
</synonym>
      <synonym>(R)-Limonene
</synonym>
      <synonym>(R)-p-menta-1,8-dieno
</synonym>
      <synonym>(R)-p-Mentha-1,8-dien
</synonym>
      <synonym>(R)-p-mentha-1,8-diene
</synonym>
      <synonym>Biogenic SE 374
</synonym>
      <synonym>Carvene
</synonym>
      <synonym>CYCLOHEXANE, 1-METHYL-4-(1-METHYLETHENYL)-,
</synonym>
      <synonym>Cyclohexene, 1-methyl-4-(1-methylethenyl)-, (R)-
</synonym>
      <synonym>CYCLOHEXENE, 1-METHYL-4-(1-METHYLETHENYL)-,
</synonym>
      <synonym>d-(+)-Limonene
</synonym>
      <synonym>D-LIMONEN
</synonym>
      <synonym>Glidesafe
</synonym>
      <synonym>Glidsafe
</synonym>
      <synonym>LIMONENE PURE
</synonym>
      <synonym>Limonene, (+)-
</synonym>
      <synonym>LIMONENE, (R)-(+)-
</synonym>
      <synonym>p-Mentha-1,8-diene, (R)-(+)-
</synonym>
      <synonym>Refchole
</synonym>
      <synonym>TERPENE HYDROCARBONS
</synonym>
    </synonyms>
    <dsstox-id>DTXSID1020778</dsstox-id>
  </chemical>
  <chemical id="80d993bf-5da4-43e0-80ce-79f3bdc3e3fe">
    <casrn>64-86-8</casrn>
    <jchem-inchi-key>IAKHMKGGTNLKSZ-INIZCTEOSA-N</jchem-inchi-key>
    <indigo-inchi-key>IAKHMKGGTNLKSZ-INIZCTEOSA-N
</indigo-inchi-key>
    <preferred-name>Colchicine</preferred-name>
    <synonyms>
      <synonym>Acetamide, N-[(7S)-5,6,7,9-tetrahydro-1,2,3,10-tetramethoxy-9-oxobenzo[a]heptalen-7-yl]-
</synonym>
      <synonym>(-)-Colchicine
</synonym>
      <synonym>(S)-N-(5,6,7,9-Tetrahydro-1,2,3,10-tetramethoxy-9-oxobenzo[a]heptalen-7-yl)acetamide
</synonym>
      <synonym>Acetamide, N-(5,6,7,9-tetrahydro-1,2,3,10-tetramethoxy-9-oxobenzo[a]heptalen-7-yl)-, (S)-
</synonym>
      <synonym>Colchicin
</synonym>
      <synonym>colchicina
</synonym>
      <synonym>COLCHICINE FU
</synonym>
      <synonym>Colchineos
</synonym>
      <synonym>Colchisol
</synonym>
      <synonym>Colsaloid
</synonym>
      <synonym>Condylon
</synonym>
      <synonym>NSC 757
</synonym>
    </synonyms>
    <dsstox-id>DTXSID5024845</dsstox-id>
  </chemical>
  <chemical id="3b7d9cb2-f763-441e-930f-7e594d924f9c">
    <casrn>18556-44-0</casrn>
    <jchem-inchi-key>KDQAABAKXDWYSZ-PNYVAJAMSA-N</jchem-inchi-key>
    <indigo-inchi-key>KDQAABAKXDWYSZ-PNYVAJAMSA-N
</indigo-inchi-key>
    <preferred-name>Vinrosidine sulfate (1:x)</preferred-name>
    <dsstox-id>DTXSID7047853</dsstox-id>
  </chemical>
  <chemical id="922bb5d1-c4c6-4705-96c0-dff59819a62b">
    <casrn>17804-35-2</casrn>
    <jchem-inchi-key>RIOXQFHNBCKOKP-UHFFFAOYSA-N</jchem-inchi-key>
    <indigo-inchi-key>RIOXQFHNBCKOKP-UHFFFAOYSA-N
</indigo-inchi-key>
    <preferred-name>Benomyl</preferred-name>
    <synonyms>
      <synonym>Benomyl  (Methyl 1-(butylcarbamoyl)-2-benzimidazolecarbamate)
</synonym>
      <synonym>Carbamic acid, [1-[(butylamino)carbonyl]-1H-benzimidazol-2-yl]-, methyl ester
</synonym>
      <synonym>[1-[(Butylamino)carbonyl]-1H-benzimidazol-2-yl]carbamic acid methyl ester
</synonym>
      <synonym>2-Benzimidazolecarbamic acid, 1-(butylcarbamoyl)-, methyl ester
</synonym>
      <synonym>Agrocit
</synonym>
      <synonym>Benlate
</synonym>
      <synonym>Benlate 50W
</synonym>
      <synonym>Benomil
</synonym>
      <synonym>benomilo
</synonym>
      <synonym>Benomyl-Imex
</synonym>
      <synonym>Carbamic acid, (1-(butylamino)carbonyl)-1H-benzimidazol-2-yl), methyl ester
</synonym>
      <synonym>Carbamic acid, N-[1-[(butylamino)carbonyl]-1H-benzimidazol-2-yl]-, methyl ester
</synonym>
      <synonym>Du Pont 1991
</synonym>
      <synonym>Fundazol
</synonym>
      <synonym>Fundazol 50WP
</synonym>
      <synonym>Fungicide D-1991
</synonym>
      <synonym>Fungochrom
</synonym>
      <synonym>Kribenomyl
</synonym>
      <synonym>Methyl 1-(butylcarbamoyl)-2-benzimidazolecarbamate
</synonym>
      <synonym>Methyl 1-(butylcarbamoyl)-2-benzimidazolylcarbamate
</synonym>
      <synonym>Methyl 1-(butylcarbamoyl)benzimidazol-2-ylcarbamate
</synonym>
      <synonym>NSC 263489
</synonym>
      <synonym>Tersan 1991
</synonym>
      <synonym>Zetamil
</synonym>
    </synonyms>
    <dsstox-id>DTXSID5023900</dsstox-id>
  </chemical>
  <chemical id="28fb82d2-ac37-4c50-93d3-d636d8225911">
    <casrn>31430-18-9</casrn>
    <jchem-inchi-key>KYRVNWMVYQXFEU-UHFFFAOYSA-N</jchem-inchi-key>
    <indigo-inchi-key>KYRVNWMVYQXFEU-UHFFFAOYSA-N
</indigo-inchi-key>
    <preferred-name>Nocodazole</preferred-name>
    <dsstox-id>DTXSID9031800</dsstox-id>
  </chemical>
  <chemical id="a9840cc9-87e6-4050-b92b-3cabbd960a77">
    <casrn>518-28-5</casrn>
    <jchem-inchi-key>YJGVMLPVUAXIQN-XVVDYKMHSA-N</jchem-inchi-key>
    <indigo-inchi-key>YJGVMLPVUAXIQN-XVVDYKMHSA-N
</indigo-inchi-key>
    <preferred-name>Podofilox</preferred-name>
    <synonyms>
      <synonym>Furo[3',4':6,7]naphtho[2,3-d]-1,3-dioxol-6(5aH)-one, 5,8,8a,9-tetrahydro-9-hydroxy-5-(3,4,5-trimethoxyphenyl)-, (5R,5aR,8aR,9R)-
</synonym>
      <synonym>(-)-Podophyllotoxin
</synonym>
      <synonym>1,3,3a,4,9,9a-hexahidro-9-hidroxi-6,7-(metilenodioxi)-4-(3',4',5'-trimetoxifenil)benzo[f]isobenzofuran-3-ona
</synonym>
      <synonym>1,3,3a,4,9,9a-Hexahydro-9-hydroxy-6,7-(methylendioxy)-4-(3',4',5'-trimethoxyphenyl)benz[f]isobenzofuran-3-on
</synonym>
      <synonym>1,3,3a,4,9,9a-hexahydro-9-hydroxy-6,7-(methylenedioxy)-4-(3',4',5'-trimethoxyphenyl)benz[f]isobenzofuran-3-one
</synonym>
      <synonym>1,3,3a,4,9,9a-hexahydro-9-hydroxy-6,7-(methylenedioxy)-4-(3',4',5'-trimethoxyphenyl)benzo[f]isobenzofuranne-3-one
</synonym>
      <synonym>Condyline
</synonym>
      <synonym>Condylox
</synonym>
      <synonym>Furo[3',4':6,7]naphtho[2,3-d]-1,3-dioxol-6(5aH)-one, 5,8,8a,9-tetrahydro-9-hydroxy-5-(3,4,5-trimethoxyphenyl)-, [5R-(5α,5aβ,8aα,9α)]-
</synonym>
      <synonym>NSC 24818
</synonym>
      <synonym>Podophyllotoxin
</synonym>
    </synonyms>
    <dsstox-id>DTXSID3045645</dsstox-id>
  </chemical>
  <chemical id="2b03d69b-d472-4d65-a91b-4d051b37a1fa">
    <casrn>10605-21-7</casrn>
    <jchem-inchi-key>TWFZGCMQGLPBSX-UHFFFAOYSA-N</jchem-inchi-key>
    <indigo-inchi-key>TWFZGCMQGLPBSX-UHFFFAOYSA-N
</indigo-inchi-key>
    <preferred-name>Carbendazim</preferred-name>
    <synonyms>
      <synonym>Carbamic acid, 1H-benzimidazol-2-yl-, methyl ester
</synonym>
      <synonym>1H-Benzimidazol-2-ylcarbamic acid methyl ester
</synonym>
      <synonym>1H-Benzimidazole-2-carbamic acid, methyl ester
</synonym>
      <synonym>2-(Carbomethoxyamino)benzimidazole
</synonym>
      <synonym>2-(Methoxycarbamoyl)benzimidazole
</synonym>
      <synonym>2-(Methoxycarboxamido)benzimidazole
</synonym>
      <synonym>2-[(Methoxycarbonyl)amino]benzimidazole
</synonym>
      <synonym>2-Benzimidazolecarbamic acid, methyl ester
</synonym>
      <synonym>2-CARBOMETHOXYAMINO-BENZIMIDAZOLE
</synonym>
      <synonym>2-Methoxycarbonylamino-benzimidazole
</synonym>
      <synonym>Agrizim
</synonym>
      <synonym>Aimcozim
</synonym>
      <synonym>Antibac MF
</synonym>
      <synonym>Bavistan
</synonym>
      <synonym>Bavistin
</synonym>
      <synonym>Bavistin 25SD
</synonym>
      <synonym>Bavistin 3460
</synonym>
      <synonym>Bavistin 50SD
</synonym>
      <synonym>Bavistin FL
</synonym>
      <synonym>Bavistine
</synonym>
      <synonym>Bendazim
</synonym>
      <synonym>Bengard
</synonym>
      <synonym>Bercema-Bitosen
</synonym>
      <synonym>Bitosen
</synonym>
      <synonym>CARBAMATE, 1H-BENZIMIDAZOL-2-YL-, METHYL
</synonym>
      <synonym>Carbamic acid, N-1H-benzimidazol-2-yl-, methyl ester
</synonym>
      <synonym>Carbate
</synonym>
      <synonym>Carben VL
</synonym>
      <synonym>Carbendazime
</synonym>
      <synonym>carbendazina
</synonym>
      <synonym>Carbendazine
</synonym>
      <synonym>Carbendazol
</synonym>
      <synonym>Carbendazole
</synonym>
      <synonym>Carbendor
</synonym>
      <synonym>Carbenzdazim
</synonym>
      <synonym>Cekudazim
</synonym>
      <synonym>Defensor
</synonym>
      <synonym>Delsene
</synonym>
      <synonym>Derosal
</synonym>
      <synonym>Derosal 60PM
</synonym>
      <synonym>Derroprene
</synonym>
      <synonym>Dhanustin
</synonym>
      <synonym>Equitdazin
</synonym>
      <synonym>Falicarben
</synonym>
      <synonym>Ferazim
</synonym>
      <synonym>Funaben
</synonym>
      <synonym>Fungoxan
</synonym>
      <synonym>Garbenda
</synonym>
      <synonym>Jkstein
</synonym>
      <synonym>Karben flo Stefes
</synonym>
      <synonym>Karben Stefes Flo
</synonym>
      <synonym>Kemdazin
</synonym>
      <synonym>Kolfugo
</synonym>
      <synonym>Kolfugo 25FW
</synonym>
      <synonym>Kolfugo Super
</synonym>
      <synonym>Lignasan
</synonym>
      <synonym>Mecarzole
</synonym>
      <synonym>Medamine
</synonym>
      <synonym>Methoxycarbonylaminobenzimidazole
</synonym>
      <synonym>Methyl 1H-2-benzimidazolecarbaminate
</synonym>
      <synonym>Methyl 1H-benzimidazol-2-ylcarbamate
</synonym>
      <synonym>Methyl 1H-benzimidazole-2-carbamate
</synonym>
      <synonym>Methyl 2-benzimidazolecarbamate
</synonym>
      <synonym>Methyl 2-benzimidazolylcarbamate
</synonym>
      <synonym>Methyl benzimidazolylcarbamate
</synonym>
      <synonym>NSC 109874
</synonym>
      <synonym>Pillarstin
</synonym>
      <synonym>Preparation G 665
</synonym>
      <synonym>Preventol BCM
</synonym>
      <synonym>Spin Flo
</synonym>
      <synonym>Stempor
</synonym>
      <synonym>Supercarb
</synonym>
      <synonym>Thicoper
</synonym>
      <synonym>Triticol
</synonym>
      <synonym>Zhiweiling
</synonym>
      <synonym>MBC
</synonym>
    </synonyms>
    <dsstox-id>DTXSID4024729</dsstox-id>
  </chemical>
  <chemical id="23af476c-66a7-473f-bbb1-abf7b17d00f1">
    <casrn>148-79-8</casrn>
    <jchem-inchi-key>WJCNZQLZVWNLKY-UHFFFAOYSA-N</jchem-inchi-key>
    <indigo-inchi-key>WJCNZQLZVWNLKY-UHFFFAOYSA-N
</indigo-inchi-key>
    <preferred-name>Thiabendazole</preferred-name>
    <synonyms>
      <synonym>TB
</synonym>
      <synonym>1H-Benzimidazole, 2-(4-thiazolyl)-
</synonym>
      <synonym>2-(1,3-Thiazol-4-yl)-1H-benzimidazole
</synonym>
      <synonym>2-(4-Thiazolyl)-1H-benzimidazole
</synonym>
      <synonym>2-(4-Thiazolyl)-1H-benzoimidazole
</synonym>
      <synonym>2-(4'-Thiazolyl)benzimidazole
</synonym>
      <synonym>2-(4-THIAZOLYL)BENZIMIDAZOLE
</synonym>
      <synonym>2-(4'-Thiazoyl)benzimidazole
</synonym>
      <synonym>2-(4-Triazolyl)benzimidazole
</synonym>
      <synonym>4-(1H-Benzimidazol-2-yl)thiazole
</synonym>
      <synonym>5-(4-Thiazolyl)benzimidazole
</synonym>
      <synonym>Amolden HS
</synonym>
      <synonym>Benzimidazole, 2-(4-thiazolyl)-
</synonym>
      <synonym>BENZIMIDAZOLE[1H], 2-(4-THIAZOLYL)-
</synonym>
      <synonym>Bovizole
</synonym>
      <synonym>Chemviron TK 100
</synonym>
      <synonym>Cropasal
</synonym>
      <synonym>Drawipas
</synonym>
      <synonym>Eprofil
</synonym>
      <synonym>Equizole
</synonym>
      <synonym>Hokustar HP
</synonym>
      <synonym>Irgaguard F 3000
</synonym>
      <synonym>Lombristop
</synonym>
      <synonym>Marukacide M 101
</synonym>
      <synonym>Mertect
</synonym>
      <synonym>Mertect 160
</synonym>
      <synonym>Mertect 340F
</synonym>
      <synonym>Mertect LSP
</synonym>
      <synonym>Metasol TK 100
</synonym>
      <synonym>Metasol TK 25
</synonym>
      <synonym>Metasol TK 25AD
</synonym>
      <synonym>Metasol TK 50AD
</synonym>
      <synonym>Mintesol
</synonym>
      <synonym>Mintezol
</synonym>
      <synonym>Minzolum
</synonym>
      <synonym>Nemapan
</synonym>
      <synonym>NSC 525040
</synonym>
      <synonym>NSC 90507
</synonym>
      <synonym>Omnizole
</synonym>
      <synonym>Ormogal
</synonym>
      <synonym>Pitrizet
</synonym>
      <synonym>Polival
</synonym>
      <synonym>Sanaizol 100
</synonym>
      <synonym>Sanaizol TBZ-FL 25
</synonym>
      <synonym>Sistesan
</synonym>
      <synonym>Storite
</synonym>
      <synonym>Syntol M 100
</synonym>
      <synonym>Tebuzate
</synonym>
      <synonym>Tecto B
</synonym>
      <synonym>Thiaben
</synonym>
      <synonym>Thiabendazol
</synonym>
      <synonym>Thiabendole
</synonym>
      <synonym>Thiabenzole
</synonym>
      <synonym>Thibendole
</synonym>
      <synonym>Thibenzol
</synonym>
      <synonym>Thibenzole
</synonym>
      <synonym>Thibenzole 200
</synonym>
      <synonym>Tiabenda
</synonym>
      <synonym>tiabendazol
</synonym>
      <synonym>Tiabendazole
</synonym>
      <synonym>Top Form Wormer
</synonym>
      <synonym>Triasox
</synonym>
    </synonyms>
    <dsstox-id>DTXSID0021337</dsstox-id>
  </chemical>
  <chemical id="45246077-7761-4a6e-955a-22cd6684f23c">
    <casrn>57-22-7</casrn>
    <jchem-inchi-key>OGWKCGZFUXNPDA-XQKSVPLYSA-N</jchem-inchi-key>
    <indigo-inchi-key>OGWKCGZFUXNPDA-XQKSVPLYSA-N
</indigo-inchi-key>
    <preferred-name>Vincristine</preferred-name>
    <synonyms>
      <synonym>Vincaleukoblastine, 22-oxo-
</synonym>
      <synonym>(+)-Vincristine
</synonym>
      <synonym>22-Oxovincaleukoblastine
</synonym>
      <synonym>Leucristine
</synonym>
      <synonym>Leurocristine
</synonym>
      <synonym>OncoTCS
</synonym>
      <synonym>Vincristin
</synonym>
      <synonym>vincristina
</synonym>
      <synonym>Vinkristin
</synonym>
    </synonyms>
    <dsstox-id>DTXSID1032278</dsstox-id>
  </chemical>
  <chemical id="5fff6faa-5d75-4241-8929-05b579ada193">
    <casrn>477-30-5</casrn>
    <jchem-inchi-key>NNJPGOLRFBJNIW-HNNXBMFYSA-N</jchem-inchi-key>
    <indigo-inchi-key>NNJPGOLRFBJNIW-HNNXBMFYSA-N
</indigo-inchi-key>
    <preferred-name>Colcemid</preferred-name>
    <synonyms>
      <synonym>Benzo[a]heptalen-9(5H)-one, 6,7-dihydro-1,2,3,10-tetramethoxy-7-(methylamino)-, (7S)-
</synonym>
      <synonym>(-)-Colchamine
</synonym>
      <synonym>(-)-Demecolcine
</synonym>
      <synonym>Alkaloid H 3, from Colchicum antumnale
</synonym>
      <synonym>Benzo[a]heptalen-9(5H)-one, 6,7-dihydro-1,2,3,10-tetramethoxy-7-(methylamino)-, (S)-
</synonym>
      <synonym>Ciba 12669A
</synonym>
      <synonym>Colchamin
</synonym>
      <synonym>Colchamine
</synonym>
      <synonym>Colchicine, N-deacetyl-N-methyl-
</synonym>
      <synonym>Deacetylmethylcolchicine
</synonym>
      <synonym>Deacetyl-N-methylcolchicine
</synonym>
      <synonym>Demecolcin
</synonym>
      <synonym>demecolcina
</synonym>
      <synonym>demecolcine
</synonym>
      <synonym>DEMECOLCINE, (S)-(-)-
</synonym>
      <synonym>Desacetylmethylcolchicine
</synonym>
      <synonym>Desmecolcine
</synonym>
      <synonym>Kolchamin
</synonym>
      <synonym>N-Deacetyl-N-methylcolchicine
</synonym>
      <synonym>N-Desacetyl-N-methylcolchicine
</synonym>
      <synonym>N-Methyl-N-deacetylcolchicine
</synonym>
      <synonym>N-Methyl-N-desacetylcolchicine
</synonym>
      <synonym>N-Methyltri-O-methylcolchicinic acid
</synonym>
      <synonym>NSC 3096
</synonym>
      <synonym>Reichstein's F
</synonym>
      <synonym>Santavy's substance F
</synonym>
      <synonym>Substance F
</synonym>
    </synonyms>
    <dsstox-id>DTXSID7020342</dsstox-id>
  </chemical>
  <chemical id="a2e89571-06e4-4656-9a93-8768aa245317">
    <casrn>362-07-2</casrn>
    <jchem-inchi-key>CQOQDQWUFQDJMK-SSTWWWIQSA-N</jchem-inchi-key>
    <indigo-inchi-key>CQOQDQWUFQDJMK-SSTWWWIQSA-N
</indigo-inchi-key>
    <preferred-name>2-Methoxyestradiol</preferred-name>
    <dsstox-id>DTXSID3040938</dsstox-id>
  </chemical>
  <chemical id="0a246a63-731f-4cbd-bbcf-93650ffc604b">
    <casrn>240494-70-6</casrn>
    <jchem-inchi-key>KVIZNNVXXNFLMU-DUVUQDDDSA-N</jchem-inchi-key>
    <indigo-inchi-key>KVIZNNVXXNFLMU-DUVUQDDDSA-N
</indigo-inchi-key>
    <preferred-name>Metofluthrin</preferred-name>
    <dsstox-id>DTXSID4034738</dsstox-id>
  </chemical>
  <chemical id="9a6d32e5-a7d5-4ffb-8774-663fca8c72c7">
    <casrn>338404-52-7</casrn>
    <jchem-inchi-key>ZQWBOKJVVYNKTL-AUEPDCJTSA-N</jchem-inchi-key>
    <indigo-inchi-key>ZQWBOKJVVYNKTL-AUEPDCJTSA-N
</indigo-inchi-key>
    <preferred-name>CITCO</preferred-name>
    <dsstox-id>DTXSID4040761</dsstox-id>
  </chemical>
  <chemical id="d39f6b54-f29e-4e6b-a501-0b97772a0729">
    <casrn>79-43-6</casrn>
    <jchem-inchi-key>JXTHNDFMNIQAHM-UHFFFAOYSA-N</jchem-inchi-key>
    <indigo-inchi-key>JXTHNDFMNIQAHM-UHFFFAOYSA-N
</indigo-inchi-key>
    <preferred-name>Dichloroacetic acid</preferred-name>
    <synonyms>
      <synonym>Acetic acid, dichloro-
</synonym>
      <synonym>Acetic acid, 2,2-dichloro-
</synonym>
      <synonym>Acide dichloroacetique
</synonym>
      <synonym>acido dicloroacetico
</synonym>
      <synonym>DCA (acid)
</synonym>
      <synonym>Dichloracetic acid
</synonym>
      <synonym>DICHLORESSIGSAEURE
</synonym>
      <synonym>Dichloressigsaure
</synonym>
      <synonym>Dichlorethanoic acid
</synonym>
      <synonym>Dichloroethanoic acid
</synonym>
      <synonym>NSC 2654
</synonym>
      <synonym>UN 1764
</synonym>
    </synonyms>
    <dsstox-id>DTXSID2020428</dsstox-id>
  </chemical>
  <chemical id="439bbc90-2104-4e2a-a78a-29152599e752">
    <casrn>25614-03-3</casrn>
    <jchem-inchi-key>OZVBMTJYIDMWIL-AYFBDAFISA-N</jchem-inchi-key>
    <indigo-inchi-key>OZVBMTJYIDMWIL-AYFBDAFISA-N
</indigo-inchi-key>
    <preferred-name>Bromocriptine</preferred-name>
    <synonyms>
      <synonym>Ergotaman-3',6',18-trione, 2-bromo-12'-hydroxy-2'-(1-methylethyl)-5'-(2-methylpropyl)-, (5'α)-
</synonym>
      <synonym>2-Bromoergocriptine
</synonym>
      <synonym>2-Bromoergocryptine
</synonym>
      <synonym>2-Bromo-α-ergocryptine
</synonym>
      <synonym>2-Bromo-α-ergokryptine
</synonym>
      <synonym>Bromergocryptine
</synonym>
      <synonym>Bromocriptin
</synonym>
      <synonym>bromocriptina
</synonym>
      <synonym>Bromocryptine
</synonym>
      <synonym>Bromoergocryptine
</synonym>
      <synonym>Ergocryptine, 2-bromo-
</synonym>
      <synonym>Sandoz 15-754
</synonym>
      <synonym>α-Bromocryptine
</synonym>
      <synonym>α-Bromoergocryptine
</synonym>
    </synonyms>
    <dsstox-id>DTXSID1022687</dsstox-id>
  </chemical>
  <chemical id="dfd96fab-ea7a-405e-b56b-5fe041c9906b">
    <casrn>335104-84-2</casrn>
    <jchem-inchi-key>IUQAXCIUEPFPSF-UHFFFAOYSA-N</jchem-inchi-key>
    <indigo-inchi-key>IUQAXCIUEPFPSF-UHFFFAOYSA-N
</indigo-inchi-key>
    <preferred-name>Tembotrione</preferred-name>
    <dsstox-id>DTXSID5047037</dsstox-id>
  </chemical>
  <chemical id="13132142-d507-471a-b962-0fd6af76d0cf">
    <casrn>153719-23-4</casrn>
    <jchem-inchi-key>NWWZPOKUUAIXIW-UHFFFAOYSA-N</jchem-inchi-key>
    <indigo-inchi-key>NWWZPOKUUAIXIW-UHFFFAOYSA-N
</indigo-inchi-key>
    <preferred-name>Thiamethoxam</preferred-name>
    <synonyms>
      <synonym>4H-1,3,5-Oxadiazin-4-imine, 3-[(2-chloro-5-thiazolyl)methyl]tetrahydro-5-methyl-N-nitro-
</synonym>
      <synonym>4H-1,3,5-Oxadiazin-4-one, 3-[(2-chloro-5-thiazolyl)methyl]tetrahydro-5-methyl-, hydrazonedioxide
</synonym>
      <synonym>Actara 25WG
</synonym>
      <synonym>Centric
</synonym>
      <synonym>Cruiser
</synonym>
      <synonym>Diacloden
</synonym>
      <synonym>Flagship
</synonym>
      <synonym>Meridian
</synonym>
      <synonym>Thiametoxam
</synonym>
    </synonyms>
    <dsstox-id>DTXSID2034962</dsstox-id>
  </chemical>
  <chemical id="a5280dca-6431-49a5-a1a7-16da840a18e0">
    <casrn>134523-00-5</casrn>
    <jchem-inchi-key>XUKUURHRXDUEBC-KAYWLYCHSA-N</jchem-inchi-key>
    <indigo-inchi-key>XUKUURHRXDUEBC-KAYWLYCHSA-N
</indigo-inchi-key>
    <preferred-name>Atorvastatin</preferred-name>
    <synonyms>
      <synonym>Cardyl
</synonym>
      <synonym>Atorvastatin acid
</synonym>
      <synonym>1H-Pyrrole-1-heptanoic acid, 2-(4-fluorophenyl)-β,δ-dihydroxy-5-(1-methylethyl)-3-phenyl-4-[(phenylamino)carbonyl]-, (βR,δR)-
</synonym>
    </synonyms>
    <dsstox-id>DTXSID8029868</dsstox-id>
  </chemical>
  <chemical id="d881d4f7-b30f-40f6-95bc-626be874cbd8">
    <casrn>7440-47-3</casrn>
    <jchem-inchi-key>VYZAMTAEIAYCRO-UHFFFAOYSA-N</jchem-inchi-key>
    <indigo-inchi-key>VYZAMTAEIAYCRO-UHFFFAOYSA-N
</indigo-inchi-key>
    <preferred-name>Chromium</preferred-name>
    <synonyms>
      <synonym>Alpaste RRA 030
</synonym>
      <synonym>Alpaste RRA 050
</synonym>
      <synonym>Chromium element
</synonym>
      <synonym>Chromium metal
</synonym>
    </synonyms>
    <dsstox-id>DTXSID3031022</dsstox-id>
  </chemical>
  <chemical id="c211e63a-b56c-4cec-8baf-7c1ca2701b29">
    <casrn>108-05-4</casrn>
    <jchem-inchi-key>XTXRWKRVRITETP-UHFFFAOYSA-N</jchem-inchi-key>
    <indigo-inchi-key>XTXRWKRVRITETP-UHFFFAOYSA-N
</indigo-inchi-key>
    <preferred-name>Vinyl acetate</preferred-name>
    <synonyms>
      <synonym>Acetic acid ethenyl ester
</synonym>
      <synonym>1-Acetoxyethylene
</synonym>
      <synonym>Acetate de vinyle
</synonym>
      <synonym>ACETATE, ETHENYL
</synonym>
      <synonym>ACETATE, VINYL
</synonym>
      <synonym>acetato de vinilo
</synonym>
      <synonym>Acetic acid vinyl ester
</synonym>
      <synonym>Acetic acid, ethenyl ester
</synonym>
      <synonym>Acetoxyethene
</synonym>
      <synonym>Acetoxyethylene
</synonym>
      <synonym>ESSIGSAEURE-VINYLESTER
</synonym>
      <synonym>Ethenyl acetate
</synonym>
      <synonym>NSC 8404
</synonym>
      <synonym>UN 1301
</synonym>
      <synonym>Vinyl A monomer
</synonym>
      <synonym>VINYL ACETATE MONOMER
</synonym>
      <synonym>Vinylacetat
</synonym>
    </synonyms>
    <dsstox-id>DTXSID3021431</dsstox-id>
  </chemical>
  <chemical id="46f5a360-8423-4ce2-99e2-171e966698de">
    <casrn>141-78-6</casrn>
    <jchem-inchi-key>XEKOWRVHYACXOJ-UHFFFAOYSA-N</jchem-inchi-key>
    <indigo-inchi-key>XEKOWRVHYACXOJ-UHFFFAOYSA-N
</indigo-inchi-key>
    <preferred-name>Ethyl acetate</preferred-name>
    <synonyms>
      <synonym>Acetic acid ethyl ester
</synonym>
      <synonym>Acetate d'ethyle
</synonym>
      <synonym>ACETATE, ETHYL
</synonym>
      <synonym>acetato de etilo
</synonym>
      <synonym>Acetic acid, ester with EtOH
</synonym>
      <synonym>Acetic acid, ethyl ester
</synonym>
      <synonym>Acetic ether
</synonym>
      <synonym>Acetidin
</synonym>
      <synonym>Acetoxyethane
</synonym>
      <synonym>ESSIGSAEURE-AETHYLESTER
</synonym>
      <synonym>ETHYL ETHANOATE
</synonym>
      <synonym>Ethylacetat
</synonym>
      <synonym>NSC 70930
</synonym>
      <synonym>UN 1173
</synonym>
      <synonym>Vinegar naphtha
</synonym>
    </synonyms>
    <dsstox-id>DTXSID1022001</dsstox-id>
  </chemical>
  <chemical id="3edef3c9-c3cc-4be9-9e17-e2513cf05678">
    <casrn>109-60-4</casrn>
    <jchem-inchi-key>YKYONYBAUNKHLG-UHFFFAOYSA-N</jchem-inchi-key>
    <indigo-inchi-key>YKYONYBAUNKHLG-UHFFFAOYSA-N
</indigo-inchi-key>
    <preferred-name>Propyl acetate</preferred-name>
    <synonyms>
      <synonym>acetic acid, propyl ester
</synonym>
      <synonym>1-Acetoxypropane
</synonym>
      <synonym>1-Propyl acetate
</synonym>
      <synonym>Acetate de propyle
</synonym>
      <synonym>ACETATE, PROPYL
</synonym>
      <synonym>acetato de propilo
</synonym>
      <synonym>Acetic acid n-propyl ester
</synonym>
      <synonym>ESSIGSAEURE-PROPYLESTER
</synonym>
      <synonym>n-Propanol acetate
</synonym>
      <synonym>n-Propyl acetate
</synonym>
      <synonym>NSC 72025
</synonym>
      <synonym>Propyl ethanoate
</synonym>
      <synonym>Propylacetat
</synonym>
      <synonym>UN 1276
</synonym>
    </synonyms>
    <dsstox-id>DTXSID6021901</dsstox-id>
  </chemical>
  <chemical id="45693252-b43e-45cf-8e9b-3db8bae43733">
    <casrn>22071-15-4</casrn>
    <jchem-inchi-key>DKYWVDODHFEZIM-UHFFFAOYNA-N</jchem-inchi-key>
    <indigo-inchi-key>DKYWVDODHFEZIM-UHFFFAOYSA-N
</indigo-inchi-key>
    <preferred-name>Ketoprofen</preferred-name>
    <synonyms>
      <synonym>Benzeneacetic acid, 3-benzoyl-α-methyl-
</synonym>
      <synonym>(.+-.)-2-(3-Benzoylphenyl)propionic acid
</synonym>
      <synonym>(.+-.)-3-Benzoyl-α-methylbenzeneacetic acid
</synonym>
      <synonym>(.+-.)-Ketoprofen
</synonym>
      <synonym>(.+-.)-m-Benzoylhydratropic acid
</synonym>
      <synonym>(RS)-Ketoprofen
</synonym>
      <synonym>2-(3-Benzoylphenyl)propanoic acid
</synonym>
      <synonym>2-(3-Benzoylphenyl)propionic acid
</synonym>
      <synonym>2-(m-Benzoylphenyl)propionic acid
</synonym>
      <synonym>3-Benzoylhydratropic acid
</synonym>
      <synonym>3-Benzoyl-α-methylbenzeneacetic acid
</synonym>
      <synonym>Alrheumat
</synonym>
      <synonym>Alrheumun
</synonym>
      <synonym>Bi-profenid
</synonym>
      <synonym>Capisten
</synonym>
      <synonym>Hydratropic acid, m-benzoyl-
</synonym>
      <synonym>Kefenid
</synonym>
      <synonym>Ketonal
</synonym>
      <synonym>Ketoprofene
</synonym>
      <synonym>ketoprofeno
</synonym>
      <synonym>Ketopron
</synonym>
      <synonym>Ketoprophen
</synonym>
      <synonym>Ketorin
</synonym>
      <synonym>m-Benzoylhydratropic acid
</synonym>
      <synonym>Menamin
</synonym>
      <synonym>Meprofen
</synonym>
      <synonym>Orugesic
</synonym>
      <synonym>Oruvail
</synonym>
      <synonym>Oscorel
</synonym>
      <synonym>Profenid
</synonym>
      <synonym>PROPIONIC ACID, 2-(3-BENZOYLPHENYL)-
</synonym>
      <synonym>Racemic ketoprofen
</synonym>
      <synonym>Rhofenid
</synonym>
      <synonym>α-(3-Benzoylphenyl)propionic acid
</synonym>
    </synonyms>
    <dsstox-id>DTXSID6020771</dsstox-id>
  </chemical>
  <chemical id="21bee0bb-cd0e-4109-ad19-fe4874d277a9">
    <casrn>50-33-9</casrn>
    <jchem-inchi-key>VYMDGNCVAMGZFE-UHFFFAOYSA-N</jchem-inchi-key>
    <indigo-inchi-key>VYMDGNCVAMGZFE-UHFFFAOYSA-N
</indigo-inchi-key>
    <preferred-name>4-Butyl-1,2-diphenyl-3,5-Pyrazolidinedione</preferred-name>
    <synonyms>
      <synonym>3,5-Pyrazolidinedione, 4-butyl-1,2-diphenyl-
</synonym>
      <synonym>1,2-Diphenyl-3,5-dioxo-4-butylpyrazolidine
</synonym>
      <synonym>1,2-Diphenyl-3,5-dioxo-4-n-butylpyrazolidine
</synonym>
      <synonym>1,2-Diphenyl-4-butyl-3,5-pyrazolidinedione
</synonym>
      <synonym>3,5-Dioxo-1,2-diphenyl-4-n-butylpyrazolidine
</synonym>
      <synonym>4-Butyl-1,2-diphenyl-3,5-dioxopyrazolidine
</synonym>
      <synonym>4-Butyl-1,2-diphenyl-3,5-pyrazolidinedione
</synonym>
      <synonym>4-Butyl-1,2-diphenylpyrazolidine-3,5-dione
</synonym>
      <synonym>4-n-Butyl-1,2-diphenyl-3,5-pyrazolidinedione
</synonym>
      <synonym>Alindor
</synonym>
      <synonym>Alkazone
</synonym>
      <synonym>Antadol
</synonym>
      <synonym>Anuspiramin
</synonym>
      <synonym>Arthrizon
</synonym>
      <synonym>Artrizin
</synonym>
      <synonym>Artropan
</synonym>
      <synonym>Benzone
</synonym>
      <synonym>Betazed
</synonym>
      <synonym>Bizolin 200
</synonym>
      <synonym>Bunetzone
</synonym>
      <synonym>Butacote
</synonym>
      <synonym>Butadion
</synonym>
      <synonym>Butadione
</synonym>
      <synonym>Butalidon
</synonym>
      <synonym>Butapirazol
</synonym>
      <synonym>Butapirazole
</synonym>
      <synonym>Butartrina
</synonym>
      <synonym>Butatron
</synonym>
      <synonym>Butazina
</synonym>
      <synonym>Butazolidin
</synonym>
      <synonym>Butazolidine
</synonym>
      <synonym>Butidiona
</synonym>
      <synonym>Diphebuzol
</synonym>
      <synonym>Diphenylbutazone
</synonym>
      <synonym>Ecobutazone
</synonym>
      <synonym>Equipalazone
</synonym>
      <synonym>Fenibutal
</synonym>
      <synonym>Fenibutazona
</synonym>
      <synonym>fenilbutazona
</synonym>
      <synonym>Fenilbutina
</synonym>
      <synonym>Fenotone
</synonym>
      <synonym>Fenylbutazon
</synonym>
      <synonym>Flexazone
</synonym>
      <synonym>Mephabutazon
</synonym>
      <synonym>NSC 25134
</synonym>
      <synonym>Phebuzine
</synonym>
      <synonym>Phen-Buta
</synonym>
      <synonym>Phenylbutazon
</synonym>
      <synonym>Pirarreumol B
</synonym>
      <synonym>Pyrabutol
</synonym>
      <synonym>Reumazin
</synonym>
      <synonym>Reumuzol
</synonym>
      <synonym>Robizone
</synonym>
      <synonym>Shigrodin
</synonym>
      <synonym>Tencodyne
</synonym>
      <synonym>Tevcodyne
</synonym>
      <synonym>Ticinil
</synonym>
      <synonym>Todalgil
</synonym>
      <synonym>Zolaphen
</synonym>
      <synonym>Alkabutazona
</synonym>
      <synonym>Alqoverin
</synonym>
      <synonym>Anerval
</synonym>
      <synonym>Anpuzone
</synonym>
      <synonym>Artrizone
</synonym>
      <synonym>Azobutyl
</synonym>
      <synonym>Bizolin
</synonym>
      <synonym>BRN 0290080
</synonym>
      <synonym>Buta phen
</synonym>
      <synonym>Butacompren
</synonym>
      <synonym>Butadiona
</synonym>
      <synonym>Butadionum
</synonym>
      <synonym>Butagesic
</synonym>
      <synonym>Butalgina
</synonym>
      <synonym>Butaluy
</synonym>
      <synonym>Butapyrazole
</synonym>
      <synonym>Butarecbon
</synonym>
      <synonym>Butartril
</synonym>
      <synonym>Butazona
</synonym>
      <synonym>Butiwas-simple
</synonym>
      <synonym>Butylpyrin
</synonym>
      <synonym>Buvetzone
</synonym>
      <synonym>Chembutazone
</synonym>
      <synonym>Digibutina
</synonym>
      <synonym>Diossidone
</synonym>
      <synonym>3,5-Dioxe-4 buty-1, diphenyl-pyrazolidine
</synonym>
      <synonym>3,5-Dioxo-1,2-diphenyl-4-n-butyl-pyrazolidin
</synonym>
      <synonym>1,2-Diphenyl-4-butyl-3,5-dioxopyrazolidine
</synonym>
      <synonym>EINECS 200-029-0
</synonym>
      <synonym>Elmedal
</synonym>
      <synonym>Equi bute
</synonym>
      <synonym>Eributazone
</synonym>
      <synonym>Exrheudon N
</synonym>
      <synonym>Febuzina
</synonym>
      <synonym>Fenartil
</synonym>
      <synonym>Fenibutasan
</synonym>
      <synonym>Fenibutol
</synonym>
      <synonym>Fenilbutine
</synonym>
      <synonym>Fenilidina
</synonym>
      <synonym>Intalbut
</synonym>
      <synonym>Intrabutazone
</synonym>
      <synonym>Intrazone
</synonym>
      <synonym>Ipsoflame
</synonym>
      <synonym>Malgesic
</synonym>
      <synonym>Mephabutazone
</synonym>
      <synonym>Merizone
</synonym>
      <synonym>Nadazone
</synonym>
      <synonym>Nadozone
</synonym>
      <synonym>NCI-C56531
</synonym>
      <synonym>Neo-zoline
</synonym>
      <synonym>Novophenyl
</synonym>
      <synonym>Phebuzin
</synonym>
      <synonym>Phen-Buta-Vet
</synonym>
      <synonym>Phenbutazol
</synonym>
      <synonym>Phenopyrine
</synonym>
      <synonym>Phenylbutaz
</synonym>
      <synonym>Phenyl-mobuzon
</synonym>
      <synonym>Phenyzone
</synonym>
      <synonym>Praecirheumin
</synonym>
      <synonym>Pyrazolidin
</synonym>
      <synonym>Rectofasa
</synonym>
      <synonym>Reumasyl
</synonym>
      <synonym>Reumazol
</synonym>
      <synonym>Reumune
</synonym>
      <synonym>Reupolar
</synonym>
      <synonym>Robizon-V
</synonym>
      <synonym>Robizone-V
</synonym>
      <synonym>Rubatone
</synonym>
      <synonym>Scanbutazone
</synonym>
      <synonym>Schemergen
</synonym>
      <synonym>Fenilbutazone
</synonym>
      <synonym>Phenylbutazonum
</synonym>
      <synonym>UNII-GN5P7K3T8S
</synonym>
      <synonym>Fenilbutazon
</synonym>
    </synonyms>
    <dsstox-id>DTXSID9021136</dsstox-id>
  </chemical>
  <chemical id="7b2c5972-c726-437e-a861-4c3704309f10">
    <casrn>21256-18-8</casrn>
    <jchem-inchi-key>OFPXSFXSNFPTHF-UHFFFAOYSA-N</jchem-inchi-key>
    <indigo-inchi-key>OFPXSFXSNFPTHF-UHFFFAOYSA-N
</indigo-inchi-key>
    <preferred-name>Oxaprozin</preferred-name>
    <synonyms>
      <synonym>2-Oxazolepropanoic acid, 4,5-diphenyl-
</synonym>
      <synonym>2-Oxazolepropionic acid, 4,5-diphenyl-
</synonym>
      <synonym>3-(4,5-Diphenyloxazol-2-yl)propionic acid
</synonym>
      <synonym>4,5-Diphenyl-2-oxazolepropionic acid
</synonym>
      <synonym>Actirin
</synonym>
      <synonym>Durapro
</synonym>
      <synonym>Duraprost
</synonym>
      <synonym>NSC 310839
</synonym>
      <synonym>oxaprozina
</synonym>
      <synonym>oxaprozine
</synonym>
      <synonym>β-(4,5-Diphenyloxazol-2-yl)propionic acid
</synonym>
    </synonyms>
    <dsstox-id>DTXSID1045118</dsstox-id>
  </chemical>
  <chemical id="61958f5a-a5b1-4dfb-9922-695b72759f51">
    <casrn>55981-09-4</casrn>
    <jchem-inchi-key>YQNQNVDNTFHQSW-UHFFFAOYSA-N</jchem-inchi-key>
    <indigo-inchi-key>YQNQNVDNTFHQSW-UHFFFAOYSA-N
</indigo-inchi-key>
    <preferred-name>Nitazoxanide</preferred-name>
    <synonyms>
      <synonym>Benzamide, 2-(acetyloxy)-N-(5-nitro-2-thiazolyl)-
</synonym>
      <synonym>acetate de o-[N-(5-nitrothiazole-2-yl)carbamoyl]phenyle
</synonym>
      <synonym>acetato de o-[N-(5-nitrotiazol-2-il)carbamoil]fenilo
</synonym>
      <synonym>BRN 1225475
</synonym>
      <synonym>Cryptaz
</synonym>
      <synonym>Nitarid
</synonym>
      <synonym>Nitazoxanida
</synonym>
      <synonym>Nizonide
</synonym>
      <synonym>NSC 697855
</synonym>
      <synonym>o-[N-(5-nitrothiazol-2-yl)carbamoyl]phenyl acetate
</synonym>
      <synonym>o-[N-(5-Nitrothiazol-2-yl)carbamoyl]phenylacetat
</synonym>
    </synonyms>
    <dsstox-id>DTXSID5033757</dsstox-id>
  </chemical>
  <chemical id="5406e111-f05a-472f-a017-f601169f5983">
    <casrn>74103-07-4</casrn>
    <jchem-inchi-key>BWHLPLXXIDYSNW-RFVHGSKJSA-N</jchem-inchi-key>
    <indigo-inchi-key>BWHLPLXXIDYSNW-RFVHGSKJSA-N
</indigo-inchi-key>
    <preferred-name>Ketorolac tromethamine</preferred-name>
    <dsstox-id>DTXSID0045597</dsstox-id>
  </chemical>
  <chemical id="13a6d2da-bddf-44ce-86da-f710fcbcb26d">
    <casrn>144701-48-4</casrn>
    <jchem-inchi-key>RMMXLENWKUUMAY-UHFFFAOYSA-N</jchem-inchi-key>
    <indigo-inchi-key>RMMXLENWKUUMAY-UHFFFAOYSA-N
</indigo-inchi-key>
    <preferred-name>Telmisartan</preferred-name>
    <synonyms>
      <synonym>[1,1'-Biphenyl]-2-carboxylic acid, 4'-[(1,4'-dimethyl-2'-propyl[2,6'-bi-1H-benzimidazol]-1'-yl)methyl]-
</synonym>
      <synonym>[1,1'-Biphenyl]-2-carboxylic acid, 4'-[(1,7'-dimethyl-2'-propyl[2,5'-bi-1H-benzimidazol]-3'-yl)methyl]-
</synonym>
      <synonym>4'-[[4-Methyl-6-(1-methyl-2-benzimidazolyl)-2-propyl-1-benzimidazolyl]methyl]-2-biphenylcarboxylic acid
</synonym>
      <synonym>Micardis
</synonym>
    </synonyms>
    <dsstox-id>DTXSID8023636</dsstox-id>
  </chemical>
  <chemical id="cd0ce0e7-16a0-42a2-9588-b6243427bb60">
    <casrn>22494-42-4</casrn>
    <jchem-inchi-key>HUPFGZXOMWLGNK-UHFFFAOYSA-N</jchem-inchi-key>
    <indigo-inchi-key>HUPFGZXOMWLGNK-UHFFFAOYSA-N
</indigo-inchi-key>
    <preferred-name>Diflunisal</preferred-name>
    <synonyms>
      <synonym>[1,1'-Biphenyl]-3-carboxylic acid, 2',4'-difluoro-4-hydroxy-
</synonym>
      <synonym>2',4'-Difluoro-4-hydroxybiphenyl-3-carboxylic acid
</synonym>
      <synonym>3-Biphenylcarboxylic acid, 2',4'-difluoro-4-hydroxy-
</synonym>
      <synonym>5-(2,4-Difluorophenyl)salicylic acid
</synonym>
      <synonym>Difludol
</synonym>
      <synonym>Diflusinal
</synonym>
      <synonym>Dolisal
</synonym>
      <synonym>Doloban
</synonym>
      <synonym>Dolobid
</synonym>
      <synonym>Dolobis
</synonym>
      <synonym>Flovacil
</synonym>
      <synonym>Fluniget
</synonym>
      <synonym>Fluodonil
</synonym>
      <synonym>Flustar
</synonym>
    </synonyms>
    <dsstox-id>DTXSID5022932</dsstox-id>
  </chemical>
  <chemical id="db895943-8f1c-44ff-9441-91281ae86217">
    <casrn>61-68-7</casrn>
    <jchem-inchi-key>HYYBABOKPJLUIN-UHFFFAOYSA-N</jchem-inchi-key>
    <indigo-inchi-key>HYYBABOKPJLUIN-UHFFFAOYSA-N
</indigo-inchi-key>
    <preferred-name>Mefenamic acid</preferred-name>
    <synonyms>
      <synonym>Benzoic acid, 2-[(2,3-dimethylphenyl)amino]-
</synonym>
      <synonym>2-(2,3-Dimethylanilino)benzoic acid
</synonym>
      <synonym>2',3'-Dimethyl-N-phenylanthranilic acid
</synonym>
      <synonym>2-[(2,3-Dimethylphenyl)amino]benzoic acid
</synonym>
      <synonym>acide mefenamique
</synonym>
      <synonym>acido mefenamico
</synonym>
      <synonym>Anthranilic acid, N-2,3-xylyl-
</synonym>
      <synonym>Bafameritin M
</synonym>
      <synonym>Baphameritin M
</synonym>
      <synonym>Bonabol
</synonym>
      <synonym>Lysalgo
</synonym>
      <synonym>Mefacit
</synonym>
      <synonym>Mefenacid
</synonym>
      <synonym>Mefenamsaure
</synonym>
      <synonym>Mephenamic acid
</synonym>
      <synonym>N-(2,3-Dimethylphenyl) anthranilic acid
</synonym>
      <synonym>N-(2,3-Dimethylphenyl)anthranilic acid
</synonym>
      <synonym>N-(2,3-Xylyl)-2-aminobenzoic acid
</synonym>
      <synonym>N-(2,3-Xylyl)anthranilic acid
</synonym>
      <synonym>Namphen
</synonym>
      <synonym>NSC 94437
</synonym>
      <synonym>Parkemed
</synonym>
      <synonym>Ponalar
</synonym>
      <synonym>Ponstan
</synonym>
      <synonym>Ponstel
</synonym>
      <synonym>Ponstil
</synonym>
      <synonym>Ponstyl
</synonym>
      <synonym>Tanston
</synonym>
      <synonym>Vialidon
</synonym>
    </synonyms>
    <dsstox-id>DTXSID5023243</dsstox-id>
  </chemical>
  <chemical id="7fcf5d31-2dcd-4e90-9fef-b3b7ebb02844">
    <casrn>88495-63-0</casrn>
    <jchem-inchi-key>FIHJKUPKCHIPAT-NKHDUEHSSA-N</jchem-inchi-key>
    <indigo-inchi-key>FIHJKUPKCHIPAT-NKHDUEHSSA-N
</indigo-inchi-key>
    <preferred-name>Artesunate</preferred-name>
    <dsstox-id>DTXSID3042681</dsstox-id>
  </chemical>
  <chemical id="9ba9c487-1ae8-440e-a632-0353c60fa3f1">
    <casrn>50-63-5</casrn>
    <jchem-inchi-key>QKICWELGRMTQCR-UHFFFAOYNA-N</jchem-inchi-key>
    <indigo-inchi-key>QKICWELGRMTQCR-UHFFFAOYSA-N
</indigo-inchi-key>
    <preferred-name>Chloroquine bis(phosphate)</preferred-name>
    <synonyms>
      <synonym>Chloroquine diphosphate (Chloroquine bis(phosphate))
</synonym>
    </synonyms>
    <dsstox-id>DTXSID7044681</dsstox-id>
  </chemical>
  <chemical id="cff1a86c-6409-483e-b9b2-08214039ae07">
    <casrn>70458-96-7</casrn>
    <jchem-inchi-key>OGJPXUAPXNRGGI-UHFFFAOYSA-N</jchem-inchi-key>
    <indigo-inchi-key>OGJPXUAPXNRGGI-UHFFFAOYSA-N
</indigo-inchi-key>
    <preferred-name>Norfloxacin</preferred-name>
    <synonyms>
      <synonym>3-Quinolinecarboxylic acid, 1-ethyl-6-fluoro-1,4-dihydro-4-oxo-7-(1-piperazinyl)-
</synonym>
      <synonym>1-Ethyl-6-fluoro-1,4-dihydro-4-oxo-7-(1-piperazinyl)-3-quinolinecarboxylic acid
</synonym>
      <synonym>1-Ethyl-6-fluoro-1,4-dihydro-7-(1-piperazinyl)-4-oxo-3-quinolinecarboxylic acid
</synonym>
      <synonym>Amicrobin
</synonym>
      <synonym>Baccidal
</synonym>
      <synonym>Barazan
</synonym>
      <synonym>Chibroxin
</synonym>
      <synonym>Chibroxine
</synonym>
      <synonym>Chibroxol
</synonym>
      <synonym>Esclebin
</synonym>
      <synonym>Floxacin
</synonym>
      <synonym>Floxacin 400
</synonym>
      <synonym>Fulgram
</synonym>
      <synonym>Gonorcin
</synonym>
      <synonym>Lexinor
</synonym>
      <synonym>N-Demethylpefloxacin
</synonym>
      <synonym>N-Desmethylpefloxacin
</synonym>
      <synonym>Neofloxacin
</synonym>
      <synonym>Neofloxin
</synonym>
      <synonym>Nolicin
</synonym>
      <synonym>Noracin
</synonym>
      <synonym>Noraxin
</synonym>
      <synonym>Norflox 400
</synonym>
      <synonym>Norfloxacine
</synonym>
      <synonym>norfloxacino
</synonym>
      <synonym>Norfloxin
</synonym>
      <synonym>Norocin
</synonym>
      <synonym>Noroxin
</synonym>
      <synonym>Noroxine
</synonym>
      <synonym>Norphloxacine
</synonym>
      <synonym>Norxacin
</synonym>
      <synonym>Sebercim
</synonym>
      <synonym>Spectrama
</synonym>
      <synonym>Uroflox
</synonym>
      <synonym>Uroxacin
</synonym>
      <synonym>Zoroxin
</synonym>
    </synonyms>
    <dsstox-id>DTXSID7037680</dsstox-id>
  </chemical>
  <chemical id="23b0e4f6-6478-4879-955f-dfe8a5b72c4e">
    <casrn>85721-33-1</casrn>
    <jchem-inchi-key>MYSWGUAQZAJSOK-UHFFFAOYSA-N</jchem-inchi-key>
    <indigo-inchi-key>MYSWGUAQZAJSOK-UHFFFAOYSA-N
</indigo-inchi-key>
    <preferred-name>Ciprofloxacin</preferred-name>
    <synonyms>
      <synonym>1-Cyclopropyl-6-fluoro-4-oxo-7-(piperazin-1-yl)-1,4-dihydroquinoline-3-carboxylic acid
</synonym>
      <synonym>3-Quinolinecarboxylic acid, 1-cyclopropyl-6-fluoro-1,4-dihydro-4-oxo-7-(1-piperazinyl)-
</synonym>
    </synonyms>
    <dsstox-id>DTXSID8022824</dsstox-id>
  </chemical>
  <chemical id="d192089e-3efe-4036-a290-7e43c4d14470">
    <casrn>NOCAS</casrn>
    <jchem-inchi-key></jchem-inchi-key>
    <indigo-inchi-key>
</indigo-inchi-key>
    <preferred-name>Cigarette smoke</preferred-name>
    <synonyms>
      <synonym>CS
</synonym>
    </synonyms>
    <dsstox-id>DTXSID5035038</dsstox-id>
  </chemical>
  <chemical id="d12f077a-9520-4119-9894-33b494c04d7c">
    <casrn>107-02-8</casrn>
    <jchem-inchi-key>HGINCPLSRVDWNT-UHFFFAOYSA-N</jchem-inchi-key>
    <indigo-inchi-key>HGINCPLSRVDWNT-UHFFFAOYSA-N
</indigo-inchi-key>
    <preferred-name>Acrolein</preferred-name>
    <synonyms>
      <synonym>2-Propenal
</synonym>
      <synonym>2-Propen-1-al
</synonym>
      <synonym>2-Propen-1-one
</synonym>
      <synonym>acrilaldehido
</synonym>
      <synonym>Acroleina
</synonym>
      <synonym>Acrylaldehyd
</synonym>
      <synonym>Acrylaldehyde
</synonym>
      <synonym>Acrylic aldehyde
</synonym>
      <synonym>Allyl aldehyde
</synonym>
      <synonym>Aqualin
</synonym>
      <synonym>Magnacide B
</synonym>
      <synonym>Magnacide H
</synonym>
      <synonym>NSC 8819
</synonym>
      <synonym>Prop-2-en-1-al
</synonym>
      <synonym>Propenal
</synonym>
      <synonym>UN 1092
</synonym>
    </synonyms>
    <dsstox-id>DTXSID5020023</dsstox-id>
  </chemical>
  <chemical id="2369a7b2-d6b7-426a-871d-6865dd15f937">
    <casrn>7722-84-1</casrn>
    <jchem-inchi-key>MHAJPDPJQMAIIY-UHFFFAOYSA-N</jchem-inchi-key>
    <indigo-inchi-key>MHAJPDPJQMAIIY-UHFFFAOYSA-N
</indigo-inchi-key>
    <preferred-name>Hydrogen peroxide</preferred-name>
    <synonyms>
      <synonym>Hydrogen peroxide,
</synonym>
      <synonym>Adeka Super EL
</synonym>
      <synonym>Albone DS
</synonym>
      <synonym>Anti-Keim 50
</synonym>
      <synonym>Asepticper
</synonym>
      <synonym>Baquashock
</synonym>
      <synonym>Clarigel Gold
</synonym>
      <synonym>Crest whitestrips
</synonym>
      <synonym>Crestal Whitestrips
</synonym>
      <synonym>Crystacide
</synonym>
      <synonym>Dentasept
</synonym>
      <synonym>Deslime LP
</synonym>
      <synonym>Dihydrogen dioxide
</synonym>
      <synonym>Hybrite
</synonym>
      <synonym>Hydrogen dioxide
</synonym>
      <synonym>Hydrogen peroxide aq. solns.
</synonym>
      <synonym>Hydroperoxide
</synonym>
      <synonym>Inhibine
</synonym>
      <synonym>Interox ST 50
</synonym>
      <synonym>Lase Peroxide
</synonym>
      <synonym>Lensan A
</synonym>
      <synonym>Magic Bleaching
</synonym>
      <synonym>Metrokur
</synonym>
      <synonym>Microcyn 60
</synonym>
      <synonym>Mirasept
</synonym>
      <synonym>Nite White Excel 2
</synonym>
      <synonym>NSC 19892
</synonym>
      <synonym>Odosat D
</synonym>
      <synonym>Opalescence Xtra
</synonym>
      <synonym>Opalescence Xtra Boost
</synonym>
      <synonym>OxiDate
</synonym>
      <synonym>Oxigenal
</synonym>
      <synonym>Oxyfull
</synonym>
      <synonym>Oxysept
</synonym>
      <synonym>Oxysept I
</synonym>
      <synonym>Pegasyl
</synonym>
      <synonym>PERHYDROL
</synonym>
      <synonym>Peroxaan
</synonym>
      <synonym>Peroxclean
</synonym>
      <synonym>peroxido de hidrogeno
</synonym>
      <synonym>peroxyde d'hydrogene
</synonym>
      <synonym>Quasar Brite
</synonym>
      <synonym>Select Bleach
</synonym>
      <synonym>Superoxol
</synonym>
      <synonym>T-Stuff
</synonym>
      <synonym>UN 2014
</synonym>
      <synonym>UN 2015
</synonym>
      <synonym>UN 2984
</synonym>
      <synonym>Wasserstoffperoxid
</synonym>
      <synonym>WASSERSTOFFPEROXID &lt;5%
</synonym>
      <synonym>WASSERSTOFFPEROXID &gt;20-35%
</synonym>
      <synonym>WASSERSTOFFPEROXID &gt;35%
</synonym>
      <synonym>WASSERSTOFFPEROXID 5-20%
</synonym>
      <synonym>Whiteness HP
</synonym>
      <synonym>Whitespeed
</synonym>
      <synonym>Xtra White
</synonym>
      <synonym>Zerosil
</synonym>
    </synonyms>
    <dsstox-id>DTXSID2020715</dsstox-id>
  </chemical>
  <chemical id="85e13e5d-cc00-45d6-8cd3-0fb7973884b8">
    <casrn>54-11-5</casrn>
    <jchem-inchi-key>SNICXCGAKADSCV-JTQLQIEISA-N</jchem-inchi-key>
    <indigo-inchi-key>SNICXCGAKADSCV-JTQLQIEISA-N
</indigo-inchi-key>
    <preferred-name>Nicotine</preferred-name>
    <synonyms>
      <synonym>Nicotine alkaloid
</synonym>
      <synonym>Pyridine, 3-[(2S)-1-methyl-2-pyrrolidinyl]-
</synonym>
      <synonym>(-)-(S)-Nicotine
</synonym>
      <synonym>(-)-3-(1-Methyl-2-pyrrolidyl)pyridine
</synonym>
      <synonym>(-)-Nicotine
</synonym>
      <synonym>(-)-β-Pyridyl-α-N-methylpyrrolidine
</synonym>
      <synonym>(S)-(-)-Nicotine
</synonym>
      <synonym>(S)-3-(1-Methyl-2-pyrrolidinyl)pyridine
</synonym>
      <synonym>(S)-Nicotine
</synonym>
      <synonym>3-[(2S)-1-Methyl-2-pyrrolidinyl]pyridine
</synonym>
      <synonym>Flux Maag
</synonym>
      <synonym>Habitrol
</synonym>
      <synonym>l-Nicotine
</synonym>
      <synonym>Nicabate
</synonym>
      <synonym>Nicoderm
</synonym>
      <synonym>Nicolan
</synonym>
      <synonym>Niconil
</synonym>
      <synonym>Nicopatch
</synonym>
      <synonym>Nicorette
</synonym>
      <synonym>Nicotell TTS
</synonym>
      <synonym>Nicotin
</synonym>
      <synonym>nicotina
</synonym>
      <synonym>NICOTINE,
</synonym>
      <synonym>Nicotinell
</synonym>
      <synonym>Nicotrol
</synonym>
      <synonym>NSC 5065
</synonym>
      <synonym>Pyridine, 3-(1-methyl-2-pyrrolidinyl)-, (S)-
</synonym>
      <synonym>Tabazur
</synonym>
      <synonym>UN 1654
</synonym>
      <synonym>XL All Insecticide
</synonym>
    </synonyms>
    <dsstox-id>DTXSID1020930</dsstox-id>
  </chemical>
  <chemical id="46ca3494-044a-4e6c-ac08-31b6c3421217">
    <casrn>431-03-8</casrn>
    <jchem-inchi-key>QSJXEFYPDANLFS-UHFFFAOYSA-N</jchem-inchi-key>
    <indigo-inchi-key>QSJXEFYPDANLFS-UHFFFAOYSA-N
</indigo-inchi-key>
    <preferred-name>2,3-Butanedione</preferred-name>
    <synonyms>
      <synonym>Dimethyl glyoxal
</synonym>
      <synonym>Diacetyl
</synonym>
      <synonym>2,3-Butadione
</synonym>
      <synonym>2,3-Diketobutane
</synonym>
      <synonym>2,3-Dioxobutane
</synonym>
      <synonym>Biacetyl
</synonym>
      <synonym>BUTA-2,3-DIONE
</synonym>
      <synonym>Butandion
</synonym>
      <synonym>Butanedione
</synonym>
      <synonym>butanodiona
</synonym>
      <synonym>Dimethyl diketone
</synonym>
      <synonym>Dimethylglyoxal
</synonym>
      <synonym>NSC 8750
</synonym>
      <synonym>UN 2346
</synonym>
    </synonyms>
    <dsstox-id>DTXSID6021583</dsstox-id>
  </chemical>
  <chemical id="5ea3933f-fc9e-4aa8-b446-c82aff0a5f56">
    <casrn>10028-15-6</casrn>
    <jchem-inchi-key>CBENFWSGALASAD-UHFFFAOYSA-N</jchem-inchi-key>
    <indigo-inchi-key>CBENFWSGALASAD-UHFFFAOYSA-N
</indigo-inchi-key>
    <preferred-name>Ozone</preferred-name>
    <synonyms>
      <synonym>Atmospheric ozone
</synonym>
      <synonym>Healozone
</synonym>
      <synonym>Oxygen, mol.
</synonym>
      <synonym>Ozone(16O16O16O)
</synonym>
      <synonym>Triatomic oxygen
</synonym>
    </synonyms>
    <dsstox-id>DTXSID0021098</dsstox-id>
  </chemical>
  <chemical id="8a9f8ac4-6f55-403d-a895-e6c212b942b0">
    <casrn>3194-55-6</casrn>
    <jchem-inchi-key>DEIGXXQKDWULML-UHFFFAOYNA-N</jchem-inchi-key>
    <indigo-inchi-key>DEIGXXQKDWULML-UHFFFAOYSA-N
</indigo-inchi-key>
    <preferred-name>1,2,5,6,9,10-Hexabromocyclododecane</preferred-name>
    <synonyms>
      <synonym>Cyclododecane, 1,2,5,6,9,10-hexabromo-
</synonym>
      <synonym>1,2,5,6,9,10- HEXABROMOCYCLODODECANE
</synonym>
      <synonym>1,2,5,6,9,10-Heaxbromocyclododecane hbcd
</synonym>
      <synonym>1,2,5,6,9,10-Hexabromcyclodecan
</synonym>
      <synonym>1,2,5,6,9,10-hexabromociclodecano
</synonym>
      <synonym>1,2,5,6,9,10-Hexabromocyclodecane
</synonym>
      <synonym>Bromkal 73-6D
</synonym>
      <synonym>CYCLODODECANE, 12,5,6,9,10-HEXABROMO-
</synonym>
      <synonym>Hexabromocyclododecane
</synonym>
      <synonym>Pyroguard SR 104
</synonym>
      <synonym>HBCD
</synonym>
    </synonyms>
    <dsstox-id>DTXSID4027527</dsstox-id>
  </chemical>
  <chemical id="86ff24c2-6b14-4ad5-b7ae-41f528db233b">
    <casrn>10102-43-9</casrn>
    <jchem-inchi-key>MWUXSHHQAYIFBG-UHFFFAOYSA-N</jchem-inchi-key>
    <indigo-inchi-key>MWUXSHHQAYIFBG-UHFFFAOYSA-N
</indigo-inchi-key>
    <preferred-name>Nitric oxide</preferred-name>
    <synonyms>
      <synonym>Nitric oxide (NO)
</synonym>
      <synonym>Amidogen, oxo-
</synonym>
      <synonym>monoxido de nitrogeno
</synonym>
      <synonym>Monoxyde d'azote
</synonym>
      <synonym>Nitric oxide trimer
</synonym>
      <synonym>Nitrogen monooxide
</synonym>
      <synonym>nitrogen monoxide
</synonym>
      <synonym>Nitrogen(II) oxide
</synonym>
      <synonym>Nitrosyl radical
</synonym>
      <synonym>Oxido nitrico
</synonym>
      <synonym>Stickstoffmonoxid
</synonym>
      <synonym>UN 1660
</synonym>
    </synonyms>
    <dsstox-id>DTXSID1020938</dsstox-id>
  </chemical>
  <chemical id="1338af1b-23f2-4d4f-b9cc-c30f3bdbb809">
    <casrn>NOCAS</casrn>
    <jchem-inchi-key></jchem-inchi-key>
    <indigo-inchi-key>
</indigo-inchi-key>
    <preferred-name>Diesel engine exhaust</preferred-name>
    <synonyms>
      <synonym>Diesel Exhaust
</synonym>
      <synonym>DE
</synonym>
    </synonyms>
    <dsstox-id>DTXSID1024043</dsstox-id>
  </chemical>
  <chemical id="665fd85a-4d17-490a-8df9-7573c4aa4a92">
    <casrn>17737-65-4</casrn>
    <jchem-inchi-key>CLOMYZFHNHFSIQ-UHFFFAOYSA-N</jchem-inchi-key>
    <indigo-inchi-key>CLOMYZFHNHFSIQ-UHFFFAOYSA-N
</indigo-inchi-key>
    <preferred-name>Clonixin</preferred-name>
    <dsstox-id>DTXSID2046121</dsstox-id>
  </chemical>
  <chemical id="9e68d40b-1702-4965-b846-ffde7479b58c">
    <casrn>644-62-2</casrn>
    <jchem-inchi-key>SBDNJUWAMKYJOX-UHFFFAOYSA-N</jchem-inchi-key>
    <indigo-inchi-key>SBDNJUWAMKYJOX-UHFFFAOYSA-N
</indigo-inchi-key>
    <preferred-name>Meclofenamic acid</preferred-name>
    <synonyms>
      <synonym>Benzoic acid, 2-[(2,6-dichloro-3-methylphenyl)amino]-
</synonym>
      <synonym>acide meclofenamique
</synonym>
      <synonym>acido meclofenamico
</synonym>
      <synonym>Anthranilic acid, N-(2,6-dichloro-m-tolyl)-
</synonym>
      <synonym>Meclofenamicsaure
</synonym>
      <synonym>Meclophenamic acid
</synonym>
      <synonym>N-(2,6-Dichloro-3-methylphenyl)anthranilic acid
</synonym>
      <synonym>N-(2,6-Dichloro-m-tolyl)anthranilic acid
</synonym>
      <synonym>N-(3-Methyl-2,6-dichlorophenyl)anthranilic acid
</synonym>
      <synonym>NSC 95309
</synonym>
    </synonyms>
    <dsstox-id>DTXSID0048559</dsstox-id>
  </chemical>
  <chemical id="7f8b3c1a-9e1b-488d-80b7-4636af4860d5">
    <casrn>55335-06-3</casrn>
    <jchem-inchi-key>REEQLXCGVXDJSQ-UHFFFAOYSA-N</jchem-inchi-key>
    <indigo-inchi-key>REEQLXCGVXDJSQ-UHFFFAOYSA-N
</indigo-inchi-key>
    <preferred-name>Triclopyr</preferred-name>
    <synonyms>
      <synonym>Triclopyr, acid
</synonym>
    </synonyms>
    <dsstox-id>DTXSID0032497</dsstox-id>
  </chemical>
  <chemical id="567e7d31-4228-42c0-8c07-62754b737527">
    <casrn>104987-11-3</casrn>
    <jchem-inchi-key>QJJXYPPXXYFBGM-LFZNUXCKSA-N</jchem-inchi-key>
    <indigo-inchi-key>QJJXYPPXXYFBGM-LFZNUXCKSA-N
</indigo-inchi-key>
    <preferred-name>Tacrolimus</preferred-name>
    <synonyms>
      <synonym>(Fujimycin) (FK506)
</synonym>
    </synonyms>
    <dsstox-id>DTXSID5046354</dsstox-id>
  </chemical>
  <chemical id="2efc5251-4281-445c-8caf-dc67f7fbf636">
    <casrn>137071-32-0</casrn>
    <jchem-inchi-key>KASDHRXLYQOAKZ-ZPSXYTITSA-N</jchem-inchi-key>
    <indigo-inchi-key>KASDHRXLYQOAKZ-ZPSXYTITSA-N
</indigo-inchi-key>
    <preferred-name>Pimecrolimus</preferred-name>
    <dsstox-id>DTXSID2046674</dsstox-id>
  </chemical>
  <chemical id="087ace25-2771-4782-87bc-f3958defd58f">
    <casrn>303-45-7</casrn>
    <jchem-inchi-key>QBKSWRVVCFFDOT-UHFFFAOYSA-N</jchem-inchi-key>
    <indigo-inchi-key>QBKSWRVVCFFDOT-UHFFFAOYSA-N
</indigo-inchi-key>
    <preferred-name>Gossypol</preferred-name>
    <synonyms>
      <synonym>[2,2'-Binaphthalene]-8,8'-dicarboxaldehyde, 1,1',6,6',7,7'-hexahydroxy-3,3'-dimethyl-5,5'-bis(1-methylethyl)-
</synonym>
      <synonym>(.+-.)-Gossypol
</synonym>
      <synonym>[2,2'-Binaphthalene]-8,8'-dicarboxaldehyde, 1,1',6,6',7,7'-hexahydroxy-5,5'-diisopropyl-3,3'-dimethyl-
</synonym>
      <synonym>1,1',6,6',7,7'-Hexahydroxy-3,3'-dimethyl-5,5'-diisopropyl[2,2'-binaphthalene]-8,8'-dicarboxaldehyde
</synonym>
      <synonym>1,1',6,6',7,7'-Hexahydroxy-3,3'-dimethyl-5,5'-diisopropyl-2,2'-binaphthyl-8,8'-dialdehyde
</synonym>
      <synonym>1,1',6,6',7,7'-Hexahydroxy-5,5'-diisopropyl-3,3'-dimethyl-2,2'-binaphthalene-8,8'-dicarboxaldehyde
</synonym>
      <synonym>1,6,7,1',6',7'-Hexahydroxy-5,5'-diisopropyl-3,3'-dimethyl-[2,2']binaphthalenyl-8,8'-dicarboxaldehyde
</synonym>
      <synonym>2,2'-Bis[1,6,7-trihydroxy-3-methyl-5-isopropyl-8-aldehydonaphthyl]
</synonym>
      <synonym>2,2'-Bis[8-formyl-1,6,7-trihydroxy-5-isopropyl-3-methylnaphthyl]
</synonym>
      <synonym>No Fertil
</synonym>
      <synonym>NSC 56817
</synonym>
      <synonym>NSC 624336
</synonym>
      <synonym>Pogosin
</synonym>
    </synonyms>
    <dsstox-id>DTXSID5023110</dsstox-id>
  </chemical>
  <chemical id="343cecd5-51ee-467a-a49d-7de773db198a">
    <casrn>520-18-3</casrn>
    <jchem-inchi-key>IYRMWMYZSQPJKC-UHFFFAOYSA-N</jchem-inchi-key>
    <indigo-inchi-key>IYRMWMYZSQPJKC-UHFFFAOYSA-N
</indigo-inchi-key>
    <preferred-name>Kaempferol</preferred-name>
    <synonyms>
      <synonym>4H-1-Benzopyran-4-one, 3,5,7-trihydroxy-2-(4-hydroxyphenyl)-
</synonym>
      <synonym>3,4',5,7-tetrahidroxiflavona
</synonym>
      <synonym>3,4',5,7-Tetrahydroxyflavon
</synonym>
      <synonym>3,4',5,7-tetrahydroxyflavone
</synonym>
      <synonym>5,7,4'-Trihydroxyflavonol
</synonym>
      <synonym>BENZOPYRAN(4H-1)-4-ONE, 3,5,7-TRIHYDROXY-2-[4- HYDROXYPHENYL]-
</synonym>
      <synonym>Flavone, 3,4',5,7-tetrahydroxy-
</synonym>
      <synonym>Indigo Yellow
</synonym>
      <synonym>Kaempherol
</synonym>
      <synonym>Kampcetin
</synonym>
      <synonym>Kempferol
</synonym>
      <synonym>Nimbecetin
</synonym>
      <synonym>NSC 407289
</synonym>
      <synonym>NSC 656277
</synonym>
      <synonym>Pelargidenolon
</synonym>
      <synonym>Pelargidenon
</synonym>
      <synonym>Populnetin
</synonym>
      <synonym>Rhamnolutein
</synonym>
      <synonym>Rhamnolutin
</synonym>
      <synonym>Robigenin
</synonym>
      <synonym>Swartziol
</synonym>
      <synonym>Trifolitin
</synonym>
    </synonyms>
    <dsstox-id>DTXSID7020768</dsstox-id>
  </chemical>
  <chemical id="184a5ef2-e9ce-4f61-bcdb-18888ede55a7">
    <casrn>50-02-2</casrn>
    <jchem-inchi-key>UREBDLICKHMUKA-CXSFZGCWSA-N</jchem-inchi-key>
    <indigo-inchi-key>UREBDLICKHMUKA-CXSFZGCWSA-N
</indigo-inchi-key>
    <preferred-name>Dexamethasone</preferred-name>
    <synonyms>
      <synonym>Pregna-1,4-diene-3,20-dione, 9-fluoro-11,17,21-trihydroxy-16-methyl-, (11beta,16alpha)-
</synonym>
      <synonym>(11beta,16alpha)-9-Fluoro-11,17,21-trihydroxy-16-methylpregna-1,4-diene-3,20-dione
</synonym>
      <synonym>16alpha-Methyl-9alpha-fluoro-1,4-pregnadiene-11beta,17alpha,21-triol-3,20-dione
</synonym>
      <synonym>16alpha-Methyl-9alpha-fluoro-11beta,17alpha,21-trihydroxypregna-1,4-diene-3,20-dione
</synonym>
      <synonym>16alpha-Methyl-9alpha-fluoroprednisolone
</synonym>
      <synonym>16alpha-Methyl-9alpha-fluoro-delta1-hydrocortisone
</synonym>
      <synonym>1-Dehydro-16alpha-methyl-9alpha-fluorohydrocortisone
</synonym>
      <synonym>9-Fluoro-11beta,17,21-trihydroxy-16alpha-methylpregna-1,4-diene-3,20-dione
</synonym>
      <synonym>9alpha-Fluoro-11beta,17alpha,21-trihydroxy-16alpha-methyl-1,4-pregnadiene-3,20-dione
</synonym>
      <synonym>9alpha-Fluoro-16alpha-methyl-1,4-pregnadiene-11beta,17alpha,21-triol-3,20-dione
</synonym>
      <synonym>9alpha-Fluoro-16alpha-methyl-11beta,17,21-trihydroxypregna-1,4-diene-3,20-dione
</synonym>
      <synonym>9alpha-Fluoro-16alpha-methylprednisolone
</synonym>
      <synonym>Adexone
</synonym>
      <synonym>Aeroseb-Dex
</synonym>
      <synonym>Aphtasolon
</synonym>
      <synonym>Aphthasolone
</synonym>
      <synonym>Calonat
</synonym>
      <synonym>Corsone
</synonym>
      <synonym>Cortisumman
</synonym>
      <synonym>Decacort
</synonym>
      <synonym>Decaderm
</synonym>
      <synonym>Decadron A
</synonym>
      <synonym>Decalix
</synonym>
      <synonym>Decasone
</synonym>
      <synonym>Dekacort
</synonym>
      <synonym>Delipos
</synonym>
      <synonym>Deltafluorene
</synonym>
      <synonym>Dergramin
</synonym>
      <synonym>Deronil
</synonym>
      <synonym>Desadrene
</synonym>
      <synonym>Desameton
</synonym>
      <synonym>Deseronil
</synonym>
      <synonym>Dexacort
</synonym>
      <synonym>Dexacortal
</synonym>
      <synonym>Dexa-Cortidelt
</synonym>
      <synonym>Dexacortin
</synonym>
      <synonym>Dexadeltone
</synonym>
      <synonym>Dexafarma
</synonym>
      <synonym>Dexalona
</synonym>
      <synonym>Dexaltin
</synonym>
      <synonym>Dexa-Mamallet
</synonym>
      <synonym>dexametasona
</synonym>
      <synonym>Dexameth
</synonym>
      <synonym>Dexamethason
</synonym>
      <synonym>Dexamethasone alcohol
</synonym>
      <synonym>Dexamonozon
</synonym>
      <synonym>Dexapolcort
</synonym>
      <synonym>Dexapos
</synonym>
      <synonym>Dexaprol
</synonym>
      <synonym>Dexa-Scheroson
</synonym>
      <synonym>Dexa-sine
</synonym>
      <synonym>Dexason
</synonym>
      <synonym>Dexasone
</synonym>
      <synonym>Dexinoral
</synonym>
      <synonym>Dexonium
</synonym>
      <synonym>Dextelan
</synonym>
      <synonym>Dinormon
</synonym>
      <synonym>Etacortilen
</synonym>
      <synonym>Fluormone
</synonym>
      <synonym>Fluorocort
</synonym>
      <synonym>Gammacorten
</synonym>
      <synonym>Gentalipos
</synonym>
      <synonym>Hexadecadrol
</synonym>
      <synonym>Hexadrol
</synonym>
      <synonym>Isopto-Dex
</synonym>
      <synonym>Lokalison F
</synonym>
      <synonym>Loverine
</synonym>
      <synonym>Luxazone
</synonym>
      <synonym>Maxidex
</synonym>
      <synonym>Millicorten
</synonym>
      <synonym>NSC 34521
</synonym>
      <synonym>Oradexon
</synonym>
      <synonym>Pet-Derm III
</synonym>
      <synonym>Prednisolon F
</synonym>
      <synonym>Prednisolone F
</synonym>
      <synonym>Pregna-1,4-diene-3,20-dione, 9-fluoro-11beta,17,21-trihydroxy-16alpha-methyl-
</synonym>
      <synonym>Superprednol
</synonym>
      <synonym>Surodex
</synonym>
      <synonym>Visumetazone
</synonym>
      <synonym>Aeroseb-D
</synonym>
      <synonym>Anaflogistico
</synonym>
      <synonym>Auxiron
</synonym>
      <synonym>Bisu DS
</synonym>
      <synonym>Decacortin
</synonym>
      <synonym>Decadron
</synonym>
      <synonym>Decaspray
</synonym>
      <synonym>Dectancyl
</synonym>
      <synonym>Desametasone
</synonym>
      <synonym>Desamethasone
</synonym>
      <synonym>Dexa Mamallet
</synonym>
      <synonym>Dexa-Cortisyl
</synonym>
      <synonym>Dex-ide
</synonym>
      <synonym>Dexinolon
</synonym>
      <synonym>EINECS 200-003-9
</synonym>
      <synonym>Fluormethylprednisolone
</synonym>
      <synonym>delta1-9alpha-Fluoro-16alpha-methylcortisol
</synonym>
      <synonym>4-alpha-Fluoro-16-alpha-methyl-11-beta,17,21-trihydroxypregna-1,4-diene-3,20-dione
</synonym>
      <synonym>Mediamethasone
</synonym>
      <synonym>16alpha-Methyl-9alpha-fluoro-1-dehydrocortisol
</synonym>
      <synonym>16-alpha-Methyl-9-alpha-fluoro-1-dehydrocortisol
</synonym>
      <synonym>16-alpha-Methyl-9-alpha-fluoroprednisolone
</synonym>
      <synonym>16alpha-Methyl-9alpha-fluoro-delta(sup 1)-hydrocortisone
</synonym>
      <synonym>16-alpha-Methyl-9-alpha-fluoro-delta(sup 1)-hydrocortisone
</synonym>
      <synonym>16-alpha-Methyl-9-alpha-fluoro-11-beta,17-alpha,21-trihydroxypregna-1,4-diene-3,20-dione
</synonym>
      <synonym>Mexidex
</synonym>
      <synonym>Ocu-trol
</synonym>
      <synonym>Pet Derm III
</synonym>
      <synonym>Policort
</synonym>
      <synonym>Prednisolone, 9alpha-fluoro-16alpha-methyl-
</synonym>
      <synonym>SK-Dexamethasone
</synonym>
      <synonym>Spoloven
</synonym>
      <synonym>Sunia Sol D
</synonym>
      <synonym>delta(sup 1)-9-alpha-Fluoro-16-alpha-methylcortisol
</synonym>
      <synonym>Dexamethasone Intensol
</synonym>
      <synonym>Dexone 0.75
</synonym>
      <synonym>Mymethasone
</synonym>
      <synonym>Decaject
</synonym>
      <synonym>Decaject-L.A.
</synonym>
      <synonym>Decameth
</synonym>
      <synonym>Methylfluorprednisolone
</synonym>
      <synonym>Dexamethasonum
</synonym>
      <synonym>UNII-7S5I7G3JQL
</synonym>
      <synonym>Ozurdex
</synonym>
    </synonyms>
    <dsstox-id>DTXSID3020384</dsstox-id>
  </chemical>
  <chemical id="a8e7bc92-38e1-4584-b25e-8cec31a1f703">
    <casrn>446-86-6</casrn>
    <jchem-inchi-key>LMEKQMALGUDUQG-UHFFFAOYSA-N</jchem-inchi-key>
    <indigo-inchi-key>LMEKQMALGUDUQG-UHFFFAOYSA-N
</indigo-inchi-key>
    <preferred-name>Azathioprine</preferred-name>
    <synonyms>
      <synonym>1H-Purine, 6-[(1-methyl-4-nitro-1H-imidazol-5-yl)thio]-
</synonym>
      <synonym>6-(1-Methyl-4-nitroimidazol-5-yl)thiopurine
</synonym>
      <synonym>6-(1'-Methyl-4'-nitroimidazol-5'-ylthio)purine
</synonym>
      <synonym>6-(1-Methyl-4-nitromidazol-5-ylthio)purine
</synonym>
      <synonym>6-[(1-Methyl-4-nitro-1H-imidazol-5-yl)thio]-1H-purine
</synonym>
      <synonym>9H-Purine, 6-[(1-methyl-4-nitro-1H-imidazol-5-yl)thio]-
</synonym>
      <synonym>Azamune
</synonym>
      <synonym>Azathioprin
</synonym>
      <synonym>azatioprina
</synonym>
      <synonym>Azothioprine
</synonym>
      <synonym>NSC 39084
</synonym>
      <synonym>Purine, 6-[(1-methyl-4-nitroimidazol-5-yl)thio]-
</synonym>
    </synonyms>
    <dsstox-id>DTXSID4020119</dsstox-id>
  </chemical>
  <chemical id="8217de44-dd3d-455e-a0ca-cefe4f991060">
    <casrn>59-05-2</casrn>
    <jchem-inchi-key>FBOZXECLQNJBKD-ZDUSSCGKSA-N</jchem-inchi-key>
    <indigo-inchi-key>FBOZXECLQNJBKD-ZDUSSCGKSA-N
</indigo-inchi-key>
    <preferred-name>Methotrexate</preferred-name>
    <synonyms>
      <synonym>MTX
</synonym>
      <synonym>L-Glutamic acid, N-[4-[[(2,4-diamino-6-pteridinyl)methyl]methylamino]benzoyl]-
</synonym>
      <synonym>(+)-Amethopterin
</synonym>
      <synonym>4-Amino-10-methylfolic acid
</synonym>
      <synonym>4-Amino-N10-methylfolic acid
</synonym>
      <synonym>4-Amino-N10-methylpteroylglutamic acid
</synonym>
      <synonym>Amethopterin
</synonym>
      <synonym>Amethopterine
</synonym>
      <synonym>Antifolan
</synonym>
      <synonym>Glutamic acid, N-[p-[[(2,4-diamino-6-pteridinyl)methyl]methylamino]benzoyl]-, L-(+)-
</synonym>
      <synonym>L-Amethopterin
</synonym>
      <synonym>Ledertrexate
</synonym>
      <synonym>L-Methotrexate
</synonym>
      <synonym>Metatrexan
</synonym>
      <synonym>Methotrexat
</synonym>
      <synonym>Methotrexat-Ebewe
</synonym>
      <synonym>Methoxtrexate
</synonym>
      <synonym>Methylaminopterin
</synonym>
      <synonym>metotrexato
</synonym>
      <synonym>N-[4-[[(2,4-Diamino-6-pteridinyl)methyl]methylamino]benzoyl]-L-glutamic acid
</synonym>
      <synonym>N-[p-[[2,4-Diamino-6-pteridinyl)methyl]methylamino]benzoyl]-L-(+)-glutamic acid
</synonym>
      <synonym>NSC 740
</synonym>
      <synonym>Rheumatrex
</synonym>
      <synonym>Trexall
</synonym>
    </synonyms>
    <dsstox-id>DTXSID4020822</dsstox-id>
  </chemical>
  <chemical id="7ec52845-3a98-4b07-8e51-a3c744355717">
    <casrn>50-32-8</casrn>
    <jchem-inchi-key>FMMWHPNWAFZXNH-UHFFFAOYSA-N</jchem-inchi-key>
    <indigo-inchi-key>FMMWHPNWAFZXNH-UHFFFAOYSA-N
</indigo-inchi-key>
    <preferred-name>Benzo(a)pyrene</preferred-name>
    <synonyms>
      <synonym>BaP
</synonym>
      <synonym>Benzo[a]pyrene
</synonym>
      <synonym>3,4-Benz[a]pyrene
</synonym>
      <synonym>3,4-Benzopyrene
</synonym>
      <synonym>3,4-Benzpyrene
</synonym>
      <synonym>6,7-Benzopyrene
</synonym>
      <synonym>BENZ(A)PYREN
</synonym>
      <synonym>Benz(a)pyrene
</synonym>
      <synonym>Benz[a]pyrene
</synonym>
      <synonym>Benzo[d,e,f]chrysene
</synonym>
      <synonym>Benzo[def]chrysen
</synonym>
      <synonym>Benzo[def]chrysene
</synonym>
      <synonym>benzo[def]criseno
</synonym>
      <synonym>NSC 21914
</synonym>
      <synonym>Benzo(d,e,f)chrysene
</synonym>
      <synonym>3,4-Benzo(a)pyrene
</synonym>
      <synonym>3,4-Benz(a)pyrene
</synonym>
      <synonym>EINECS 200-028-5
</synonym>
      <synonym>RCRA waste number U022
</synonym>
      <synonym>3,4-Benzopirene
</synonym>
      <synonym>3,4-Benzpyren
</synonym>
      <synonym>UNII-3417WMA06D
</synonym>
    </synonyms>
    <dsstox-id>DTXSID2020139</dsstox-id>
  </chemical>
  <chemical id="8fb24462-d3bd-4e4d-a565-92b400d09d59">
    <casrn>51-79-6</casrn>
    <jchem-inchi-key>JOYRKODLDBILNP-UHFFFAOYSA-N</jchem-inchi-key>
    <indigo-inchi-key>JOYRKODLDBILNP-UHFFFAOYSA-N
</indigo-inchi-key>
    <preferred-name>Urethane</preferred-name>
    <synonyms>
      <synonym>Ethyl carbamate
</synonym>
      <synonym>Carbamic acid, ethyl ester
</synonym>
      <synonym>Carbamic acid ethyl ester
</synonym>
      <synonym>CARBAMINSAEURE-AETHYLESTER
</synonym>
      <synonym>Ethyl aminoformate
</synonym>
      <synonym>Ethyl urethane
</synonym>
      <synonym>Ethylurethane
</synonym>
      <synonym>Leucethane
</synonym>
      <synonym>NSC 746
</synonym>
      <synonym>O-Ethylurethane
</synonym>
      <synonym>Pracarbamine
</synonym>
      <synonym>uretano
</synonym>
      <synonym>Urethan
</synonym>
    </synonyms>
    <dsstox-id>DTXSID9021427</dsstox-id>
  </chemical>
  <chemical id="c2d037c0-78a9-4d7e-a9ba-8e6956379d7d">
    <casrn>96-83-3</casrn>
    <jchem-inchi-key>OIRFJRBSRORBCM-UHFFFAOYNA-N</jchem-inchi-key>
    <indigo-inchi-key>OIRFJRBSRORBCM-UHFFFAOYSA-N
</indigo-inchi-key>
    <preferred-name>Iopanoic acid</preferred-name>
    <dsstox-id>DTXSID6023159</dsstox-id>
  </chemical>
  <chemical id="9250bf8c-f13c-4c51-91cf-a25f990080aa">
    <casrn>117718-60-2</casrn>
    <jchem-inchi-key>YIJZJEYQBAAWRJ-UHFFFAOYSA-N</jchem-inchi-key>
    <indigo-inchi-key>YIJZJEYQBAAWRJ-UHFFFAOYSA-N
</indigo-inchi-key>
    <preferred-name>Thiazopyr</preferred-name>
    <synonyms>
      <synonym>RH-135,680
</synonym>
    </synonyms>
    <dsstox-id>DTXSID1032488</dsstox-id>
  </chemical>
  <chemical id="a88e25ea-471f-4e32-a2a5-1baaf177230e">
    <casrn>10540-29-1</casrn>
    <jchem-inchi-key>NKANXQFJJICGDU-QPLCGJKRSA-N</jchem-inchi-key>
    <indigo-inchi-key>NKANXQFJJICGDU-QPLCGJKRSA-N
</indigo-inchi-key>
    <preferred-name>Tamoxifen</preferred-name>
    <synonyms>
      <synonym>OHT
</synonym>
      <synonym>Ethanamine, 2-[4-[(1Z)-1,2-diphenyl-1-butenyl]phenoxy]-N,N-dimethyl-
</synonym>
      <synonym>(Z)-2-[4-(1,2-Diphenyl-1-butenyl)phenoxy]-N,N-dimethylethanamine
</synonym>
      <synonym>Ethanamine, 2-[4-(1,2-diphenyl-1-butenyl)phenoxy]-N,N-dimethyl-, (Z)-
</synonym>
      <synonym>Ethanamine, 2-[4-[(1Z)-1,2-diphenyl-1-buten-1-yl]phenoxy]-N,N-dimethyl-
</synonym>
      <synonym>Ethylamine, 2-[p-(1,2-diphenyl-1-butenyl)phenoxy]-N,N-dimethyl-, (Z)-
</synonym>
      <synonym>Mammaton
</synonym>
      <synonym>Novaldex
</synonym>
      <synonym>Tamoxifen and its salts
</synonym>
      <synonym>tamoxifene
</synonym>
      <synonym>tamoxifeno
</synonym>
      <synonym>trans-Tamoxifen
</synonym>
      <synonym>Z-Tamoxifen
</synonym>
      <synonym>TAM
</synonym>
    </synonyms>
    <dsstox-id>DTXSID1034187</dsstox-id>
  </chemical>
  <chemical id="11ca40ea-4272-49ef-b41b-a2639b11a55b">
    <casrn>84449-90-1</casrn>
    <jchem-inchi-key>GZUITABIAKMVPG-UHFFFAOYSA-N</jchem-inchi-key>
    <indigo-inchi-key>GZUITABIAKMVPG-UHFFFAOYSA-N
</indigo-inchi-key>
    <preferred-name>Raloxifene</preferred-name>
    <synonyms>
      <synonym>RAL
</synonym>
      <synonym>Methanone, [6-hydroxy-2-(4-hydroxyphenyl)benzo[b]thien-3-yl][4-[2-(1-piperidinyl)ethoxy]phenyl]-
</synonym>
    </synonyms>
    <dsstox-id>DTXSID3023550</dsstox-id>
  </chemical>
  <chemical id="031f76cc-24d1-4566-a383-425aa526a6bd">
    <casrn>129453-61-8</casrn>
    <jchem-inchi-key>VWUXBMIQPBEWFH-WCCTWKNTSA-N</jchem-inchi-key>
    <indigo-inchi-key>VWUXBMIQPBEWFH-WCCTWKNTSA-N
</indigo-inchi-key>
    <preferred-name>Fulvestrant</preferred-name>
    <synonyms>
      <synonym>(7alpha,17beta)-7-{9-[(4,4,5,5,5-Pentafluoropentyl)sulfinyl]nonyl}estra-1,3,5(10)-triene-3,17-diol
</synonym>
      <synonym>ICI 182,780
</synonym>
      <synonym>Faslodex
</synonym>
      <synonym>Estra-1,3,5(10)-triene-3,17-diol, 7-[9-[(4,4,5,5,5-pentafluoropentyl)sulfinyl]nonyl]-, (7α,17β)-
</synonym>
    </synonyms>
    <dsstox-id>DTXSID4022369</dsstox-id>
  </chemical>
  <chemical id="c3ca5962-02d2-4b4e-81c0-16cc0ca07fe2">
    <casrn>50-41-9</casrn>
    <jchem-inchi-key>PYTMYKVIJXPNBD-UHFFFAOYSA-N</jchem-inchi-key>
    <indigo-inchi-key>PYTMYKVIJXPNBD-UHFFFAOYSA-N
</indigo-inchi-key>
    <preferred-name>Clomiphene citrate (1:1)</preferred-name>
    <synonyms>
      <synonym>Clomiphene citrate
</synonym>
      <synonym>Clomid
</synonym>
      <synonym>Ethanamine, 2-[4-(2-chloro-1,2-diphenylethenyl)phenoxy]-N,N-diethyl-, 2-hydroxy-1,2,3-propanetricarboxylate (1:1)
</synonym>
      <synonym>1-[p-(β-Diethylaminoethoxy)phenyl]-1,2-diphenyl-2-chloroethylene citrate
</synonym>
      <synonym>2-[4-(2-Chloro-1,2-diphenylethenyl)phenoxy]-N,N-diethylethanamine 2-hydroxy-1,2,3-propanetricarboxylic acid (1:1)
</synonym>
      <synonym>2-[p-(2-Chloro-1,2-diphenylvinyl)phenoxy]triethylamine dihydrogen citrate
</synonym>
      <synonym>Chloramiphene
</synonym>
      <synonym>clomifen dihydrogen citrate
</synonym>
      <synonym>Clomifendihydrogencitrat
</synonym>
      <synonym>Clomifene citrate
</synonym>
      <synonym>Clomiphene dihydrogen citrate
</synonym>
      <synonym>Clomivid
</synonym>
      <synonym>Clomphid
</synonym>
      <synonym>Clostilbegit
</synonym>
      <synonym>Clostilbegyt
</synonym>
      <synonym>dihidrogenocitrato de clomifeno
</synonym>
      <synonym>dihydrogenocitrate de clomifen
</synonym>
      <synonym>Dyneric
</synonym>
      <synonym>Fertivet
</synonym>
      <synonym>Genozym
</synonym>
      <synonym>Ikaclomin
</synonym>
      <synonym>Ikaclomine
</synonym>
      <synonym>NSC 35770
</synonym>
      <synonym>Pergotime
</synonym>
      <synonym>Racemic clomiphene citrate
</synonym>
      <synonym>Serophene
</synonym>
      <synonym>Triethylamine, 2-[p-(2-chloro-1,2-diphenylvinyl)phenoxy]-, citrate
</synonym>
      <synonym>Triethylamine, 2-[p-(2-chloro-1,2-diphenylvinyl)phenoxy]-, citrate (1:1)
</synonym>
    </synonyms>
    <dsstox-id>DTXSID8020337</dsstox-id>
  </chemical>
  <chemical id="c57d420c-8e93-4493-98cc-9086c155bdae">
    <casrn>56-53-1</casrn>
    <jchem-inchi-key>RGLYKWWBQGJZGM-ISLYRVAYSA-N</jchem-inchi-key>
    <indigo-inchi-key>RGLYKWWBQGJZGM-ISLYRVAYSA-N
</indigo-inchi-key>
    <preferred-name>Diethylstilbestrol</preferred-name>
    <synonyms>
      <synonym>DES
</synonym>
      <synonym>Phenol, 4,4'-[(1E)-1,2-diethyl-1,2-ethenediyl]bis-
</synonym>
      <synonym>(E)-3,4-Bis(4-hydroxyphenyl)-3-hexene
</synonym>
      <synonym>(E)-4,4'-(1,2-Diethyl-1,2-ethenediyl)bisphenol
</synonym>
      <synonym>(E)-Diethylstilbestrol
</synonym>
      <synonym>4,4'-Dihydroxydiethylstilbene
</synonym>
      <synonym>4,4'-Dihydroxy-α,β-diethylstilbene
</synonym>
      <synonym>4,4'-Stilbenediol, α,α'-diethyl-, (E)-
</synonym>
      <synonym>4,4'-Stilbenediol, α,α'-diethyl-, trans-
</synonym>
      <synonym>Agostilben
</synonym>
      <synonym>Antigestil
</synonym>
      <synonym>Bertrol
</synonym>
      <synonym>Bio-des
</synonym>
      <synonym>Comestrol
</synonym>
      <synonym>Cyren A
</synonym>
      <synonym>Dawe's destrol
</synonym>
      <synonym>DiBestrol 2 Premix
</synonym>
      <synonym>Di-Estryl
</synonym>
      <synonym>Diethylstilbesterol
</synonym>
      <synonym>dietilestilbestrol
</synonym>
      <synonym>Distilbene
</synonym>
      <synonym>Domestrol
</synonym>
      <synonym>Estilbin MCO
</synonym>
      <synonym>Estrobene
</synonym>
      <synonym>Estromenin
</synonym>
      <synonym>Estrosyn
</synonym>
      <synonym>Fonatol
</synonym>
      <synonym>Grafestrol
</synonym>
      <synonym>Hi-Bestrol
</synonym>
      <synonym>Iscovesco
</synonym>
      <synonym>Menostilbeen
</synonym>
      <synonym>Microest
</synonym>
      <synonym>Milestrol
</synonym>
      <synonym>Neo-Oestranol I
</synonym>
      <synonym>NSC 3070
</synonym>
      <synonym>Oestrogenine
</synonym>
      <synonym>Oestromenin
</synonym>
      <synonym>Oestromensyl
</synonym>
      <synonym>Oestromon
</synonym>
      <synonym>Pabestrol
</synonym>
      <synonym>Palestrol
</synonym>
      <synonym>Phenol, 4,4'-(1,2-diethyl-1,2-ethenediyl)bis-, (E)-
</synonym>
      <synonym>Rumestrol 1
</synonym>
      <synonym>Rumestrol 2
</synonym>
      <synonym>Sexocretin
</synonym>
      <synonym>Stilbestrol
</synonym>
      <synonym>Stilbetin
</synonym>
      <synonym>Stilboefral
</synonym>
      <synonym>Stilboestroform
</synonym>
      <synonym>Stilboestrol
</synonym>
      <synonym>Stilkap
</synonym>
      <synonym>Stil-Rol
</synonym>
      <synonym>Synestrin
</synonym>
      <synonym>Synthoestrin
</synonym>
      <synonym>Synthofolin
</synonym>
      <synonym>Syntofolin
</synonym>
      <synonym>trans-4,4'-Dihydroxy-α,β-diethylstilbene
</synonym>
      <synonym>trans-Diethylstilbestrol
</synonym>
      <synonym>trans-α,α'-Diethyl-4,4'-stilbenediol
</synonym>
      <synonym>Vagestrol
</synonym>
      <synonym>α,α'-Diethyl-4,4'-stilbenediol
</synonym>
      <synonym>α,α'-Diethylstilbenediol
</synonym>
    </synonyms>
    <dsstox-id>DTXSID3020465</dsstox-id>
  </chemical>
  <chemical id="7bdbef54-1b4a-4c7e-ba61-7967f0c974ca">
    <casrn>1912-24-9</casrn>
    <jchem-inchi-key>MXWJVTOOROXGIU-UHFFFAOYSA-N</jchem-inchi-key>
    <indigo-inchi-key>MXWJVTOOROXGIU-UHFFFAOYSA-N
</indigo-inchi-key>
    <preferred-name>Atrazine</preferred-name>
    <synonyms>
      <synonym>1,3,5-Triazine-2,4-diamine, 6-chloro-N-ethyl-N'-(1-methylethyl)-
</synonym>
      <synonym>1,3,5-Triazine-2,4-diamine, 6-chloro-N2-ethyl-N4-(1-methylethyl)-
</synonym>
      <synonym>1-Chloro-3-ethylamino-5-isopropylamino-2,4,6-triazine
</synonym>
      <synonym>2-Chloro-4-(ethylamino)-6-(2-propylamino)-s-triazine
</synonym>
      <synonym>2-Chloro-4-(ethylamino)-6-(isopropylamino)-s-triazine
</synonym>
      <synonym>2-Chloro-4-(ethylamino)-6-(isopropylamino)triazine
</synonym>
      <synonym>2-Chloro-4-ethylamineisopropylamine-s-triazine
</synonym>
      <synonym>2-Chloro-4-ethylamino-6-isopropylamino-1,3,5-triazine
</synonym>
      <synonym>2-Chloro-4-ethylamino-6-isopropylamino-s-triazine
</synonym>
      <synonym>2-Ethylamino-4-isopropylamino-6-chloro-s-triazine
</synonym>
      <synonym>6-Chloro-4-(ethylamino)-2-(isopropylamino)-s-triazine
</synonym>
      <synonym>6-Chloro-N-ethyl-N'-(1-methylethyl)-1,3,5-triazine-2,4-diamine
</synonym>
      <synonym>AAtrex Nine-O
</synonym>
      <synonym>Akticon
</synonym>
      <synonym>Aktikon
</synonym>
      <synonym>Aktikon PK
</synonym>
      <synonym>Aktinit A
</synonym>
      <synonym>Aktinit PK
</synonym>
      <synonym>Argezin
</synonym>
      <synonym>Atragranz
</synonym>
      <synonym>Atranex
</synonym>
      <synonym>Atranex 80WP
</synonym>
      <synonym>Atraphyt
</synonym>
      <synonym>Atrataf
</synonym>
      <synonym>Atrazin
</synonym>
      <synonym>atrazina
</synonym>
      <synonym>Azoprim
</synonym>
      <synonym>Chromozin
</synonym>
      <synonym>Farmozine
</synonym>
      <synonym>Gesamprim
</synonym>
      <synonym>Gesaprim
</synonym>
      <synonym>Gesaprim 50
</synonym>
      <synonym>Gesaprim 500
</synonym>
      <synonym>Gesaprim L
</synonym>
      <synonym>Herbatoxol
</synonym>
      <synonym>Hungazin
</synonym>
      <synonym>Hungazin PK
</synonym>
      <synonym>NSC 163046
</synonym>
      <synonym>Nu-Trazine
</synonym>
      <synonym>Oleogesaprim
</synonym>
      <synonym>Oleogesaprim 200
</synonym>
      <synonym>Primatol A
</synonym>
      <synonym>Primoleo
</synonym>
      <synonym>Radazin
</synonym>
      <synonym>Radazin T
</synonym>
      <synonym>s-Triazine, 2-chloro-4-(ethylamino)-6-(isopropylamino)-
</synonym>
      <synonym>Triazine A 1294
</synonym>
      <synonym>Zealin L
</synonym>
      <synonym>Zeazine
</synonym>
    </synonyms>
    <dsstox-id>DTXSID9020112</dsstox-id>
  </chemical>
  <chemical id="2c761535-bf79-49af-8823-02bd77b82a77">
    <casrn>52-86-8</casrn>
    <jchem-inchi-key>LNEPOXFFQSENCJ-UHFFFAOYSA-N</jchem-inchi-key>
    <indigo-inchi-key>LNEPOXFFQSENCJ-UHFFFAOYSA-N
</indigo-inchi-key>
    <preferred-name>Haloperidol</preferred-name>
    <synonyms>
      <synonym>1-Butanone, 4-[4-(4-chlorophenyl)-4-hydroxy-1-piperidinyl]-1-(4-fluorophenyl)-
</synonym>
      <synonym>1-(3-p-Fluorobenzoylpropyl)-4-p-chlorophenyl-4-hydroxypiperidine
</synonym>
      <synonym>4-(4-Hydroxy-4'-chloro-4-phenylpiperidino)-4'-fluorobutyrophenone
</synonym>
      <synonym>4-[4-(4-Chlorophenyl)-4-hydroxy-1-piperidinyl]-1-(4-fluorophenyl)-1-butanone
</synonym>
      <synonym>4-[4-(p-Chlorophenyl)-4-hydroxypiperidino]-4'-fluorobutyrophenone
</synonym>
      <synonym>Aloperidin
</synonym>
      <synonym>Bioperidolo
</synonym>
      <synonym>Brotopon
</synonym>
      <synonym>Butyrophenone, 4-[4-(p-chlorophenyl)-4-hydroxypiperidino]-4'-fluoro-
</synonym>
      <synonym>Einalon S
</synonym>
      <synonym>Eukystol
</synonym>
      <synonym>Haloperin
</synonym>
      <synonym>Halosten
</synonym>
      <synonym>Keselan
</synonym>
      <synonym>McN-JR 1625
</synonym>
      <synonym>Neurodol
</synonym>
      <synonym>NSC 170973
</synonym>
      <synonym>NSC 615296
</synonym>
      <synonym>Peluces
</synonym>
      <synonym>Serenace
</synonym>
      <synonym>Serenase
</synonym>
      <synonym>Serenelfi
</synonym>
      <synonym>Sigaperidol
</synonym>
      <synonym>γ-[4-(p-Chlorphenyl)-4-hydroxypiperidino]-p-fluorbutyrophenone
</synonym>
    </synonyms>
    <dsstox-id>DTXSID4034150</dsstox-id>
  </chemical>
  <chemical id="d74d82e8-b6cc-40fc-b5d8-4f3a595f1ba8">
    <casrn>50-55-5</casrn>
    <jchem-inchi-key>QEVHRUUCFGRFIF-MDEJGZGSSA-N</jchem-inchi-key>
    <indigo-inchi-key>QEVHRUUCFGRFIF-MDEJGZGSSA-N
</indigo-inchi-key>
    <preferred-name>Reserpine</preferred-name>
    <synonyms>
      <synonym>Yohimban-16-carboxylic acid, 11,17-dimethoxy-18-[(3,4,5-trimethoxybenzoyl)oxy]-, methyl ester, (3β,16β,17α,18β,20α)-
</synonym>
      <synonym>(-)-Reserpine
</synonym>
      <synonym>11,17-Dimethoxy-18-[(3,4,5-trimethoxybenzoyl)oxy]yohimban-16-carboxylic acid methyl ester
</synonym>
      <synonym>3,4,5-Trimethoxybenzoyl methyl reserpate
</synonym>
      <synonym>3β,20α-Yohimban-16β-carboxylic acid, 18β-hydroxy-11,17α-dimethoxy-, methyl ester, 3,4,5-trimethoxybenzoate
</synonym>
      <synonym>Apoplon
</synonym>
      <synonym>Banasil
</synonym>
      <synonym>Bioserpine
</synonym>
      <synonym>Carpacil
</synonym>
      <synonym>Crystoserpine
</synonym>
      <synonym>Deserpine
</synonym>
      <synonym>Elserpine
</synonym>
      <synonym>Eserpine
</synonym>
      <synonym>Eskaserp
</synonym>
      <synonym>Hiposerpil
</synonym>
      <synonym>Lemiserp
</synonym>
      <synonym>Loweserp
</synonym>
      <synonym>Mayserpine
</synonym>
      <synonym>NSC 237659
</synonym>
      <synonym>NSC 59272
</synonym>
      <synonym>Quiescin
</synonym>
      <synonym>Raunervil
</synonym>
      <synonym>Raupasil
</synonym>
      <synonym>Raurine
</synonym>
      <synonym>Rau-sed
</synonym>
      <synonym>Rausedil
</synonym>
      <synonym>Rausedyl
</synonym>
      <synonym>Rausingle
</synonym>
      <synonym>Rauwasedin
</synonym>
      <synonym>Resercaps
</synonym>
      <synonym>Resercen
</synonym>
      <synonym>Reserlor
</synonym>
      <synonym>Reserpamed
</synonym>
      <synonym>Reserpex
</synonym>
      <synonym>Reserpil
</synonym>
      <synonym>Reserpin
</synonym>
      <synonym>reserpina
</synonym>
      <synonym>Reserpoid
</synonym>
      <synonym>Respital
</synonym>
      <synonym>Restran
</synonym>
      <synonym>Riserpa
</synonym>
      <synonym>Rivasin
</synonym>
      <synonym>Roxinoid
</synonym>
      <synonym>Sandril
</synonym>
      <synonym>Sedaraupin
</synonym>
      <synonym>Sedserp
</synonym>
      <synonym>Serolfia
</synonym>
      <synonym>Serp-AFD
</synonym>
      <synonym>Serpaloid
</synonym>
      <synonym>Serpanray
</synonym>
      <synonym>Serpasil
</synonym>
      <synonym>Serpasil premix
</synonym>
      <synonym>Serpasil Serpasol
</synonym>
      <synonym>Serpasol
</synonym>
      <synonym>Serpate
</synonym>
      <synonym>Serpentina
</synonym>
      <synonym>Serpicon
</synonym>
      <synonym>Serpiloid
</synonym>
      <synonym>Serpine
</synonym>
      <synonym>Serpipur
</synonym>
      <synonym>Sertabs
</synonym>
      <synonym>Sertina
</synonym>
      <synonym>Temposerpine
</synonym>
      <synonym>Triserpin
</synonym>
      <synonym>Vio-Serpine
</synonym>
    </synonyms>
    <dsstox-id>DTXSID7021237</dsstox-id>
  </chemical>
  <chemical id="9f822eaa-c97f-4d42-aae6-926b24089114">
    <casrn>11056-06-7</casrn>
    <jchem-inchi-key></jchem-inchi-key>
    <indigo-inchi-key>
</indigo-inchi-key>
    <preferred-name>Bleomycin</preferred-name>
    <synonyms>
      <synonym>Bleo
</synonym>
      <synonym>Bleocin
</synonym>
      <synonym>Blenamax
</synonym>
      <synonym>Bleo-Kyowa
</synonym>
      <synonym>Bleomycins
</synonym>
      <synonym>NSC 125066
</synonym>
    </synonyms>
    <dsstox-id>DTXSID1030862</dsstox-id>
  </chemical>
  <chemical id="9b0d79f1-43d2-4d33-ac6d-a1fc4c968702">
    <casrn>42461-84-7</casrn>
    <jchem-inchi-key>MGCCHNLNRBULBU-QGLAHWQJSA-N</jchem-inchi-key>
    <indigo-inchi-key>MGCCHNLNRBULBU-QGLAHWQJSA-N
</indigo-inchi-key>
    <preferred-name>Flunixin meglumine</preferred-name>
    <dsstox-id>DTXSID1045584</dsstox-id>
  </chemical>
  <chemical id="edfef5b0-22da-4506-b47e-6d163ebf0461">
    <casrn>71125-38-7</casrn>
    <jchem-inchi-key>ZRVUJXDFFKFLMG-UHFFFAOYSA-N</jchem-inchi-key>
    <indigo-inchi-key>ZRVUJXDFFKFLMG-UHFFFAOYSA-N
</indigo-inchi-key>
    <preferred-name>Meloxicam</preferred-name>
    <synonyms>
      <synonym>2H-1,2-Benzothiazine-3-carboxamide, 4-hydroxy-2-methyl-N-(5-methyl-2-thiazolyl)-, 1,1-dioxide
</synonym>
      <synonym>Coxflam
</synonym>
      <synonym>Melonex
</synonym>
      <synonym>Metacam
</synonym>
      <synonym>Mobicox
</synonym>
      <synonym>Movalis
</synonym>
      <synonym>Revmoksikam
</synonym>
    </synonyms>
    <dsstox-id>DTXSID1020803</dsstox-id>
  </chemical>
  <chemical id="6192eb93-1b98-4273-9f2a-8167492a45a5">
    <casrn>51803-78-2</casrn>
    <jchem-inchi-key>HYWYRSMBCFDLJT-UHFFFAOYSA-N</jchem-inchi-key>
    <indigo-inchi-key>HYWYRSMBCFDLJT-UHFFFAOYSA-N
</indigo-inchi-key>
    <preferred-name>Nimesulide</preferred-name>
    <synonyms>
      <synonym>Methanesulfonamide, N-(4-nitro-2-phenoxyphenyl)-
</synonym>
      <synonym>2-Phenoxy-4-nitromethanesulfonanilide
</synonym>
      <synonym>4'-Nitro-2'-phenoxymethanesulfonanilide
</synonym>
      <synonym>4-Nitro-2-phenoxymethanesulfonanilide
</synonym>
      <synonym>Mesulid
</synonym>
      <synonym>N-(4-Nitro-2-phenoxyphenyl)methanesulfonamide
</synonym>
      <synonym>Nimepast
</synonym>
      <synonym>Nimesulid
</synonym>
      <synonym>nimesulida
</synonym>
      <synonym>Nimulid
</synonym>
      <synonym>Nise*Gel
</synonym>
      <synonym>Nisulid
</synonym>
      <synonym>Orthobid
</synonym>
      <synonym>Sulidene
</synonym>
    </synonyms>
    <dsstox-id>DTXSID3037250</dsstox-id>
  </chemical>
  <chemical id="87bde5e9-c20b-4012-ac1e-8a943fef41e6">
    <casrn>53716-49-7</casrn>
    <jchem-inchi-key>PUXBGTOOZJQSKH-UHFFFAOYNA-N</jchem-inchi-key>
    <indigo-inchi-key>PUXBGTOOZJQSKH-UHFFFAOYSA-N
</indigo-inchi-key>
    <preferred-name>Carprofen</preferred-name>
    <synonyms>
      <synonym>9H-Carbazole-2-acetic acid, 6-chloro-α-methyl-
</synonym>
      <synonym>(dl)-6-Chloro-α-methylcarbazole-2-acetic acid
</synonym>
      <synonym>2-(6-Chlorocarbazol-2-yl)propionic acid
</synonym>
      <synonym>6-Chloro-α-methyl-9H-carbazole-2-acetic acid
</synonym>
      <synonym>6-Chloro-α-methylcarbazole-2-acetic acid
</synonym>
      <synonym>9H-Carbazole-2-acetic acid, 6-chloro-α-methyl-, (.+-.)-
</synonym>
      <synonym>Carprodyl
</synonym>
      <synonym>carprofene
</synonym>
      <synonym>carprofeno
</synonym>
      <synonym>NSC 297935
</synonym>
      <synonym>Rimadyl
</synonym>
      <synonym>Ro 20-5720/000
</synonym>
    </synonyms>
    <dsstox-id>DTXSID1045871</dsstox-id>
  </chemical>
  <chemical id="9fe5e461-9ef6-4046-8d88-ffa2aadafa84">
    <casrn>81-81-2</casrn>
    <jchem-inchi-key>PJVWKTKQMONHTI-UHFFFAOYNA-N</jchem-inchi-key>
    <indigo-inchi-key>PJVWKTKQMONHTI-UHFFFAOYSA-N
</indigo-inchi-key>
    <preferred-name>Warfarin</preferred-name>
    <synonyms>
      <synonym>Coumadin
</synonym>
      <synonym>2H-1-Benzopyran-2-one, 4-hydroxy-3-(3-oxo-1-phenylbutyl)-
</synonym>
      <synonym>(.+-.)-Warfarin
</synonym>
      <synonym>(.+-.)-Warfarin-alcohol
</synonym>
      <synonym>(RS)-Warfarin
</synonym>
      <synonym>1-(4'-Hydroxy-3'-coumarinyl)-1-phenyl-3-butanone
</synonym>
      <synonym>3-(1'-Phenyl-2'-acetylethyl)-4-hydroxycoumarin
</synonym>
      <synonym>3-(α-Acetonylbenzyl)-4-hydroxycoumarin
</synonym>
      <synonym>3-(α-Phenyl-β-acetylethyl)-4-hydroxycoumarin
</synonym>
      <synonym>3-(α-Phenyl-β-acetylethyl)-4-hydroxy-coumarin
</synonym>
      <synonym>4-Hydroxy-3-(3-oxo-1-phenylbutyl)-2H-1-benzopyran-2-one
</synonym>
      <synonym>4-Hydroxy-3-(3-oxo-1-phenylbutyl)-2H-chromen-2-one
</synonym>
      <synonym>Athrombine-K
</synonym>
      <synonym>BENZOPYRAN(2H-1)-2-ONE, 4-HYDROXY-3-(3-OXO-1- PHENYLBUTYL)-
</synonym>
      <synonym>Brumolin
</synonym>
      <synonym>Coumafen
</synonym>
      <synonym>Coumafene
</synonym>
      <synonym>Coumaphen
</synonym>
      <synonym>Coumarin, 3-(α-acetonylbenzyl)-4-hydroxy-
</synonym>
      <synonym>Coumefene
</synonym>
      <synonym>Dethmor
</synonym>
      <synonym>DL-3-(α-Acetonylbenzyl)-4-hydroxycoumarin
</synonym>
      <synonym>Kumader
</synonym>
      <synonym>Kumatox
</synonym>
      <synonym>NSC 59813
</synonym>
      <synonym>rac-Warfarin
</synonym>
      <synonym>Ratron G
</synonym>
      <synonym>Rodafarin
</synonym>
      <synonym>Rodafarin C
</synonym>
      <synonym>Temus W
</synonym>
      <synonym>Vampirinip II
</synonym>
      <synonym>Vampirinip III
</synonym>
      <synonym>W.A.R.F. 42
</synonym>
      <synonym>WARF compound 42
</synonym>
      <synonym>warfarina
</synonym>
      <synonym>Warfarine
</synonym>
      <synonym>Zoocoumarin
</synonym>
    </synonyms>
    <dsstox-id>DTXSID5023742</dsstox-id>
  </chemical>
  <chemical id="5bb75efb-1c0a-4e89-8a1e-4b55ec1b36cd">
    <casrn>81-82-3</casrn>
    <jchem-inchi-key>DEKWZWCFHUABHE-UHFFFAOYNA-N</jchem-inchi-key>
    <indigo-inchi-key>DEKWZWCFHUABHE-UHFFFAOYSA-N
</indigo-inchi-key>
    <preferred-name>Coumachlor</preferred-name>
    <dsstox-id>DTXSID8041797</dsstox-id>
  </chemical>
  <chemical id="49cc9099-4b0a-457a-a78b-4f57648da1cd">
    <casrn>5836-29-3</casrn>
    <jchem-inchi-key>ULSLJYXHZDTLQK-UHFFFAOYNA-N</jchem-inchi-key>
    <indigo-inchi-key>ULSLJYXHZDTLQK-UHFFFAOYSA-N
</indigo-inchi-key>
    <preferred-name>Coumatetralyl</preferred-name>
    <dsstox-id>DTXSID8041799</dsstox-id>
  </chemical>
  <chemical id="195197eb-cea1-4fd0-883a-1d7755546cb0">
    <casrn>3691-35-8</casrn>
    <jchem-inchi-key>UDHXJZHVNHGCEC-UHFFFAOYNA-N</jchem-inchi-key>
    <indigo-inchi-key>UDHXJZHVNHGCEC-UHFFFAOYSA-N
</indigo-inchi-key>
    <preferred-name>Chlorophacinone</preferred-name>
    <synonyms>
      <synonym>1H-Indene-1,3(2H)-dione, 2-[(4-chlorophenyl)phenylacetyl]-
</synonym>
      <synonym>1,3-Indandione, 2-[(p-chlorophenyl)phenylacetyl]-
</synonym>
      <synonym>1H-Indene-1,3(2H)-dione, 2-[2-(4-chlorophenyl)-2-phenylacetyl]-
</synonym>
      <synonym>2-[(4-Chlorophenyl)phenylacetyl]-1H-indene-1,3-(2H)-dione
</synonym>
      <synonym>2-[(p-Chlorophenyl)phenylacetyl]-1,3-indandione
</synonym>
      <synonym>2-[2-Phenyl-2-(4-chlorophenyl)acetyl]-1,3-indandione
</synonym>
      <synonym>2-Acetyl-2-(p-chlorophenyl)-2-phenylindan-1,3-dione
</synonym>
      <synonym>2-Phenyl-p-chlorophenylacetyl-1,3-indandione
</synonym>
      <synonym>Chlorodiphacinone
</synonym>
      <synonym>Chlorophacinon
</synonym>
      <synonym>Chlorphacinone
</synonym>
      <synonym>Chlorphenacone
</synonym>
      <synonym>clorofacinona
</synonym>
      <synonym>Liphadione
</synonym>
      <synonym>Raticide
</synonym>
      <synonym>Raticide-Caid
</synonym>
      <synonym>Redentin
</synonym>
    </synonyms>
    <dsstox-id>DTXSID2032348</dsstox-id>
  </chemical>
  <chemical id="c061bf1b-a387-4382-a299-6db6d4137c2c">
    <casrn>82-66-6</casrn>
    <jchem-inchi-key>JYGLAHSAISAEAL-UHFFFAOYSA-N</jchem-inchi-key>
    <indigo-inchi-key>JYGLAHSAISAEAL-UHFFFAOYSA-N
</indigo-inchi-key>
    <preferred-name>Diphacinone</preferred-name>
    <dsstox-id>DTXSID4032378</dsstox-id>
  </chemical>
  <chemical id="41bb4e2a-4e5a-4953-93a1-fe7505ba8a27">
    <casrn>83-26-1</casrn>
    <jchem-inchi-key>RZKYEQDPDZUERB-UHFFFAOYSA-N</jchem-inchi-key>
    <indigo-inchi-key>RZKYEQDPDZUERB-UHFFFAOYSA-N
</indigo-inchi-key>
    <preferred-name>Pindone</preferred-name>
    <synonyms>
      <synonym>1H-Indene-1,3(2H)-dione, 2-(2,2-dimethyl-1-oxopropyl)-
</synonym>
      <synonym>2-Pivalyl-1,3-indandione
</synonym>
      <synonym>Pival
</synonym>
    </synonyms>
    <dsstox-id>DTXSID1025930</dsstox-id>
  </chemical>
  <chemical id="3019fe8b-499d-404b-8fd9-8e31059fecfb">
    <casrn>72490-01-8</casrn>
    <jchem-inchi-key>HJUFTIJOISQSKQ-UHFFFAOYSA-N</jchem-inchi-key>
    <indigo-inchi-key>HJUFTIJOISQSKQ-UHFFFAOYSA-N
</indigo-inchi-key>
    <preferred-name>Fenoxycarb</preferred-name>
    <dsstox-id>DTXSID7032393</dsstox-id>
  </chemical>
  <chemical id="71524404-923c-49b8-abd4-9efbd9ab57a9">
    <casrn>63837-33-2</casrn>
    <jchem-inchi-key>ZDOOQPFIGYHZFV-UHFFFAOYNA-N</jchem-inchi-key>
    <indigo-inchi-key>ZDOOQPFIGYHZFV-UHFFFAOYSA-N
</indigo-inchi-key>
    <preferred-name>Diofenolan</preferred-name>
    <dsstox-id>DTXSID2041884</dsstox-id>
  </chemical>
  <chemical id="ed725077-5e8e-42e0-b5dc-4930419e198f">
    <casrn>95737-68-1</casrn>
    <jchem-inchi-key>NHDHVHZZCFYRSB-UHFFFAOYNA-N</jchem-inchi-key>
    <indigo-inchi-key>NHDHVHZZCFYRSB-UHFFFAOYSA-N
</indigo-inchi-key>
    <preferred-name>Pyriproxyfen</preferred-name>
    <synonyms>
      <synonym>Pyridine, 2-(1-methyl-2-(4-phenoxyphenoxy)ethoxy)-
</synonym>
      <synonym>Pyridine, 2-[1-methyl-2-(4-phenoxyphenoxy)ethoxy]-
</synonym>
      <synonym>2-[1-Methyl-2-(4-phenoxyphenoxy)ethoxy]pyridine
</synonym>
      <synonym>Admiral
</synonym>
      <synonym>Distance
</synonym>
      <synonym>Juventox
</synonym>
      <synonym>Lano Tape
</synonym>
      <synonym>Nemesis
</synonym>
      <synonym>Sumilarv
</synonym>
    </synonyms>
    <dsstox-id>DTXSID1032640</dsstox-id>
  </chemical>
  <chemical id="2b2e0842-32e0-4212-9b0a-05b8dd719ab1">
    <casrn>65733-18-8</casrn>
    <jchem-inchi-key>FYQGBXGJFWXIPP-OJROSNHMSA-N</jchem-inchi-key>
    <indigo-inchi-key>FYQGBXGJFWXIPP-OJROSNHMSA-N
</indigo-inchi-key>
    <preferred-name>(7S)-Hydroprene</preferred-name>
    <synonyms>
      <synonym>2,4-Dodecadienoic acid, 3,7,11-trimethyl-, ethyl ester, (S-(E,E))-
</synonym>
    </synonyms>
    <dsstox-id>DTXSID6035784</dsstox-id>
  </chemical>
  <chemical id="d4bc72e4-f459-4139-a6ae-f852fc2d8dd4">
    <casrn>42588-37-4</casrn>
    <jchem-inchi-key>FZRBKIRIBLNOAM-WHVZTFIZNA-N</jchem-inchi-key>
    <indigo-inchi-key>FZRBKIRIBLNOAM-WHVZTFIZSA-N
</indigo-inchi-key>
    <preferred-name>Kinoprene</preferred-name>
    <dsstox-id>DTXSID3032624</dsstox-id>
  </chemical>
  <chemical id="dba7ba4f-6e9c-477a-a842-8d7760c23df5">
    <casrn>33419-42-0</casrn>
    <jchem-inchi-key>VJJPUSNTGOMMGY-NBJJDLTASA-N</jchem-inchi-key>
    <indigo-inchi-key>VJJPUSNTGOMMGY-NBJJDLTASA-N
</indigo-inchi-key>
    <preferred-name>Etoposide</preferred-name>
    <synonyms>
      <synonym>ETOP
</synonym>
      <synonym>Furo[3',4':6,7]naphtho[2,3-d]-1,3-dioxol-6(5aH)-one, 9-[[4,6-O-(1R)-ethylidene-β-D-glucopyranosyl]oxy]-5,8,8a,9-tetrahydro-5-(4-hydroxy-3,5-dimethoxyphenyl)-, (5R,5aR,8aR,9S)-
</synonym>
      <synonym>(-)-Etoposide
</synonym>
      <synonym>4'-Demethyl-1-O-[4,6-O-(ethylidene)-β-D-glucopyranosyl]epipodophyllotoxin
</synonym>
      <synonym>4'-Demethylepipodophyllotoxin 9-(4,6-O-ethylidene-β-D-glucopyranoside)
</synonym>
      <synonym>4'-Demethylepipodophyllotoxin ethylidene-β-D-glucoside
</synonym>
      <synonym>Celltop
</synonym>
      <synonym>Epipodophyllotoxin VP 16213
</synonym>
      <synonym>Epipodophyllotoxin, 4'-demethyl-, 4,6-O-ethylidene-β-D-glucopyranoside
</synonym>
      <synonym>Eto-Gry
</synonym>
      <synonym>Etoposid
</synonym>
      <synonym>etoposido
</synonym>
      <synonym>Furo[3',4':6,7]naphtho[2,3-d]-1,3-dioxol-6(5aH)-one, 9-[(4,6-O-ethylidene-β-D-glucopyranosyl)oxy]-5,8,8a,9-tetrahydro-5-(4-hydroxy-3,5-dimethoxyphenyl)-, [5R-[5α,5aβ,8aα,9β(R*)]]-
</synonym>
      <synonym>Furo[3',4':6,7]naphtho[2,3-d]-1,3-dioxol-6(5aH)-one, 9-[[4,6-O-(1R)-ethylidene-β-D-glucopyranosyl]oxy]-5,8,8a,9-tetrahy dro-5-(4-hydroxy-3,5-dimethoxyphenyl)-, (5R,5aR,8aR,9S)-
</synonym>
      <synonym>Fytosid
</synonym>
      <synonym>NSC 141540
</synonym>
      <synonym>Toposar
</synonym>
      <synonym>trans-Etoposide
</synonym>
      <synonym>VePesid
</synonym>
      <synonym>Vepesid J
</synonym>
      <synonym>Zuyeyidal
</synonym>
    </synonyms>
    <dsstox-id>DTXSID5023035</dsstox-id>
  </chemical>
  <chemical id="b6bf73df-0f1c-4877-819c-6577fb795ae2">
    <casrn>2921-88-2</casrn>
    <jchem-inchi-key>SBPBAQFWLVIOKP-UHFFFAOYSA-N</jchem-inchi-key>
    <indigo-inchi-key>SBPBAQFWLVIOKP-UHFFFAOYSA-N
</indigo-inchi-key>
    <preferred-name>Chlorpyrifos</preferred-name>
    <synonyms>
      <synonym>Dursban
</synonym>
      <synonym>Phosphorothioic acid, O,O-diethylO-(3,5,6-trichloro-2-pyridinyl) ester
</synonym>
      <synonym>Bonidel
</synonym>
      <synonym>Chloroban
</synonym>
      <synonym>Chloropyrifos
</synonym>
      <synonym>Chloropyrifos-ethyl
</synonym>
      <synonym>Chloropyriphos
</synonym>
      <synonym>Chlorpyrifos E
</synonym>
      <synonym>Chlorpyrifos-ethyl
</synonym>
      <synonym>Clorpiran
</synonym>
      <synonym>Clorpirifos
</synonym>
      <synonym>Coroban
</synonym>
      <synonym>Danusban
</synonym>
      <synonym>Dhanusban
</synonym>
      <synonym>Dursban 10CR
</synonym>
      <synonym>Dursban Pro
</synonym>
      <synonym>Dursban R
</synonym>
      <synonym>Dursban TC
</synonym>
      <synonym>Dursband
</synonym>
      <synonym>Dursband 48
</synonym>
      <synonym>Emperor
</synonym>
      <synonym>Ethyl chlorpyriphos
</synonym>
      <synonym>Geodinfos
</synonym>
      <synonym>Killmaster
</synonym>
      <synonym>Lentrek
</synonym>
      <synonym>Lock-On
</synonym>
      <synonym>Lorsban
</synonym>
      <synonym>Lorsban 50SL
</synonym>
      <synonym>O,O-DIETHYL O-(3,5,6-TRICHLORO-2-PYRIDINYL PHOSPHOROTIOATE)
</synonym>
      <synonym>O,O-Diethyl O-(3,5,6-trichloro-2-pyridinyl)phosphorothioate
</synonym>
      <synonym>O,O-Diethyl O-(3,5,6-trichloro-2-pyridyl) phosphorothioate
</synonym>
      <synonym>O,O-Diethyl O-(3,5,6-trichloro-2-pyridyl) thiophosphate
</synonym>
      <synonym>O,O-Diethyl-O-(3,5,6-trichloro-2-pyridyl)phosphorothioate
</synonym>
      <synonym>O,O-Diethyl-O-3,5,6-trichloro-2-pyridylphosphorothionate
</synonym>
      <synonym>PHOSPHOROTHIOATE, O,O-DIETHYL O-(3,5,6-TRICHLORO- 2-PYRIDYL)
</synonym>
      <synonym>Phosphorothioic acid, O,O-diethyl O-(3,5,6-trichloro-2-pyridinyl) ester
</synonym>
      <synonym>Phosphorothioic acid, O,O-diethyl O-(3,5,6-trichloro-2-pyridyl) ester
</synonym>
      <synonym>Pyrifos
</synonym>
      <synonym>Pyrinex
</synonym>
      <synonym>Spannit
</synonym>
      <synonym>Stipend
</synonym>
      <synonym>suScon Green
</synonym>
      <synonym>Tafaban
</synonym>
      <synonym>Xinnongba
</synonym>
      <synonym>CPF
</synonym>
      <synonym>Chlorpyriphos
</synonym>
      <synonym>O,O-Diethyl-o-(3,5,6-trichloro-2-pyridyl)phosphorothiolate
</synonym>
    </synonyms>
    <dsstox-id>DTXSID4020458</dsstox-id>
  </chemical>
  <chemical id="48b7f369-89be-4a9a-91de-0d2ea652eb1b">
    <casrn>79617-96-2</casrn>
    <jchem-inchi-key>VGKDLMBJGBXTGI-SJCJKPOMSA-N</jchem-inchi-key>
    <indigo-inchi-key>VGKDLMBJGBXTGI-SJCJKPOMSA-N
</indigo-inchi-key>
    <preferred-name>Sertraline</preferred-name>
    <synonyms>
      <synonym>1-Naphthalenamine, 4-(3,4-dichlorophenyl)-1,2,3,4-tetrahydro-N-methyl-, (1S,4S)-
</synonym>
    </synonyms>
    <dsstox-id>DTXSID6023577</dsstox-id>
  </chemical>
  <chemical id="e4ccba3d-2610-44fc-b6e8-aca077e1cdc7">
    <casrn>625-45-6</casrn>
    <jchem-inchi-key>RMIODHQZRUFFFF-UHFFFAOYSA-N</jchem-inchi-key>
    <indigo-inchi-key>RMIODHQZRUFFFF-UHFFFAOYSA-N
</indigo-inchi-key>
    <preferred-name>Methoxyacetic acid</preferred-name>
    <synonyms>
      <synonym>Acetic acid, methoxy-
</synonym>
      <synonym>2-Methoxyacetic acid
</synonym>
      <synonym>ACETIC ACID, METHOXY
</synonym>
      <synonym>Acide methoxyacetique
</synonym>
      <synonym>acido metoxiacetico
</synonym>
      <synonym>Methoxy acetic acid
</synonym>
      <synonym>Methoxyessigsaure
</synonym>
      <synonym>Methoxyethanoic acid
</synonym>
      <synonym>NSC 7300
</synonym>
    </synonyms>
    <dsstox-id>DTXSID1031591</dsstox-id>
  </chemical>
  <chemical id="45b595fd-3289-4e80-89f0-0b480327df37">
    <casrn>461-55-2</casrn>
    <jchem-inchi-key>FERIUCNNQQJTOY-UHFFFAOYSA-M</jchem-inchi-key>
    <indigo-inchi-key>FERIUCNNQQJTOY-UHFFFAOYSA-M
</indigo-inchi-key>
    <preferred-name>Butyrate</preferred-name>
    <dsstox-id>DTXSID8040432</dsstox-id>
  </chemical>
  <chemical id="1b385714-10cb-4dd0-a3f2-b713b1cceda3">
    <casrn>58880-19-6</casrn>
    <jchem-inchi-key>RTKIYFITIVXBLE-QEQCGCAPSA-N</jchem-inchi-key>
    <indigo-inchi-key>RTKIYFITIVXBLE-QEQCGCAPSA-N
</indigo-inchi-key>
    <preferred-name>Trichostatin A</preferred-name>
    <synonyms>
      <synonym>TSA
</synonym>
    </synonyms>
    <dsstox-id>DTXSID6037063</dsstox-id>
  </chemical>
  <chemical id="b0e3ed4c-46c6-42b1-abea-1eb6741655f8">
    <casrn>99-66-1</casrn>
    <jchem-inchi-key>NIJJYAXOARWZEE-UHFFFAOYSA-N</jchem-inchi-key>
    <indigo-inchi-key>NIJJYAXOARWZEE-UHFFFAOYSA-N
</indigo-inchi-key>
    <preferred-name>Valproic acid</preferred-name>
    <synonyms>
      <synonym>VPA
</synonym>
      <synonym>Pentanoic acid, 2-propyl-
</synonym>
      <synonym>2-Propylpentanoic acid
</synonym>
      <synonym>2-Propylvaleriansaure
</synonym>
      <synonym>2-propylvaleric acid
</synonym>
      <synonym>4-Heptanecarboxylic acid
</synonym>
      <synonym>Acetic acid, dipropyl-
</synonym>
      <synonym>acide 2-propylvalerique
</synonym>
      <synonym>acido 2-propilvalerico
</synonym>
      <synonym>Depakine
</synonym>
      <synonym>Dipropylacetic acid
</synonym>
      <synonym>Ergenyl
</synonym>
      <synonym>Mylproin
</synonym>
      <synonym>n-Dipropylacetic acid
</synonym>
      <synonym>NSC 93819
</synonym>
      <synonym>VALERIC ACID, 2-PROPYL-
</synonym>
    </synonyms>
    <dsstox-id>DTXSID6023733</dsstox-id>
  </chemical>
  <chemical id="7e886828-9dc3-4538-bc2c-4ed595af87d7">
    <casrn>149647-78-9</casrn>
    <jchem-inchi-key>WAEXFXRVDQXREF-UHFFFAOYSA-N</jchem-inchi-key>
    <indigo-inchi-key>WAEXFXRVDQXREF-UHFFFAOYSA-N
</indigo-inchi-key>
    <preferred-name>Suberoylanilide hydroxamic acid</preferred-name>
    <synonyms>
      <synonym>vorinostat
</synonym>
      <synonym>Octanediamide, N-hydroxy-N'-phenyl-
</synonym>
      <synonym>SAHA
</synonym>
    </synonyms>
    <dsstox-id>DTXSID6041133</dsstox-id>
  </chemical>
  <chemical id="394f1cd7-fc3c-46b6-8d6d-b8efc70cd2ff">
    <casrn>209783-80-2</casrn>
    <jchem-inchi-key>INVTYAOGFAGBOE-UHFFFAOYSA-N</jchem-inchi-key>
    <indigo-inchi-key>INVTYAOGFAGBOE-UHFFFAOYSA-N
</indigo-inchi-key>
    <preferred-name>MS-275</preferred-name>
    <dsstox-id>DTXSID0041068</dsstox-id>
  </chemical>
  <chemical id="edfca0fe-1363-4fcf-adc4-1041304ea2d5">
    <casrn>183506-66-3</casrn>
    <jchem-inchi-key>JWOGUUIOCYMBPV-GMFLJSBRSA-N</jchem-inchi-key>
    <indigo-inchi-key>JWOGUUIOCYMBPV-LQJYRIKDSA-N
</indigo-inchi-key>
    <preferred-name>Apicidin</preferred-name>
    <synonyms>
      <synonym>(3S,6S,9S,15aR)-9-[(2S)-Butan-2-yl]-6-[(1-methoxy-1H-indol-3-yl)methyl]-3-(6-oxooctyl)octahydro-2H-pyrido[1,2-a][1,4,7,10]tetraazacyclododecine-1,4,7,10(3H,12H)-tetrone
</synonym>
      <synonym>Apicidin Ia
</synonym>
    </synonyms>
    <dsstox-id>DTXSID40274182</dsstox-id>
  </chemical>
  <chemical id="c82e461b-3399-4ea2-b778-0c68f1967d6e">
    <casrn>65277-42-1</casrn>
    <jchem-inchi-key>XMAYWYJOQHXEEK-OZXSUGGESA-N</jchem-inchi-key>
    <indigo-inchi-key>XMAYWYJOQHXEEK-OZXSUGGESA-N
</indigo-inchi-key>
    <preferred-name>Ketoconazole</preferred-name>
    <synonyms>
      <synonym>, 2R,4S-
</synonym>
      <synonym>Piperazine, 1-acetyl-4-[4-[[(2R,4S)-2-(2,4-dichlorophenyl)-2-(1H-imidazol-1-ylmethyl)-1,3-dioxolan-4-yl]methoxy]phenyl]-, rel-
</synonym>
      <synonym>(.+-.)-Ketoconazole
</synonym>
      <synonym>Brizoral
</synonym>
      <synonym>cis-1-Acetyl-4-[4-[[2-(2,4-dichlorophenyl)-2-(1H-imidazole-1-ylmethyl)-1,3-dioxolan-4-yl]methoxy]phenyl]piperazine
</synonym>
      <synonym>Ethanone, 1-[4-[4-[[(2R,4S)-2-(2,4-dichlorophenyl)-2-(1H-imidazol-1-ylmethyl)-1,3-dioxolan-4-yl]methoxy]phenyl]-1-piperazinyl]-, rel-
</synonym>
      <synonym>Fungarest
</synonym>
      <synonym>Fungoral
</synonym>
      <synonym>Ketoconazol
</synonym>
      <synonym>Ketoderm
</synonym>
      <synonym>Ketoisdin
</synonym>
      <synonym>Ketozoral
</synonym>
      <synonym>Nizoral
</synonym>
      <synonym>Onofin K
</synonym>
      <synonym>Orifungal M
</synonym>
      <synonym>Panfungol
</synonym>
      <synonym>Piperazine, 1-acetyl-4-[4-[[2-(2,4-dichlorophenyl)-2-(1H-imidazol-1-ylmethyl)-1,3-dioxolan-4-yl]methoxy]phenyl]-, cis-
</synonym>
      <synonym>Piperazine,1-acetyl-4-[4-[[(2R,4S)-2-(2,4-dichlorophenyl)-2-(1H-imidazol-1-ylmethyl)-1,3-dioxolan-4-yl]methoxy]phenyl]-, rel-
</synonym>
    </synonyms>
    <dsstox-id>DTXSID7029879</dsstox-id>
  </chemical>
  <chemical id="3e711165-fbf5-4666-b0cd-3a4835b56eaf">
    <casrn>65899-73-2</casrn>
    <jchem-inchi-key>QXHHHPZILQDDPS-UHFFFAOYNA-N</jchem-inchi-key>
    <indigo-inchi-key>QXHHHPZILQDDPS-UHFFFAOYSA-N
</indigo-inchi-key>
    <preferred-name>Tioconazole</preferred-name>
    <synonyms>
      <synonym>1H-Imidazole, 1-[2-[(2-chloro-3-thienyl)methoxy]-2-(2,4-dichlorophenyl)ethyl]-
</synonym>
      <synonym>(.+-.)-Tioconazole
</synonym>
      <synonym>Fungibacid
</synonym>
      <synonym>Gyno-Trosyd
</synonym>
      <synonym>New Straitus U
</synonym>
      <synonym>Tioconazol
</synonym>
      <synonym>Vagistat
</synonym>
      <synonym>Zoniden
</synonym>
    </synonyms>
    <dsstox-id>DTXSID3046619</dsstox-id>
  </chemical>
  <chemical id="17fd75c6-f49d-4990-b0c5-96f98e1b0d76">
    <casrn>22916-47-8</casrn>
    <jchem-inchi-key>BYBLEWFAAKGYCD-UHFFFAOYNA-N</jchem-inchi-key>
    <indigo-inchi-key>BYBLEWFAAKGYCD-UHFFFAOYSA-N
</indigo-inchi-key>
    <preferred-name>Miconazole</preferred-name>
    <synonyms>
      <synonym>1H-Imidazole, 1-[2-(2,4-dichlorophenyl)-2-[(2,4-dichlorophenyl)methoxy]ethyl]-
</synonym>
      <synonym>(.+-.)-Miconazole
</synonym>
      <synonym>Daktanol
</synonym>
      <synonym>Daktarin IV
</synonym>
      <synonym>Florid-F
</synonym>
      <synonym>Imidazole, 1-[2,4-dichloro-β-[(2,4-dichlorobenzyl)oxy]phenethyl]-
</synonym>
      <synonym>Lauriad
</synonym>
      <synonym>Miconazol
</synonym>
      <synonym>Monistat IV
</synonym>
      <synonym>NSC 170986
</synonym>
      <synonym>Zimybase
</synonym>
    </synonyms>
    <dsstox-id>DTXSID6023319</dsstox-id>
  </chemical>
  <chemical id="5c3a8267-38a4-49e5-88b6-4f72681c2cb7">
    <casrn>86386-73-4</casrn>
    <jchem-inchi-key>RFHAOTPXVQNOHP-UHFFFAOYSA-N</jchem-inchi-key>
    <indigo-inchi-key>RFHAOTPXVQNOHP-UHFFFAOYSA-N
</indigo-inchi-key>
    <preferred-name>Fluconazole</preferred-name>
    <synonyms>
      <synonym>FLC
</synonym>
      <synonym>1H-1,2,4-Triazole-1-ethanol, α-(2,4-difluorophenyl)-α-(1H-1,2,4-triazol-1-ylmethyl)-
</synonym>
    </synonyms>
    <dsstox-id>DTXSID3020627</dsstox-id>
  </chemical>
  <chemical id="53c1812e-2680-492a-8160-6db81b5bc17b">
    <casrn>137234-62-9</casrn>
    <jchem-inchi-key>BCEHBSKCWLPMDN-MGPLVRAMSA-N</jchem-inchi-key>
    <indigo-inchi-key>BCEHBSKCWLPMDN-MGPLVRAMSA-N
</indigo-inchi-key>
    <preferred-name>Voriconazole</preferred-name>
    <synonyms>
      <synonym>4-Pyrimidineethanol, alpha-(2,4-difluorophenyl)-5-fluoro-beta-methyl-alpha-(1H-1,2,4-triazol-1-ylmethyl)-, (alphaR,betaS)-
</synonym>
    </synonyms>
    <dsstox-id>DTXSID5046485</dsstox-id>
  </chemical>
  <chemical id="3a5d3298-0d23-4f0a-ae3b-43e84397f00a">
    <casrn>23593-75-1</casrn>
    <jchem-inchi-key>VNFPBHJOKIVQEB-UHFFFAOYSA-N</jchem-inchi-key>
    <indigo-inchi-key>VNFPBHJOKIVQEB-UHFFFAOYSA-N
</indigo-inchi-key>
    <preferred-name>Clotrimazole</preferred-name>
    <synonyms>
      <synonym>1H-Imidazole, 1-[(2-chlorophenyl)diphenylmethyl]-
</synonym>
      <synonym>1-(o-Chlorophenyldiphenylmethyl)imidazole
</synonym>
      <synonym>1-(o-Chlorotrityl)imidazole
</synonym>
      <synonym>1-[(2-Chlorophenyl)diphenylmethyl]-1H-imidazole
</synonym>
      <synonym>Canesten
</synonym>
      <synonym>Canifug
</synonym>
      <synonym>Clotrimazol
</synonym>
      <synonym>Desamix F
</synonym>
      <synonym>Diphenyl(2-chlorophenyl)(1-imidazolyl)methane
</synonym>
      <synonym>Empecid
</synonym>
      <synonym>Femcare
</synonym>
      <synonym>Gyne-Lotrimin
</synonym>
      <synonym>Gyne-Lotrimin 7
</synonym>
      <synonym>Imidazole, 1-(o-chloro-α,α-diphenylbenzyl)-
</synonym>
      <synonym>Lotrimin
</synonym>
      <synonym>Lotrimin AF Cream
</synonym>
      <synonym>Lotrimin AF Solution
</synonym>
      <synonym>Lotrimin Jock-Itch Cream
</synonym>
      <synonym>Lotrimin Jock-Itch Lotion
</synonym>
      <synonym>Monobaycuten
</synonym>
      <synonym>Mycelex
</synonym>
      <synonym>Mycelex G
</synonym>
      <synonym>Mycelex OTC
</synonym>
      <synonym>Mycelex Troche
</synonym>
      <synonym>Mycofug
</synonym>
      <synonym>Mycosporin
</synonym>
      <synonym>NSC 257473
</synonym>
      <synonym>Pedisafe
</synonym>
      <synonym>Plimycol
</synonym>
      <synonym>Rimazole
</synonym>
      <synonym>Tibatin
</synonym>
      <synonym>Trimysten
</synonym>
      <synonym>Veltrim
</synonym>
    </synonyms>
    <dsstox-id>DTXSID7029871</dsstox-id>
  </chemical>
  <chemical id="d4be046c-dc76-470c-88b0-19dbcf2b961c">
    <casrn>64-17-5</casrn>
    <jchem-inchi-key>LFQSCWFLJHTTHZ-UHFFFAOYSA-N</jchem-inchi-key>
    <indigo-inchi-key>LFQSCWFLJHTTHZ-UHFFFAOYSA-N
</indigo-inchi-key>
    <preferred-name>Ethanol</preferred-name>
    <synonyms>
      <synonym>Ethyl alcohol
</synonym>
      <synonym>AETHANOL
</synonym>
      <synonym>Alcare Hand Degermer
</synonym>
      <synonym>Alcohol
</synonym>
      <synonym>Alcohol anhydrous
</synonym>
      <synonym>Algrain
</synonym>
      <synonym>Anhydrol
</synonym>
      <synonym>Anhydrol PM 4085
</synonym>
      <synonym>Denatured alcohol
</synonym>
      <synonym>Denatured ethanol
</synonym>
      <synonym>Denatured ethyl alcohol
</synonym>
      <synonym>Desinfektol EL
</synonym>
      <synonym>Duplicating Fluid 100C.NPA
</synonym>
      <synonym>Esumiru WK 88
</synonym>
      <synonym>Ethicap
</synonym>
      <synonym>Ethyl hydrate
</synonym>
      <synonym>Ethyl hydroxide
</synonym>
      <synonym>Hinetoless
</synonym>
      <synonym>Infinity Pure
</synonym>
      <synonym>Jaysol S
</synonym>
      <synonym>Methylcarbinol
</synonym>
      <synonym>Molasses alcohol
</synonym>
      <synonym>NSC 85228
</synonym>
      <synonym>Potato alcohol
</synonym>
      <synonym>Sekundasprit
</synonym>
      <synonym>Sterillium Rub
</synonym>
      <synonym>SY Fresh M
</synonym>
      <synonym>Synasol
</synonym>
      <synonym>Tecsol C
</synonym>
      <synonym>UN 1170
</synonym>
      <synonym>UN1170
</synonym>
      <synonym>Vinic alcohol
</synonym>
      <synonym>EtOH
</synonym>
    </synonyms>
    <dsstox-id>DTXSID9020584</dsstox-id>
  </chemical>
  <chemical id="f9028234-cca9-40ce-b931-0dcb4232a506">
    <casrn>67-64-1</casrn>
    <jchem-inchi-key>CSCPPACGZOOCGX-UHFFFAOYSA-N</jchem-inchi-key>
    <indigo-inchi-key>CSCPPACGZOOCGX-UHFFFAOYSA-N
</indigo-inchi-key>
    <preferred-name>Acetone</preferred-name>
    <synonyms>
      <synonym>2-Propanone
</synonym>
      <synonym>acetona
</synonym>
      <synonym>Acetone A.R
</synonym>
      <synonym>DIMETHYL KETONE
</synonym>
      <synonym>Dimethylformaldehyde
</synonym>
      <synonym>Methyl ketone
</synonym>
      <synonym>NSC 135802
</synonym>
      <synonym>Propanone
</synonym>
      <synonym>Pyroacetic ether
</synonym>
      <synonym>UN 1090
</synonym>
      <synonym>β-Ketopropane
</synonym>
    </synonyms>
    <dsstox-id>DTXSID8021482</dsstox-id>
  </chemical>
  <chemical id="37b18a87-9b8f-4c93-9934-d84d3c879ba4">
    <casrn>NOCAS</casrn>
    <jchem-inchi-key></jchem-inchi-key>
    <indigo-inchi-key>
</indigo-inchi-key>
    <preferred-name>Lipopolysaccharride</preferred-name>
    <synonyms>
      <synonym>Lipopolysaccharide (LPS)
</synonym>
    </synonyms>
    <dsstox-id>DTXSID4036695</dsstox-id>
  </chemical>
  <chemical id="52d84643-5dd7-40af-8b82-039f7df4bcbd">
    <casrn>137-26-8</casrn>
    <jchem-inchi-key>KUAZQDVKQLNFPE-UHFFFAOYSA-N</jchem-inchi-key>
    <indigo-inchi-key>KUAZQDVKQLNFPE-UHFFFAOYSA-N
</indigo-inchi-key>
    <preferred-name>Bis(dimethylaminothiocarbonyl) disulfide</preferred-name>
    <synonyms>
      <synonym>Tetramethylthiouram disulfide
</synonym>
      <synonym>Thioperoxydicarbonic diamide, ([(H2N)C(S)]2S2), tetramethyl-
</synonym>
      <synonym>AApirol
</synonym>
      <synonym>Aatiram
</synonym>
      <synonym>Accel TMT
</synonym>
      <synonym>Accel TT
</synonym>
      <synonym>Accelerant T
</synonym>
      <synonym>Accelerator T
</synonym>
      <synonym>Accelerator Thiuram
</synonym>
      <synonym>Aceto TETD
</synonym>
      <synonym>Arasan 50 red
</synonym>
      <synonym>Arasan 70-S Red
</synonym>
      <synonym>Arasan M
</synonym>
      <synonym>Arasan-SF
</synonym>
      <synonym>Basultra
</synonym>
      <synonym>Betoxin
</synonym>
      <synonym>Bis(dimethylaminothiocarbonyl)disulfide
</synonym>
      <synonym>Bis(dimethylthiocarbamoyl) disulfide
</synonym>
      <synonym>BIS(DIMETHYLTHIOCARBAMYL) DISULFIDE
</synonym>
      <synonym>Cunitex
</synonym>
      <synonym>Disulfide, bis(dimethylthiocarbamoyl)
</synonym>
      <synonym>Ekagom TB
</synonym>
      <synonym>Falitiram
</synonym>
      <synonym>Ferna-Col
</synonym>
      <synonym>Fernasan
</synonym>
      <synonym>Fernasan A
</synonym>
      <synonym>Fernide
</synonym>
      <synonym>Formalsol
</synonym>
      <synonym>Granuflo
</synonym>
      <synonym>Hermat TMT
</synonym>
      <synonym>Hexathir
</synonym>
      <synonym>Kregasan
</synonym>
      <synonym>Mercuram
</synonym>
      <synonym>Methyl Thiram
</synonym>
      <synonym>Methyl Tuads
</synonym>
      <synonym>Metiurac
</synonym>
      <synonym>N,N,N',N'-Tetramethylthiuram disulfide
</synonym>
      <synonym>Nobecutan
</synonym>
      <synonym>Nocceler TT
</synonym>
      <synonym>Nomersan
</synonym>
      <synonym>Normersan
</synonym>
      <synonym>NSC 1771
</synonym>
      <synonym>NSC 49512
</synonym>
      <synonym>NSC 59637
</synonym>
      <synonym>NSC 622696
</synonym>
      <synonym>Orac TMTD
</synonym>
      <synonym>Perkacit TMTD
</synonym>
      <synonym>Pol-Thiuram
</synonym>
      <synonym>Polyram ultra
</synonym>
      <synonym>Pomarsol
</synonym>
      <synonym>Pomarsol Forte
</synonym>
      <synonym>Pomasol
</synonym>
      <synonym>Puralin
</synonym>
      <synonym>Radothiram
</synonym>
      <synonym>Radotiram
</synonym>
      <synonym>Rezifilm
</synonym>
      <synonym>Rhenogran TMTD
</synonym>
      <synonym>Rhenogran TMTD 80
</synonym>
      <synonym>Rhodiauram
</synonym>
      <synonym>Robac TMT
</synonym>
      <synonym>Royal TMTD
</synonym>
      <synonym>Sadoplon
</synonym>
      <synonym>Sadoplon 75
</synonym>
      <synonym>Sanceler TT
</synonym>
      <synonym>Soxinol TT
</synonym>
      <synonym>Spotrete
</synonym>
      <synonym>Tetramethyl thioperoxydicarbonic acid diamide
</synonym>
      <synonym>TETRAMETHYL THIOPEROXYDICARBONIC DIAMIDE
</synonym>
      <synonym>Tetramethylthioperoxydicarbonic diamide
</synonym>
      <synonym>Tetramethylthiuram bisulfide
</synonym>
      <synonym>Tetramethylthiuram disulfide
</synonym>
      <synonym>Tetramethylthiuram disulphide
</synonym>
      <synonym>Tetrasipton
</synonym>
      <synonym>Thillate
</synonym>
      <synonym>Thioperoxydicarbonic diamide ([(H2N)C(S)]2S2), N,N,N',N'-tetramethyl-
</synonym>
      <synonym>THIOPEROXYDICARBONIC DIAMIDE TETRAMETHYL-
</synonym>
      <synonym>Thioperoxydicarbonic diamide, tetramethyl-
</synonym>
      <synonym>Thiosan
</synonym>
      <synonym>Thioscabin
</synonym>
      <synonym>Thiram B
</synonym>
      <synonym>Thirame
</synonym>
      <synonym>Thirasan
</synonym>
      <synonym>Thiride
</synonym>
      <synonym>Thiulin
</synonym>
      <synonym>Thiurad
</synonym>
      <synonym>Thiuram
</synonym>
      <synonym>Thiuram D
</synonym>
      <synonym>Thiuram disulfide, tetramethyl-
</synonym>
      <synonym>Thiuram M
</synonym>
      <synonym>Thiuram MDP
</synonym>
      <synonym>Thiuram TMTD
</synonym>
      <synonym>Thiuramin
</synonym>
      <synonym>Thiuramyl
</synonym>
      <synonym>Thylate
</synonym>
      <synonym>Tiradin
</synonym>
      <synonym>Tiuramyl
</synonym>
      <synonym>Trametan
</synonym>
      <synonym>Tridipam
</synonym>
      <synonym>Tripomol
</synonym>
      <synonym>Tripomol 80
</synonym>
      <synonym>Tulisan
</synonym>
      <synonym>Tyradin
</synonym>
      <synonym>Vulcafor TMT
</synonym>
      <synonym>Vulcafor TMTD
</synonym>
      <synonym>Vulkacit DTMT
</synonym>
      <synonym>Vulkacit Th
</synonym>
      <synonym>Vulkacit thiuram
</synonym>
      <synonym>Vulkacit Thiuram C
</synonym>
      <synonym>Vulkacit Thiuram TMTD
</synonym>
      <synonym>Vulkafil TMTD
</synonym>
      <synonym>Vulkafil ZN 96TT09
</synonym>
      <synonym>Vulkazam S
</synonym>
      <synonym>Vulkazit Thiuram
</synonym>
      <synonym>Zaprawa Nasienna T
</synonym>
      <synonym>Thioperoxydicarbonic diamide ([(H2N)C(S)]2S2), tetramethyl-
</synonym>
    </synonyms>
    <dsstox-id>DTXSID5021332</dsstox-id>
  </chemical>
  <chemical id="68936bbd-cc3f-4ee6-804c-91ff19d86fdc">
    <casrn>97-77-8</casrn>
    <jchem-inchi-key>AUZONCFQVSMFAP-UHFFFAOYSA-N</jchem-inchi-key>
    <indigo-inchi-key>AUZONCFQVSMFAP-UHFFFAOYSA-N
</indigo-inchi-key>
    <preferred-name>Tetraethylthiuram disulfide</preferred-name>
    <synonyms>
      <synonym>Tetraethylthiuram disulfide
</synonym>
      <synonym>Thioperoxydicarbonic diamide, ([(H2N)C(S)]2S2), tetraethyl-
</synonym>
      <synonym>1,1'-Dithiobis(N,N-diethylthioformamide)
</synonym>
      <synonym>Abstensil
</synonym>
      <synonym>Abstinil
</synonym>
      <synonym>Abstinyl
</synonym>
      <synonym>Accel TET
</synonym>
      <synonym>Accel TET-R
</synonym>
      <synonym>Akrochem TETD
</synonym>
      <synonym>Alcophobin
</synonym>
      <synonym>Antabus
</synonym>
      <synonym>Antabuse
</synonym>
      <synonym>Antadix
</synonym>
      <synonym>Antaethyl
</synonym>
      <synonym>Antalcol
</synonym>
      <synonym>Antetan
</synonym>
      <synonym>Antetil
</synonym>
      <synonym>Anticol
</synonym>
      <synonym>Antietanol
</synonym>
      <synonym>Antietil
</synonym>
      <synonym>Antikol
</synonym>
      <synonym>Antivitium
</synonym>
      <synonym>Aversan
</synonym>
      <synonym>Averzan
</synonym>
      <synonym>Bis(diethylthiocarbamoyl) disulfide
</synonym>
      <synonym>Bis(N,N-diethylthiocarbamoyl) disulfide
</synonym>
      <synonym>bis-(N,N-Diethylthiocarbamoyl)disulfide
</synonym>
      <synonym>Contralin
</synonym>
      <synonym>Cronetal
</synonym>
      <synonym>Dicupral
</synonym>
      <synonym>Disulfide, bis(diethylthiocarbamoyl)
</synonym>
      <synonym>Disulfirame
</synonym>
      <synonym>disulfiramo
</synonym>
      <synonym>Ekagom DTET
</synonym>
      <synonym>Ekagom TEDS
</synonym>
      <synonym>Ekagom TETDS
</synonym>
      <synonym>Espenal
</synonym>
      <synonym>Esperal
</synonym>
      <synonym>Ethyl Thiram
</synonym>
      <synonym>Ethyl Thiurad
</synonym>
      <synonym>Ethyl Tuads
</synonym>
      <synonym>Ethyl Tuex
</synonym>
      <synonym>Exhoran
</synonym>
      <synonym>Exhorran
</synonym>
      <synonym>Krotenal
</synonym>
      <synonym>N,N,N',N'-Tetraethylthiuram disulfide
</synonym>
      <synonym>Nocceler TED
</synonym>
      <synonym>Nocceler TET
</synonym>
      <synonym>Nocceler TET-G
</synonym>
      <synonym>NSC 25953
</synonym>
      <synonym>Refusal
</synonym>
      <synonym>Sanceler TET
</synonym>
      <synonym>Sanceler TET-G
</synonym>
      <synonym>Soxinol TET
</synonym>
      <synonym>Stopetyl
</synonym>
      <synonym>Tetradin
</synonym>
      <synonym>Tetradine
</synonym>
      <synonym>Tetraethyldithiuram disulfide
</synonym>
      <synonym>Tetraethylthioperoxydicarbonic diamide
</synonym>
      <synonym>Tetraethylthiram disulfide
</synonym>
      <synonym>Tetraethylthiuram
</synonym>
      <synonym>Tetraethylthiuram sulfide
</synonym>
      <synonym>Tetraethylthiuramdisulfide
</synonym>
      <synonym>Tetraetil
</synonym>
      <synonym>Teturam
</synonym>
      <synonym>Teturamin
</synonym>
      <synonym>Thioperoxydicarbonic diamide ([(H2N)C(S)]2S2), N,N,N',N'-tetraethyl-
</synonym>
      <synonym>THIOPEROXYDICARBONIC DIAMIDE, TETRAETHYL-
</synonym>
      <synonym>Thiuram E
</synonym>
      <synonym>Thiuranide
</synonym>
      <synonym>Thioperoxydicarbonic diamide ([(H2N)C(S)]2S2), tetraethyl-
</synonym>
    </synonyms>
    <dsstox-id>DTXSID1021322</dsstox-id>
  </chemical>
  <chemical id="ef79bd3b-1e87-456f-80f6-cbee13d75ada">
    <casrn>14484-64-1</casrn>
    <jchem-inchi-key>WHDGWKAJBYRJJL-UHFFFAOYSA-K</jchem-inchi-key>
    <indigo-inchi-key>WHDGWKAJBYRJJL-UHFFFAOYSA-K
</indigo-inchi-key>
    <preferred-name>Ferbam</preferred-name>
    <synonyms>
      <synonym>Ferric dimethyldithiocarbamate
</synonym>
    </synonyms>
    <dsstox-id>DTXSID8020624</dsstox-id>
  </chemical>
  <chemical id="a8074874-710d-4e99-ad9e-365ba74b1adc">
    <casrn>8018-01-7</casrn>
    <jchem-inchi-key></jchem-inchi-key>
    <indigo-inchi-key>
</indigo-inchi-key>
    <preferred-name>Mancozeb</preferred-name>
    <synonyms>
      <synonym>Manganese, [[2-[(dithiocarboxy)amino]ethyl]carbamodithioato(2-)-κS,κS']-, mixt. with [[2-[(dithiocarboxy)amino]ethyl]carbamodithioato(2-)-κS,κS']zinc
</synonym>
      <synonym>[[1,2-Ethanediylbis[carbamodithioato]](2-)]-manganese mixt. with zinc
</synonym>
      <synonym>Carbamic acid, ethylenebis[dithio-, manganese zinc complex
</synonym>
      <synonym>Carmazine
</synonym>
      <synonym>Diesen M
</synonym>
      <synonym>Dithane
</synonym>
      <synonym>Dithane 945
</synonym>
      <synonym>Dithane DG
</synonym>
      <synonym>Dithane F
</synonym>
      <synonym>Dithane F 45
</synonym>
      <synonym>Dithane M 45
</synonym>
      <synonym>Dithane M80
</synonym>
      <synonym>Dithane S 60
</synonym>
      <synonym>Dithane SPC
</synonym>
      <synonym>Dithane ultra
</synonym>
      <synonym>Ethylenebis(dithiocarbamic acid)manganese zinc complex
</synonym>
      <synonym>Green-daisen M
</synonym>
      <synonym>Indofil M 45
</synonym>
      <synonym>Karamate
</synonym>
      <synonym>Karamate N
</synonym>
      <synonym>Kascade
</synonym>
      <synonym>Liro manzeb
</synonym>
      <synonym>Mancomix
</synonym>
      <synonym>Mancosan
</synonym>
      <synonym>Mancozan
</synonym>
      <synonym>Mancozi
</synonym>
      <synonym>Maneb-zinc
</synonym>
      <synonym>Manganese ethylenebis(dithiocarbamate)(polymeric)complex with zinc salt
</synonym>
      <synonym>Manganese, [[1,2-ethanediylbis[carbamodithioato]](2-)]-, mixt. with [[1,2-ethanediylbis[carbamodithioato]](2-)]zinc
</synonym>
      <synonym>Manganese, [[1,2-ethanediylbis[carbamodithioato]](2-)]-, mixture with [[1,2-ethanediylbis(carbamodithioato)](2-)]zinc
</synonym>
      <synonym>Manganese, [N-[2-[(dithiocarboxy)amino]ethyl]carbamodithioato(2-)-κS,κS']-, mixt. with [N-[2-[(dithiocarboxy)amino]ethyl]carbamodithioato(2-)-κS,κS']zinc
</synonym>
      <synonym>Manganese-zinc ethylenebis(dithiocarbamate)
</synonym>
      <synonym>Mankogal
</synonym>
      <synonym>Manoseb
</synonym>
      <synonym>Manzate 200
</synonym>
      <synonym>Manzidan
</synonym>
      <synonym>Milcozebe
</synonym>
      <synonym>Mycotrin
</synonym>
      <synonym>Nemispor
</synonym>
      <synonym>Novozir MN
</synonym>
      <synonym>Novozir MN 80
</synonym>
      <synonym>Othane M 45
</synonym>
      <synonym>Pencozeb
</synonym>
      <synonym>Penncozeb
</synonym>
      <synonym>Pennfluid
</synonym>
      <synonym>Sancozeb
</synonym>
      <synonym>Sandozeb Pepite
</synonym>
      <synonym>Tanzeo M 45
</synonym>
      <synonym>Tritogol MZ
</synonym>
      <synonym>Vondozeb
</synonym>
      <synonym>Zimanat
</synonym>
      <synonym>Ziman-Dithane
</synonym>
      <synonym>Zimaneb
</synonym>
      <synonym>Zinc ion coordinated manganese ethylene-bisdithiocarbamate
</synonym>
      <synonym>Zinc manganese ethylenebisdithiocarbamate
</synonym>
      <synonym>Zineb-maneb mixt.
</synonym>
    </synonyms>
    <dsstox-id>DTXSID0034695</dsstox-id>
  </chemical>
  <chemical id="06194ce4-a7de-4b8d-834e-1050082ebe8e">
    <casrn>12427-38-2</casrn>
    <jchem-inchi-key>YKSNLCVSTHTHJA-UHFFFAOYSA-L</jchem-inchi-key>
    <indigo-inchi-key>YKSNLCVSTHTHJA-UHFFFAOYSA-L
</indigo-inchi-key>
    <preferred-name>Maneb</preferred-name>
    <synonyms>
      <synonym>Manganese ethylenebisthiocarbamate
</synonym>
      <synonym>Manganese, [[2-[(dithiocarboxy)amino]ethyl]carbamodithioato(2-)-κS,κS']-
</synonym>
      <synonym>((1,2 ethanediylbis(carbamodithioato)(2-))manganese
</synonym>
      <synonym>(1,2 ethanediylbis(carbamodithioato)(2-))manganese
</synonym>
      <synonym>[1,2-Ethanediylbis[carbamodithioato](2-)]manganese
</synonym>
      <synonym>1,2-Ethanediylbiscarbamodithioic acid, manganese complex
</synonym>
      <synonym>1,2-Ethylenediylbis(carbamodithioato)manganese
</synonym>
      <synonym>AAmangan
</synonym>
      <synonym>Agrox flowable
</synonym>
      <synonym>Agrox N-M
</synonym>
      <synonym>Carbamodithioic acid, 1,2-ethanediylbis-, manganese(2+) salt (1:1)
</synonym>
      <synonym>Dithane M 22
</synonym>
      <synonym>Ethylenebis[dithiocarbamic acid] manganous salt
</synonym>
      <synonym>Graneor
</synonym>
      <synonym>MANEB OR MANEB PREPARATIONS, STABILIZED
</synonym>
      <synonym>Maneb, or maneb preparations
</synonym>
      <synonym>Manebgan
</synonym>
      <synonym>Manesan
</synonym>
      <synonym>Manganese ethylene-1,2-dithiocarbamate
</synonym>
      <synonym>Manganese, [[1,2-ethanediylbis(carbamodithioato)](2-)]-
</synonym>
      <synonym>Manganese, [[1,2-ethanediylbis[carbamodithioato]](2-)]-
</synonym>
      <synonym>MANGANESE, [ETHYLENEBIS(DITHIOCARBAMOTO)]-
</synonym>
      <synonym>Manganese, [ethylenebis[dithiocarbamato]]-
</synonym>
      <synonym>Manganese, [N-[2-[(dithiocarboxy)amino]ethyl]carbamodithioato(2-)-κS,κS']-
</synonym>
      <synonym>Manganese, ethylenebis(dithiocarbamato)
</synonym>
      <synonym>Manganous ethylenebis[dithiocarbamate]
</synonym>
      <synonym>Manzate
</synonym>
      <synonym>Manzate D
</synonym>
      <synonym>NM Drill Box
</synonym>
      <synonym>Plantifog 160M
</synonym>
      <synonym>Polyram M
</synonym>
      <synonym>Rhodianebe
</synonym>
      <synonym>Trimangol
</synonym>
      <synonym>Trimangol 80
</synonym>
      <synonym>Tritogol M
</synonym>
      <synonym>UN 2968
</synonym>
      <synonym>ZZ-Maneb Col
</synonym>
    </synonyms>
    <dsstox-id>DTXSID9020794</dsstox-id>
  </chemical>
  <chemical id="713b781b-2afc-4666-aa37-18cc6d756558">
    <casrn>142-59-6</casrn>
    <jchem-inchi-key>UQJQVUOTMVCFHX-UHFFFAOYSA-L</jchem-inchi-key>
    <indigo-inchi-key>UQJQVUOTMVCFHX-UHFFFAOYSA-L
</indigo-inchi-key>
    <preferred-name>Nabam-sodium</preferred-name>
    <synonyms>
      <synonym>Nabam (Ethylenebisdithiocarbamate, disodium) (Carbamodithioic acid, 1,2-ethanediylbis-, disodium)
</synonym>
    </synonyms>
    <dsstox-id>DTXSID5020603</dsstox-id>
  </chemical>
  <chemical id="c4f2f7ab-b58d-49cc-bbd9-ccac2eba9a0b">
    <casrn>137-30-4</casrn>
    <jchem-inchi-key>DUBNHZYBDBBJHD-UHFFFAOYSA-L</jchem-inchi-key>
    <indigo-inchi-key>DUBNHZYBDBBJHD-UHFFFAOYSA-L
</indigo-inchi-key>
    <preferred-name>Ziram</preferred-name>
    <synonyms>
      <synonym>Zinc, bis(N,N-dimethylcarbamodithioato-S,S')-, (T-4)-
</synonym>
      <synonym>Zinc dimethyldithiocarbamate
</synonym>
      <synonym>Zinc, bis(dimethylcarbamodithioato-κS,κS')-, (T-4)-
</synonym>
      <synonym>Aaprotect
</synonym>
      <synonym>Aavolex
</synonym>
      <synonym>Accelerator L
</synonym>
      <synonym>Accelerator MZX
</synonym>
      <synonym>Aceto ZDED
</synonym>
      <synonym>Aceto ZDMD
</synonym>
      <synonym>Alcobam ZM
</synonym>
      <synonym>Ancazate ME
</synonym>
      <synonym>bis(Dimethylcarbamodithioato-S,S')zinc
</synonym>
      <synonym>Bis(dimethyldithiocarbamato)zinc
</synonym>
      <synonym>Carbamodithioic acid, dimethyl-, zinc salt
</synonym>
      <synonym>Carbazinc
</synonym>
      <synonym>Corona Corozate
</synonym>
      <synonym>Corozate
</synonym>
      <synonym>Crittam
</synonym>
      <synonym>Cuman L
</synonym>
      <synonym>DIMETHYLDITHIOCARBAMATE, ZINC
</synonym>
      <synonym>DITHIOCARBAMATE, DIMETHYL-, ZINC
</synonym>
      <synonym>Fuclasin
</synonym>
      <synonym>Fuclasin-Ultra
</synonym>
      <synonym>Fuklasin
</synonym>
      <synonym>Fulasin
</synonym>
      <synonym>Hermat ZDM
</synonym>
      <synonym>Hexazir
</synonym>
      <synonym>Karbam White
</synonym>
      <synonym>Methasan
</synonym>
      <synonym>Methazate
</synonym>
      <synonym>Methyl zimate
</synonym>
      <synonym>Methyl zineb
</synonym>
      <synonym>Methyl Ziram
</synonym>
      <synonym>Molurame
</synonym>
      <synonym>Mycronil
</synonym>
      <synonym>Nocceler PZ
</synonym>
      <synonym>NSC 737
</synonym>
      <synonym>Octocure ZDM 50
</synonym>
      <synonym>Orchard brand Ziram
</synonym>
      <synonym>Perkacit ZDMC
</synonym>
      <synonym>Pomarzol Z-forte
</synonym>
      <synonym>Rhenogran ZDMC 80
</synonym>
      <synonym>Rhodiacid
</synonym>
      <synonym>Rodisan
</synonym>
      <synonym>Sanceler PZ
</synonym>
      <synonym>Soxinal PZ
</synonym>
      <synonym>Soxinol PZ
</synonym>
      <synonym>Trikagol
</synonym>
      <synonym>Ultra Zinc DMC
</synonym>
      <synonym>Vancide MZ 96
</synonym>
      <synonym>Vulcacure ZM
</synonym>
      <synonym>Vulkacit L
</synonym>
      <synonym>Vulkacite L
</synonym>
      <synonym>Zarlate
</synonym>
      <synonym>Z-C Spray
</synonym>
      <synonym>Zerlate
</synonym>
      <synonym>Zinc bis(dimethyldithiocarbamate)
</synonym>
      <synonym>ZINC BIS(N,N-DIMETHYLDITHIOCARBAMATE)
</synonym>
      <synonym>ZINC, BIS(DIMETHYL CARBAMODITHIOATO-S,S')-,(T-4)-
</synonym>
      <synonym>Zinc, bis(dimethylcarbamodithioato-S,S')-, (T-4)-
</synonym>
      <synonym>Zinc, bis(dimethylcarbamodithioato-S,S'-, (t-4)
</synonym>
      <synonym>Zinc, bis(dimethyldithiocarbamato)-
</synonym>
      <synonym>Ziradin
</synonym>
      <synonym>Zirberk
</synonym>
      <synonym>Zirthane
</synonym>
    </synonyms>
    <dsstox-id>DTXSID0021464</dsstox-id>
  </chemical>
  <chemical id="ac22ec0f-5f80-4f2f-b45a-a43988033004">
    <casrn>12122-67-7</casrn>
    <jchem-inchi-key>AMHNZOICSMBGDH-UHFFFAOYSA-L</jchem-inchi-key>
    <indigo-inchi-key>AMHNZOICSMBGDH-UHFFFAOYSA-L
</indigo-inchi-key>
    <preferred-name>Zineb</preferred-name>
    <synonyms>
      <synonym>Zinc, [ethylenebis[dithiocarbamato]]-
</synonym>
      <synonym>Zinc, [[2-[(dithiocarboxy)amino]ethyl]carbamodithioato(2-)-kappaS,kappaS']-
</synonym>
      <synonym>((1,2-Ethanediylbis(carbamodithioato))(2-))zinc
</synonym>
      <synonym>[[1,2-Ethanediylbis[carbamodithioate]](2-)] zinc
</synonym>
      <synonym>1,2-Ethanediylbiscarbamodithioic acid, zinc complex
</synonym>
      <synonym>Aaphytora
</synonym>
      <synonym>Aphytora
</synonym>
      <synonym>Aspor C
</synonym>
      <synonym>Asporum
</synonym>
      <synonym>Azzurro
</synonym>
      <synonym>Blizene
</synonym>
      <synonym>Carbadine
</synonym>
      <synonym>Carbamodithioic acid, 1,2-ethanediylbis-, zinc complex
</synonym>
      <synonym>Carbamodithioic acid, 1,2-ethanediylbis-, zinc salt
</synonym>
      <synonym>Crittox
</synonym>
      <synonym>Cynkotox
</synonym>
      <synonym>Deikusol
</synonym>
      <synonym>Dithane Z
</synonym>
      <synonym>Dithane Z 78
</synonym>
      <synonym>Ethylenebis[dithiocarbamato]zinc
</synonym>
      <synonym>Ethylenebis[dithiocarbamic acid] zinc salt
</synonym>
      <synonym>Fungo-Pulvit
</synonym>
      <synonym>Hexathane
</synonym>
      <synonym>Indofil Z 78
</synonym>
      <synonym>Lirotan
</synonym>
      <synonym>Lonacol
</synonym>
      <synonym>Novozir
</synonym>
      <synonym>Novozir N
</synonym>
      <synonym>Novozir N 50
</synonym>
      <synonym>NSC 49513
</synonym>
      <synonym>Parzate zineb
</synonym>
      <synonym>Perozin
</synonym>
      <synonym>Perozin 75B
</synonym>
      <synonym>Perozine
</synonym>
      <synonym>Perozine 75B
</synonym>
      <synonym>Pilzol SZ
</synonym>
      <synonym>Polyram Z
</synonym>
      <synonym>Thionic M
</synonym>
      <synonym>Tiezene
</synonym>
      <synonym>Tritoftorol
</synonym>
      <synonym>Turbair Zineb Fungicide
</synonym>
      <synonym>Zebenide
</synonym>
      <synonym>Zinc ethylenebis(dithiocarbamate)
</synonym>
      <synonym>Zinc ethylenebis[dithiocarbamate]
</synonym>
      <synonym>Zinc N,N'-ethylenebisdithiocarbamate
</synonym>
      <synonym>Zinc, [[1,2-ethanediylbis(carbamodithioato)](2-)]-
</synonym>
      <synonym>Zinc, [[1,2-ethanediylbis[carbamodithioato]](2-)]-
</synonym>
      <synonym>Zinc, [N-[2-[(dithiocarboxy)amino]ethyl]carbamodithioato(2-)-kappaS,kappaS']-
</synonym>
      <synonym>Zinosan
</synonym>
    </synonyms>
    <dsstox-id>DTXSID5021465</dsstox-id>
  </chemical>
  <chemical id="1c808ebb-e1d1-4ba6-97a7-16e8741ebb17">
    <casrn>591-35-5</casrn>
    <jchem-inchi-key>VPOMSPZBQMDLTM-UHFFFAOYSA-N</jchem-inchi-key>
    <indigo-inchi-key>VPOMSPZBQMDLTM-UHFFFAOYSA-N
</indigo-inchi-key>
    <preferred-name>3,5-Dichlorophenol</preferred-name>
    <synonyms>
      <synonym>Phenol, 3,5-dichloro-
</synonym>
      <synonym>1-Hydroxy-3,5-dichlorobenzene
</synonym>
      <synonym>3,5-Dichlorphenol
</synonym>
      <synonym>3,5-diclorofenol
</synonym>
      <synonym>NSC 60649
</synonym>
    </synonyms>
    <dsstox-id>DTXSID2025006</dsstox-id>
  </chemical>
  <chemical id="cb50622e-4bb6-4649-99af-23de0c9a9985">
    <casrn>51-28-5</casrn>
    <jchem-inchi-key>UFBJCMHMOXMLKC-UHFFFAOYSA-N</jchem-inchi-key>
    <indigo-inchi-key>UFBJCMHMOXMLKC-UHFFFAOYSA-N
</indigo-inchi-key>
    <preferred-name>2,4-Dinitrophenol</preferred-name>
    <synonyms>
      <synonym>DNP
</synonym>
      <synonym>1,3-Dinitro-4-hydroxybenzene
</synonym>
      <synonym>1-Hydroxy-2,4-dinitrobenzene
</synonym>
      <synonym>2,4-dinitrofenol
</synonym>
      <synonym>Aldifen
</synonym>
      <synonym>Dinitrophenol
</synonym>
      <synonym>DINITROPHENOL, 2,4-
</synonym>
      <synonym>Dinofan
</synonym>
      <synonym>Fenoxyl Carbon N
</synonym>
      <synonym>NSC 1532
</synonym>
      <synonym>Phenol, α-dinitro-
</synonym>
      <synonym>UN 1320
</synonym>
      <synonym>UN 1599
</synonym>
      <synonym>α-Dinitrophenol
</synonym>
      <synonym>Phenol, 2,4-dinitro-
</synonym>
    </synonyms>
    <dsstox-id>DTXSID0020523</dsstox-id>
  </chemical>
  <chemical id="62d92369-ea57-4734-ba08-d70d0d98d488">
    <casrn>87-86-5</casrn>
    <jchem-inchi-key>IZUPBVBPLAPZRR-UHFFFAOYSA-N</jchem-inchi-key>
    <indigo-inchi-key>IZUPBVBPLAPZRR-UHFFFAOYSA-N
</indigo-inchi-key>
    <preferred-name>Pentachlorophenol</preferred-name>
    <synonyms>
      <synonym>PCP
</synonym>
      <synonym>Phenol, pentachloro-
</synonym>
      <synonym>1-Hydroxy-2,3,4,5,6-pentachlorobenzene
</synonym>
      <synonym>1-Hydroxypentachlorobenzene
</synonym>
      <synonym>Chlorophenasic acid
</synonym>
      <synonym>CHLOROPHENATE
</synonym>
      <synonym>Dowicide EC 7
</synonym>
      <synonym>Dura Treet II
</synonym>
      <synonym>Fungifen
</synonym>
      <synonym>Grundier Arbezol
</synonym>
      <synonym>Lauxtol
</synonym>
      <synonym>Liroprem
</synonym>
      <synonym>NSC 263497
</synonym>
      <synonym>Penchlorol
</synonym>
      <synonym>Pentachlorphenol
</synonym>
      <synonym>Perchlorophenol
</synonym>
      <synonym>Permasan
</synonym>
      <synonym>Phenol, 2,3,4,5,6-pentachloro-
</synonym>
      <synonym>Pole topper
</synonym>
      <synonym>Pole topper fluid
</synonym>
      <synonym>Preventol P
</synonym>
      <synonym>Santophen 20
</synonym>
      <synonym>Satophen
</synonym>
      <synonym>UN 3155
</synonym>
      <synonym>Witophen P
</synonym>
      <synonym>Woodtreat A
</synonym>
      <synonym>2,3,4,5,6-Pentachlorophenol
</synonym>
    </synonyms>
    <dsstox-id>DTXSID7021106</dsstox-id>
  </chemical>
  <chemical id="5f88bcb3-ce21-4f23-a718-048bd6093c2a">
    <casrn>3380-34-5</casrn>
    <jchem-inchi-key>XEFQLINVKFYRCS-UHFFFAOYSA-N</jchem-inchi-key>
    <indigo-inchi-key>XEFQLINVKFYRCS-UHFFFAOYSA-N
</indigo-inchi-key>
    <preferred-name>Triclosan</preferred-name>
    <synonyms>
      <synonym>5-Chloro-2-(2,4-dichlorophenoxy)phenol
</synonym>
      <synonym>Phenol, 5-chloro-2-(2,4-dichlorophenoxy)-
</synonym>
      <synonym>2, 4, 4'-Trichloro-2'-hydroxydiphenylether
</synonym>
      <synonym>2,2'-Oxybis(1',5'-dichlorophenyl-5-chlorophenol)
</synonym>
      <synonym>2,4,4'-TRICHLORO-2'-HYDROXY DIPHENYLETHER
</synonym>
      <synonym>2',4',4-Trichloro-2-hydroxydiphenyl ether
</synonym>
      <synonym>2',4,4'-Trichloro-2-hydroxydiphenyl ether
</synonym>
      <synonym>2,4,4'-Trichloro-2'-hydroxydiphenyl ether
</synonym>
      <synonym>2'-Hydroxy-2,4,4'-trichlorodiphenyl ether
</synonym>
      <synonym>2-Hydroxy-2',4,4'-trichlorodiphenyl ether
</synonym>
      <synonym>3-Chloro-6-(2,4-dichlorophenoxy)phenol
</synonym>
      <synonym>4-Chloro-2-hydroxyphenyl 2,4-dichlorophenyl ether
</synonym>
      <synonym>5-Chloro-2-(2', 4'-dichlorophenoxy) phenol
</synonym>
      <synonym>Aquasept
</synonym>
      <synonym>Bacti-Stat soap
</synonym>
      <synonym>Cansan TCH
</synonym>
      <synonym>DIPHENYL ETHER, 2,4,4'-TRICHLORO-2'-HYDROXY-
</synonym>
      <synonym>Irgacare MP
</synonym>
      <synonym>Irgacide LP 10
</synonym>
      <synonym>Irgaguard B 1000
</synonym>
      <synonym>Irgaguard B 1325
</synonym>
      <synonym>Irgasan
</synonym>
      <synonym>Irgasan CH 3565
</synonym>
      <synonym>Irgasan DP 30
</synonym>
      <synonym>Irgasan DP 300
</synonym>
      <synonym>Irgasan DP 3000
</synonym>
      <synonym>Irgasan DP 400
</synonym>
      <synonym>Irgasan PE 30
</synonym>
      <synonym>Irgasan PG 60
</synonym>
      <synonym>Microban Additive B
</synonym>
      <synonym>Microban B
</synonym>
      <synonym>Oletron
</synonym>
      <synonym>Phenol, 5-chloro-2-(2,4-dichlorophenoxy)
</synonym>
      <synonym>Phenol, 5-chloro-2-(2,4-dichlorophenoxy)-, dihydrogen phosphate
</synonym>
      <synonym>Sanitized XTX
</synonym>
      <synonym>Sapoderm
</synonym>
      <synonym>SterZac
</synonym>
      <synonym>Tinosan AM 100
</synonym>
      <synonym>Tinosan AM 110
</synonym>
      <synonym>TRICLOSAM
</synonym>
      <synonym>Ultra Fresh NM 100
</synonym>
      <synonym>Ultrafresh NM-V 2
</synonym>
      <synonym>Vinyzene DP 7000
</synonym>
      <synonym>Yujiexin
</synonym>
      <synonym>Zilesan UW
</synonym>
    </synonyms>
    <dsstox-id>DTXSID5032498</dsstox-id>
  </chemical>
  <chemical id="d34cbf4c-4d31-4699-be8b-80a59e27cb5e">
    <casrn>518-82-1</casrn>
    <jchem-inchi-key>RHMXXJGYXNZAPX-UHFFFAOYSA-N</jchem-inchi-key>
    <indigo-inchi-key>RHMXXJGYXNZAPX-UHFFFAOYSA-N
</indigo-inchi-key>
    <preferred-name>Emodin</preferred-name>
    <synonyms>
      <synonym>9,10-Anthracenedione, 1,3,8-trihydroxy-6-methyl-
</synonym>
      <synonym>1,3,8-trihidroxi-6-metilantraquinona
</synonym>
      <synonym>1,3,8-Trihydroxy-6-methyl-9,10-anthraquinone
</synonym>
      <synonym>1,3,8-Trihydroxy-6-methylanthrachinon
</synonym>
      <synonym>1,3,8-trihydroxy-6-methylanthraquinone
</synonym>
      <synonym>1,6,8-Trihydroxy-3-methylanthraquinone
</synonym>
      <synonym>3-Methyl-1,6,8-trihydroxyanthraquinone
</synonym>
      <synonym>4,5,7-Trihydroxy-2-methylanthraquinone
</synonym>
      <synonym>Anthraquinone, 1,3,8-trihydroxy-6-methyl-
</synonym>
      <synonym>Frangula emodin
</synonym>
      <synonym>Frangulic acid
</synonym>
      <synonym>NSC 408120
</synonym>
      <synonym>NSC 622947
</synonym>
      <synonym>Rheum emodin
</synonym>
      <synonym>Schuttgelb
</synonym>
    </synonyms>
    <dsstox-id>DTXSID5025231</dsstox-id>
  </chemical>
  <chemical id="ad0036fe-c403-4023-8b86-48897effa09f">
    <casrn>10537-47-0</casrn>
    <jchem-inchi-key>MZOPWQKISXCCTP-UHFFFAOYSA-N</jchem-inchi-key>
    <indigo-inchi-key>MZOPWQKISXCCTP-UHFFFAOYSA-N
</indigo-inchi-key>
    <preferred-name>Malonoben</preferred-name>
    <dsstox-id>DTXSID1042106</dsstox-id>
  </chemical>
  <chemical id="d370ba0c-d5a0-43f6-ada2-6d16f3b7cbfb">
    <casrn>147127-20-6</casrn>
    <jchem-inchi-key>SGOIRFVFHAKUTI-ZCFIWIBFSA-N</jchem-inchi-key>
    <indigo-inchi-key>SGOIRFVFHAKUTI-ZCFIWIBFSA-N
</indigo-inchi-key>
    <preferred-name>Tenofovir</preferred-name>
    <synonyms>
      <synonym>Phosphonic acid, [[(1R)-2-(6-amino-9H-purin-9-yl)-1-methylethoxy]methyl]-
</synonym>
    </synonyms>
    <dsstox-id>DTXSID9040132</dsstox-id>
  </chemical>
  <chemical id="d0a8c760-2c77-4542-92af-f4f9c86a21e5">
    <casrn>202138-50-9</casrn>
    <jchem-inchi-key>VCMJCVGFSROFHV-PFEQFJNWSA-N</jchem-inchi-key>
    <indigo-inchi-key>VCMJCVGFSROFHV-PFEQFJNWSA-N
</indigo-inchi-key>
    <preferred-name>Tenofovir disoproxil fumarate</preferred-name>
    <dsstox-id>DTXSID5050426</dsstox-id>
  </chemical>
  <chemical id="ff846dec-bb7a-46ad-a2d2-240e5b5049fc">
    <casrn>106941-25-7</casrn>
    <jchem-inchi-key>SUPKOOSCJHTBAH-UHFFFAOYSA-N</jchem-inchi-key>
    <indigo-inchi-key>SUPKOOSCJHTBAH-UHFFFAOYSA-N
</indigo-inchi-key>
    <preferred-name>Adefovir</preferred-name>
    <dsstox-id>DTXSID6046214</dsstox-id>
  </chemical>
  <chemical id="c478f798-7234-4133-9d63-0f7fea0fddbd">
    <casrn>142340-99-6</casrn>
    <jchem-inchi-key>WOZSCQDILHKSGG-UHFFFAOYSA-N</jchem-inchi-key>
    <indigo-inchi-key>WOZSCQDILHKSGG-UHFFFAOYSA-N
</indigo-inchi-key>
    <preferred-name>Adefovir dipivoxil</preferred-name>
    <synonyms>
      <synonym>Propanoic acid, 2,2-dimethyl-, [[[2-(6-amino-9H-purin-9-yl)ethoxy]methyl]phosphinylidene]bis(oxymethylene) ester
</synonym>
    </synonyms>
    <dsstox-id>DTXSID5046487</dsstox-id>
  </chemical>
  <chemical id="1fd3a3ac-948c-48a8-9997-9d38aaaad41f">
    <casrn>113852-37-2</casrn>
    <jchem-inchi-key>VWFCHDSQECPREK-LURJTMIESA-N</jchem-inchi-key>
    <indigo-inchi-key>VWFCHDSQECPREK-LURJTMIESA-N
</indigo-inchi-key>
    <preferred-name>Cidofovir</preferred-name>
    <synonyms>
      <synonym>Phosphonic acid, [[(1S)-2-(4-amino-2-oxo-1(2H)-pyrimidinyl)-1-(hydroxymethyl)ethoxy]methyl]-
</synonym>
      <synonym>(S)-1-(3-hydroxy-2-phosphonomethoxypropyl)cytosine
</synonym>
      <synonym>(S)-HPMPC
</synonym>
      <synonym>1-(S)-(3-Hydroxy-2-phosphonylmethoxypropyl)cytosine
</synonym>
      <synonym>1-[(S)-3-Hydroxy-2-(phosphonomethoxy)propyl]cytosine
</synonym>
      <synonym>Cidovir
</synonym>
      <synonym>Phosphonic acid, [[2-(4-amino-2-oxo-1(2H)-pyrimidinyl)-1-(hydroxymethyl)ethoxy]methyl]-, (S)-
</synonym>
      <synonym>Phosphonic acid, P-[[(1S)-2-(4-amino-2-oxo-1(2H)-pyrimidinyl)-1-(hydroxymethyl)ethoxy]methyl]-
</synonym>
      <synonym>Vistide
</synonym>
    </synonyms>
    <dsstox-id>DTXSID3043734</dsstox-id>
  </chemical>
  <chemical id="6761f6cb-8af0-4c3c-a5b5-cdfcecfd2b63">
    <casrn>1403-66-3</casrn>
    <jchem-inchi-key></jchem-inchi-key>
    <indigo-inchi-key>
</indigo-inchi-key>
    <preferred-name>Gentamicin</preferred-name>
    <synonyms>
      <synonym>Gentacycol
</synonym>
      <synonym>Gentalline
</synonym>
      <synonym>gentamicina
</synonym>
      <synonym>gentamicine
</synonym>
      <synonym>GENTAMYCIN
</synonym>
      <synonym>Gentavet
</synonym>
      <synonym>Lyramycin
</synonym>
      <synonym>Oksitselanim
</synonym>
      <synonym>Septigen
</synonym>
      <synonym>Centicin
</synonym>
      <synonym>Gentamycins
</synonym>
    </synonyms>
    <dsstox-id>DTXSID5034642</dsstox-id>
  </chemical>
  <chemical id="c94549c6-b152-4235-ae3c-7c96fce4e7b8">
    <casrn>32986-56-4</casrn>
    <jchem-inchi-key>NLVFBUXFDBBNBW-PBSUHMDJSA-N</jchem-inchi-key>
    <indigo-inchi-key>NLVFBUXFDBBNBW-PBSUHMDJSA-N
</indigo-inchi-key>
    <preferred-name>Tobramycin</preferred-name>
    <synonyms>
      <synonym>D-Streptamine, O-3-amino-3-deoxy-α-D-glucopyranosyl-(1→6)-O-[2,6-diamino-2,3,6-trideoxy-α-D-ribo-hexopyranosyl-(1→4)]-2-deoxy-
</synonym>
      <synonym>3'-Deoxykanamycin B
</synonym>
      <synonym>Deoxykanamycin B
</synonym>
      <synonym>D-Streptamine, O-3-amino-3-deoxy-α-D-glucopyranosyl-(1→6)-O-[2,6-diamino- 2,3,6-trideoxy-α-D-ribo-hexopyranosyl-(1→4)]-2-deoxy-
</synonym>
      <synonym>Nebramycin 6
</synonym>
      <synonym>Nebramycin factor 6
</synonym>
      <synonym>Nebramycin VI
</synonym>
      <synonym>NSC 180514
</synonym>
      <synonym>O-3-Amino-3-deoxy-α-D-glucopyranosyl-(1→4)-O-[2,6-diamino-2,3,6-trideoxy-α-D-ribo-hexopyranosyl-(1→6)]-2-deoxystreptamine
</synonym>
      <synonym>O-3-Amino-3-deoxy-α-D-glucopyranosyl-(1→6)-O-[2,6-diamino-2,3,6-trideoxy-α-D-ribo-hexopyranosyl-(1→4)]-2-deoxy-D-streptamine
</synonym>
      <synonym>Streptamine, O-3-amino-3-deoxy-α-D-glucopyranosyl-(1→4)-O-[2,6-diamino-2,3,6-trideoxy-α-D-ribo-hexopyranosyl-(1→6)]-2-deoxy-, D-
</synonym>
      <synonym>Tobracin
</synonym>
      <synonym>Tobradistin
</synonym>
      <synonym>Tobralex
</synonym>
      <synonym>Tobramax
</synonym>
      <synonym>Tobramaxin
</synonym>
      <synonym>Tobramicin
</synonym>
      <synonym>tobramicina
</synonym>
      <synonym>Tobramycetin
</synonym>
      <synonym>tobramycine
</synonym>
    </synonyms>
    <dsstox-id>DTXSID8023680</dsstox-id>
  </chemical>
  <chemical id="af2d2bf8-b276-4f9e-896c-4e80a9501713">
    <casrn>1404-90-6</casrn>
    <jchem-inchi-key>MYPYJXKWCTUITO-KIIOPKALSA-N</jchem-inchi-key>
    <indigo-inchi-key>MYPYJXKWCTUITO-KIIOPKALSA-N
</indigo-inchi-key>
    <preferred-name>Vancomycin</preferred-name>
    <synonyms>
      <synonym>Diatracin
</synonym>
      <synonym>Vancocin
</synonym>
      <synonym>Vancocine
</synonym>
      <synonym>vancomicina
</synonym>
      <synonym>vancomycine
</synonym>
    </synonyms>
    <dsstox-id>DTXSID0042664</dsstox-id>
  </chemical>
  <chemical id="7b933a47-c341-409e-8b36-34a5badba078">
    <casrn>1404-26-8</casrn>
    <jchem-inchi-key></jchem-inchi-key>
    <indigo-inchi-key>
</indigo-inchi-key>
    <preferred-name>Polymyxin B</preferred-name>
    <synonyms>
      <synonym>polymyxine B
</synonym>
    </synonyms>
    <dsstox-id>DTXSID1048467</dsstox-id>
  </chemical>
  <chemical id="cf0d7abd-083a-480f-bb83-fc0645378b0e">
    <casrn>1066-17-7</casrn>
    <jchem-inchi-key>LUTPDAWYUNZUTI-BQTIBMHRSA-N</jchem-inchi-key>
    <indigo-inchi-key>LUTPDAWYUNZUTI-BQTIBMHRSA-N
</indigo-inchi-key>
    <preferred-name>Colistin</preferred-name>
    <synonyms>
      <synonym>Colimycin
</synonym>
      <synonym>Colisticina
</synonym>
      <synonym>colistina
</synonym>
      <synonym>colistine
</synonym>
      <synonym>Colivet
</synonym>
      <synonym>Coly-Mycin
</synonym>
      <synonym>Kangdisu
</synonym>
      <synonym>Polymyxin E
</synonym>
      <synonym>Totazina
</synonym>
    </synonyms>
    <dsstox-id>DTXSID1040663</dsstox-id>
  </chemical>
  <chemical id="1160cf7b-101e-4301-9af0-2feefce29777">
    <casrn>308060-74-4</casrn>
    <jchem-inchi-key></jchem-inchi-key>
    <indigo-inchi-key>
</indigo-inchi-key>
    <preferred-name>Albumin</preferred-name>
    <dsstox-id>DTXSID1040409</dsstox-id>
  </chemical>
  <chemical id="8856e35d-1053-40f7-b226-0cba2ef919e5">
    <casrn>13838-16-9</casrn>
    <jchem-inchi-key>JPGQOUSTVILISH-UHFFFAOYNA-N</jchem-inchi-key>
    <indigo-inchi-key>JPGQOUSTVILISH-UHFFFAOYSA-N
</indigo-inchi-key>
    <preferred-name>Enflurane</preferred-name>
    <synonyms>
      <synonym>Ethane, 2-chloro-1-(difluoromethoxy)-1,1,2-trifluoro-
</synonym>
      <synonym>(.+-.)-Enflurane
</synonym>
      <synonym>2-Chloro-1-(difluoromethoxy)-1,1,2-trifluoroethane
</synonym>
      <synonym>2-Chloro-1,1,2-trifluoro-1-difluoromethoxyethane
</synonym>
      <synonym>2-Chloro-1,1,2-trifluoroethyl difluoromethyl ether
</synonym>
      <synonym>Alyrane
</synonym>
      <synonym>Enfluran
</synonym>
      <synonym>enflurano
</synonym>
      <synonym>Ether, 2-chloro-1,1,2-trifluoroethyl difluoromethyl
</synonym>
      <synonym>Ethrane
</synonym>
      <synonym>Methylflurether
</synonym>
      <synonym>NSC 115944
</synonym>
    </synonyms>
    <dsstox-id>DTXSID1020562</dsstox-id>
  </chemical>
  <chemical id="9ea512bb-3f27-4554-9a5c-d18a5def38b9">
    <casrn>151-67-7</casrn>
    <jchem-inchi-key>BCQZXOMGPXTTIC-UHFFFAOYNA-N</jchem-inchi-key>
    <indigo-inchi-key>BCQZXOMGPXTTIC-UHFFFAOYSA-N
</indigo-inchi-key>
    <preferred-name>Halothane</preferred-name>
    <synonyms>
      <synonym>Ethane, 2-bromo-2-chloro-1,1,1-trifluoro-
</synonym>
      <synonym>(.+-.)-Halothane
</synonym>
      <synonym>1,1,1-Trifluoro-2-bromo-2-chloroethane
</synonym>
      <synonym>1,1,1-Trifluoro-2-chloro-2-bromoethane
</synonym>
      <synonym>1-Bromo-1-chloro-2,2,2-trifluoroethane
</synonym>
      <synonym>2,2,2-Trifluoro-1-chloro-1-bromoethane
</synonym>
      <synonym>2-Bromo-2-chloro-1,1,1-trifluoroethane
</synonym>
      <synonym>2-Chloro-2-bromo-1,1,1-trifluoroethane
</synonym>
      <synonym>Alotano
</synonym>
      <synonym>Anestan
</synonym>
      <synonym>Fluktan
</synonym>
      <synonym>Fluothane
</synonym>
      <synonym>Freon 123B1
</synonym>
      <synonym>Ftorotan
</synonym>
      <synonym>halotano
</synonym>
      <synonym>Halothan
</synonym>
      <synonym>Narcotan
</synonym>
      <synonym>Narcotane
</synonym>
      <synonym>Narkotan
</synonym>
      <synonym>NSC 143490
</synonym>
      <synonym>Rhodialothan
</synonym>
      <synonym>UN 1610
</synonym>
    </synonyms>
    <dsstox-id>DTXSID4025371</dsstox-id>
  </chemical>
  <chemical id="d4de931d-6b60-468d-9589-76031f77b136">
    <casrn>26675-46-7</casrn>
    <jchem-inchi-key>PIWKPBJCKXDKJR-UHFFFAOYNA-N</jchem-inchi-key>
    <indigo-inchi-key>PIWKPBJCKXDKJR-UHFFFAOYSA-N
</indigo-inchi-key>
    <preferred-name>Isoflurane</preferred-name>
    <synonyms>
      <synonym>Ethane, 2-chloro-2-(difluoromethoxy)-1,1,1-trifluoro-
</synonym>
      <synonym>(.+-.)-Isoflurane
</synonym>
      <synonym>1-Chloro-2,2,2-trifluoroethyl difluoromethyl ether
</synonym>
      <synonym>2-Chloro-2-(difluoromethoxy)-1,1,1-trifluoroethane
</synonym>
      <synonym>Aerrane
</synonym>
      <synonym>Difluoromethyl 1-chloro-2,2,2-trifluoroethyl ether
</synonym>
      <synonym>Ether, 1-chloro-2,2,2-trifluoroethyl difluoromethyl
</synonym>
      <synonym>HCFE 235da2
</synonym>
      <synonym>Isofluran
</synonym>
      <synonym>isoflurano
</synonym>
      <synonym>Isoforine
</synonym>
    </synonyms>
    <dsstox-id>DTXSID3020752</dsstox-id>
  </chemical>
  <chemical id="0e6f23cf-00ed-47e4-8b8c-6ebd91b9f03f">
    <casrn>76-38-0</casrn>
    <jchem-inchi-key>RFKMCNOHBTXSMU-UHFFFAOYSA-N</jchem-inchi-key>
    <indigo-inchi-key>RFKMCNOHBTXSMU-UHFFFAOYSA-N
</indigo-inchi-key>
    <preferred-name>Methoxyflurane</preferred-name>
    <synonyms>
      <synonym>Ethane, 2,2-dichloro-1,1-difluoro-1-methoxy-
</synonym>
      <synonym>(2, 2-Dichloro-1, 1-difluoroethyl) methyl ether
</synonym>
      <synonym>1,1-Dichloro-2,2-difluoro-2-methoxyethane
</synonym>
      <synonym>2,2-Dichloro-1,1-difluoro-1-methoxyethane
</synonym>
      <synonym>2,2-Dichloro-1,1-difluoroethyl methyl ether
</synonym>
      <synonym>Analgizer
</synonym>
      <synonym>Anecotan
</synonym>
      <synonym>Ether, 2,2-dichloro-1,1-difluoroethyl methyl
</synonym>
      <synonym>Inhalan
</synonym>
      <synonym>Methoflurane
</synonym>
      <synonym>Methoxane
</synonym>
      <synonym>Methoxyfluran
</synonym>
      <synonym>Methyl 1,1-difluoro-2,2-dichloroethyl ether
</synonym>
      <synonym>Metofane
</synonym>
      <synonym>Metoxfluran
</synonym>
      <synonym>Metoxifluran
</synonym>
      <synonym>metoxiflurano
</synonym>
      <synonym>NSC 110432
</synonym>
      <synonym>Penthrane
</synonym>
      <synonym>Pentran
</synonym>
      <synonym>Pentrane
</synonym>
    </synonyms>
    <dsstox-id>DTXSID7025556</dsstox-id>
  </chemical>
  <chemical id="761f2f38-28c9-4953-8e75-aca014ed9a69">
    <casrn>28523-86-6</casrn>
    <jchem-inchi-key>DFEYYRMXOJXZRJ-UHFFFAOYSA-N</jchem-inchi-key>
    <indigo-inchi-key>DFEYYRMXOJXZRJ-UHFFFAOYSA-N
</indigo-inchi-key>
    <preferred-name>Sevoflurane</preferred-name>
    <synonyms>
      <synonym>Propane, 1,1,1,3,3,3-hexafluoro-2-(fluoromethoxy)-
</synonym>
      <synonym>1,1,1,3,3,3-Hexafluoro-2-(fluoromethoxy)propane
</synonym>
      <synonym>347mmzEβγ
</synonym>
      <synonym>Ether, fluoromethyl 2,2,2-trifluoro-1-(trifluoromethyl)ethyl
</synonym>
      <synonym>Ether, fluoromethyl 2,2,2-trifluoro-1-(trifluoromethyl)ethyl-
</synonym>
      <synonym>Fluoromethyl 1,1,1,3,3,3-hexafluoro-2-propyl ether
</synonym>
      <synonym>Fluoromethyl 2,2,2-trifluoro-1-(trifluoromethyl)ethyl ether
</synonym>
      <synonym>Sevofluran
</synonym>
      <synonym>Sevofrane
</synonym>
      <synonym>Sevorane
</synonym>
    </synonyms>
    <dsstox-id>DTXSID8046614</dsstox-id>
  </chemical>
  <chemical id="15e1ce85-bb92-4d01-b548-9b57b74345b8">
    <casrn>95-25-0</casrn>
    <jchem-inchi-key>TZFWDZFKRBELIQ-UHFFFAOYSA-N</jchem-inchi-key>
    <indigo-inchi-key>TZFWDZFKRBELIQ-UHFFFAOYSA-N
</indigo-inchi-key>
    <preferred-name>Chlorzoxazone</preferred-name>
    <synonyms>
      <synonym>2(3H)-Benzoxazolone, 5-chloro-
</synonym>
      <synonym>2(3H)-Benzoxazoline, 5-chloro-
</synonym>
      <synonym>2-Benzoxazolinone, 5-chloro-
</synonym>
      <synonym>2-Hydroxy-5-chlorobenzoxazole
</synonym>
      <synonym>5-Chloro-1,3-benzoxazol-2(3H)-one
</synonym>
      <synonym>5-Chloro-2(3H)-benzoxazolone
</synonym>
      <synonym>5-Chloro-2-benzoxazolinone
</synonym>
      <synonym>5-Chloro-2-benzoxazolol
</synonym>
      <synonym>5-Chloro-2-benzoxazolone
</synonym>
      <synonym>5-Chloro-2-hydroxybenzoxazole
</synonym>
      <synonym>5-Chloro-2-oxo-3H-benzoxazole
</synonym>
      <synonym>5-Chloro-3H-benzoxazol-2-one
</synonym>
      <synonym>5-Chlorobenzoxazolidone
</synonym>
      <synonym>5-Chlorobenzoxazolone
</synonym>
      <synonym>Biomioran
</synonym>
      <synonym>Chloroxazone
</synonym>
      <synonym>Chlorzoxazon
</synonym>
      <synonym>clorzoxazona
</synonym>
      <synonym>Escoflex
</synonym>
      <synonym>Miotran
</synonym>
      <synonym>Myoflexin
</synonym>
      <synonym>Myoflexine
</synonym>
      <synonym>Neoflex
</synonym>
      <synonym>NSC 26189
</synonym>
      <synonym>Paraflex
</synonym>
      <synonym>Parafon Forte DSC
</synonym>
      <synonym>Pathorysin
</synonym>
      <synonym>Solaxin
</synonym>
    </synonyms>
    <dsstox-id>DTXSID9022813</dsstox-id>
  </chemical>
  <chemical id="54139bc6-6b1b-4a39-96f4-89a59d94114e">
    <casrn>12137-20-1</casrn>
    <jchem-inchi-key>OGIDPMRJRNCKJF-UHFFFAOYSA-N</jchem-inchi-key>
    <indigo-inchi-key>OGIDPMRJRNCKJF-UHFFFAOYSA-N
</indigo-inchi-key>
    <preferred-name>Titanium oxide (TiO)</preferred-name>
    <synonyms>
      <synonym>oxido de titanio
</synonym>
      <synonym>Oxyde de titane
</synonym>
      <synonym>Titan Black 12S
</synonym>
      <synonym>Titanium Black 12S
</synonym>
      <synonym>titanium monoxide
</synonym>
      <synonym>Titanoxid
</synonym>
    </synonyms>
    <dsstox-id>DTXSID7065253</dsstox-id>
  </chemical>
  <chemical id="ebd7e879-8fc5-48dc-a2f7-3e495ed48b9f">
    <casrn>54-85-3</casrn>
    <jchem-inchi-key>QRXWMOHMRWLFEY-UHFFFAOYSA-N</jchem-inchi-key>
    <indigo-inchi-key>QRXWMOHMRWLFEY-UHFFFAOYSA-N
</indigo-inchi-key>
    <preferred-name>Isoniazid</preferred-name>
    <synonyms>
      <synonym>INH
</synonym>
      <synonym>4-Pyridinecarboxylic acid, hydrazide
</synonym>
      <synonym>[(4-Pyridinylcarbonyl)oxy]hydrazine
</synonym>
      <synonym>4-(Hydrazinocarbonyl)pyridine
</synonym>
      <synonym>4-Pyridinecarbonylhydrazine
</synonym>
      <synonym>4-Pyridinecarboxylic acid hydrazide
</synonym>
      <synonym>4-Pyridinecarboxylic acid hydrazine
</synonym>
      <synonym>4-Pyridinecarboxylic hydrazide
</synonym>
      <synonym>4-Pyridylcarbonylhydrazide
</synonym>
      <synonym>Antimicina
</synonym>
      <synonym>Armazid
</synonym>
      <synonym>Armazide
</synonym>
      <synonym>Atcotibine
</synonym>
      <synonym>Cotinazin
</synonym>
      <synonym>Dianicotyl
</synonym>
      <synonym>Dinacrin
</synonym>
      <synonym>Ditubin
</synonym>
      <synonym>Ertuban
</synonym>
      <synonym>Eutizon
</synonym>
      <synonym>Hidranizil
</synonym>
      <synonym>Hidrasonil
</synonym>
      <synonym>Hycozid
</synonym>
      <synonym>Hydrazid
</synonym>
      <synonym>Isidrina
</synonym>
      <synonym>Isobicina
</synonym>
      <synonym>Isocotin
</synonym>
      <synonym>Isoniazid SA
</synonym>
      <synonym>isoniazida
</synonym>
      <synonym>Isoniazide
</synonym>
      <synonym>Isonicid
</synonym>
      <synonym>Isonico
</synonym>
      <synonym>Isonicotan
</synonym>
      <synonym>ISONICOTINIC ACID HYDRAZIDE
</synonym>
      <synonym>Isonicotinic hydrazide
</synonym>
      <synonym>Isonicotinohydrazide
</synonym>
      <synonym>Isonicotinoyl hydrazide
</synonym>
      <synonym>Isonicotinoylhydrazine
</synonym>
      <synonym>ISONICOTINSAEURE-HYDRAZID
</synonym>
      <synonym>Isonidrin
</synonym>
      <synonym>Isonilex
</synonym>
      <synonym>Isonindon
</synonym>
      <synonym>Isonizide
</synonym>
      <synonym>Isotebezid
</synonym>
      <synonym>Isozide
</synonym>
      <synonym>Laniazid
</synonym>
      <synonym>Mayambutol
</synonym>
      <synonym>Mybasan
</synonym>
      <synonym>Neoteben
</synonym>
      <synonym>Neumandin
</synonym>
      <synonym>Niadrin
</synonym>
      <synonym>Nicetal
</synonym>
      <synonym>Nicizina
</synonym>
      <synonym>Niconyl
</synonym>
      <synonym>Nicotibina
</synonym>
      <synonym>Nicotisan
</synonym>
      <synonym>Nicozide
</synonym>
      <synonym>Nidaton
</synonym>
      <synonym>Nidrazid
</synonym>
      <synonym>Nikozid
</synonym>
      <synonym>Nitadon
</synonym>
      <synonym>NSC 9659
</synonym>
      <synonym>Nydrazid
</synonym>
      <synonym>Nyscozid
</synonym>
      <synonym>Pelazid
</synonym>
      <synonym>Preparation 6424
</synonym>
      <synonym>Pycazide
</synonym>
      <synonym>Pyricidin
</synonym>
      <synonym>PYRIDINE, 4-CARBOXYLIC ACID HYDRAZIDE
</synonym>
      <synonym>Pyridine-4-carbohydrazide
</synonym>
      <synonym>Pyridine-4-carboxylate hydrazide
</synonym>
      <synonym>Pyrizidin
</synonym>
      <synonym>Raumanon
</synonym>
      <synonym>Retozide
</synonym>
      <synonym>Rimicid
</synonym>
      <synonym>Rimifon
</synonym>
      <synonym>Rimiphone
</synonym>
      <synonym>Rimitsid
</synonym>
      <synonym>Robisellin
</synonym>
      <synonym>RU-EF-Tb
</synonym>
      <synonym>Sauterazid
</synonym>
      <synonym>T.B. Razide
</synonym>
      <synonym>Tebecid
</synonym>
      <synonym>Teebaconin
</synonym>
      <synonym>Tekazin
</synonym>
      <synonym>Tibinide
</synonym>
      <synonym>Tibizide
</synonym>
      <synonym>Tisiodrazida
</synonym>
      <synonym>Tubazid
</synonym>
      <synonym>Tubazide
</synonym>
      <synonym>Tubicon
</synonym>
      <synonym>Tubilysin
</synonym>
      <synonym>Tubomel
</synonym>
      <synonym>Unicozyde
</synonym>
      <synonym>Vazadrine
</synonym>
      <synonym>Vederon
</synonym>
      <synonym>Zidafimia
</synonym>
      <synonym>Zinadon
</synonym>
      <synonym>Zonazide
</synonym>
    </synonyms>
    <dsstox-id>DTXSID8020755</dsstox-id>
  </chemical>
  <chemical id="04426b76-7b6d-4f2a-bb92-9db5223983db">
    <casrn>541-53-7</casrn>
    <jchem-inchi-key>JIRRNZWTWJGJCT-UHFFFAOYSA-N</jchem-inchi-key>
    <indigo-inchi-key>JIRRNZWTWJGJCT-UHFFFAOYSA-N
</indigo-inchi-key>
    <preferred-name>2,4-Dithiobiuret</preferred-name>
    <synonyms>
      <synonym>Dicarbonodithioimidic diamide
</synonym>
      <synonym>Dithioimidodicarbonic diamide
</synonym>
    </synonyms>
    <dsstox-id>DTXSID2034968</dsstox-id>
  </chemical>
  <chemical id="6596de29-da23-4e56-af87-f9d838342a85">
    <casrn>110-13-4</casrn>
    <jchem-inchi-key>OJVAMHKKJGICOG-UHFFFAOYSA-N</jchem-inchi-key>
    <indigo-inchi-key>OJVAMHKKJGICOG-UHFFFAOYSA-N
</indigo-inchi-key>
    <preferred-name>2,5-Hexanedione</preferred-name>
    <synonyms>
      <synonym>Acetonylacetone
</synonym>
      <synonym>1,2-Diacetylethane
</synonym>
      <synonym>2,5-Diketohexane
</synonym>
      <synonym>2,5-Dioxohexane
</synonym>
      <synonym>ACETONYL ACETONE
</synonym>
      <synonym>ACETONYLACETON
</synonym>
      <synonym>Diacetonyl
</synonym>
      <synonym>Hexan-2,5-dion
</synonym>
      <synonym>Hexane-2,5-dione
</synonym>
      <synonym>hexano-2,5-diona
</synonym>
      <synonym>NSC 7621
</synonym>
      <synonym>α,β-Diacetylethane
</synonym>
    </synonyms>
    <dsstox-id>DTXSID8030138</dsstox-id>
  </chemical>
  <chemical id="09a1937f-16a0-4713-81ca-cfdd3cd66325">
    <casrn>100-42-5</casrn>
    <jchem-inchi-key>PPBRXRYQALVLMV-UHFFFAOYSA-N</jchem-inchi-key>
    <indigo-inchi-key>PPBRXRYQALVLMV-UHFFFAOYSA-N
</indigo-inchi-key>
    <preferred-name>Styrene</preferred-name>
    <synonyms>
      <synonym>Ethenylbenzene
</synonym>
      <synonym>Phenylethylene
</synonym>
      <synonym>Vinylbenzene
</synonym>
      <synonym>Benzene, ethenyl-
</synonym>
      <synonym>Benzene ethenyl
</synonym>
      <synonym>Benzene,ethenyl-
</synonym>
      <synonym>Benzene,ethenyl..
</synonym>
      <synonym>Cinnamene
</synonym>
      <synonym>estireno
</synonym>
      <synonym>Fenil etileno
</synonym>
      <synonym>NSC 62785
</synonym>
      <synonym>Phenethylene
</synonym>
      <synonym>Phenylethene
</synonym>
      <synonym>Stypol 040-0165
</synonym>
      <synonym>STYRENE MONOMER
</synonym>
      <synonym>Styrole
</synonym>
      <synonym>Styrolene
</synonym>
      <synonym>Styropol SO
</synonym>
      <synonym>UN 2055
</synonym>
      <synonym>VINYL BENZENE, PHENYLETHYLENE
</synonym>
      <synonym>Vinylbenzene, Phenylethylene
</synonym>
      <synonym>Vinylbenzol
</synonym>
    </synonyms>
    <dsstox-id>DTXSID2021284</dsstox-id>
  </chemical>
  <chemical id="6cbee802-0f23-49e4-ae7a-124b506d2e6a">
    <casrn>107-13-1</casrn>
    <jchem-inchi-key>NLHHRLWOUZZQLW-UHFFFAOYSA-N</jchem-inchi-key>
    <indigo-inchi-key>NLHHRLWOUZZQLW-UHFFFAOYSA-N
</indigo-inchi-key>
    <preferred-name>Acrylonitrile</preferred-name>
    <synonyms>
      <synonym>2-Propenenitrile
</synonym>
      <synonym>acrilonitrilo
</synonym>
      <synonym>ACRYLNITRIL
</synonym>
      <synonym>Acrylon
</synonym>
      <synonym>Acrylonitril
</synonym>
      <synonym>Carbacryl
</synonym>
      <synonym>Cyanoethene
</synonym>
      <synonym>Cyanoethylene
</synonym>
      <synonym>Fumigrain
</synonym>
      <synonym>NSC 6362
</synonym>
      <synonym>PROP-2-ENENITRILE
</synonym>
      <synonym>Propenenitrile
</synonym>
      <synonym>UN 1093
</synonym>
      <synonym>Vinyl cyanide
</synonym>
    </synonyms>
    <dsstox-id>DTXSID5020029</dsstox-id>
  </chemical>
  <chemical id="970e902d-165a-49c0-8081-71633044b07e">
    <casrn>51-75-2</casrn>
    <jchem-inchi-key>HAWPXGHAZFHHAD-UHFFFAOYSA-N</jchem-inchi-key>
    <indigo-inchi-key>HAWPXGHAZFHHAD-UHFFFAOYSA-N
</indigo-inchi-key>
    <preferred-name>Nitrogen mustard</preferred-name>
    <synonyms>
      <synonym>HN-2
</synonym>
      <synonym>Ethanamine, 2-chloro-N-(2-chloroethyl)-N-methyl-
</synonym>
      <synonym>2,2'-Dichloro-N-methyldiethylamine
</synonym>
      <synonym>BIS-(2-CHLORAETHYL)-METHYL-AMIN
</synonym>
      <synonym>Bis(2-chloroethyl)methylamine
</synonym>
      <synonym>Bis(β-chloroethyl)methylamine
</synonym>
      <synonym>Chlorethazine
</synonym>
      <synonym>Chlormethin
</synonym>
      <synonym>Chlormethine
</synonym>
      <synonym>Cloramin
</synonym>
      <synonym>clorometina
</synonym>
      <synonym>Di(2-chloroethyl)methylamine
</synonym>
      <synonym>Diethylamine, 2,2'-dichloro-N-methyl-
</synonym>
      <synonym>Methylbis(2-chloroethyl)amine
</synonym>
      <synonym>Methylbis(β-chloroethyl)amine
</synonym>
      <synonym>Methyldi(2-chloroethyl)amine
</synonym>
      <synonym>Methyl-β,β-dichlorodiethylamine
</synonym>
      <synonym>Mustargen
</synonym>
      <synonym>Mustine
</synonym>
      <synonym>Mustine Note
</synonym>
      <synonym>N,N-Bis(2-chloroethyl)methylamine
</synonym>
      <synonym>N,N-Di(chloroethyl)methylamine
</synonym>
      <synonym>Nitrogen mustard [2-Chloro-N-(2-chloroethyl)-N-methylethanamine]
</synonym>
      <synonym>N-Methyl-2,2'-dichlorodiethylamine
</synonym>
      <synonym>N-Methylbis(2-chloroethyl)amine
</synonym>
      <synonym>N-Methylbis(β-chloroethyl)amine
</synonym>
      <synonym>NSC 128663
</synonym>
      <synonym>Mechlorethamine
</synonym>
    </synonyms>
    <dsstox-id>DTXSID2020975</dsstox-id>
  </chemical>
  <chemical id="56b0bf2e-a267-4da5-97fb-6247bcdb9e36">
    <casrn>21829-25-4</casrn>
    <jchem-inchi-key>HYIMSNHJOBLJNT-UHFFFAOYSA-N</jchem-inchi-key>
    <indigo-inchi-key>HYIMSNHJOBLJNT-UHFFFAOYSA-N
</indigo-inchi-key>
    <preferred-name>Nifedipine</preferred-name>
    <synonyms>
      <synonym>3,5-Pyridinedicarboxylic acid, 1,4-dihydro-2,6-dimethyl-4-(2-nitrophenyl)-, dimethyl ester
</synonym>
      <synonym>1,4-Dihydro-2,6-dimethyl-4-(2-nitrophenyl)-3,5-pyridinedicarboxylic acid dimethyl ester
</synonym>
      <synonym>2,6-Dimethyl-3,5-dicarbomethoxy-4-(2-nitrophenyl)-1,4-dihydropyridine
</synonym>
      <synonym>2,6-Dimethyl-4-(2-nitrophenyl)-1,4-dihydropyridine-3,5-dicarboxylic acid dimethyl ester
</synonym>
      <synonym>3,5-Pyridinedicarboxylic acid, 1,4-dihydro-2,6-dimethyl-4-(2-nitrophenyl)-, 3,5-dimethyl ester
</synonym>
      <synonym>3,5-Pyridinedicarboxylic acid, 1,4-dihydro-2,6-dimethyl-4-(o-nitrophenyl)-, dimethyl ester
</synonym>
      <synonym>4-(2'-Nitrophenyl)-2,6-dimethyl-3,5-dicarbomethoxy-1,4-dihydropyridine
</synonym>
      <synonym>4-(2-Nitrophenyl)-2,6-dimethyl-3,5-dicarbomethoxy-1,4-dihydropyridine
</synonym>
      <synonym>Adalat CC
</synonym>
      <synonym>Adalat CR
</synonym>
      <synonym>Adalat Crono
</synonym>
      <synonym>Adalat FT
</synonym>
      <synonym>Adalat GITS
</synonym>
      <synonym>Adalat GITS 30
</synonym>
      <synonym>Adalat LA
</synonym>
      <synonym>Adalat LP
</synonym>
      <synonym>Adalat Oros
</synonym>
      <synonym>Adalat PA
</synonym>
      <synonym>Adalat retard
</synonym>
      <synonym>Adalate
</synonym>
      <synonym>Adapine
</synonym>
      <synonym>Adapress
</synonym>
      <synonym>Aldipin
</synonym>
      <synonym>Alfadat
</synonym>
      <synonym>Alonix S
</synonym>
      <synonym>Alpha-Nifedipine Retard
</synonym>
      <synonym>Angipec
</synonym>
      <synonym>Apo-Nifed
</synonym>
      <synonym>Aprical
</synonym>
      <synonym>Calcibloc
</synonym>
      <synonym>Calcigard
</synonym>
      <synonym>Calciguard
</synonym>
      <synonym>Calcilat
</synonym>
      <synonym>Cardifen
</synonym>
      <synonym>Cardilat
</synonym>
      <synonym>Cardionorm
</synonym>
      <synonym>Chronadalate
</synonym>
      <synonym>Chronadalate LP
</synonym>
      <synonym>Citilat
</synonym>
      <synonym>Coracten
</synonym>
      <synonym>Cordafen
</synonym>
      <synonym>Cordaflex
</synonym>
      <synonym>Cordalat
</synonym>
      <synonym>Cordicant
</synonym>
      <synonym>Cordilan
</synonym>
      <synonym>Cordipin
</synonym>
      <synonym>Corinfar
</synonym>
      <synonym>Corotrend
</synonym>
      <synonym>Corynphar
</synonym>
      <synonym>Dignokonstant
</synonym>
      <synonym>Dilafed
</synonym>
      <synonym>Dimethyl 1,4-dihydro-2,6-dimethyl-4-(2-nitrophenyl)-3,5-pyridinedicarboxylate
</synonym>
      <synonym>Dimethyl 4-(o-Nitrophenyl)-2,6-dimethyl-1,4-dihydro-3,5-pyridinedicarboxylate
</synonym>
      <synonym>Dipinkor
</synonym>
      <synonym>Duranifin
</synonym>
      <synonym>Ecodipi
</synonym>
      <synonym>Ecodipin
</synonym>
      <synonym>Ecodipin E
</synonym>
      <synonym>Fedcor Retard
</synonym>
      <synonym>Fedipin
</synonym>
      <synonym>Fenamon
</synonym>
      <synonym>Fenamon SR
</synonym>
      <synonym>Fenihidine
</synonym>
      <synonym>Hadipine
</synonym>
      <synonym>Hexadilat
</synonym>
      <synonym>Introcar
</synonym>
      <synonym>Kordafen
</synonym>
      <synonym>Macorel
</synonym>
      <synonym>Megalat
</synonym>
      <synonym>Myogard
</synonym>
      <synonym>Nedipin
</synonym>
      <synonym>Nicardia
</synonym>
      <synonym>Nicardia retard
</synonym>
      <synonym>Nifangin
</synonym>
      <synonym>Nifdemin
</synonym>
      <synonym>Nifebene
</synonym>
      <synonym>Nifecard
</synonym>
      <synonym>Nifecor
</synonym>
      <synonym>Nifedate
</synonym>
      <synonym>Nifedepat
</synonym>
      <synonym>Nifedicor
</synonym>
      <synonym>NIfedilat
</synonym>
      <synonym>Nifedin
</synonym>
      <synonym>Nifedine
</synonym>
      <synonym>Nifedipin
</synonym>
      <synonym>Nifedipine retard
</synonym>
      <synonym>nifedipino
</synonym>
      <synonym>Nifedipres
</synonym>
      <synonym>Nifedirex LP
</synonym>
      <synonym>Nifelan
</synonym>
      <synonym>Nifelantern
</synonym>
      <synonym>Nifelat
</synonym>
      <synonym>Nifelat Q
</synonym>
      <synonym>Nifelate
</synonym>
      <synonym>Nifensar XL
</synonym>
      <synonym>Nificard
</synonym>
      <synonym>Nifidine
</synonym>
      <synonym>Nifipen
</synonym>
      <synonym>Niphedipine
</synonym>
      <synonym>Normadil
</synonym>
      <synonym>Novo Nifedin
</synonym>
      <synonym>Nyefax Retard
</synonym>
      <synonym>Osmo-Adalat
</synonym>
      <synonym>Pidilat
</synonym>
      <synonym>Procardia
</synonym>
      <synonym>Procardia XL
</synonym>
      <synonym>Sepamit
</synonym>
      <synonym>Sepamit R
</synonym>
      <synonym>Slofedipine XL
</synonym>
      <synonym>Tensopin
</synonym>
      <synonym>Tibricol
</synonym>
      <synonym>UV-ENP 349PINA
</synonym>
      <synonym>Vasdalat
</synonym>
      <synonym>Vasdalat Retard
</synonym>
      <synonym>Vasofed
</synonym>
      <synonym>Zenusin
</synonym>
    </synonyms>
    <dsstox-id>DTXSID2025715</dsstox-id>
  </chemical>
  <chemical id="30b74ddb-40ad-46ea-8d00-b9807360f151">
    <casrn>88150-42-9</casrn>
    <jchem-inchi-key>HTIQEAQVCYTUBX-UHFFFAOYNA-N</jchem-inchi-key>
    <indigo-inchi-key>HTIQEAQVCYTUBX-UHFFFAOYSA-N
</indigo-inchi-key>
    <preferred-name>Amlodipine</preferred-name>
    <synonyms>
      <synonym>3,5-Pyridinedicarboxylic acid, 2-[(2-aminoethoxy)methyl]-4-(2-chlorophenyl)-1,4-dihydro-6-methyl-, 3-ethyl 5-methyl ester
</synonym>
      <synonym>(R,S)-Amlodipine
</synonym>
      <synonym>2-[(2-Aminoethoxy)methyl]-4-(2-chlorophenyl)-3-(ethoxycarbonyl)-5-(methoxycarbonyl)-6-methyl-1,4-dihydropyridine
</synonym>
      <synonym>3-Ethyl 5-methyl 2(2-aminoethoxymethyl)-4-(2-chlorophenyl)-1,4-dihydro-6-methyl-3,5-pyridinedicarboxylate
</synonym>
      <synonym>Amlopres
</synonym>
      <synonym>Intervask
</synonym>
      <synonym>Racemic Amlodipine
</synonym>
    </synonyms>
    <dsstox-id>DTXSID7022596</dsstox-id>
  </chemical>
  <chemical id="da880ff4-f533-48ae-b3ca-f2bcbbbbe916">
    <casrn>72509-76-3</casrn>
    <jchem-inchi-key>RZTAMFZIAATZDJ-UHFFFAOYNA-N</jchem-inchi-key>
    <indigo-inchi-key>RZTAMFZIAATZDJ-UHFFFAOYSA-N
</indigo-inchi-key>
    <preferred-name>Felodipine</preferred-name>
    <synonyms>
      <synonym>3,5-Pyridinedicarboxylic acid, 4-(2,3-dichlorophenyl)-1,4-dihydro-2,6-dimethyl-, ethyl methyl ester
</synonym>
    </synonyms>
    <dsstox-id>DTXSID4023042</dsstox-id>
  </chemical>
  <chemical id="9d845852-8ec7-4ffe-807b-a549cc48f1b3">
    <casrn>63675-72-9</casrn>
    <jchem-inchi-key>VKQFCGNPDRICFG-UHFFFAOYNA-N</jchem-inchi-key>
    <indigo-inchi-key>VKQFCGNPDRICFG-UHFFFAOYSA-N
</indigo-inchi-key>
    <preferred-name>Nisoldipine</preferred-name>
    <synonyms>
      <synonym>3,5-Pyridinedicarboxylic acid, 1,4-dihydro-2,6-dimethyl-4-(2-nitrophenyl)-, methyl 2-methylpropyl ester
</synonym>
      <synonym>(.+-.)-BAY k 5552
</synonym>
      <synonym>(.+-.)-Nisoldipine
</synonym>
      <synonym>3,5-Pyridinedicarboxylic acid, 1,4-dihydro-2,6-dimethyl-4-(2-nitrophenyl)-, 3-methyl 5-(2-methylpropyl) ester
</synonym>
      <synonym>Baymycard
</synonym>
      <synonym>Nisocor
</synonym>
      <synonym>Nisoldipin
</synonym>
      <synonym>nisoldipino
</synonym>
      <synonym>Norvasc
</synonym>
      <synonym>Zadipina
</synonym>
    </synonyms>
    <dsstox-id>DTXSID0023371</dsstox-id>
  </chemical>
  <chemical id="2600d544-d8c2-4477-8ce1-68f0824d6134">
    <casrn>66085-59-4</casrn>
    <jchem-inchi-key>UIAGMCDKSXEBJQ-UHFFFAOYNA-N</jchem-inchi-key>
    <indigo-inchi-key>UIAGMCDKSXEBJQ-UHFFFAOYSA-N
</indigo-inchi-key>
    <preferred-name>Nimodipine</preferred-name>
    <synonyms>
      <synonym>3,5-Pyridinedicarboxylic acid, 1,4-dihydro-2,6-dimethyl-4-(3-nitrophenyl)-, 2-methoxyethyl 1-methylethyl ester
</synonym>
      <synonym>(.+-.)-Nimodipine
</synonym>
      <synonym>3,5-Pyridinedicarboxylic acid, 1,4-dihydro-2,6-dimethyl-4-(3-nitrophenyl)-, 3-(2-methoxyethyl) 5-(1-methylethyl) ester
</synonym>
      <synonym>Nimodipin
</synonym>
      <synonym>Nimodipine AP
</synonym>
      <synonym>nimodipino
</synonym>
      <synonym>Nimotop
</synonym>
      <synonym>Periplum
</synonym>
    </synonyms>
    <dsstox-id>DTXSID5023370</dsstox-id>
  </chemical>
  <chemical id="48930682-8ff6-4a1a-95cc-ce13fbe2b8ad">
    <casrn>39562-70-4</casrn>
    <jchem-inchi-key>PVHUJELLJLJGLN-UHFFFAOYNA-N</jchem-inchi-key>
    <indigo-inchi-key>PVHUJELLJLJGLN-UHFFFAOYSA-N
</indigo-inchi-key>
    <preferred-name>Nitrendipine</preferred-name>
    <synonyms>
      <synonym>3,5-Pyridinedicarboxylic acid, 1,4-dihydro-2,6-dimethyl-4-(3-nitrophenyl)-, ethyl methyl ester
</synonym>
      <synonym>(.+-.)-BAY E 5009
</synonym>
      <synonym>(.+-.)-Nitrendipine
</synonym>
      <synonym>3,5-Pyridinedicarboxylic acid, 1,4-dihydro-2,6-dimethyl-4-(3-nitrophenyl)-, 3-ethyl 5-methyl ester
</synonym>
      <synonym>Bayotensin
</synonym>
      <synonym>Baypress
</synonym>
      <synonym>Bylotensin
</synonym>
      <synonym>Nitrendipin
</synonym>
      <synonym>nitrendipino
</synonym>
      <synonym>Nitrepin
</synonym>
    </synonyms>
    <dsstox-id>DTXSID0023373</dsstox-id>
  </chemical>
  <chemical id="64bd69b4-e5d2-4311-bf4b-2fe1a0e8db56">
    <casrn>42399-41-7</casrn>
    <jchem-inchi-key>HSUGRBWQSSZJOP-RTWAWAEBSA-N</jchem-inchi-key>
    <indigo-inchi-key>HSUGRBWQSSZJOP-RTWAWAEBSA-N
</indigo-inchi-key>
    <preferred-name>(+)-Diltiazem</preferred-name>
    <synonyms>
      <synonym>1,5-Benzothiazepin-4(5H)-one, 3-(acetyloxy)-5-[2-(dimethylamino)ethyl]-2,3-dihydro-2-(4-methoxyphenyl)-, (2S,3S)-
</synonym>
      <synonym>(+)-cis-Diltiazem
</synonym>
      <synonym>(+)-Diltiazem
</synonym>
      <synonym>1,5-Benzothiazepin-4(5H)-one, 3-(acetyloxy)-5-[2-(dimethylamino)ethyl]-2,3-dihydro-2-(4-methoxyphenyl)-, (2S-cis)-
</synonym>
      <synonym>Adizem XL
</synonym>
      <synonym>Cartia XT
</synonym>
      <synonym>d-cis-Diltiazem
</synonym>
      <synonym>d-Diltiazem
</synonym>
      <synonym>Dilzem retard
</synonym>
    </synonyms>
    <dsstox-id>DTXSID9022940</dsstox-id>
  </chemical>
  <chemical id="fbb6e35e-0164-4f72-88af-6f9b38942090">
    <casrn>88-85-7</casrn>
    <jchem-inchi-key>OWZPCEFYPSAJFR-UHFFFAOYNA-N</jchem-inchi-key>
    <indigo-inchi-key>OWZPCEFYPSAJFR-UHFFFAOYSA-N
</indigo-inchi-key>
    <preferred-name>Dinoseb</preferred-name>
    <synonyms>
      <synonym>Phenol, 2-(1-methylpropyl)-4,6-dinitro-
</synonym>
      <synonym>2-(1-Methylpropyl)-4,6-dinitrophenol
</synonym>
      <synonym>2,4-Dinitro-6-(1-methylpropyl)phenol
</synonym>
      <synonym>2,4-Dinitro-6-sec-butylphenol
</synonym>
      <synonym>4,6-Dinitro-2-(1-methyl-n-propyl)phenol
</synonym>
      <synonym>4,6-Dinitro-2-(2-butyl)phenol
</synonym>
      <synonym>4,6-Dinitro-2-sec-butylphenol
</synonym>
      <synonym>4,6-Dinitro-o-sec-butylphenol
</synonym>
      <synonym>6-sec-Butyl-2,4-dinitrophenol
</synonym>
      <synonym>Blaartox
</synonym>
      <synonym>Butaphen
</synonym>
      <synonym>Butaphene
</synonym>
      <synonym>Chemox P.E.
</synonym>
      <synonym>Desicoil
</synonym>
      <synonym>Dibutox
</synonym>
      <synonym>Dibutox 20CE
</synonym>
      <synonym>Dinosebe
</synonym>
      <synonym>Dow General
</synonym>
      <synonym>Hivertox
</synonym>
      <synonym>Liro DNBP
</synonym>
      <synonym>NSC 202753
</synonym>
      <synonym>Phenol, 2-sec-butyl-4,6-dinitro-
</synonym>
      <synonym>Premerge
</synonym>
      <synonym>Super Kabrol
</synonym>
      <synonym>UN 2779
</synonym>
      <synonym>UN 2780
</synonym>
      <synonym>UN 3013
</synonym>
      <synonym>Dinoseb acid
</synonym>
      <synonym>2-sec-Butyl-4,6-dinitrophenol
</synonym>
    </synonyms>
    <dsstox-id>DTXSID3020207</dsstox-id>
  </chemical>
  <chemical id="32a63902-6b93-467d-be7a-87e77db7ab84">
    <casrn>15502-74-6</casrn>
    <jchem-inchi-key>OWTFKEBRIAXSMO-UHFFFAOYSA-N</jchem-inchi-key>
    <indigo-inchi-key>OWTFKEBRIAXSMO-UHFFFAOYSA-N
</indigo-inchi-key>
    <preferred-name>Arsenite</preferred-name>
    <dsstox-id>DTXSID0074007</dsstox-id>
  </chemical>
  <chemical id="c45bf3ad-3031-4249-b489-3bb57b017072">
    <casrn>2277-92-1</casrn>
    <jchem-inchi-key>JYWIYHUXVMAGLG-UHFFFAOYSA-N</jchem-inchi-key>
    <indigo-inchi-key>JYWIYHUXVMAGLG-UHFFFAOYSA-N
</indigo-inchi-key>
    <preferred-name>Oxyclozanide</preferred-name>
    <dsstox-id>DTXSID50177312</dsstox-id>
  </chemical>
  <chemical id="9bdc119b-065a-44b5-9129-151c5e889d5b">
    <casrn>1397-94-0</casrn>
    <jchem-inchi-key></jchem-inchi-key>
    <indigo-inchi-key>
</indigo-inchi-key>
    <preferred-name>Antimycin A</preferred-name>
    <synonyms>
      <synonym>Antipiricullin
</synonym>
      <synonym>Fintrol
</synonym>
      <synonym>Virosin
</synonym>
    </synonyms>
    <dsstox-id>DTXSID9032325</dsstox-id>
  </chemical>
  <chemical id="d9977f6e-adcd-43e2-bbaf-c2f33fa53cbb">
    <casrn>3562-84-3</casrn>
    <jchem-inchi-key>WHQCHUCQKNIQEC-UHFFFAOYSA-N</jchem-inchi-key>
    <indigo-inchi-key>WHQCHUCQKNIQEC-UHFFFAOYSA-N
</indigo-inchi-key>
    <preferred-name>Benzbromarone</preferred-name>
    <dsstox-id>DTXSID4022652</dsstox-id>
  </chemical>
  <chemical id="c246ea12-a7bc-49f9-8cee-23caca9dc92f">
    <casrn>151-50-8</casrn>
    <jchem-inchi-key>NNFCIKHAZHQZJG-UHFFFAOYSA-N</jchem-inchi-key>
    <indigo-inchi-key>NNFCIKHAZHQZJG-UHFFFAOYSA-N
</indigo-inchi-key>
    <preferred-name>Potassium cyanide</preferred-name>
    <synonyms>
      <synonym>K(CN)
</synonym>
      <synonym>Potassium cyanide,
</synonym>
      <synonym>cianuro de potasio
</synonym>
      <synonym>Cyanure de potassium
</synonym>
      <synonym>Hydrocyanic acid, potassium salt
</synonym>
      <synonym>Kaliumcyanid
</synonym>
      <synonym>Potassiuim cyanide
</synonym>
      <synonym>UN 1680
</synonym>
      <synonym>UN3413
</synonym>
    </synonyms>
    <dsstox-id>DTXSID0024268</dsstox-id>
  </chemical>
  <chemical id="3ad41d4f-5b54-4960-af25-f7c46468a25f">
    <casrn>83366-66-9</casrn>
    <jchem-inchi-key>VRBKIVRKKCLPHA-UHFFFAOYSA-N</jchem-inchi-key>
    <indigo-inchi-key>VRBKIVRKKCLPHA-UHFFFAOYSA-N
</indigo-inchi-key>
    <preferred-name>Nefazodone</preferred-name>
    <synonyms>
      <synonym>3H-1,2,4-Triazol-3-one, 2-[3-[4-(3-chlorophenyl)-1-piperazinyl]propyl]-5-ethyl-2,4-dihydro-4-(2-phenoxyethyl)-
</synonym>
    </synonyms>
    <dsstox-id>DTXSID2023357</dsstox-id>
  </chemical>
  <chemical id="d215f2ef-6ca7-448c-b85c-1c305d97f4ec">
    <casrn>657-24-9</casrn>
    <jchem-inchi-key>XZWYZXLIPXDOLR-UHFFFAOYSA-N</jchem-inchi-key>
    <indigo-inchi-key>XZWYZXLIPXDOLR-UHFFFAOYSA-N
</indigo-inchi-key>
    <preferred-name>Metformin</preferred-name>
    <synonyms>
      <synonym>Imidodicarbonimidic diamide, N,N-dimethyl-
</synonym>
      <synonym>1,1-Dimethylbiguanide
</synonym>
      <synonym>Biguanide, 1,1-dimethyl-
</synonym>
      <synonym>Cidophage
</synonym>
      <synonym>Dimethylbiguanide
</synonym>
      <synonym>Emiphage
</synonym>
      <synonym>Ficonax
</synonym>
      <synonym>Fluamine
</synonym>
      <synonym>Flumamine
</synonym>
      <synonym>Gliguanid
</synonym>
      <synonym>Haurymelin
</synonym>
      <synonym>metformina
</synonym>
      <synonym>metformine
</synonym>
      <synonym>Metiguanide
</synonym>
      <synonym>Metphage
</synonym>
      <synonym>N,N-Dimethylbiguanide
</synonym>
      <synonym>N,N-Dimethyldiguanide
</synonym>
      <synonym>N,N-Dimethylimidodicarbonimidic diamide
</synonym>
      <synonym>N,N-Dimethyl-imidodicarbonimidic diamide
</synonym>
      <synonym>N1,N1-Dimethylbiguanide
</synonym>
      <synonym>N'-Dimethylguanylguanidine
</synonym>
    </synonyms>
    <dsstox-id>DTXSID2023270</dsstox-id>
  </chemical>
  <chemical id="7ae30508-a99a-447b-b3bc-e825ddb65e56">
    <casrn>130929-57-6</casrn>
    <jchem-inchi-key>JRURYQJSLYLRLN-BJMVGYQFSA-N</jchem-inchi-key>
    <indigo-inchi-key>JRURYQJSLYLRLN-BJMVGYQFSA-N
</indigo-inchi-key>
    <preferred-name>Entacapone</preferred-name>
    <synonyms>
      <synonym>2-Propenamide, 2-cyano-3-(3,4-dihydroxy-5-nitrophenyl)-N,N-diethyl-, (2E)-
</synonym>
    </synonyms>
    <dsstox-id>DTXSID5046439</dsstox-id>
  </chemical>
  <chemical id="2fba3ae1-c2ec-4f00-a654-f161daddacc2">
    <casrn>1404-19-9</casrn>
    <jchem-inchi-key>MNULEGDCPYONBU-WMBHJXFZSA-N</jchem-inchi-key>
    <indigo-inchi-key>MNULEGDCPYONBU-WMBHJXFZSA-N
</indigo-inchi-key>
    <preferred-name>Oligomycin</preferred-name>
    <synonyms>
      <synonym>oligomicina
</synonym>
      <synonym>oligomycine
</synonym>
    </synonyms>
    <dsstox-id>DTXSID7040570</dsstox-id>
  </chemical>
  <chemical id="77f8dde8-32b9-469f-a410-8a0e607a2cca">
    <casrn>10118-90-8</casrn>
    <jchem-inchi-key>DYKFCLLONBREIL-KVUCHLLUSA-N</jchem-inchi-key>
    <indigo-inchi-key>DYKFCLLONBREIL-KVUCHLLUSA-N
</indigo-inchi-key>
    <preferred-name>Minocycline</preferred-name>
    <synonyms>
      <synonym>2-Naphthacenecarboxamide, 4,7-bis(dimethylamino)-1,4,4a,5,5a,6,11,12a-octahydro-3,10,12,12a-tetrahydroxy-1,11-dioxo-, (4S,4aS,5aR,12aS)-
</synonym>
      <synonym>2-Naphthacenecarboxamide, 4,7-bis(dimethylamino)-1,4,4a,5,5a,6,11,12a-octahydro-3,10,12,12a-tetrahydroxy-1,11-dioxo-
</synonym>
      <synonym>2-Naphthacenecarboxamide, 4,7-bis(dimethylamino)-1,4,4a,5,5a,6,11,12a-octahydro-3,10,12,12a-tetrahydroxy-1,11-dioxo-, [4S-(4α,4aα,5aα,12aα)]-
</synonym>
      <synonym>7-Dimethylamino-6-demethyl-6-deoxytetracycline
</synonym>
      <synonym>Minocyclin
</synonym>
      <synonym>Minocyn
</synonym>
      <synonym>Tri-minocycline
</synonym>
    </synonyms>
    <dsstox-id>DTXSID1045033</dsstox-id>
  </chemical>
  <chemical id="c99a9e69-29e0-42e7-bffd-e93cb08dd65f">
    <casrn>458-37-7</casrn>
    <jchem-inchi-key>VFLDPWHFBUODDF-FCXRPNKRSA-N</jchem-inchi-key>
    <indigo-inchi-key>VFLDPWHFBUODDF-FCXRPNKRSA-N
</indigo-inchi-key>
    <preferred-name>Curcumin</preferred-name>
    <synonyms>
      <synonym>Curcumin I
</synonym>
      <synonym>(1E,6E)-1,7-bis(4-Hydroxy-3-methoxyphenyl)-1,6-heptadiene-3,5-dione
</synonym>
      <synonym>C.I. 75300
</synonym>
      <synonym>Turmeric (dye)
</synonym>
      <synonym>trans,trans-Curcumin
</synonym>
      <synonym>1,6-Heptadiene-3,5-dione, 1,7-bis(4-hydroxy-3-methoxyphenyl)-, (1E,6E)-
</synonym>
      <synonym>(E)-1,7-Bis(4-hydroxy-3-methoxyphenyl)-1,6-heptadiene-3,5-dione
</synonym>
      <synonym>(E,E)-1,7-Bis(4-hydroxy-3-methoxyphenyl)-1,6-heptadiene-3,5-dione
</synonym>
      <synonym>1,6-Heptadiene-3,5-dione, 1,7-bis(4-hydroxy-3-methoxyphenyl)-, (E,E)-
</synonym>
      <synonym>1,7-bis(4-hidroxi-3-metoxifenil)hepta-1,6-dieno-3,5-diona
</synonym>
      <synonym>1,7-Bis(4-hydroxy-3-methoxyphenyl)-1,6-heptadiene-3,5-dione
</synonym>
      <synonym>1,7-Bis(4-hydroxy-3-methoxyphenyl)hepta-1,6-dien-3,5-dion
</synonym>
      <synonym>1,7-Bis(4-hydroxy-3-methoxyphenyl)hepta-1,6-diene-3,5-dione
</synonym>
      <synonym>C Yellow 15
</synonym>
      <synonym>C.I. Natural Yellow 3
</synonym>
      <synonym>Curcuma
</synonym>
      <synonym>Curcumine
</synonym>
      <synonym>Diferuloylmethane
</synonym>
      <synonym>HEPTA-1,6-DIENE-3,5-DIONE, 1,7-BIS(4-HYDROXY-3-METHOXYPHENYL)- (1E,6E)
</synonym>
      <synonym>Indian Saffron
</synonym>
      <synonym>Kacha Haldi
</synonym>
      <synonym>Merita Earth
</synonym>
      <synonym>Natural Yellow 3
</synonym>
      <synonym>NSC 32982
</synonym>
      <synonym>San-Ei Curcumine AL
</synonym>
      <synonym>San-Ei Gen Curcumine AL
</synonym>
      <synonym>Souchet
</synonym>
      <synonym>Terra Merita
</synonym>
      <synonym>Turmeric
</synonym>
      <synonym>Turmeric yellow
</synonym>
      <synonym>Ukon (dye)
</synonym>
      <synonym>Yellow Ginger
</synonym>
      <synonym>Yellow Root
</synonym>
    </synonyms>
    <dsstox-id>DTXSID8031077</dsstox-id>
  </chemical>
  <chemical id="416f8cc5-7321-482e-805e-749d9679b886">
    <casrn>123663-49-0</casrn>
    <jchem-inchi-key>ANMATWQYLIFGOK-UHFFFAOYSA-N</jchem-inchi-key>
    <indigo-inchi-key>ANMATWQYLIFGOK-UHFFFAOYSA-N
</indigo-inchi-key>
    <preferred-name>Iguratimod</preferred-name>
    <synonyms>
      <synonym>T 614
</synonym>
    </synonyms>
    <dsstox-id>DTXSID0048971</dsstox-id>
  </chemical>
  <chemical id="03b2f77c-c1a5-49f0-8caf-2d32835cecb0">
    <casrn>989-51-5</casrn>
    <jchem-inchi-key>WMBWREPUVVBILR-WIYYLYMNSA-N</jchem-inchi-key>
    <indigo-inchi-key>WMBWREPUVVBILR-WIYYLYMNSA-N
</indigo-inchi-key>
    <preferred-name>(-)-Epigallocatechin gallate</preferred-name>
    <synonyms>
      <synonym>EGCG
</synonym>
    </synonyms>
    <dsstox-id>DTXSID1029889</dsstox-id>
  </chemical>
  <chemical id="132a913e-9257-464b-96b9-91f45226677a">
    <casrn>547757-23-3</casrn>
    <jchem-inchi-key>MIDKPVLYXNLFGZ-UHFFFAOYSA-N</jchem-inchi-key>
    <indigo-inchi-key>MIDKPVLYXNLFGZ-UHFFFAOYSA-N
</indigo-inchi-key>
    <preferred-name>BMS 345541</preferred-name>
    <dsstox-id>DTXSID70203243</dsstox-id>
  </chemical>
  <chemical id="f7afddb2-7a31-44bb-9b99-ee28a7a77e12">
    <casrn>20554-84-1</casrn>
    <jchem-inchi-key>KTEXNACQROZXEV-QLIGOWBFSA-N</jchem-inchi-key>
    <indigo-inchi-key>KTEXNACQROZXEV-QLIGOWBFSA-N
</indigo-inchi-key>
    <preferred-name>Parthenolide</preferred-name>
    <synonyms>
      <synonym>NFkB inhibitor
</synonym>
      <synonym>PTL
</synonym>
    </synonyms>
    <dsstox-id>DTXSID2040579</dsstox-id>
  </chemical>
  <chemical id="f0d0b5cb-d3a2-49b5-90fd-25ec0948edd6">
    <casrn>38194-50-2</casrn>
    <jchem-inchi-key>MLKXDPUZXIRXEP-MFOYZWKCNA-N</jchem-inchi-key>
    <indigo-inchi-key>MLKXDPUZXIRXEP-MFOYZWKCSA-N
</indigo-inchi-key>
    <preferred-name>Sulindac</preferred-name>
    <synonyms>
      <synonym>1H-Indene-3-acetic acid, 5-fluoro-2-methyl-1-[[4-(methylsulfinyl)phenyl]methylene]-, (1Z)-
</synonym>
      <synonym>(Z)-5-Fluoro-2-methyl-1-[p-(methylsulfinyl)benzylidene]indene-3-acetic acid
</synonym>
      <synonym>1H-Indene-3-acetic acid, 5-fluoro-2-methyl-1-[[4-(methylsulfinyl)phenyl]methylene]-, (Z)-
</synonym>
      <synonym>5-Fluoro-2-methyl-1-[[4-(methylsulfinyl)phenyl]methylene]-1H-indene-3-acetic acid
</synonym>
      <synonym>Aflodac
</synonym>
      <synonym>Algocetil
</synonym>
      <synonym>Arthrocine
</synonym>
      <synonym>Artribid
</synonym>
      <synonym>cis-5-Fluoro-2-methyl-1-[(p-methylsulfinyl)benzylidenyl]indene-3-acetic acid
</synonym>
      <synonym>cis-Sulindac
</synonym>
      <synonym>Citireuma
</synonym>
      <synonym>Clinoril
</synonym>
      <synonym>Clisundac
</synonym>
      <synonym>Imbaral
</synonym>
      <synonym>Mobilin
</synonym>
      <synonym>Reumofil
</synonym>
      <synonym>Sulindac sulfoxide
</synonym>
      <synonym>sulindaco
</synonym>
      <synonym>Sulinol
</synonym>
      <synonym>Sulreuma
</synonym>
    </synonyms>
    <dsstox-id>DTXSID4023624</dsstox-id>
  </chemical>
  <chemical id="065e4381-fcea-41cd-a2b1-28ad8fcbfbd0">
    <casrn>2257-09-2</casrn>
    <jchem-inchi-key>IZJDOKYDEWTZSO-UHFFFAOYSA-N</jchem-inchi-key>
    <indigo-inchi-key>IZJDOKYDEWTZSO-UHFFFAOYSA-N
</indigo-inchi-key>
    <preferred-name>Phenethyl isothiocyanate</preferred-name>
    <dsstox-id>DTXSID5021120</dsstox-id>
  </chemical>
  <chemical id="b1f023a4-11f0-477a-af5e-06a8c179b86f">
    <casrn>4478-93-7</casrn>
    <jchem-inchi-key>SUVMJBTUFCVSAD-UHFFFAOYNA-N</jchem-inchi-key>
    <indigo-inchi-key>SUVMJBTUFCVSAD-UHFFFAOYSA-N
</indigo-inchi-key>
    <preferred-name>Sulforaphane</preferred-name>
    <synonyms>
      <synonym>SF
</synonym>
    </synonyms>
    <dsstox-id>DTXSID8036732</dsstox-id>
  </chemical>
  <chemical id="d8b09f28-a9ea-457a-86c4-82c9079a27ca">
    <casrn>152044-53-6</casrn>
    <jchem-inchi-key>HESCAJZNRMSMJG-KKQRBIROSA-N</jchem-inchi-key>
    <indigo-inchi-key>HESCAJZNRMSMJG-KKQRBIROSA-N
</indigo-inchi-key>
    <preferred-name>Epothilone A</preferred-name>
    <dsstox-id>DTXSID10332288</dsstox-id>
  </chemical>
  <chemical id="fefa806f-3078-4e17-b5b5-f9c38bed812d">
    <casrn>152044-54-7</casrn>
    <jchem-inchi-key>QXRSDHAAWVKZLJ-PVYNADRNSA-N</jchem-inchi-key>
    <indigo-inchi-key>QXRSDHAAWVKZLJ-PVYNADRNSA-N
</indigo-inchi-key>
    <preferred-name>Epothilone B</preferred-name>
    <dsstox-id>DTXSID4046862</dsstox-id>
  </chemical>
  <chemical id="228ad4f8-c5b7-434d-9046-6f1172e2ca1b">
    <casrn>33069-62-4</casrn>
    <jchem-inchi-key>RCINICONZNJXQF-MZXODVADSA-N</jchem-inchi-key>
    <indigo-inchi-key>RCINICONZNJXQF-MZXODVADSA-N
</indigo-inchi-key>
    <preferred-name>Paclitaxel</preferred-name>
    <synonyms>
      <synonym>Taxol
</synonym>
      <synonym>Abraxane
</synonym>
      <synonym>BMS 181339-01
</synonym>
      <synonym>Ebetaxel
</synonym>
      <synonym>Genaxol
</synonym>
      <synonym>Genetaxyl
</synonym>
      <synonym>Genexol
</synonym>
      <synonym>Genexol-PM
</synonym>
      <synonym>Mitotax
</synonym>
      <synonym>NSC 125973
</synonym>
      <synonym>OncoGel
</synonym>
      <synonym>Pacliex
</synonym>
      <synonym>Plaxicel
</synonym>
      <synonym>Tax-11-en-9-one, 5β,20-epoxy-1,2α,4,7β,10β,13α-hexahydroxy-, 4,10-diacetate 2-benzoate 13-ester with (2R,3S)-N-benzoyl-3-phenylisoserine
</synonym>
      <synonym>TaxAlbin
</synonym>
      <synonym>Taxol A
</synonym>
      <synonym>Yewtaxan
</synonym>
    </synonyms>
    <dsstox-id>DTXSID9023413</dsstox-id>
  </chemical>
  <chemical id="e28dde93-bd48-4159-bd9f-4d5a88bee621">
    <casrn>600-14-6</casrn>
    <jchem-inchi-key>TZMFJUDUGYTVRY-UHFFFAOYSA-N</jchem-inchi-key>
    <indigo-inchi-key>TZMFJUDUGYTVRY-UHFFFAOYSA-N
</indigo-inchi-key>
    <preferred-name>2,3-Pentanedione</preferred-name>
    <synonyms>
      <synonym>ACETYL PROPIONYL
</synonym>
      <synonym>Acetylpropionyl
</synonym>
      <synonym>NSC 7613
</synonym>
      <synonym>Pentan-2,3-dion
</synonym>
      <synonym>Pentane-2,3-dione
</synonym>
      <synonym>pentano-2,3-diona
</synonym>
    </synonyms>
    <dsstox-id>DTXSID6051435</dsstox-id>
  </chemical>
  <chemical id="20fcca10-e44f-4433-8e30-348a7df58998">
    <casrn>11089-65-9</casrn>
    <jchem-inchi-key>YJQCOFNZVFGCAF-JWVDASGKSA-N</jchem-inchi-key>
    <indigo-inchi-key>YJQCOFNZVFGCAF-JWVDASGKSA-N
</indigo-inchi-key>
    <preferred-name>Tunicamycin</preferred-name>
    <dsstox-id>DTXSID8036730</dsstox-id>
  </chemical>
  <chemical id="6e6c474f-3309-4bb6-aae9-1bed401daa87">
    <casrn>320-67-2</casrn>
    <jchem-inchi-key>NMUSYJAQQFHJEW-KVTDHHQDSA-N</jchem-inchi-key>
    <indigo-inchi-key>NMUSYJAQQFHJEW-KVTDHHQDSA-N
</indigo-inchi-key>
    <preferred-name>5-Azacytidine</preferred-name>
    <synonyms>
      <synonym>5AzaC
</synonym>
      <synonym>1,3,5-Triazin-2(1H)-one, 4-amino-1-β-D-ribofuranosyl-
</synonym>
      <synonym>2-(β-D-ribofurannosyl)-4-amino-1,3,5-triazine-2-one
</synonym>
      <synonym>2-(β-D-ribofuranosil)-4-amino-1,3,5-triazin-2-ona
</synonym>
      <synonym>2-(β-D-Ribofuranosyl)-4-amino-1,3,5-triazin-2-on
</synonym>
      <synonym>2-(β-D-ribofuranosyl)-4-amino-1,3,5-triazin-2-one
</synonym>
      <synonym>Antibiotic U 18496
</synonym>
      <synonym>Azacitidine
</synonym>
      <synonym>Azacytidine
</synonym>
      <synonym>Ladakamycin
</synonym>
      <synonym>Ledakamycin
</synonym>
      <synonym>Mylosar
</synonym>
      <synonym>NSC 102816
</synonym>
      <synonym>NSC 103-627
</synonym>
      <synonym>s-Triazin-2(1H)-one, 4-amino-1-β-D-ribofuranosyl-
</synonym>
    </synonyms>
    <dsstox-id>DTXSID9020116</dsstox-id>
  </chemical>
  <chemical id="662be5ba-ec8a-4cab-be3d-3e089784549b">
    <casrn>2353-33-5</casrn>
    <jchem-inchi-key>XAUDJQYHKZQPEU-KVQBGUIXSA-N</jchem-inchi-key>
    <indigo-inchi-key>XAUDJQYHKZQPEU-KVQBGUIXSA-N
</indigo-inchi-key>
    <preferred-name>Decitabine</preferred-name>
    <synonyms>
      <synonym>5-aza-2'-deoxycytidine
</synonym>
      <synonym>1,3,5-Triazin-2(1H)-one, 4-amino-1-(2-deoxy-β-D-erythro-pentofuranosyl)-
</synonym>
      <synonym>2'-Deoxy-5-azacytidine
</synonym>
      <synonym>2-Desoxy-5-azacytidine
</synonym>
      <synonym>4-amino-1-(2-deoxy-β-D-erythro-pentofuranosyl)-1,3,5-triazin-2(1H)-one
</synonym>
      <synonym>4-amino-1-(2-desoxi-β-D-erythro-pentofuranosil)-1,3,5-triazin-2(1H)-ona
</synonym>
      <synonym>4-amino-1-(2-desoxy-β-D-erythro-pentofurannosyl)-1,3,5-triazine-2(1H)-one
</synonym>
      <synonym>4-Amino-1-(2-desoxy-β-D-erythro-pentofuranosyl)-1,3,5-triazin-2(1H)-on
</synonym>
      <synonym>5-Azadeoxycytidine
</synonym>
      <synonym>Dacogen
</synonym>
      <synonym>NSC 127716
</synonym>
      <synonym>s-Triazin-2(1H)-one, 4-amino-1-(2-deoxy-β-D-erythro-pentofuranosyl)-
</synonym>
      <synonym>5A2dc
</synonym>
    </synonyms>
    <dsstox-id>DTXSID7030432</dsstox-id>
  </chemical>
  <chemical id="69dea3a0-3e0d-4d6d-91d4-37e6985084f9">
    <casrn>58944-73-3</casrn>
    <jchem-inchi-key>LMXOHSDXUQEUSF-YECHIGJVSA-N</jchem-inchi-key>
    <indigo-inchi-key>LMXOHSDXUQEUSF-YECHIGJVSA-N
</indigo-inchi-key>
    <preferred-name>Sinefungin</preferred-name>
    <dsstox-id>DTXSID10207689</dsstox-id>
  </chemical>
  <chemical id="22075439-99c1-4117-af31-cbfbd2c9bef9">
    <casrn>304-20-1</casrn>
    <jchem-inchi-key>ZUXNZUWOTSUBMN-UHFFFAOYSA-N</jchem-inchi-key>
    <indigo-inchi-key>ZUXNZUWOTSUBMN-UHFFFAOYSA-N
</indigo-inchi-key>
    <preferred-name>Hydralazine hydrochloride</preferred-name>
    <synonyms>
      <synonym>1-Hydrazinylphthalazine hydrochloride (1:1) (1(2H)-Phthalazinone hydrazone, monohydrochloride)
</synonym>
    </synonyms>
    <dsstox-id>DTXSID1044645</dsstox-id>
  </chemical>
  <chemical id="9ebc930a-440f-41c9-9178-9a802c0bd533">
    <casrn>85622-93-1</casrn>
    <jchem-inchi-key>BPEGJWRSRHCHSN-UHFFFAOYSA-N</jchem-inchi-key>
    <indigo-inchi-key>BPEGJWRSRHCHSN-UHFFFAOYSA-N
</indigo-inchi-key>
    <preferred-name>Temozolomide</preferred-name>
    <synonyms>
      <synonym>Imidazo[5,1-d]-1,2,3,5-tetrazine-8-carboxamide, 3,4-dihydro-3-methyl-4-oxo-
</synonym>
    </synonyms>
    <dsstox-id>DTXSID5043714</dsstox-id>
  </chemical>
  <chemical id="d63727fb-37ea-40eb-b484-4af2c9d58dea">
    <casrn>7758-01-2</casrn>
    <jchem-inchi-key>OCATYIAKPYKMPG-UHFFFAOYSA-M</jchem-inchi-key>
    <indigo-inchi-key>OCATYIAKPYKMPG-UHFFFAOYSA-M
</indigo-inchi-key>
    <preferred-name>Potassium bromate</preferred-name>
    <synonyms>
      <synonym>Bromate, potassium
</synonym>
      <synonym>Bromic acid, potassium salt
</synonym>
      <synonym>Bromate de potassium
</synonym>
      <synonym>bromato de potasio
</synonym>
      <synonym>Bromic acid, potassium salt (1:1)
</synonym>
      <synonym>Kaliumbromat
</synonym>
      <synonym>UN 1484
</synonym>
    </synonyms>
    <dsstox-id>DTXSID6020195</dsstox-id>
  </chemical>
  <chemical id="98e31403-9ccb-4e18-98c4-9d87f70a0140">
    <casrn>10108-64-2</casrn>
    <jchem-inchi-key>YKYOUMDCQGMQQO-UHFFFAOYSA-L</jchem-inchi-key>
    <indigo-inchi-key>YKYOUMDCQGMQQO-UHFFFAOYSA-L
</indigo-inchi-key>
    <preferred-name>Cadmium chloride</preferred-name>
    <synonyms>
      <synonym>Cadmium dichloride
</synonym>
      <synonym>Dichlorocadmium
</synonym>
      <synonym>Cadmium chloride,
</synonym>
      <synonym>Cadimium chloride
</synonym>
      <synonym>CADMIUM CHLORIDE, ANHYDROUS
</synonym>
      <synonym>Cadmiumchlorid
</synonym>
      <synonym>Chlorure de cadmium
</synonym>
      <synonym>cloruro de cadmio
</synonym>
      <synonym>NSC 51148
</synonym>
    </synonyms>
    <dsstox-id>DTXSID6020226</dsstox-id>
  </chemical>
  <chemical id="34cc79f9-318e-4650-86cd-619fb897f1e0">
    <casrn>75-91-2</casrn>
    <jchem-inchi-key>CIHOLLKRGTVIJN-UHFFFAOYSA-N</jchem-inchi-key>
    <indigo-inchi-key>CIHOLLKRGTVIJN-UHFFFAOYSA-N
</indigo-inchi-key>
    <preferred-name>tert-Butyl hydroperoxide</preferred-name>
    <synonyms>
      <synonym>Hydroperoxide, 1,1-dimethylethyl
</synonym>
      <synonym>1,1-Dimethylethyl hydroperoxide
</synonym>
      <synonym>2-Hydroperoxy-2-methylpropane
</synonym>
      <synonym>Cadox TBH
</synonym>
      <synonym>hidroperoxido de terc-butilo
</synonym>
      <synonym>HYDROPEROXIDE, 1,1-DIMETHYLETHYL-
</synonym>
      <synonym>Hydroperoxyde de tert-butyle
</synonym>
      <synonym>Kayabutyl H
</synonym>
      <synonym>Kayabutyl H 70
</synonym>
      <synonym>Luperox H 70
</synonym>
      <synonym>Luperox TBH 70X
</synonym>
      <synonym>NSC 672
</synonym>
      <synonym>Perbutyl H
</synonym>
      <synonym>Perbutyl H 69
</synonym>
      <synonym>Perbutyl H 69T
</synonym>
      <synonym>Perbutyl H 80
</synonym>
      <synonym>t-Butyl hydroperoxide
</synonym>
      <synonym>tert-Butyl hydrogen peroxide
</synonym>
      <synonym>tert-Butylhydroperoxid
</synonym>
      <synonym>Trigonox A-W 70
</synonym>
    </synonyms>
    <dsstox-id>DTXSID9024693</dsstox-id>
  </chemical>
  <chemical id="97e90448-b8e8-42d9-9063-0b0810f32b53">
    <casrn>123-31-9</casrn>
    <jchem-inchi-key>QIGBRXMKCJKVMJ-UHFFFAOYSA-N</jchem-inchi-key>
    <indigo-inchi-key>QIGBRXMKCJKVMJ-UHFFFAOYSA-N
</indigo-inchi-key>
    <preferred-name>Hydroquinone</preferred-name>
    <synonyms>
      <synonym>1,4-Benzenediol
</synonym>
      <synonym>1,4-Benzoquinol
</synonym>
      <synonym>1,4-Dihydroxybenzene
</synonym>
      <synonym>4-Hydroxyphenol
</synonym>
      <synonym>Arctuvin
</synonym>
      <synonym>BENZENE, 1,4-DIHYDROXY-
</synonym>
      <synonym>Benzohydroquinone
</synonym>
      <synonym>Benzoquinol
</synonym>
      <synonym>Black &amp; White Bleaching Cream
</synonym>
      <synonym>Dihydroquinone
</synonym>
      <synonym>Eldopacque
</synonym>
      <synonym>Eldopaque
</synonym>
      <synonym>Eldopaque Forte
</synonym>
      <synonym>Eldoquin
</synonym>
      <synonym>Eldoquin Forte
</synonym>
      <synonym>hidroquinona
</synonym>
      <synonym>Hydrochinon
</synonym>
      <synonym>Hydroquinol
</synonym>
      <synonym>NSC 9247
</synonym>
      <synonym>p-Benzenediol
</synonym>
      <synonym>p-Dihydroquinone
</synonym>
      <synonym>P-DIHYDROXYBENZENE
</synonym>
      <synonym>p-Dioxybenzene
</synonym>
      <synonym>Phiaquin
</synonym>
      <synonym>p-Hydroquinone
</synonym>
      <synonym>P-HYDROXYPHENOL
</synonym>
      <synonym>p-Phenylenediol
</synonym>
      <synonym>p-Quinol
</synonym>
      <synonym>Solaquin Forte
</synonym>
      <synonym>Tecquinol
</synonym>
      <synonym>Tenox HQ
</synonym>
      <synonym>UN 2662
</synonym>
    </synonyms>
    <dsstox-id>DTXSID7020716</dsstox-id>
  </chemical>
  <chemical id="a9df06bd-f2d9-43b5-a46d-097634eb7448">
    <casrn>7784-46-5</casrn>
    <jchem-inchi-key>PTLRDCMBXHILCL-UHFFFAOYSA-M</jchem-inchi-key>
    <indigo-inchi-key>PTLRDCMBXHILCL-UHFFFAOYSA-M
</indigo-inchi-key>
    <preferred-name>Sodium arsenite</preferred-name>
    <synonyms>
      <synonym>Arsenenous acid, sodium salt (1:1)
</synonym>
      <synonym>Sodium metaarsenite
</synonym>
      <synonym>Arsenic sodium oxide
</synonym>
      <synonym>Arsenenous acid, sodium salt
</synonym>
      <synonym>Arsenite sodium
</synonym>
      <synonym>Dioxoarsenate de sodium
</synonym>
      <synonym>dioxoarsenato de sodio
</synonym>
      <synonym>NATRIUMARSENIT
</synonym>
      <synonym>Natriumdioxoarsenat
</synonym>
      <synonym>Sodium arsenic oxide
</synonym>
      <synonym>sodium dioxoarsenate
</synonym>
      <synonym>Sodium meta-arsenite
</synonym>
      <synonym>UN 1686
</synonym>
      <synonym>UN 2027
</synonym>
    </synonyms>
    <dsstox-id>DTXSID5020104</dsstox-id>
  </chemical>
  <chemical id="9708f2b1-5e06-412b-8c7b-04861ed3aa85">
    <casrn>76738-62-0</casrn>
    <jchem-inchi-key>RMOGWMIKYWRTKW-DUXBJXIBNA-N</jchem-inchi-key>
    <indigo-inchi-key>RMOGWMIKYWRTKW-KGLIPLIRSA-N
</indigo-inchi-key>
    <preferred-name>Paclobutrazol</preferred-name>
    <synonyms>
      <synonym>1H-1,2,4-Triazole-1-ethanol, β-[(4-chlorophenyl)methyl]-α-(1,1-dimethylethyl)-, (αR,βR)-rel-
</synonym>
      <synonym>(2-RS,3RS)-1-(4-Chlorophenyl)-4,4-dimethyl-2-(1H-1,2,4-triazol-1-yl)pentan-3-ol
</synonym>
      <synonym>1H-1,2,4-Triazole-1-ethanol, β-[(4-chlorophenyl)methyl]-α-(1,1-dimethylethyl)-, (R*,R*)-
</synonym>
      <synonym>1H-1,2,4-Triazole-1-ethanol, β-[(4-chlorophenyl)methyl]-α-(1,1-dimethylethyl)-, (R*,R*)-(.+-.)-
</synonym>
      <synonym>Bounty Flowable
</synonym>
      <synonym>Clipper
</synonym>
      <synonym>Duo Xiao Zuo
</synonym>
      <synonym>Friazole
</synonym>
      <synonym>Multi-effect triazole
</synonym>
      <synonym>Smarect
</synonym>
      <synonym>Trimmit
</synonym>
    </synonyms>
    <dsstox-id>DTXSID2024242</dsstox-id>
  </chemical>
  <chemical id="13d44514-133e-440c-91da-0f7b70e4c4c6">
    <casrn>1836-75-5</casrn>
    <jchem-inchi-key>XITQUSLLOSKDTB-UHFFFAOYSA-N</jchem-inchi-key>
    <indigo-inchi-key>XITQUSLLOSKDTB-UHFFFAOYSA-N
</indigo-inchi-key>
    <preferred-name>Nitrofen</preferred-name>
    <synonyms>
      <synonym>Benzene, 2,4-dichloro-1-(4-nitrophenoxy)-
</synonym>
      <synonym>2,4-Dichloro-1-(4-nitrophenoxy)benzene
</synonym>
      <synonym>2',4'-Dichloro-4-nitrodiphenyl ether
</synonym>
      <synonym>2,4-Dichloro-4'-nitrodiphenyl ether
</synonym>
      <synonym>2,4-Dichlorophenyl 4-nitrophenyl ether
</synonym>
      <synonym>2,4-Dichlorophenyl p-nitrophenyl ether
</synonym>
      <synonym>2,4-Dichlorophenyl-4'-nitrophenylether
</synonym>
      <synonym>4-(2,4-Dichlorophenoxy)nitrobenzene
</synonym>
      <synonym>4'-Nitro-2,4-dichlorodiphenyl ether
</synonym>
      <synonym>4-Nitro-2',4'-dichlorophenyl ether
</synonym>
      <synonym>Ether, 2,4-dichlorophenyl p-nitrophenyl
</synonym>
      <synonym>Mezotox
</synonym>
      <synonym>Niclofen
</synonym>
      <synonym>Nitrochlor
</synonym>
      <synonym>Nitrofen [benzene, 2,4-dichloro-1-(4-nitrophenoxy)-]
</synonym>
      <synonym>nitrofene
</synonym>
      <synonym>Preparation 125
</synonym>
      <synonym>Trizilin
</synonym>
      <synonym>Trizilin 25
</synonym>
    </synonyms>
    <dsstox-id>DTXSID7020970</dsstox-id>
  </chemical>
  <chemical id="6bea830b-4148-4b19-a949-4e9fa6800b75">
    <casrn>645-88-5</casrn>
    <jchem-inchi-key>NQRKYASMKDDGHT-UHFFFAOYSA-N</jchem-inchi-key>
    <indigo-inchi-key>NQRKYASMKDDGHT-UHFFFAOYSA-N
</indigo-inchi-key>
    <preferred-name>Aminooxyacetic acid</preferred-name>
    <dsstox-id>DTXSID50214756</dsstox-id>
  </chemical>
  <chemical id="b48af147-bada-4d1b-a651-fcec4e1562fa">
    <casrn>NOCAS</casrn>
    <jchem-inchi-key></jchem-inchi-key>
    <indigo-inchi-key>
</indigo-inchi-key>
    <preferred-name>Serum</preferred-name>
    <dsstox-id>DTXSID2041123</dsstox-id>
  </chemical>
  <chemical id="bb7b0741-8eed-4bd4-b05f-6afd303648f3">
    <casrn>57-88-5</casrn>
    <jchem-inchi-key>HVYWMOMLDIMFJA-DPAQBDIFSA-N</jchem-inchi-key>
    <indigo-inchi-key>HVYWMOMLDIMFJA-DPAQBDIFSA-N
</indigo-inchi-key>
    <preferred-name>Cholesterol</preferred-name>
    <synonyms>
      <synonym>Cholest-5-en-3-ol (3beta)-
</synonym>
      <synonym>(-)-Cholesterol
</synonym>
      <synonym>3beta-Hydroxycholest-5-ene
</synonym>
      <synonym>CHLOEST-5-EN-3-OL (3-beta)-
</synonym>
      <synonym>Cholest-5-en-3-ol, (3beta)-
</synonym>
      <synonym>Cholest-5-en-3beta-ol
</synonym>
      <synonym>Cholesterin
</synonym>
      <synonym>Cholesteryl alcohol
</synonym>
      <synonym>colesterol
</synonym>
      <synonym>Lidinit
</synonym>
      <synonym>Lidinite
</synonym>
      <synonym>NSC 8798
</synonym>
      <synonym>Provitamin D
</synonym>
      <synonym>5:6-Cholesten-3beta-ol
</synonym>
    </synonyms>
    <dsstox-id>DTXSID3022401</dsstox-id>
  </chemical>
  <chemical id="d4a12644-521a-47a2-9154-26160fa5fba0">
    <casrn>94-26-8</casrn>
    <jchem-inchi-key>QFOHBWFCKVYLES-UHFFFAOYSA-N</jchem-inchi-key>
    <indigo-inchi-key>QFOHBWFCKVYLES-UHFFFAOYSA-N
</indigo-inchi-key>
    <preferred-name>4-Hydroxybenzoic acid butyl ester</preferred-name>
    <synonyms>
      <synonym>Butyl 4-hydroxybenzoate
</synonym>
      <synonym>Benzoic acid, 4-hydroxy-, butyl ester
</synonym>
      <synonym>4-(Butoxycarbonyl)phenol
</synonym>
      <synonym>4-hidroxibenzoato de butilo
</synonym>
      <synonym>4-Hydroxybenzoate de butyle
</synonym>
      <synonym>4-HYDROXYBENZOESAEURE-BUTYLESTER
</synonym>
      <synonym>4-Hydroxybenzoic acid butyl ester
</synonym>
      <synonym>Aseptoform Butyl
</synonym>
      <synonym>BENZOATE, 4-HYDROXY-, BUTYL
</synonym>
      <synonym>Benzoic acid, p-hydroxy-, butyl ester
</synonym>
      <synonym>Butoben
</synonym>
      <synonym>Butyl Butex
</synonym>
      <synonym>Butyl chemosept
</synonym>
      <synonym>BUTYL PARABEN
</synonym>
      <synonym>Butyl parabens
</synonym>
      <synonym>Butyl parasept
</synonym>
      <synonym>Butyl Tegosept
</synonym>
      <synonym>Butyl-4-hydroxybenzoat
</synonym>
      <synonym>Mekkings B
</synonym>
      <synonym>n-Butyl 4-hydroxybenzoate
</synonym>
      <synonym>n-Butyl p-hydroxybenzoate
</synonym>
      <synonym>n-Butylparaben
</synonym>
      <synonym>Nipabutyl
</synonym>
      <synonym>NSC 13164
</synonym>
      <synonym>NSC 8475
</synonym>
      <synonym>p-Hydroxybenzoic acid butyl ester
</synonym>
      <synonym>P-OXYBUTYLBENZOATE
</synonym>
      <synonym>Preserval B
</synonym>
      <synonym>Solbrol B
</synonym>
      <synonym>Tegosept B
</synonym>
      <synonym>Tegosept Butyl
</synonym>
[truncated: 43,954,102 more chars]
