# Supplementary material for: Cardiotoxicity adverse outcome pathway network: towards mechanistic and quantitative modelling
Source: Front Toxicol. 2026 May 18;8:1781536. doi: 10.3389/ftox.2026.1781536 (PMC13224945; doi:10.3389/ftox.2026.1781536)
Supplement: Supplementary file 1 [file Supplementaryfile1.zip › Supplementary_files/data/S1_KEs_screening.tsv]

aop	ke	type	name	inclusion
Aop:261	Event:1535	AdverseOutcome	Heart failure	yes
Aop:304	Event:1685	AdverseOutcome	Anomalies, Congenital cardiac conotruncal	yes
Aop:426	Event:1934	AdverseOutcome	Myocardial Infarction	yes
Aop:427	Event:1535	AdverseOutcome	Heart failure	yes
Aop:433	Event:1964	AdverseOutcome	Sudden cardiac death	yes
Aop:479	Event:2215	AdverseOutcome	Decrease Left Ventricular function	yes
Aop:480	Event:2215	AdverseOutcome	Decrease Left Ventricular function	yes
Aop:539	Event:1535	AdverseOutcome	Heart failure	yes
Aop:16	Event:1703	KeyEvent	Dysregulation of heart rate and vascular tone	yes
Aop:21	Event:317	KeyEvent	Altered, Cardiovascular development/function	yes
Aop:94	Event:444	KeyEvent	Increased, Atrioventricular block and bradycardia	yes
Aop:104	Event:699	KeyEvent	Increased, cardiac arrthymia	yes
Aop:138	Event:1106	KeyEvent	Occurrence, cardiac arrhythmia	yes
Aop:150	Event:317	KeyEvent	Altered, Cardiovascular development/function	yes
Aop:177	Event:1106	KeyEvent	Occurrence, cardiac arrhythmia	yes
Aop:186	Event:1106	KeyEvent	Occurrence, cardiac arrhythmia	yes
Aop:261	Event:1532	KeyEvent	Decrease, Cardiac contractility	yes
Aop:261	Event:1533	KeyEvent	Decrease, Cardiac ejection fraction	yes
Aop:304	Event:1682	KeyEvent	Disruption, Progenitor cells of second heart field	yes
Aop:304	Event:1684	KeyEvent	Abnormalities, Cardiac outflow tract formation	yes
Aop:377	Event:1535	KeyEvent	Heart failure	yes
Aop:426	Event:1535	KeyEvent	Heart failure	yes
Aop:436	Event:1682	KeyEvent	Disruption, Progenitor cells of second heart field	yes
Aop:456	Event:317	KeyEvent	Altered, Cardiovascular development/function	yes
Aop:479	Event:2084	KeyEvent	Increase, Cardiac remodelling	yes
Aop:479	Event:1532	KeyEvent	Decrease, Cardiac contractility	yes
Aop:480	Event:1532	KeyEvent	Decrease, Cardiac contractility	yes
Aop:539	Event:2239	KeyEvent	Increased, Cardiac stress	yes
Aop:402	Event:2095	AdverseOutcome	Periventricular heterotopia formation	no
Aop:4	Event:1266	KeyEvent	Decrease, Circulating crustacean cardioactive peptide	no
Aop:1	Event:294	MolecularInitiatingEvent	N/A, Unknown	no
Aop:3	Event:888	MolecularInitiatingEvent	Binding of inhibitor, NADH-ubiquinone oxidoreductase (complex I)	no
Aop:4	Event:103	MolecularInitiatingEvent	Increase, Ecdysone receptor agonism	no
Aop:6	Event:998	MolecularInitiatingEvent	Binding of antagonist, PPAR alpha	no
Aop:7	Event:408	MolecularInitiatingEvent	reduction in ovarian granulosa cells, Aromatase (Cyp19a1)	no
Aop:8	Event:239	MolecularInitiatingEvent	Activation, Pregnane-X receptor, NR1l2	no
Aop:10	Event:667	MolecularInitiatingEvent	Binding at picrotoxin site, iGABAR chloride channel	no
Aop:11	Event:245	MolecularInitiatingEvent	Activation, PXR/SXR	no
Aop:12	Event:201	MolecularInitiatingEvent	Binding of antagonist, NMDA receptors	no
Aop:13	Event:201	MolecularInitiatingEvent	Binding of antagonist, NMDA receptors	no
Aop:14	Event:122	MolecularInitiatingEvent	Activation, Glucocorticoid Receptor	no
Aop:15	Event:97	MolecularInitiatingEvent	Alkylation, DNA	no
Aop:16	Event:12	MolecularInitiatingEvent	Acetylcholinesterase (AchE) Inhibition	no
Aop:17	Event:1487	MolecularInitiatingEvent	Binding, Thiol/seleno-proteins involved in protection against oxidative stress	no
Aop:18	Event:227	MolecularInitiatingEvent	Activation, PPARα	no
Aop:19	Event:27	MolecularInitiatingEvent	N/A, Androgen receptor, Antagonism	no
Aop:21	Event:18	MolecularInitiatingEvent	Activation, AhR	no
Aop:23	Event:25	MolecularInitiatingEvent	Agonism, Androgen receptor	no
Aop:25	Event:36	MolecularInitiatingEvent	Inhibition, Aromatase	no
Aop:26	Event:51	MolecularInitiatingEvent	Inhibition, Ca++ ATPase	no
Aop:27	Event:41	MolecularInitiatingEvent	Inhibition, Bile Salt Export Pump (ABCB11)	no
Aop:28	Event:79	MolecularInitiatingEvent	Inhibition, Cyclooxygenase activity	no
Aop:29	Event:111	MolecularInitiatingEvent	Agonism, Estrogen receptor	no
Aop:30	Event:112	MolecularInitiatingEvent	Antagonism, Estrogen receptor	no
Aop:31	Event:213	MolecularInitiatingEvent	N/A, Parent compound is converted to the reactive metabolite and forms free radicals leading to oxidation of heme iron(II) in hemoglobin to iron(III)	no
Aop:33	Event:9	MolecularInitiatingEvent	Activation, 5HT2c	no
Aop:34	Event:167	MolecularInitiatingEvent	Activation, LXR	no
Aop:34	Event:228	MolecularInitiatingEvent	peroxisome proliferator activated receptor promoter demethylation	no
Aop:35	Event:46	MolecularInitiatingEvent	Accumulation, Biological membranes	no
Aop:36	Event:231	MolecularInitiatingEvent	Decreased, PPAR-alpha activation	no
Aop:36	Event:232	MolecularInitiatingEvent	Decreased, PPAR-beta activation	no
Aop:36	Event:233	MolecularInitiatingEvent	Decreased, PPAR-gamma activation	no
Aop:37	Event:227	MolecularInitiatingEvent	Activation, PPARα	no
Aop:38	Event:244	MolecularInitiatingEvent	Alkylation, Protein	no
Aop:39	Event:396	MolecularInitiatingEvent	Covalent Binding, Protein	no
Aop:40	Event:396	MolecularInitiatingEvent	Covalent Binding, Protein	no
Aop:41	Event:165	MolecularInitiatingEvent	Activation, Long term AHR receptor driven direct and indirect gene expression changes	no
Aop:42	Event:279	MolecularInitiatingEvent	Thyroperoxidase, Inhibition	no
Aop:43	Event:305	MolecularInitiatingEvent	Inhibition, VegfR2	no
Aop:46	Event:373	MolecularInitiatingEvent	Formation, Pro-mutagenic DNA Adducts	no
Aop:48	Event:875	MolecularInitiatingEvent	Binding of agonist, Ionotropic glutamate receptors	no
Aop:51	Event:227	MolecularInitiatingEvent	Activation, PPARα	no
Aop:52	Event:111	MolecularInitiatingEvent	Agonism, Estrogen receptor	no
Aop:53	Event:111	MolecularInitiatingEvent	Agonism, Estrogen receptor	no
Aop:54	Event:424	MolecularInitiatingEvent	Inhibition, Na+/I- symporter (NIS)	no
Aop:57	Event:18	MolecularInitiatingEvent	Activation, AhR	no
Aop:58	Event:456	MolecularInitiatingEvent	Suppression, Constitutive androstane receptor, NR1l3	no
Aop:58	Event:468	MolecularInitiatingEvent	Inhibition, PPAR alpha	no
Aop:58	Event:167	MolecularInitiatingEvent	Activation, LXR	no
Aop:58	Event:228	MolecularInitiatingEvent	peroxisome proliferator activated receptor promoter demethylation	no
Aop:59	Event:461	MolecularInitiatingEvent	Suppression, HNF4alpha	no
Aop:60	Event:245	MolecularInitiatingEvent	Activation, PXR/SXR	no
Aop:61	Event:478	MolecularInitiatingEvent	Activation, NRF2	no
Aop:61	Event:479	MolecularInitiatingEvent	Activation, NR1H4	no
Aop:62	Event:486	MolecularInitiatingEvent	systemic inflammation leading to hepatic steatosis	no
Aop:63	Event:79	MolecularInitiatingEvent	Inhibition, Cyclooxygenase activity	no
Aop:64	Event:494	MolecularInitiatingEvent	Glucocorticoid Receptor Agonist, Activation	no
Aop:65	Event:424	MolecularInitiatingEvent	Inhibition, Na+/I- symporter (NIS)	no
Aop:66	Event:653	MolecularInitiatingEvent	Decreased testosterone by the fetal Leydig cells, Increased corticosterone	no
Aop:66	Event:654	MolecularInitiatingEvent	Decreased testosterone by the fetal Leydig cells, Activation by other glucocorticoid receptor agonists	no
Aop:67	Event:658	MolecularInitiatingEvent	Decreased testosterone by the fetal Leydig cells, Increased estradiol	no
Aop:67	Event:659	MolecularInitiatingEvent	Decreased testosterone by the fetal Leydig cells, Activation by other estradiol agonists	no
Aop:68	Event:661	MolecularInitiatingEvent	Decreased testosterone by the fetal Leydig cells, Alterations in the fetal testis proteome	no
Aop:69	Event:642	MolecularInitiatingEvent	Decreased Cholesterol, Decreased De Novo Biosynthesis of Choleseterol	no
Aop:69	Event:643	MolecularInitiatingEvent	Decreased Cholesterol, Decreased Uptake of Lipoproteins	no
Aop:69	Event:644	MolecularInitiatingEvent	Decreased Cholesterol, Decreased Transport of Cholesterol to the Inner Mitochondrial Membrane	no
Aop:70	Event:640	MolecularInitiatingEvent	Decreased steroidogenesis, Proteomic alterations in the adult Leydig cell	no
Aop:71	Event:650	MolecularInitiatingEvent	Stimulation of adult Leydig cells via the Adrenal Corticosterone, Increased Glucocorticoid	no
Aop:72	Event:228	MolecularInitiatingEvent	peroxisome proliferator activated receptor promoter demethylation	no
Aop:72	Event:1454	MolecularInitiatingEvent	chronic high fat diet	no
Aop:73	Event:526	MolecularInitiatingEvent	Inhibition, Inhibition of Dopamine-beta-hydroxylase	no
Aop:74	Event:662	MolecularInitiatingEvent	Decreased testosterone by the fetal Leydig cells, Hypermethylation in the fetal testis	no
Aop:77	Event:559	MolecularInitiatingEvent	Activation, Nicotinic acetylcholine receptor	no
Aop:78	Event:559	MolecularInitiatingEvent	Activation, Nicotinic acetylcholine receptor	no
Aop:79	Event:559	MolecularInitiatingEvent	Activation, Nicotinic acetylcholine receptor	no
Aop:80	Event:559	MolecularInitiatingEvent	Activation, Nicotinic acetylcholine receptor	no
Aop:87	Event:559	MolecularInitiatingEvent	Activation, Nicotinic acetylcholine receptor	no
Aop:88	Event:559	MolecularInitiatingEvent	Activation, Nicotinic acetylcholine receptor	no
Aop:89	Event:559	MolecularInitiatingEvent	Activation, Nicotinic acetylcholine receptor	no
Aop:90	Event:559	MolecularInitiatingEvent	Activation, Nicotinic acetylcholine receptor	no
Aop:91	Event:584	MolecularInitiatingEvent	Inhibition, sodium channel	no
Aop:93	Event:584	MolecularInitiatingEvent	Inhibition, sodium channel	no
Aop:94	Event:584	MolecularInitiatingEvent	Inhibition, sodium channel	no
Aop:95	Event:593	MolecularInitiatingEvent	Inhibition, Ether-a-go-go (ERG) voltage-gated potassium channel	no
Aop:96	Event:598	MolecularInitiatingEvent	modulation, sodium channel	no
Aop:97	Event:619	MolecularInitiatingEvent	Inhibition, 5-hydroxytryptamine transporter (5-HTT; SERT)	no
Aop:98	Event:619	MolecularInitiatingEvent	Inhibition, 5-hydroxytryptamine transporter (5-HTT; SERT)	no
Aop:99	Event:638	MolecularInitiatingEvent	Antagonism, Histamine Receptor (H2)	no
Aop:100	Event:79	MolecularInitiatingEvent	Inhibition, Cyclooxygenase activity	no
Aop:101	Event:79	MolecularInitiatingEvent	Inhibition, Cyclooxygenase activity	no
Aop:102	Event:79	MolecularInitiatingEvent	Inhibition, Cyclooxygenase activity	no
Aop:103	Event:79	MolecularInitiatingEvent	Inhibition, Cyclooxygenase activity	no
Aop:104	Event:697	MolecularInitiatingEvent	impaired, ion channels	no
Aop:105	Event:714	MolecularInitiatingEvent	Increased, Binding of chemicals to 2u (serum)	no
Aop:106	Event:718	MolecularInitiatingEvent	Binding, Tubulin	no
Aop:107	Event:715	MolecularInitiatingEvent	Activation, Constitutive androstane receptor	no
Aop:108	Event:724	MolecularInitiatingEvent	Inhibition, Pyruvate dehydrogenase kinase (PDK) enzyme	no
Aop:109	Event:770	MolecularInitiatingEvent	Increase, Cytotoxicity (club cells)	no
Aop:110	Event:424	MolecularInitiatingEvent	Inhibition, Na+/I- symporter (NIS)	no
Aop:111	Event:742	MolecularInitiatingEvent	Decreased, Androgen receptor activity	no
Aop:112	Event:746	MolecularInitiatingEvent	Increase, Dopaminergic activity	no
Aop:113	Event:760	MolecularInitiatingEvent	Activation, Glutamate-gated chloride channel	no
Aop:114	Event:766	MolecularInitiatingEvent	Inhibition, 4-hydroxyphenyl-pyruvate dioxygenase (HPPD) enzyme	no
Aop:115	Event:780	MolecularInitiatingEvent	Increase, Cytotoxicity (epithelial cells)	no
Aop:116	Event:783	MolecularInitiatingEvent	Increase, Cytotoxicity (tubular epithelial cells)	no
Aop:117	Event:785	MolecularInitiatingEvent	Activation, Androgen receptor	no
Aop:118	Event:786	MolecularInitiatingEvent	Increase, Cytotoxicity (hepatocytes)	no
Aop:119	Event:279	MolecularInitiatingEvent	Thyroperoxidase, Inhibition	no
Aop:120	Event:790	MolecularInitiatingEvent	Inhibition, 5α-reductase activity	no
Aop:121	Event:793	MolecularInitiatingEvent	Increase, Urinary bladder calculi	no
Aop:122	Event:798	MolecularInitiatingEvent	Inhibition, Prolyl hydroxylases	no
Aop:123	Event:801	MolecularInitiatingEvent	modulation, Unknown	no
Aop:124	Event:804	MolecularInitiatingEvent	Inhibition, HMG-CoA reductase	no
Aop:126	Event:849	MolecularInitiatingEvent	Inhibition, Antgonism of NE receptor	no
Aop:128	Event:277	MolecularInitiatingEvent	Thyroid hormone synthesis, Decreased	no
Aop:130	Event:828	MolecularInitiatingEvent	Inhibition, Phospholipase A	no
Aop:131	Event:18	MolecularInitiatingEvent	Activation, AhR	no
Aop:134	Event:424	MolecularInitiatingEvent	Inhibition, Na+/I- symporter (NIS)	no
Aop:136	Event:867	MolecularInitiatingEvent	Decrease, Intracellular pH	no
Aop:138	Event:877	MolecularInitiatingEvent	Inhibition, organic anion transporter 1 (OAT1)	no
Aop:139	Event:97	MolecularInitiatingEvent	Alkylation, DNA	no
Aop:141	Event:97	MolecularInitiatingEvent	Alkylation, DNA	no
Aop:144	Event:1539	MolecularInitiatingEvent	Endocytotic lysosomal uptake	no
Aop:148	Event:941	MolecularInitiatingEvent	Activation, EGFR	no
Aop:149	Event:209	MolecularInitiatingEvent	Peptide Oxidation	no
Aop:150	Event:18	MolecularInitiatingEvent	Activation, AhR	no
Aop:151	Event:18	MolecularInitiatingEvent	Activation, AhR	no
Aop:152	Event:957	MolecularInitiatingEvent	Binding, Transthyretin in serum	no
Aop:153	Event:964	MolecularInitiatingEvent	Inhibition of Aromatase Enzyme, Chemical exposure during critical window of estrous cycle between diestrus 2 and proestrus inhibits aromatase conversion of testosterone to estradiol	no
Aop:154	Event:980	MolecularInitiatingEvent	Inhibition, Calcineurin Activity	no
Aop:155	Event:1002	MolecularInitiatingEvent	Inhibition, Deiodinase 2	no
Aop:156	Event:1002	MolecularInitiatingEvent	Inhibition, Deiodinase 2	no
Aop:157	Event:1009	MolecularInitiatingEvent	Inhibition, Deiodinase 1	no
Aop:158	Event:1009	MolecularInitiatingEvent	Inhibition, Deiodinase 1	no
Aop:159	Event:279	MolecularInitiatingEvent	Thyroperoxidase, Inhibition	no
Aop:160	Event:762	MolecularInitiatingEvent	Activation, ionotropic GABA Receptor chloride channel	no
Aop:161	Event:1018	MolecularInitiatingEvent	Activation, Glutamate-gated chloride channels	no
Aop:163	Event:1028	MolecularInitiatingEvent	Activation of specific nuclear receptors, PPAR-gamma activation	no
Aop:164	Event:1038	MolecularInitiatingEvent	Activation, beta-2 adrenergic receptor	no
Aop:167	Event:1064	MolecularInitiatingEvent	prepubertal increase, Estrogen receptor (ER) activity	no
Aop:173	Event:1495	MolecularInitiatingEvent	Substance interaction with the lung resident cell membrane components	no
Aop:175	Event:279	MolecularInitiatingEvent	Thyroperoxidase, Inhibition	no
Aop:176	Event:424	MolecularInitiatingEvent	Inhibition, Na+/I- symporter (NIS)	no
Aop:177	Event:1103	MolecularInitiatingEvent	Inhibition, Cyclooxygenase 1 activity	no
Aop:178	Event:559	MolecularInitiatingEvent	Activation, Nicotinic acetylcholine receptor	no
Aop:186	Event:1114	MolecularInitiatingEvent	Unknown, MIE	no
Aop:187	Event:1134	MolecularInitiatingEvent	Irreversible inhibition of hepatic VKOR by binding of AR at tyrosine 139, Failure to cycle vitamin K epoxide to vitamin K to form vitamin K hydroquinone	no
Aop:187	Event:1138	MolecularInitiatingEvent	Uncoupling of oxidative phosphorylation, Reduced ability to generate ATP	no
Aop:187	Event:1169	MolecularInitiatingEvent	Anticoagulant rodenticide interferes with carboxylation of Gla proteins in bone, Impairment of post-translational modification (carboxylation) of osteocalcin	no
Aop:188	Event:1152	MolecularInitiatingEvent	Inhibition, Iodotyrosine deiodinase (IYD)	no
Aop:189	Event:1009	MolecularInitiatingEvent	Inhibition, Deiodinase 1	no
Aop:190	Event:1002	MolecularInitiatingEvent	Inhibition, Deiodinase 2	no
Aop:191	Event:1153	MolecularInitiatingEvent	Inhibition, Deiodinase 3	no
Aop:192	Event:1155	MolecularInitiatingEvent	Inhibition, Pendrin	no
Aop:193	Event:1156	MolecularInitiatingEvent	Inhibition, Dual oxidase	no
Aop:194	Event:1157	MolecularInitiatingEvent	Activation, Hepatic nuclear receptor(s)	no
Aop:195	Event:619	MolecularInitiatingEvent	Inhibition, 5-hydroxytryptamine transporter (5-HTT; SERT)	no
Aop:196	Event:1215	MolecularInitiatingEvent	TRPA1 activation, TRPA1 Receptor	no
Aop:197	Event:584	MolecularInitiatingEvent	Inhibition, sodium channel	no
Aop:200	Event:1181	MolecularInitiatingEvent	Activation, Estrogen receptor	no
Aop:201	Event:1205	MolecularInitiatingEvent	Activation, Juvenile hormone receptor	no
Aop:202	Event:1252	MolecularInitiatingEvent	Binding to (interferes with) topoisomerase II enzyme	no
Aop:203	Event:619	MolecularInitiatingEvent	Inhibition, 5-hydroxytryptamine transporter (5-HTT; SERT)	no
Aop:204	Event:619	MolecularInitiatingEvent	Inhibition, 5-hydroxytryptamine transporter (5-HTT; SERT)	no
Aop:205	Event:1258	MolecularInitiatingEvent	Decompartmentalization	no
Aop:205	Event:1260	MolecularInitiatingEvent	Direct mitochondrial inhibition	no
Aop:205	Event:1259	MolecularInitiatingEvent	narcosis	no
Aop:206	Event:1270	MolecularInitiatingEvent	Inactivation of PPARγ	no
Aop:207	Event:1174	MolecularInitiatingEvent	Activation, NADPH Oxidase	no
Aop:212	Event:1502	MolecularInitiatingEvent	Histone deacetylase inhibition	no
Aop:213	Event:1490	MolecularInitiatingEvent	Inhibition, Fatty Acid Beta Oxidation	no
Aop:216	Event:1686	MolecularInitiatingEvent	Deposition of Energy	no
Aop:218	Event:1386	MolecularInitiatingEvent	CYP7B activity, inhibition	no
Aop:219	Event:1386	MolecularInitiatingEvent	CYP7B activity, inhibition	no
Aop:220	Event:1391	MolecularInitiatingEvent	Activation of Cyp2E1	no
Aop:221	Event:1396	MolecularInitiatingEvent	Increased, glucocorticoid receptor activity	no
Aop:222	Event:1396	MolecularInitiatingEvent	Increased, glucocorticoid receptor activity	no
Aop:223	Event:1397	MolecularInitiatingEvent	Increased, serotonin transporter activity	no
Aop:224	Event:1397	MolecularInitiatingEvent	Increased, serotonin transporter activity	no
Aop:226	Event:1317	MolecularInitiatingEvent	Decreased, serotonin transporter activity	no
Aop:227	Event:1402	MolecularInitiatingEvent	Reduced, PTGS1 function	no
Aop:228	Event:1408	MolecularInitiatingEvent	Reduced, PTGS2 function	no
Aop:229	Event:1412	MolecularInitiatingEvent	Helicobacter pylori infection	no
Aop:230	Event:1349	MolecularInitiatingEvent	Activated, presynaptic neuron 1	no
Aop:231	Event:1413	MolecularInitiatingEvent	Reduced, presynaptic neuron 2 activity	no
Aop:232	Event:1417	MolecularInitiatingEvent	NFE2/Nrf2 repression	no
Aop:233	Event:1425	MolecularInitiatingEvent	Mu Opioid Receptor Agonism	no
Aop:234	Event:1425	MolecularInitiatingEvent	Mu Opioid Receptor Agonism	no
Aop:235	Event:1431	MolecularInitiatingEvent	Serotonin 1A Receptor Agonism	no
Aop:236	Event:1431	MolecularInitiatingEvent	Serotonin 1A Receptor Agonism	no
Aop:237	Event:1495	MolecularInitiatingEvent	Substance interaction with the lung resident cell membrane components	no
Aop:238	Event:1686	MolecularInitiatingEvent	Deposition of Energy	no
Aop:241	Event:1468	MolecularInitiatingEvent	Activation, Latent Transforming Growth Factor Beta 1	no
Aop:242	Event:1462	MolecularInitiatingEvent	Thiol group of chemicals interact with sulfuhydryl groups of proteins to form thiol adducts	no
Aop:245	Event:1471	MolecularInitiatingEvent	Increase, Uncoupling of photophosphorylation	no
Aop:256	Event:1481	MolecularInitiatingEvent	Inhibition of mitochondrial DNA polymerase gamma (Pol gamma)	no
Aop:257	Event:1486	MolecularInitiatingEvent	Binding of substrate, endocytic receptor	no
Aop:258	Event:244	MolecularInitiatingEvent	Alkylation, Protein	no
Aop:260	Event:1508	MolecularInitiatingEvent	CYP2E1 Activation	no
Aop:260	Event:1509	MolecularInitiatingEvent	Protein Adduct Formation	no
Aop:261	Event:1529	MolecularInitiatingEvent	Blockade, L-Type Calcium Channels	no
Aop:263	Event:1446	MolecularInitiatingEvent	Decrease, Coupling of oxidative phosphorylation	no
Aop:264	Event:1446	MolecularInitiatingEvent	Decrease, Coupling of oxidative phosphorylation	no
Aop:265	Event:1446	MolecularInitiatingEvent	Decrease, Coupling of oxidative phosphorylation	no
Aop:266	Event:1446	MolecularInitiatingEvent	Decrease, Coupling of oxidative phosphorylation	no
Aop:267	Event:1446	MolecularInitiatingEvent	Decrease, Coupling of oxidative phosphorylation	no
Aop:268	Event:1446	MolecularInitiatingEvent	Decrease, Coupling of oxidative phosphorylation	no
Aop:271	Event:279	MolecularInitiatingEvent	Thyroperoxidase, Inhibition	no
Aop:272	Event:1686	MolecularInitiatingEvent	Deposition of Energy	no
Aop:273	Event:1542	MolecularInitiatingEvent	Increase, Mitochondrial complex III antagonism	no
Aop:273	Event:1543	MolecularInitiatingEvent	Mitochondrial Complex IV inhibition	no
Aop:273	Event:1544	MolecularInitiatingEvent	Mitochondrial Complex V inhibition	no
Aop:273	Event:888	MolecularInitiatingEvent	Binding of inhibitor, NADH-ubiquinone oxidoreductase (complex I)	no
Aop:273	Event:887	MolecularInitiatingEvent	Inhibition, NADH-ubiquinone oxidoreductase (complex I)	no
Aop:273	Event:1653	MolecularInitiatingEvent	Binding of inhibitor to mitochondrial complex III	no
Aop:273	Event:1654	MolecularInitiatingEvent	Binding of inhibitor to mitochondrial complex IV	no
Aop:273	Event:1655	MolecularInitiatingEvent	Binding of inhibitor to mitochondrial complex V	no
Aop:274	Event:1502	MolecularInitiatingEvent	Histone deacetylase inhibition	no
Aop:275	Event:1502	MolecularInitiatingEvent	Histone deacetylase inhibition	no
Aop:276	Event:888	MolecularInitiatingEvent	Binding of inhibitor, NADH-ubiquinone oxidoreductase (complex I)	no
Aop:277	Event:1700	MolecularInitiatingEvent	Impaired IL-1R1 signaling in T cell	no
Aop:278	Event:1574	MolecularInitiatingEvent	Inhibition, IKK complex	no
Aop:279	Event:1580	MolecularInitiatingEvent	Binding of microtubule stabilizing agents (MSA) to microtubules	no
Aop:280	Event:1584	MolecularInitiatingEvent	Interaction of α-diketones with arginine residues	no
Aop:281	Event:12	MolecularInitiatingEvent	Acetylcholinesterase (AchE) Inhibition	no
Aop:282	Event:1592	MolecularInitiatingEvent	ROS generation from photoactivated chemicals	no
Aop:284	Event:1487	MolecularInitiatingEvent	Binding, Thiol/seleno-proteins involved in protection against oxidative stress	no
Aop:285	Event:1604	MolecularInitiatingEvent	Inhibition of N-linked glycosylation	no
Aop:286	Event:1542	MolecularInitiatingEvent	Increase, Mitochondrial complex III antagonism	no
Aop:287	Event:1542	MolecularInitiatingEvent	Increase, Mitochondrial complex III antagonism	no
Aop:288	Event:1609	MolecularInitiatingEvent	Inhibition, Cytochrome P450 enzyme (CYP17A1) activity	no
Aop:289	Event:1617	MolecularInitiatingEvent	Inhibition, 5α-reductase	no
Aop:290	Event:1785	MolecularInitiatingEvent	Increase, Mitochondrial ATP synthase antagonism	no
Aop:291	Event:1785	MolecularInitiatingEvent	Increase, Mitochondrial ATP synthase antagonism	no
Aop:292	Event:1627	MolecularInitiatingEvent	Inhibition of tyrosinase	no
Aop:293	Event:1194	MolecularInitiatingEvent	Increase, DNA damage	no
Aop:294	Event:1632	MolecularInitiatingEvent	Increase in reactive oxygen and nitrogen species (RONS)	no
Aop:296	Event:1634	MolecularInitiatingEvent	Increase, Oxidative DNA damage	no
Aop:297	Event:1637	MolecularInitiatingEvent	Retinaldehyde dehydrogenase inhibition	no
Aop:298	Event:1753	MolecularInitiatingEvent	Chronic reactive oxygen species	no
Aop:298	Event:1940	MolecularInitiatingEvent	Increases in cellular reactive oxygen species	no
Aop:299	Event:1686	MolecularInitiatingEvent	Deposition of Energy	no
Aop:300	Event:1656	MolecularInitiatingEvent	Antagonism, Thyroid Receptor	no
Aop:301	Event:1657	MolecularInitiatingEvent	Inhibition of cystathionine beta-synthase	no
Aop:302	Event:1672	MolecularInitiatingEvent	Inhibition of lung surfactant function	no
Aop:303	Event:1668	MolecularInitiatingEvent	Frustrated phagocytosis	no
Aop:304	Event:1680	MolecularInitiatingEvent	Inhibition, TBX1	no
Aop:305	Event:1617	MolecularInitiatingEvent	Inhibition, 5α-reductase	no
Aop:306	Event:26	MolecularInitiatingEvent	Antagonism, Androgen receptor	no
Aop:309	Event:1691	MolecularInitiatingEvent	Antagonism,LH receptor	no
Aop:310	Event:18	MolecularInitiatingEvent	Activation, AhR	no
Aop:311	Event:1686	MolecularInitiatingEvent	Deposition of Energy	no
Aop:312	Event:12	MolecularInitiatingEvent	Acetylcholinesterase (AchE) Inhibition	no
Aop:313	Event:1706	MolecularInitiatingEvent	Stimulation, TLR7/8	no
Aop:314	Event:1710	MolecularInitiatingEvent	Binding to estrogen receptor (ER)-α in immune cells	no
Aop:315	Event:1715	MolecularInitiatingEvent	Inhibition of JAK3	no
Aop:316	Event:1720	MolecularInitiatingEvent	Trypsin inhibition	no
Aop:318	Event:122	MolecularInitiatingEvent	Activation, Glucocorticoid Receptor	no
Aop:319	Event:1740	MolecularInitiatingEvent	Induced dysregulation of ACE2	no
Aop:320	Event:1739	MolecularInitiatingEvent	Binding to ACE2	no
Aop:322	Event:97	MolecularInitiatingEvent	Alkylation, DNA	no
Aop:323	Event:227	MolecularInitiatingEvent	Activation, PPARα	no
Aop:324	Event:257	MolecularInitiatingEvent	Increase, Reactive Oxygen Species	no
Aop:325	Event:257	MolecularInitiatingEvent	Increase, Reactive Oxygen Species	no
Aop:326	Event:257	MolecularInitiatingEvent	Increase, Reactive Oxygen Species	no
Aop:327	Event:257	MolecularInitiatingEvent	Increase, Reactive Oxygen Species	no
Aop:328	Event:257	MolecularInitiatingEvent	Increase, Reactive Oxygen Species	no
Aop:329	Event:257	MolecularInitiatingEvent	Increase, Reactive Oxygen Species	no
Aop:330	Event:257	MolecularInitiatingEvent	Increase, Reactive Oxygen Species	no
Aop:331	Event:257	MolecularInitiatingEvent	Increase, Reactive Oxygen Species	no
Aop:332	Event:257	MolecularInitiatingEvent	Increase, Reactive Oxygen Species	no
Aop:333	Event:257	MolecularInitiatingEvent	Increase, Reactive Oxygen Species	no
Aop:334	Event:122	MolecularInitiatingEvent	Activation, Glucocorticoid Receptor	no
Aop:335	Event:177	MolecularInitiatingEvent	Mitochondrial dysfunction	no
Aop:336	Event:1619	MolecularInitiatingEvent	Increase, DNA methyltransferase inhibition	no
Aop:337	Event:1619	MolecularInitiatingEvent	Increase, DNA methyltransferase inhibition	no
Aop:338	Event:1619	MolecularInitiatingEvent	Increase, DNA methyltransferase inhibition	no
Aop:339	Event:1619	MolecularInitiatingEvent	Increase, DNA methyltransferase inhibition	no
Aop:340	Event:1619	MolecularInitiatingEvent	Increase, DNA methyltransferase inhibition	no
Aop:341	Event:1619	MolecularInitiatingEvent	Increase, DNA methyltransferase inhibition	no
Aop:342	Event:1522	MolecularInitiatingEvent	Inhibition, Chitin synthase 1	no
Aop:343	Event:1525	MolecularInitiatingEvent	Increase, Sulfonylurea receptor binding	no
Aop:344	Event:26	MolecularInitiatingEvent	Antagonism, Androgen receptor	no
Aop:345	Event:26	MolecularInitiatingEvent	Antagonism, Androgen receptor	no
Aop:346	Event:36	MolecularInitiatingEvent	Inhibition, Aromatase	no
Aop:347	Event:1792	MolecularInitiatingEvent	Toll-like receptor 4 activation	no
Aop:347	Event:1270	MolecularInitiatingEvent	Inactivation of PPARγ	no
Aop:348	Event:1799	MolecularInitiatingEvent	Inhibition of 11β-HSD	no
Aop:349	Event:1796	MolecularInitiatingEvent	11β-hydroxylase inhibition	no
Aop:358	Event:1806	MolecularInitiatingEvent	Inhibition, Chitinase	no
Aop:359	Event:1807	MolecularInitiatingEvent	Inhibition, Chitobiase	no
Aop:360	Event:1522	MolecularInitiatingEvent	Inhibition, Chitin synthase 1	no
Aop:361	Event:1525	MolecularInitiatingEvent	Increase, Sulfonylurea receptor binding	no
Aop:362	Event:1814	MolecularInitiatingEvent	benzoquinone imine and acylglucuronide metabolites	no
Aop:363	Event:279	MolecularInitiatingEvent	Thyroperoxidase, Inhibition	no
Aop:364	Event:279	MolecularInitiatingEvent	Thyroperoxidase, Inhibition	no
Aop:365	Event:279	MolecularInitiatingEvent	Thyroperoxidase, Inhibition	no
Aop:366	Event:957	MolecularInitiatingEvent	Binding, Transthyretin in serum	no
Aop:367	Event:1831	MolecularInitiatingEvent	Binding, Thyroid binding globulin in serum	no
Aop:368	Event:1840	MolecularInitiatingEvent	Inhibition, cytochrome oxidase	no
Aop:372	Event:26	MolecularInitiatingEvent	Antagonism, Androgen receptor	no
Aop:374	Event:1739	MolecularInitiatingEvent	Binding to ACE2	no
Aop:376	Event:25	MolecularInitiatingEvent	Agonism, Androgen receptor	no
Aop:377	Event:1842	MolecularInitiatingEvent	Prolonged TLR9 activation	no
Aop:378	Event:1848	MolecularInitiatingEvent	Toll Like Receptor (TLR) Dysregulation	no
Aop:379	Event:1739	MolecularInitiatingEvent	Binding to ACE2	no
Aop:381	Event:1739	MolecularInitiatingEvent	Binding to ACE2	no
Aop:382	Event:1851	MolecularInitiatingEvent	Binding of agonist, Angiotensin II receptor type 1 receptor (AT1R)	no
Aop:383	Event:1740	MolecularInitiatingEvent	Induced dysregulation of ACE2	no
Aop:384	Event:1853	MolecularInitiatingEvent	Hyperactivation of ACE/Ang-II/AT1R axis	no
Aop:385	Event:1739	MolecularInitiatingEvent	Binding to ACE2	no
Aop:386	Event:1686	MolecularInitiatingEvent	Deposition of Energy	no
Aop:387	Event:1686	MolecularInitiatingEvent	Deposition of Energy	no
Aop:388	Event:1686	MolecularInitiatingEvent	Deposition of Energy	no
Aop:389	Event:1865	MolecularInitiatingEvent	Increase, Oxygen-evolving complex damage	no
Aop:392	Event:1866	MolecularInitiatingEvent	Fibrinolysis, decreased	no
Aop:392	Event:1867	MolecularInitiatingEvent	Bradykinin system, hyperactivated	no
Aop:393	Event:1158	MolecularInitiatingEvent	Increased, Hepatic thyroid hormone uptake/transport	no
Aop:394	Event:1739	MolecularInitiatingEvent	Binding to ACE2	no
Aop:395	Event:1739	MolecularInitiatingEvent	Binding to ACE2	no
Aop:396	Event:1550	MolecularInitiatingEvent	Deposition of Ionizing Energy	no
Aop:397	Event:1879	MolecularInitiatingEvent	Bulky DNA adducts, increase	no
Aop:398	Event:1880	MolecularInitiatingEvent	Inhibition of ALDH1A (RALDH)	no
Aop:399	Event:1884	MolecularInitiatingEvent	Inhibition of Fyna	no
Aop:400	Event:1888	MolecularInitiatingEvent	Increased (ectopic) all-trans retinoic acid concentration	no
Aop:401	Event:2029	MolecularInitiatingEvent	protein-coupled estrogen receptor 1 (GPER) activation	no
Aop:402	Event:279	MolecularInitiatingEvent	Thyroperoxidase, Inhibition	no
Aop:405	Event:12	MolecularInitiatingEvent	Acetylcholinesterase (AchE) Inhibition	no
Aop:406	Event:1739	MolecularInitiatingEvent	Binding to ACE2	no
Aop:407	Event:1739	MolecularInitiatingEvent	Binding to ACE2	no
Aop:409	Event:1668	MolecularInitiatingEvent	Frustrated phagocytosis	no
Aop:410	Event:1647	MolecularInitiatingEvent	GSK3beta inactivation	no
Aop:411	Event:1392	MolecularInitiatingEvent	Oxidative Stress	no
Aop:413	Event:926	MolecularInitiatingEvent	Oxidation, Glutathione (To be considered with MIE)	no
Aop:414	Event:18	MolecularInitiatingEvent	Activation, AhR	no
Aop:415	Event:18	MolecularInitiatingEvent	Activation, AhR	no
Aop:416	Event:18	MolecularInitiatingEvent	Activation, AhR	no
Aop:417	Event:18	MolecularInitiatingEvent	Activation, AhR	no
Aop:420	Event:18	MolecularInitiatingEvent	Activation, AhR	no
Aop:422	Event:1739	MolecularInitiatingEvent	Binding to ACE2	no
Aop:423	Event:2030	MolecularInitiatingEvent	Activation, PARP1	no
Aop:423	Event:1278	MolecularInitiatingEvent	ROS formation	no
Aop:424	Event:1392	MolecularInitiatingEvent	Oxidative Stress	no
Aop:425	Event:1392	MolecularInitiatingEvent	Oxidative Stress	no
Aop:426	Event:1739	MolecularInitiatingEvent	Binding to ACE2	no
Aop:427	Event:1739	MolecularInitiatingEvent	Binding to ACE2	no
Aop:428	Event:1739	MolecularInitiatingEvent	Binding to ACE2	no
Aop:430	Event:1739	MolecularInitiatingEvent	Binding to ACE2	no
Aop:431	Event:1950	MolecularInitiatingEvent	Increase, TNF	no
Aop:432	Event:1686	MolecularInitiatingEvent	Deposition of Energy	no
Aop:433	Event:2099	MolecularInitiatingEvent	hERG channel blockade	no
Aop:435	Event:1686	MolecularInitiatingEvent	Deposition of Energy	no
Aop:436	Event:1880	MolecularInitiatingEvent	Inhibition of ALDH1A (RALDH)	no
Aop:437	Event:105	MolecularInitiatingEvent	Inhibition, Mitochondrial Electron Transport Chain Complexes	no
Aop:439	Event:18	MolecularInitiatingEvent	Activation, AhR	no
Aop:440	Event:1046	MolecularInitiatingEvent	Suppression, Estrogen receptor (ER) activity	no
Aop:441	Event:1686	MolecularInitiatingEvent	Deposition of Energy	no
Aop:442	Event:1353	MolecularInitiatingEvent	Binding to voltage-gated sodium channel	no
Aop:443	Event:1669	MolecularInitiatingEvent	Increased, DNA damage and mutation	no
Aop:444	Event:1686	MolecularInitiatingEvent	Deposition of Energy	no
Aop:444	Event:1632	MolecularInitiatingEvent	Increase in reactive oxygen and nitrogen species (RONS)	no
Aop:444	Event:1194	MolecularInitiatingEvent	Increase, DNA damage	no
Aop:445	Event:1065	MolecularInitiatingEvent	Activation, estrogen receptor alpha	no
Aop:449	Event:2023	MolecularInitiatingEvent	Inhibition of Ceramide Synthase	no
Aop:450	Event:12	MolecularInitiatingEvent	Acetylcholinesterase (AchE) Inhibition	no
Aop:451	Event:1495	MolecularInitiatingEvent	Substance interaction with the lung resident cell membrane components	no
Aop:452	Event:2007	MolecularInitiatingEvent	Non-coding RNA expression profile alteration	no
Aop:455	Event:18	MolecularInitiatingEvent	Activation, AhR	no
Aop:456	Event:18	MolecularInitiatingEvent	Activation, AhR	no
Aop:457	Event:2118	MolecularInitiatingEvent	Succinate dehydrogenase, inhibited	no
Aop:458	Event:18	MolecularInitiatingEvent	Activation, AhR	no
Aop:459	Event:18	MolecularInitiatingEvent	Activation, AhR	no
Aop:460	Event:2027	MolecularInitiatingEvent	Antagonism, Smoothened receptor	no
Aop:462	Event:257	MolecularInitiatingEvent	Increase, Reactive Oxygen Species	no
Aop:464	Event:2036	MolecularInitiatingEvent	Activation of metabotropic glutamate receptor	no
Aop:464	Event:2037	MolecularInitiatingEvent	Inositol triphosphate receptor activation	no
Aop:464	Event:388	MolecularInitiatingEvent	Overactivation, NMDARs	no
Aop:464	Event:2039	MolecularInitiatingEvent	Inhibition GABAA receptor	no
Aop:464	Event:2187	MolecularInitiatingEvent	Opening, voltage-gated calcium channels	no
Aop:465	Event:2045	MolecularInitiatingEvent	Increase, Alcohol dehydrogenase	no
Aop:466	Event:2051	MolecularInitiatingEvent	Decrease, Tyrosine	no
Aop:467	Event:2058	MolecularInitiatingEvent	Decrease, 20-hydroxyecdysone	no
Aop:468	Event:1739	MolecularInitiatingEvent	Binding to ACE2	no
Aop:470	Event:1686	MolecularInitiatingEvent	Deposition of Energy	no
Aop:471	Event:2195	MolecularInitiatingEvent	Increase, CNS Neural cell death	no
Aop:473	Event:1686	MolecularInitiatingEvent	Deposition of Energy	no
Aop:474	Event:2118	MolecularInitiatingEvent	Succinate dehydrogenase, inhibited	no
Aop:475	Event:875	MolecularInitiatingEvent	Binding of agonist, Ionotropic glutamate receptors	no
Aop:476	Event:1115	MolecularInitiatingEvent	Increased, Reactive oxygen species	no
Aop:476	Event:2141	MolecularInitiatingEvent	Disruption, Estrogen receptor	no
Aop:476	Event:26	MolecularInitiatingEvent	Antagonism, Androgen receptor	no
Aop:477	Event:26	MolecularInitiatingEvent	Antagonism, Androgen receptor	no
Aop:478	Event:1686	MolecularInitiatingEvent	Deposition of Energy	no
Aop:479	Event:105	MolecularInitiatingEvent	Inhibition, Mitochondrial Electron Transport Chain Complexes	no
Aop:480	Event:105	MolecularInitiatingEvent	Inhibition, Mitochondrial Electron Transport Chain Complexes	no
Aop:481	Event:1364	MolecularInitiatingEvent	Increase, Reactive oxygen species formation	no
Aop:482	Event:1686	MolecularInitiatingEvent	Deposition of Energy	no
Aop:483	Event:1686	MolecularInitiatingEvent	Deposition of Energy	no
Aop:485	Event:1656	MolecularInitiatingEvent	Antagonism, Thyroid Receptor	no
Aop:486	Event:2109	MolecularInitiatingEvent	Binding, extracellular matrix protein laminin	no
Aop:487	Event:1114	MolecularInitiatingEvent	Unknown, MIE	no
Aop:488	Event:257	MolecularInitiatingEvent	Increase, Reactive Oxygen Species	no
Aop:489	Event:1353	MolecularInitiatingEvent	Binding to voltage-gated sodium channel	no
Aop:490	Event:2186	MolecularInitiatingEvent	Ryanodine receptor activation	no
Aop:490	Event:2037	MolecularInitiatingEvent	Inositol triphosphate receptor activation	no
Aop:491	Event:2040	MolecularInitiatingEvent	Decrease, GLI1/2 target gene expression	no
Aop:492	Event:2131	MolecularInitiatingEvent	Conjugation, GSH	no
Aop:493	Event:2126	MolecularInitiatingEvent	Estrogen receptor alpha inactivation	no
Aop:494	Event:18	MolecularInitiatingEvent	Activation, AhR	no
Aop:495	Event:785	MolecularInitiatingEvent	Activation, Androgen receptor	no
Aop:496	Event:25	MolecularInitiatingEvent	Agonism, Androgen receptor	no
Aop:496	Event:2143	MolecularInitiatingEvent	Increased, gene expression of AR	no
Aop:497	Event:2126	MolecularInitiatingEvent	Estrogen receptor alpha inactivation	no
Aop:498	Event:2148	MolecularInitiatingEvent	Increased LCN2/iron complex binds to SLC22A17 receptor in neuron	no
Aop:499	Event:2146	MolecularInitiatingEvent	Activation of mitogen-activated protein kinase kinase, extracellular signal-regulated kinase 1/2	no
Aop:500	Event:2146	MolecularInitiatingEvent	Activation of mitogen-activated protein kinase kinase, extracellular signal-regulated kinase 1/2	no
Aop:501	Event:2149	MolecularInitiatingEvent	Increased intracelluar Iron accumulation	no
Aop:503	Event:1065	MolecularInitiatingEvent	Activation, estrogen receptor alpha	no
Aop:504	Event:2155	MolecularInitiatingEvent	Inhibition of Sulfotransferase E1 (SULT1E1)	no
Aop:505	Event:1115	MolecularInitiatingEvent	Increased, Reactive oxygen species	no
Aop:506	Event:2158	MolecularInitiatingEvent	Influenza A Virus (IAV) binds sialic acid glycan receptor	no
Aop:507	Event:1417	MolecularInitiatingEvent	NFE2/Nrf2 repression	no
Aop:508	Event:1417	MolecularInitiatingEvent	NFE2/Nrf2 repression	no
Aop:509	Event:1417	MolecularInitiatingEvent	NFE2/Nrf2 repression	no
Aop:510	Event:228	MolecularInitiatingEvent	peroxisome proliferator activated receptor promoter demethylation	no
Aop:511	Event:257	MolecularInitiatingEvent	Increase, Reactive Oxygen Species	no
Aop:513	Event:1115	MolecularInitiatingEvent	Increased, Reactive oxygen species	no
Aop:516	Event:1562	MolecularInitiatingEvent	Decreased Na/K ATPase activity	no
Aop:517	Event:239	MolecularInitiatingEvent	Activation, Pregnane-X receptor, NR1l2	no
Aop:518	Event:167	MolecularInitiatingEvent	Activation, LXR	no
Aop:520	Event:2201	MolecularInitiatingEvent	Agonism, Retinoic acid receptor	no
Aop:521	Event:2205	MolecularInitiatingEvent	Increased, essential element imbalance	no
Aop:522	Event:112	MolecularInitiatingEvent	Antagonism, Estrogen receptor	no
Aop:523	Event:2201	MolecularInitiatingEvent	Agonism, Retinoic acid receptor	no
Aop:524	Event:2252	MolecularInitiatingEvent	Human leukocyte antigen DQ2/8-gluten complexes, formation	no
Aop:524	Event:2253	MolecularInitiatingEvent	Gluten-reactive T cell receptors, generation	no
Aop:524	Event:2254	MolecularInitiatingEvent	Gluten-reactive and transglutaminase 2 reactive B cell receptors, generation	no
Aop:525	Event:2216	MolecularInitiatingEvent	Binding of antagonist to thyroid hormone receptor	no
Aop:525	Event:2217	MolecularInitiatingEvent	Binding of antagonist to glucocorticoid hormone receptor	no
Aop:525	Event:2218	MolecularInitiatingEvent	Binding of (ant)agonist to liver X receptor	no
Aop:525	Event:2219	MolecularInitiatingEvent	Binding of (ant)agonist to peroxisome proliferator–activated receptor alpha	no
Aop:529	Event:2226	MolecularInitiatingEvent	Stressor binding PPAR isoforms	no
Aop:530	Event:1539	MolecularInitiatingEvent	Endocytotic lysosomal uptake	no
Aop:532	Event:2201	MolecularInitiatingEvent	Agonism, Retinoic acid receptor	no
Aop:533	Event:2232	MolecularInitiatingEvent	Antagonism, Retinoic acid receptors	no
Aop:534	Event:2118	MolecularInitiatingEvent	Succinate dehydrogenase, inhibited	no
Aop:535	Event:2029	MolecularInitiatingEvent	protein-coupled estrogen receptor 1 (GPER) activation	no
Aop:536	Event:111	MolecularInitiatingEvent	Agonism, Estrogen receptor	no
Aop:537	Event:111	MolecularInitiatingEvent	Agonism, Estrogen receptor	no
Aop:539	Event:1562	MolecularInitiatingEvent	Decreased Na/K ATPase activity	no
Aop:540	Event:1115	MolecularInitiatingEvent	Increased, Reactive oxygen species	no
Aop:543	Event:2262	MolecularInitiatingEvent	Neuropathy target esterase, inhibited	no
Aop:544	Event:2262	MolecularInitiatingEvent	Neuropathy target esterase, inhibited	no
Aop:545	Event:239	MolecularInitiatingEvent	Activation, Pregnane-X receptor, NR1l2	no
Aop:546	Event:2118	MolecularInitiatingEvent	Succinate dehydrogenase, inhibited	no
Aop:547	Event:25	MolecularInitiatingEvent	Agonism, Androgen receptor	no
Aop:548	Event:239	MolecularInitiatingEvent	Activation, Pregnane-X receptor, NR1l2	no
Aop:1	Event:334	AdverseOutcome	Promotion, Hepatocelluar carcinoma	no
Aop:3	Event:896	AdverseOutcome	Parkinsonian motor deficits	no
Aop:4	Event:350	AdverseOutcome	Increase, Mortality	no
Aop:6	Event:864	AdverseOutcome	Decreased, Body Weight	no
Aop:7	Event:406	AdverseOutcome	impaired, Fertility	no
Aop:7	Event:405	AdverseOutcome	irregularities, ovarian cycle	no
Aop:8	Event:319	AdverseOutcome	Loss, Cochlear function	no
Aop:10	Event:613	AdverseOutcome	Occurrence, Epileptic seizure	no
Aop:12	Event:352	AdverseOutcome	N/A, Neurodegeneration	no
Aop:12	Event:341	AdverseOutcome	Impairment, Learning and memory	no
Aop:13	Event:341	AdverseOutcome	Impairment, Learning and memory	no
Aop:14	Event:323	AdverseOutcome	Increased, Disease susceptibility	no
Aop:15	Event:336	AdverseOutcome	Increase, Heritable mutations in offspring	no
Aop:16	Event:351	AdverseOutcome	Increased Mortality	no
Aop:16	Event:360	AdverseOutcome	Decrease, Population growth rate	no
Aop:17	Event:341	AdverseOutcome	Impairment, Learning and memory	no
Aop:18	Event:406	AdverseOutcome	impaired, Fertility	no
Aop:18	Event:348	AdverseOutcome	Malformation, Male reproductive tract	no
Aop:19	Event:337	AdverseOutcome	N/A, Impairment of reproductive capacity	no
Aop:23	Event:360	AdverseOutcome	Decrease, Population growth rate	no
Aop:25	Event:360	AdverseOutcome	Decrease, Population growth rate	no
Aop:26	Event:1392	AdverseOutcome	Oxidative Stress	no
Aop:27	Event:357	AdverseOutcome	Cholestasis, Pathology	no
Aop:28	Event:253	AdverseOutcome	N/A, Reproductive failure	no
Aop:29	Event:360	AdverseOutcome	Decrease, Population growth rate	no
Aop:29	Event:363	AdverseOutcome	Altered, Reproductive behaviour	no
Aop:29	Event:339	AdverseOutcome	Altered, Larval development	no
Aop:29	Event:364	AdverseOutcome	Impaired development of, Reproductive organs	no
Aop:30	Event:360	AdverseOutcome	Decrease, Population growth rate	no
Aop:31	Event:321	AdverseOutcome	N/A, Cyanosis occurs	no
Aop:33	Event:759	AdverseOutcome	Increased, Kidney Failure	no
Aop:34	Event:345	AdverseOutcome	N/A, Liver Steatosis	no
Aop:36	Event:459	AdverseOutcome	Increased, Liver Steatosis	no
Aop:37	Event:719	AdverseOutcome	Increase, hepatocellular adenomas and carcinomas	no
Aop:38	Event:344	AdverseOutcome	N/A, Liver fibrosis	no
Aop:39	Event:313	AdverseOutcome	Increase, Allergic Respiratory Hypersensitivity Response	no
Aop:40	Event:827	AdverseOutcome	sensitisation, skin	no
Aop:41	Event:856	AdverseOutcome	Formation, Hepatocellular and Bile duct tumors	no
Aop:42	Event:402	AdverseOutcome	Cognitive function, decreased	no
Aop:43	Event:1001	AdverseOutcome	Increased, Developmental Defects	no
Aop:46	Event:378	AdverseOutcome	Tumorigenesis, Hepatocellular carcinoma	no
Aop:48	Event:341	AdverseOutcome	Impairment, Learning and memory	no
Aop:51	Event:406	AdverseOutcome	impaired, Fertility	no
Aop:52	Event:417	AdverseOutcome	skewed, sex ratio	no
Aop:54	Event:341	AdverseOutcome	Impairment, Learning and memory	no
Aop:57	Event:459	AdverseOutcome	Increased, Liver Steatosis	no
Aop:58	Event:459	AdverseOutcome	Increased, Liver Steatosis	no
Aop:60	Event:459	AdverseOutcome	Increased, Liver Steatosis	no
Aop:61	Event:459	AdverseOutcome	Increased, Liver Steatosis	no
Aop:62	Event:459	AdverseOutcome	Increased, Liver Steatosis	no
Aop:63	Event:675	AdverseOutcome	Reduced, Reproductive Success	no
Aop:63	Event:360	AdverseOutcome	Decrease, Population growth rate	no
Aop:64	Event:406	AdverseOutcome	impaired, Fertility	no
Aop:65	Event:402	AdverseOutcome	Cognitive function, decreased	no
Aop:66	Event:505	AdverseOutcome	Decreased sperm quantity / quality in the adult, Decreased fertility	no
Aop:67	Event:505	AdverseOutcome	Decreased sperm quantity / quality in the adult, Decreased fertility	no
Aop:68	Event:505	AdverseOutcome	Decreased sperm quantity / quality in the adult, Decreased fertility	no
Aop:69	Event:646	AdverseOutcome	Decreased Cholesterol, Decreased sperm quantity and/or quality in the adult testis	no
Aop:70	Event:520	AdverseOutcome	Decreased sperm quantity or quality in the adult, Decreased fertility	no
Aop:71	Event:520	AdverseOutcome	Decreased sperm quantity or quality in the adult, Decreased fertility	no
Aop:72	Event:1447	AdverseOutcome	obesity	no
Aop:73	Event:527	AdverseOutcome	Decreased, Decreased fecundity	no
Aop:74	Event:543	AdverseOutcome	Decreased fertility in the adult, Decreased sperm quantity and/or quality in the adult testis	no
Aop:77	Event:563	AdverseOutcome	Death/Failure, Colony	no
Aop:78	Event:566	AdverseOutcome	impaired, Larval development	no
Aop:78	Event:563	AdverseOutcome	Death/Failure, Colony	no
Aop:79	Event:563	AdverseOutcome	Death/Failure, Colony	no
Aop:80	Event:572	AdverseOutcome	Decrease, Number of worker bees	no
Aop:80	Event:568	AdverseOutcome	impaired, Hive thermoregulation	no
Aop:80	Event:563	AdverseOutcome	Death/Failure, Colony	no
Aop:81	Event:572	AdverseOutcome	Decrease, Number of worker bees	no
Aop:81	Event:563	AdverseOutcome	Death/Failure, Colony	no
Aop:82	Event:566	AdverseOutcome	impaired, Larval development	no
Aop:82	Event:563	AdverseOutcome	Death/Failure, Colony	no
Aop:84	Event:572	AdverseOutcome	Decrease, Number of worker bees	no
Aop:84	Event:568	AdverseOutcome	impaired, Hive thermoregulation	no
Aop:84	Event:563	AdverseOutcome	Death/Failure, Colony	no
Aop:85	Event:572	AdverseOutcome	Decrease, Number of worker bees	no
Aop:85	Event:563	AdverseOutcome	Death/Failure, Colony	no
Aop:86	Event:566	AdverseOutcome	impaired, Larval development	no
Aop:86	Event:563	AdverseOutcome	Death/Failure, Colony	no
Aop:87	Event:563	AdverseOutcome	Death/Failure, Colony	no
Aop:88	Event:563	AdverseOutcome	Death/Failure, Colony	no
Aop:89	Event:563	AdverseOutcome	Death/Failure, Colony	no
Aop:90	Event:566	AdverseOutcome	impaired, Larval development	no
Aop:90	Event:563	AdverseOutcome	Death/Failure, Colony	no
Aop:91	Event:587	AdverseOutcome	Reduced, feeding 1	no
Aop:91	Event:588	AdverseOutcome	Increased, predation	no
Aop:91	Event:592	AdverseOutcome	Reduced, survival	no
Aop:93	Event:588	AdverseOutcome	Increased, predation	no
Aop:94	Event:591	AdverseOutcome	Increased, amputations	no
Aop:95	Event:592	AdverseOutcome	Reduced, survival	no
Aop:96	Event:351	AdverseOutcome	Increased Mortality	no
Aop:97	Event:623	AdverseOutcome	Increase, predation	no
Aop:97	Event:360	AdverseOutcome	Decrease, Population growth rate	no
Aop:98	Event:588	AdverseOutcome	Increased, predation	no
Aop:99	Event:636	AdverseOutcome	Decreased, survival	no
Aop:99	Event:588	AdverseOutcome	Increased, predation	no
Aop:100	Event:675	AdverseOutcome	Reduced, Reproductive Success	no
Aop:100	Event:360	AdverseOutcome	Decrease, Population growth rate	no
Aop:101	Event:675	AdverseOutcome	Reduced, Reproductive Success	no
Aop:101	Event:360	AdverseOutcome	Decrease, Population growth rate	no
Aop:102	Event:675	AdverseOutcome	Reduced, Reproductive Success	no
Aop:102	Event:360	AdverseOutcome	Decrease, Population growth rate	no
Aop:103	Event:675	AdverseOutcome	Reduced, Reproductive Success	no
Aop:103	Event:360	AdverseOutcome	Decrease, Population growth rate	no
Aop:104	Event:351	AdverseOutcome	Increased Mortality	no
Aop:105	Event:713	AdverseOutcome	Increase, Adenomas/carcinomas (renal tubular)	no
Aop:106	Event:728	AdverseOutcome	Increase, Aneuploid offspring	no
Aop:107	Event:719	AdverseOutcome	Increase, hepatocellular adenomas and carcinomas	no
Aop:108	Event:719	AdverseOutcome	Increase, hepatocellular adenomas and carcinomas	no
Aop:109	Event:736	AdverseOutcome	Increase, Adenomas/carcinomas (bronchioloalveolar)	no
Aop:110	Event:741	AdverseOutcome	Increase, Adenomas/carcinomas (follicular cell)	no
Aop:111	Event:745	AdverseOutcome	Increase, Leydig cell tumors	no
Aop:112	Event:773	AdverseOutcome	Increase, Endometrial adenocarcinomas	no
Aop:113	Event:351	AdverseOutcome	Increased Mortality	no
Aop:113	Event:765	AdverseOutcome	Decreased, population 1	no
Aop:114	Event:779	AdverseOutcome	Increase, Papillomas/carcinomas (squamous cells)	no
Aop:115	Event:779	AdverseOutcome	Increase, Papillomas/carcinomas (squamous cells)	no
Aop:116	Event:713	AdverseOutcome	Increase, Adenomas/carcinomas (renal tubular)	no
Aop:117	Event:719	AdverseOutcome	Increase, hepatocellular adenomas and carcinomas	no
Aop:118	Event:719	AdverseOutcome	Increase, hepatocellular adenomas and carcinomas	no
Aop:119	Event:741	AdverseOutcome	Increase, Adenomas/carcinomas (follicular cell)	no
Aop:120	Event:745	AdverseOutcome	Increase, Leydig cell tumors	no
Aop:121	Event:797	AdverseOutcome	Increase, Adenomas/carcinomas (urothelial)	no
Aop:122	Event:78	AdverseOutcome	Reduction, Cumulative fecundity and spawning	no
Aop:122	Event:360	AdverseOutcome	Decrease, Population growth rate	no
Aop:123	Event:78	AdverseOutcome	Reduction, Cumulative fecundity and spawning	no
Aop:123	Event:360	AdverseOutcome	Decrease, Population growth rate	no
Aop:124	Event:330	AdverseOutcome	Decrease, Fertility	no
Aop:126	Event:527	AdverseOutcome	Decreased, Decreased fecundity	no
Aop:128	Event:814	AdverseOutcome	Occurrence, Kidney toxicity	no
Aop:130	Event:840	AdverseOutcome	Formation, Liver fibrosis	no
Aop:131	Event:369	AdverseOutcome	Uroporphyria	no
Aop:134	Event:402	AdverseOutcome	Cognitive function, decreased	no
Aop:136	Event:872	AdverseOutcome	Increase, Site of Contact Nasal Tumors	no
Aop:138	Event:351	AdverseOutcome	Increased Mortality	no
Aop:138	Event:360	AdverseOutcome	Decrease, Population growth rate	no
Aop:139	Event:885	AdverseOutcome	Increase, Cancer	no
Aop:141	Event:885	AdverseOutcome	Increase, Cancer	no
Aop:144	Event:344	AdverseOutcome	N/A, Liver fibrosis	no
Aop:148	Event:1250	AdverseOutcome	Decrease, Lung function	no
Aop:149	Event:952	AdverseOutcome	Hypertension	no
Aop:150	Event:947	AdverseOutcome	Increase, Early Life Stage Mortality	no
Aop:151	Event:1893	AdverseOutcome	increase, Preeclampsia	no
Aop:152	Event:402	AdverseOutcome	Cognitive function, decreased	no
Aop:153	Event:972	AdverseOutcome	Decreased fertility, Reduced number of oocytes ovulated	no
Aop:154	Event:984	AdverseOutcome	Impairment, T-cell dependent antibody response	no
Aop:155	Event:360	AdverseOutcome	Decrease, Population growth rate	no
Aop:155	Event:351	AdverseOutcome	Increased Mortality	no
Aop:156	Event:360	AdverseOutcome	Decrease, Population growth rate	no
Aop:156	Event:351	AdverseOutcome	Increased Mortality	no
Aop:157	Event:360	AdverseOutcome	Decrease, Population growth rate	no
Aop:157	Event:351	AdverseOutcome	Increased Mortality	no
Aop:158	Event:360	AdverseOutcome	Decrease, Population growth rate	no
Aop:158	Event:351	AdverseOutcome	Increased Mortality	no
Aop:159	Event:360	AdverseOutcome	Decrease, Population growth rate	no
Aop:159	Event:351	AdverseOutcome	Increased Mortality	no
Aop:160	Event:351	AdverseOutcome	Increased Mortality	no
Aop:161	Event:351	AdverseOutcome	Increased Mortality	no
Aop:162	Event:741	AdverseOutcome	Increase, Adenomas/carcinomas (follicular cell)	no
Aop:164	Event:1044	AdverseOutcome	Promotion, mesovarian leiomyomas	no
Aop:165	Event:1053	AdverseOutcome	Promotion, ovarian adenomas	no
Aop:165	Event:1054	AdverseOutcome	Promotion, ovarian granular cell tumors	no
Aop:166	Event:1063	AdverseOutcome	Increased, Pancreatic acinar tumors	no
Aop:167	Event:1070	AdverseOutcome	Increased, adenosquamous carcinomas of endometrium	no
Aop:168	Event:1079	AdverseOutcome	Increased, Adenomas/carcinomas (mammary)	no
Aop:169	Event:1082	AdverseOutcome	Increased, adenomas (pituitary)	no
Aop:170	Event:1079	AdverseOutcome	Increased, Adenomas/carcinomas (mammary)	no
Aop:171	Event:1090	AdverseOutcome	Increased, mesotheliomas	no
Aop:173	Event:1458	AdverseOutcome	Pulmonary fibrosis	no
Aop:175	Event:1101	AdverseOutcome	Altered, Amphibian metamorphosis	no
Aop:176	Event:1101	AdverseOutcome	Altered, Amphibian metamorphosis	no
Aop:177	Event:351	AdverseOutcome	Increased Mortality	no
Aop:177	Event:360	AdverseOutcome	Decrease, Population growth rate	no
Aop:178	Event:563	AdverseOutcome	Death/Failure, Colony	no
Aop:179	Event:563	AdverseOutcome	Death/Failure, Colony	no
Aop:180	Event:563	AdverseOutcome	Death/Failure, Colony	no
Aop:181	Event:563	AdverseOutcome	Death/Failure, Colony	no
Aop:182	Event:563	AdverseOutcome	Death/Failure, Colony	no
Aop:183	Event:563	AdverseOutcome	Death/Failure, Colony	no
Aop:184	Event:563	AdverseOutcome	Death/Failure, Colony	no
Aop:185	Event:563	AdverseOutcome	Death/Failure, Colony	no
Aop:186	Event:351	AdverseOutcome	Increased Mortality	no
Aop:187	Event:1136	AdverseOutcome	Impaired recruitment , Population trajectory	no
Aop:188	Event:1101	AdverseOutcome	Altered, Amphibian metamorphosis	no
Aop:189	Event:1101	AdverseOutcome	Altered, Amphibian metamorphosis	no
Aop:190	Event:1101	AdverseOutcome	Altered, Amphibian metamorphosis	no
Aop:191	Event:1101	AdverseOutcome	Altered, Amphibian metamorphosis	no
Aop:192	Event:1101	AdverseOutcome	Altered, Amphibian metamorphosis	no
Aop:193	Event:1101	AdverseOutcome	Altered, Amphibian metamorphosis	no
Aop:194	Event:1101	AdverseOutcome	Altered, Amphibian metamorphosis	no
Aop:195	Event:1164	AdverseOutcome	Increased, Population	no
Aop:196	Event:1223	AdverseOutcome	Trigeminal and/or vagal nerve excitation causes Airway Hyper-responsiveness,Cough, Dyspnea	no
Aop:196	Event:1226	AdverseOutcome	Increased Respiratory irritability and Chronic Cough,	no
Aop:196	Event:1434	AdverseOutcome	Irritation of nasal mucosa inducing sneeze reflex	no
Aop:200	Event:1193	AdverseOutcome	N/A, Breast Cancer	no
Aop:201	Event:1208	AdverseOutcome	Increased, Male offspring	no
Aop:201	Event:361	AdverseOutcome	Decline, Population	no
Aop:201	Event:1210	AdverseOutcome	Alteration, Food-web structures	no
Aop:202	Event:1254	AdverseOutcome	Infant leukaemia	no
Aop:203	Event:1141	AdverseOutcome	Decreased, Reproductive Success	no
Aop:203	Event:360	AdverseOutcome	Decrease, Population growth rate	no
Aop:204	Event:1163	AdverseOutcome	Increased, Reproductive Success	no
Aop:204	Event:1164	AdverseOutcome	Increased, Population	no
Aop:205	Event:1262	AdverseOutcome	Apoptosis	no
Aop:205	Event:1263	AdverseOutcome	Necrosis	no
Aop:206	Event:1276	AdverseOutcome	Lung fibrosis	no
Aop:207	Event:1277	AdverseOutcome	Reproductive failure	no
Aop:208	Event:1277	AdverseOutcome	Reproductive failure	no
Aop:209	Event:1291	AdverseOutcome	Hepatotoxicity	no
Aop:210	Event:1277	AdverseOutcome	Reproductive failure	no
Aop:212	Event:1506	AdverseOutcome	Testicular atrophy	no
Aop:213	Event:1489	AdverseOutcome	N/A, Steatohepatisis	no
Aop:214	Event:1344	AdverseOutcome	Increased, seizure	no
Aop:214	Event:1345	AdverseOutcome	Increased, agitation	no
Aop:214	Event:1346	AdverseOutcome	Increased, depression	no
Aop:214	Event:1343	AdverseOutcome	Increase, hypertension	no
Aop:215	Event:1348	AdverseOutcome	Increase, seizure	no
Aop:215	Event:1362	AdverseOutcome	Increased, hippocampal hyperdepolarization	no
Aop:215	Event:1363	AdverseOutcome	Increased, epilepsy	no
Aop:216	Event:78	AdverseOutcome	Reduction, Cumulative fecundity and spawning	no
Aop:216	Event:360	AdverseOutcome	Decrease, Population growth rate	no
Aop:217	Event:1367	AdverseOutcome	Inhibit, gastric ulcer formation	no
Aop:217	Event:1385	AdverseOutcome	Activated, gastric ulcer formation	no
Aop:218	Event:360	AdverseOutcome	Decrease, Population growth rate	no
Aop:219	Event:360	AdverseOutcome	Decrease, Population growth rate	no
Aop:220	Event:1395	AdverseOutcome	Liver Cancer	no
Aop:221	Event:1346	AdverseOutcome	Increased, depression	no
Aop:222	Event:1345	AdverseOutcome	Increased, agitation	no
Aop:223	Event:1344	AdverseOutcome	Increased, seizure	no
Aop:224	Event:1346	AdverseOutcome	Increased, depression	no
Aop:225	Event:1345	AdverseOutcome	Increased, agitation	no
Aop:226	Event:1343	AdverseOutcome	Increase, hypertension	no
Aop:227	Event:1385	AdverseOutcome	Activated, gastric ulcer formation	no
Aop:228	Event:1385	AdverseOutcome	Activated, gastric ulcer formation	no
Aop:229	Event:1385	AdverseOutcome	Activated, gastric ulcer formation	no
Aop:230	Event:1363	AdverseOutcome	Increased, epilepsy	no
Aop:231	Event:1363	AdverseOutcome	Increased, epilepsy	no
Aop:232	Event:459	AdverseOutcome	Increased, Liver Steatosis	no
Aop:233	Event:1428	AdverseOutcome	Analgesia	no
Aop:234	Event:1428	AdverseOutcome	Analgesia	no
Aop:235	Event:1432	AdverseOutcome	Anti-depressant Activity	no
Aop:236	Event:1432	AdverseOutcome	Anti-depressant Activity	no
Aop:237	Event:1443	AdverseOutcome	Atherosclerosis	no
Aop:238	Event:78	AdverseOutcome	Reduction, Cumulative fecundity and spawning	no
Aop:238	Event:360	AdverseOutcome	Decrease, Population growth rate	no
Aop:241	Event:1458	AdverseOutcome	Pulmonary fibrosis	no
Aop:242	Event:1467	AdverseOutcome	Growth, reduction	no
Aop:242	Event:636	AdverseOutcome	Decreased, survival	no
Aop:245	Event:1521	AdverseOutcome	Decrease, Growth	no
Aop:256	Event:814	AdverseOutcome	Occurrence, Kidney toxicity	no
Aop:257	Event:814	AdverseOutcome	Occurrence, Kidney toxicity	no
Aop:258	Event:814	AdverseOutcome	Occurrence, Kidney toxicity	no
Aop:260	Event:1514	AdverseOutcome	Neurodegeneration	no
Aop:263	Event:1521	AdverseOutcome	Decrease, Growth	no
Aop:264	Event:1521	AdverseOutcome	Decrease, Growth	no
Aop:265	Event:1521	AdverseOutcome	Decrease, Growth	no
Aop:266	Event:1521	AdverseOutcome	Decrease, Growth	no
Aop:267	Event:1521	AdverseOutcome	Decrease, Growth	no
Aop:268	Event:1521	AdverseOutcome	Decrease, Growth	no
Aop:271	Event:78	AdverseOutcome	Reduction, Cumulative fecundity and spawning	no
Aop:272	Event:1556	AdverseOutcome	Increase, lung cancer	no
Aop:273	Event:1548	AdverseOutcome	Necrotic Tissue	no
Aop:273	Event:1549	AdverseOutcome	Liver Injury	no
Aop:274	Event:1559	AdverseOutcome	Facial cartilage structures are reduced in size and morphologically distorted	no
Aop:275	Event:1561	AdverseOutcome	Neural tube defects	no
Aop:276	Event:1564	AdverseOutcome	Chemical induced Fanconi syndrome	no
Aop:277	Event:984	AdverseOutcome	Impairment, T-cell dependent antibody response	no
Aop:278	Event:1548	AdverseOutcome	Necrotic Tissue	no
Aop:278	Event:1549	AdverseOutcome	Liver Injury	no
Aop:279	Event:1583	AdverseOutcome	Sensory axonal peripheral neuropathy	no
Aop:280	Event:1588	AdverseOutcome	Bronchiolitis obliterans	no
Aop:281	Event:352	AdverseOutcome	N/A, Neurodegeneration	no
Aop:282	Event:1599	AdverseOutcome	Inflamatory events in light-exposed tissues	no
Aop:284	Event:1603	AdverseOutcome	Chronic kidney disease	no
Aop:285	Event:1549	AdverseOutcome	Liver Injury	no
Aop:286	Event:1521	AdverseOutcome	Decrease, Growth	no
Aop:287	Event:1521	AdverseOutcome	Decrease, Growth	no
Aop:288	Event:1616	AdverseOutcome	Malformation, cryptorchidism - maldescended testis	no
Aop:289	Event:360	AdverseOutcome	Decrease, Population growth rate	no
Aop:290	Event:1521	AdverseOutcome	Decrease, Growth	no
Aop:291	Event:1521	AdverseOutcome	Decrease, Growth	no
Aop:292	Event:360	AdverseOutcome	Decrease, Population growth rate	no
Aop:293	Event:1193	AdverseOutcome	N/A, Breast Cancer	no
Aop:293	Event:1192	AdverseOutcome	Increased, Ductal Hyperplasia	no
Aop:293	Event:185	AdverseOutcome	Increase, Mutations	no
Aop:294	Event:1194	AdverseOutcome	Increase, DNA damage	no
Aop:294	Event:185	AdverseOutcome	Increase, Mutations	no
Aop:294	Event:1193	AdverseOutcome	N/A, Breast Cancer	no
Aop:294	Event:1192	AdverseOutcome	Increased, Ductal Hyperplasia	no
Aop:296	Event:185	AdverseOutcome	Increase, Mutations	no
Aop:296	Event:1636	AdverseOutcome	Increase, Chromosomal aberrations	no
Aop:297	Event:360	AdverseOutcome	Decrease, Population growth rate	no
Aop:298	Event:1651	AdverseOutcome	Treatment-resistant gastric cancer	no
Aop:299	Event:78	AdverseOutcome	Reduction, Cumulative fecundity and spawning	no
Aop:299	Event:360	AdverseOutcome	Decrease, Population growth rate	no
Aop:300	Event:402	AdverseOutcome	Cognitive function, decreased	no
Aop:301	Event:1667	AdverseOutcome	Impaired,anterior-posterior axis development	no
Aop:302	Event:1250	AdverseOutcome	Decrease, Lung function	no
Aop:303	Event:1670	AdverseOutcome	Lung cancer	no
Aop:305	Event:1688	AdverseOutcome	anogenital distance (AGD), decreased	no
Aop:306	Event:1688	AdverseOutcome	anogenital distance (AGD), decreased	no
Aop:307	Event:1688	AdverseOutcome	anogenital distance (AGD), decreased	no
Aop:309	Event:679	AdverseOutcome	Decline, Population trajectory	no
Aop:310	Event:78	AdverseOutcome	Reduction, Cumulative fecundity and spawning	no
Aop:310	Event:360	AdverseOutcome	Decrease, Population growth rate	no
Aop:311	Event:78	AdverseOutcome	Reduction, Cumulative fecundity and spawning	no
Aop:311	Event:360	AdverseOutcome	Decrease, Population growth rate	no
Aop:312	Event:351	AdverseOutcome	Increased Mortality	no
Aop:312	Event:360	AdverseOutcome	Decrease, Population growth rate	no
Aop:313	Event:1709	AdverseOutcome	Psoriatic skin disease	no
Aop:314	Event:1714	AdverseOutcome	Exacerbation of systemic lupus erythematosus (SLE)	no
Aop:315	Event:1719	AdverseOutcome	Impairment of T-cell dependent antibody response	no
Aop:316	Event:1725	AdverseOutcome	Pancreatic acinar cell tumors	no
Aop:318	Event:459	AdverseOutcome	Increased, Liver Steatosis	no
Aop:319	Event:1276	AdverseOutcome	Lung fibrosis	no
Aop:320	Event:351	AdverseOutcome	Increased Mortality	no
Aop:322	Event:1757	AdverseOutcome	Reduce, Sperm count	no
Aop:323	Event:360	AdverseOutcome	Decrease, Population growth rate	no
Aop:323	Event:2147	AdverseOutcome	Decreased, Viable Offspring	no
Aop:324	Event:1521	AdverseOutcome	Decrease, Growth	no
Aop:325	Event:1521	AdverseOutcome	Decrease, Growth	no
Aop:326	Event:1521	AdverseOutcome	Decrease, Growth	no
Aop:327	Event:350	AdverseOutcome	Increase, Mortality	no
Aop:328	Event:350	AdverseOutcome	Increase, Mortality	no
Aop:329	Event:350	AdverseOutcome	Increase, Mortality	no
Aop:330	Event:350	AdverseOutcome	Increase, Mortality	no
Aop:331	Event:1521	AdverseOutcome	Decrease, Growth	no
Aop:332	Event:1521	AdverseOutcome	Decrease, Growth	no
Aop:333	Event:1521	AdverseOutcome	Decrease, Growth	no
Aop:334	Event:360	AdverseOutcome	Decrease, Population growth rate	no
Aop:335	Event:1763	AdverseOutcome	Urothelial Tumor	no
Aop:336	Event:328	AdverseOutcome	Decrease, Fecundity	no
Aop:336	Event:360	AdverseOutcome	Decrease, Population growth rate	no
Aop:337	Event:328	AdverseOutcome	Decrease, Fecundity	no
Aop:337	Event:360	AdverseOutcome	Decrease, Population growth rate	no
Aop:338	Event:328	AdverseOutcome	Decrease, Fecundity	no
Aop:338	Event:360	AdverseOutcome	Decrease, Population growth rate	no
Aop:339	Event:328	AdverseOutcome	Decrease, Fecundity	no
Aop:339	Event:360	AdverseOutcome	Decrease, Population growth rate	no
Aop:340	Event:1781	AdverseOutcome	Decrease, Fecundity (F3)	no
Aop:340	Event:360	AdverseOutcome	Decrease, Population growth rate	no
Aop:341	Event:1781	AdverseOutcome	Decrease, Fecundity (F3)	no
Aop:341	Event:360	AdverseOutcome	Decrease, Population growth rate	no
Aop:342	Event:350	AdverseOutcome	Increase, Mortality	no
Aop:343	Event:350	AdverseOutcome	Increase, Mortality	no
Aop:344	Event:1786	AdverseOutcome	Nipple retention (NR), increased	no
Aop:345	Event:405	AdverseOutcome	irregularities, ovarian cycle	no
Aop:345	Event:406	AdverseOutcome	impaired, Fertility	no
Aop:346	Event:360	AdverseOutcome	Decrease, Population growth rate	no
Aop:347	Event:1458	AdverseOutcome	Pulmonary fibrosis	no
Aop:348	Event:360	AdverseOutcome	Decrease, Population growth rate	no
Aop:349	Event:360	AdverseOutcome	Decrease, Population growth rate	no
Aop:358	Event:350	AdverseOutcome	Increase, Mortality	no
Aop:359	Event:350	AdverseOutcome	Increase, Mortality	no
Aop:360	Event:350	AdverseOutcome	Increase, Mortality	no
Aop:361	Event:350	AdverseOutcome	Increase, Mortality	no
Aop:362	Event:1820	AdverseOutcome	Immune mediated hepatitis	no
Aop:363	Event:351	AdverseOutcome	Increased Mortality	no
Aop:363	Event:360	AdverseOutcome	Decrease, Population growth rate	no
Aop:364	Event:351	AdverseOutcome	Increased Mortality	no
Aop:364	Event:360	AdverseOutcome	Decrease, Population growth rate	no
Aop:365	Event:351	AdverseOutcome	Increased Mortality	no
Aop:365	Event:360	AdverseOutcome	Decrease, Population growth rate	no
Aop:366	Event:1101	AdverseOutcome	Altered, Amphibian metamorphosis	no
Aop:367	Event:1101	AdverseOutcome	Altered, Amphibian metamorphosis	no
Aop:368	Event:872	AdverseOutcome	Increase, Site of Contact Nasal Tumors	no
Aop:372	Event:1839	AdverseOutcome	Testicular Cancer	no
Aop:374	Event:1841	AdverseOutcome	Encephalitis	no
Aop:376	Event:360	AdverseOutcome	Decrease, Population growth rate	no
Aop:377	Event:1843	AdverseOutcome	Multi Organ Failure involving Acute Respiratory Distress Syndrome	no
Aop:377	Event:351	AdverseOutcome	Increased Mortality	no
Aop:379	Event:1846	AdverseOutcome	Thrombosis and Disseminated Intravascular Coagulation	no
Aop:381	Event:1850	AdverseOutcome	dysgeusia	no
Aop:382	Event:1276	AdverseOutcome	Lung fibrosis	no
Aop:383	Event:344	AdverseOutcome	N/A, Liver fibrosis	no
Aop:384	Event:1603	AdverseOutcome	Chronic kidney disease	no
Aop:386	Event:1863	AdverseOutcome	Decrease, Reproduction	no
Aop:386	Event:360	AdverseOutcome	Decrease, Population growth rate	no
Aop:387	Event:1863	AdverseOutcome	Decrease, Reproduction	no
Aop:387	Event:360	AdverseOutcome	Decrease, Population growth rate	no
Aop:388	Event:1863	AdverseOutcome	Decrease, Reproduction	no
Aop:388	Event:360	AdverseOutcome	Decrease, Population growth rate	no
Aop:389	Event:1863	AdverseOutcome	Decrease, Reproduction	no
Aop:389	Event:360	AdverseOutcome	Decrease, Population growth rate	no
Aop:392	Event:1868	AdverseOutcome	Hyperinflammation	no
Aop:394	Event:1873	AdverseOutcome	impaired olfactory function (anosmia)	no
Aop:395	Event:1875	AdverseOutcome	Cerebrovascular disease (stroke)	no
Aop:396	Event:1696	AdverseOutcome	Decrease of egg production and cummulative fecundity	no
Aop:396	Event:997	AdverseOutcome	Decreased, Population size	no
Aop:396	Event:1863	AdverseOutcome	Decrease, Reproduction	no
Aop:397	Event:185	AdverseOutcome	Increase, Mutations	no
Aop:398	Event:406	AdverseOutcome	impaired, Fertility	no
Aop:399	Event:351	AdverseOutcome	Increased Mortality	no
Aop:399	Event:360	AdverseOutcome	Decrease, Population growth rate	no
Aop:400	Event:1757	AdverseOutcome	Reduce, Sperm count	no
Aop:401	Event:1489	AdverseOutcome	N/A, Steatohepatisis	no
Aop:402	Event:1348	AdverseOutcome	Increase, seizure	no
Aop:405	Event:402	AdverseOutcome	Cognitive function, decreased	no
Aop:406	Event:1868	AdverseOutcome	Hyperinflammation	no
Aop:407	Event:1967	AdverseOutcome	Pyroptosis	no
Aop:409	Event:1090	AdverseOutcome	Increased, mesotheliomas	no
Aop:410	Event:351	AdverseOutcome	Increased Mortality	no
Aop:410	Event:360	AdverseOutcome	Decrease, Population growth rate	no
Aop:411	Event:1250	AdverseOutcome	Decrease, Lung function	no
Aop:412	Event:1916	AdverseOutcome	Thromboinflammation, Increased	no
Aop:413	Event:351	AdverseOutcome	Increased Mortality	no
Aop:415	Event:1276	AdverseOutcome	Lung fibrosis	no
Aop:416	Event:1670	AdverseOutcome	Lung cancer	no
Aop:417	Event:1670	AdverseOutcome	Lung cancer	no
Aop:419	Event:1250	AdverseOutcome	Decrease, Lung function	no
Aop:423	Event:1817	AdverseOutcome	Apoptotic cell death	no
Aop:424	Event:1250	AdverseOutcome	Decrease, Lung function	no
Aop:425	Event:1250	AdverseOutcome	Decrease, Lung function	no
Aop:429	Event:1941	AdverseOutcome	Memory Loss	no
Aop:430	Event:1939	AdverseOutcome	Viral infection and host-to-host transmission, proliferated	no
Aop:431	Event:1953	AdverseOutcome	Gestational diabetes mellitus	no
Aop:432	Event:1955	AdverseOutcome	Acute Myeloid Leukemia	no
Aop:435	Event:1863	AdverseOutcome	Decrease, Reproduction	no
Aop:435	Event:442	AdverseOutcome	Decreased, Population trajectory	no
Aop:436	Event:1970	AdverseOutcome	transposition of the great arteries	no
Aop:437	Event:814	AdverseOutcome	Occurrence, Kidney toxicity	no
Aop:439	Event:1982	AdverseOutcome	metastatic breast cancer	no
Aop:440	Event:1053	AdverseOutcome	Promotion, ovarian adenomas	no
Aop:440	Event:2092	AdverseOutcome	Promotion, Ovarian Cancer	no
Aop:441	Event:1978	AdverseOutcome	Increase risk, microcephaly	no
Aop:442	Event:402	AdverseOutcome	Cognitive function, decreased	no
Aop:443	Event:1982	AdverseOutcome	metastatic breast cancer	no
Aop:444	Event:360	AdverseOutcome	Decrease, Population growth rate	no
Aop:445	Event:1991	AdverseOutcome	Impaired, Reproduction	no
Aop:447	Event:759	AdverseOutcome	Increased, Kidney Failure	no
Aop:449	Event:1561	AdverseOutcome	Neural tube defects	no
Aop:450	Event:351	AdverseOutcome	Increased Mortality	no
Aop:450	Event:1583	AdverseOutcome	Sensory axonal peripheral neuropathy	no
Aop:451	Event:1670	AdverseOutcome	Lung cancer	no
Aop:452	Event:2008	AdverseOutcome	Chronic obstructive pulmonary disease	no
Aop:455	Event:947	AdverseOutcome	Increase, Early Life Stage Mortality	no
Aop:455	Event:1559	AdverseOutcome	Facial cartilage structures are reduced in size and morphologically distorted	no
Aop:456	Event:947	AdverseOutcome	Increase, Early Life Stage Mortality	no
Aop:457	Event:2119	AdverseOutcome	Insulin resistance, increased	no
Aop:458	Event:402	AdverseOutcome	Cognitive function, decreased	no
Aop:459	Event:402	AdverseOutcome	Cognitive function, decreased	no
Aop:460	Event:2042	AdverseOutcome	Orofacial clefting	no
Aop:464	Event:896	AdverseOutcome	Parkinsonian motor deficits	no
Aop:468	Event:1868	AdverseOutcome	Hyperinflammation	no
Aop:470	Event:2069	AdverseOutcome	Occurrence, Abnormal Vascular Remodeling	no
Aop:471	Event:637	AdverseOutcome	impaired, Learning and memory	no
Aop:471	Event:1841	AdverseOutcome	Encephalitis	no
Aop:471	Event:896	AdverseOutcome	Parkinsonian motor deficits	no
Aop:471	Event:1348	AdverseOutcome	Increase, seizure	no
Aop:471	Event:1363	AdverseOutcome	Increased, epilepsy	no
Aop:471	Event:350	AdverseOutcome	Increase, Mortality	no
Aop:471	Event:1016	AdverseOutcome	Inhibition, Feeding	no
Aop:473	Event:1521	AdverseOutcome	Decrease, Growth	no
Aop:473	Event:1141	AdverseOutcome	Decreased, Reproductive Success	no
Aop:474	Event:885	AdverseOutcome	Increase, Cancer	no
Aop:475	Event:341	AdverseOutcome	Impairment, Learning and memory	no
Aop:476	Event:520	AdverseOutcome	Decreased sperm quantity or quality in the adult, Decreased fertility	no
Aop:476	Event:1688	AdverseOutcome	anogenital distance (AGD), decreased	no
Aop:476	Event:1616	AdverseOutcome	Malformation, cryptorchidism - maldescended testis	no
Aop:476	Event:1863	AdverseOutcome	Decrease, Reproduction	no
Aop:477	Event:2082	AdverseOutcome	Hypospadias, increased	no
Aop:478	Event:2083	AdverseOutcome	Occurrence of Cataracts	no
Aop:481	Event:2087	AdverseOutcome	Increased incidence of respiratory disease	no
Aop:481	Event:2088	AdverseOutcome	Dysfunction of respiratory system	no
Aop:482	Event:2091	AdverseOutcome	Occurrence, Bone Loss	no
Aop:483	Event:341	AdverseOutcome	Impairment, Learning and memory	no
Aop:485	Event:402	AdverseOutcome	Cognitive function, decreased	no
Aop:486	Event:402	AdverseOutcome	Cognitive function, decreased	no
Aop:487	Event:402	AdverseOutcome	Cognitive function, decreased	no
Aop:488	Event:402	AdverseOutcome	Cognitive function, decreased	no
Aop:489	Event:402	AdverseOutcome	Cognitive function, decreased	no
Aop:490	Event:341	AdverseOutcome	Impairment, Learning and memory	no
Aop:490	Event:2121	AdverseOutcome	decreased, Intellectual Quotient	no
Aop:491	Event:2042	AdverseOutcome	Orofacial clefting	no
Aop:492	Event:406	AdverseOutcome	impaired, Fertility	no
Aop:493	Event:2129	AdverseOutcome	Metabolically unhealthy Obesity	no
Aop:494	Event:344	AdverseOutcome	N/A, Liver fibrosis	no
Aop:495	Event:2135	AdverseOutcome	Prostate cancer	no
Aop:496	Event:442	AdverseOutcome	Decreased, Population trajectory	no
Aop:497	Event:2145	AdverseOutcome	Metabolic syndrome	no
Aop:497	Event:2119	AdverseOutcome	Insulin resistance, increased	no
Aop:498	Event:2150	AdverseOutcome	Neurological disorder	no
Aop:499	Event:341	AdverseOutcome	Impairment, Learning and memory	no
Aop:500	Event:341	AdverseOutcome	Impairment, Learning and memory	no
Aop:501	Event:2150	AdverseOutcome	Neurological disorder	no
Aop:502	Event:2042	AdverseOutcome	Orofacial clefting	no
Aop:503	Event:2154	AdverseOutcome	Uterine adenocarcinoma (endometrioid adenocarcinoma Type I)	no
Aop:505	Event:885	AdverseOutcome	Increase, Cancer	no
Aop:506	Event:2194	AdverseOutcome	Influenza A Virus (IAV) shedding and transmission	no
Aop:507	Event:2161	AdverseOutcome	Increase, Vascular disrupting effects	no
Aop:508	Event:2161	AdverseOutcome	Increase, Vascular disrupting effects	no
Aop:509	Event:2161	AdverseOutcome	Increase, Vascular disrupting effects	no
Aop:510	Event:2161	AdverseOutcome	Increase, Vascular disrupting effects	no
Aop:511	Event:2161	AdverseOutcome	Increase, Vascular disrupting effects	no
Aop:513	Event:885	AdverseOutcome	Increase, Cancer	no
Aop:516	Event:952	AdverseOutcome	Hypertension	no
Aop:517	Event:459	AdverseOutcome	Increased, Liver Steatosis	no
Aop:518	Event:459	AdverseOutcome	Increased, Liver Steatosis	no
Aop:520	Event:341	AdverseOutcome	Impairment, Learning and memory	no
Aop:521	Event:2147	AdverseOutcome	Decreased, Viable Offspring	no
Aop:522	Event:2209	AdverseOutcome	autism-like behavior	no
Aop:523	Event:1978	AdverseOutcome	Increase risk, microcephaly	no
Aop:524	Event:2257	AdverseOutcome	Celiac disease	no
Aop:525	Event:341	AdverseOutcome	Impairment, Learning and memory	no
Aop:526	Event:1758	AdverseOutcome	Impaired, Spermatogenesis	no
Aop:527	Event:2082	AdverseOutcome	Hypospadias, increased	no
Aop:528	Event:1616	AdverseOutcome	Malformation, cryptorchidism - maldescended testis	no
Aop:529	Event:459	AdverseOutcome	Increased, Liver Steatosis	no
Aop:530	Event:1931	AdverseOutcome	Intestinal barrier, disruption	no
Aop:532	Event:2231	AdverseOutcome	Locomotor function. Impaired	no
Aop:533	Event:341	AdverseOutcome	Impairment, Learning and memory	no
Aop:534	Event:885	AdverseOutcome	Increase, Cancer	no
Aop:535	Event:341	AdverseOutcome	Impairment, Learning and memory	no
Aop:537	Event:78	AdverseOutcome	Reduction, Cumulative fecundity and spawning	no
Aop:538	Event:2161	AdverseOutcome	Increase, Vascular disrupting effects	no
Aop:540	Event:360	AdverseOutcome	Decrease, Population growth rate	no
Aop:543	Event:2267	AdverseOutcome	Delayed neuropathy, increased	no
Aop:544	Event:2267	AdverseOutcome	Delayed neuropathy, increased	no
Aop:545	Event:2271	AdverseOutcome	Increased, plasma low-density lipoprotein (LDL) cholesterol	no
Aop:546	Event:885	AdverseOutcome	Increase, Cancer	no
Aop:548	Event:2271	AdverseOutcome	Increased, plasma low-density lipoprotein (LDL) cholesterol	no
Aop:1	Event:142	KeyEvent	Hyperplasia, Hyperplasia	no
Aop:1	Event:57	KeyEvent	Proliferation, Cell proliferation in the absence of cytotoxicity	no
Aop:3	Event:887	KeyEvent	Inhibition, NADH-ubiquinone oxidoreductase (complex I)	no
Aop:3	Event:177	KeyEvent	Mitochondrial dysfunction	no
Aop:3	Event:889	KeyEvent	Impaired, Proteostasis	no
Aop:3	Event:188	KeyEvent	Neuroinflammation	no
Aop:3	Event:890	KeyEvent	Degeneration of dopaminergic neurons of the nigrostriatal pathway	no
Aop:4	Event:988	KeyEvent	Decrease, Circulating ecdysis triggering hormone	no
Aop:4	Event:990	KeyEvent	Increase, Incomplete ecdysis	no
Aop:4	Event:993	KeyEvent	Decrease, Abdominal muscle contraction	no
Aop:4	Event:1264	KeyEvent	Increase, Nuclear receptor E75b gene expression	no
Aop:4	Event:1265	KeyEvent	Increase, Fushi tarazu factor-1 gene expression	no
Aop:4	Event:1267	KeyEvent	Decrease, Ecdysis motoneuron bursts	no
Aop:4	Event:1268	KeyEvent	Decrease, Excitatory postsynaptic potential	no
Aop:6	Event:858	KeyEvent	Decreased, PPARalpha transactivation of gene expression	no
Aop:6	Event:861	KeyEvent	Decreased, Ketogenesis (production of ketone bodies)	no
Aop:6	Event:862	KeyEvent	Not Increased, Circulating Ketone Bodies	no
Aop:6	Event:863	KeyEvent	Increased, Catabolism of Muscle Protein	no
Aop:6	Event:1000	KeyEvent	stabilization, PPAR alpha co-repressor	no
Aop:6	Event:1528	KeyEvent	Fatty Acid Beta Oxidation, Decreased	no
Aop:7	Event:219	KeyEvent	Reduction, Plasma 17beta-estradiol concentrations	no
Aop:7	Event:3	KeyEvent	Reduction, 17beta-estradiol synthesis by ovarian granulosa cells	no
Aop:8	Event:280	KeyEvent	Thyroxine (T4) in neuronal tissue, Decreased	no
Aop:8	Event:281	KeyEvent	Thyroxine (T4) in serum, Decreased	no
Aop:8	Event:295	KeyEvent	Induction, Upregulation of glucuronyltransferase activity	no
Aop:8	Event:757	KeyEvent	Hippocampal anatomy, Altered	no
Aop:8	Event:758	KeyEvent	Hippocampal Physiology, Altered	no
Aop:8	Event:756	KeyEvent	Hippocampal gene expression, Altered	no
Aop:8	Event:961	KeyEvent	Increased, Clearance of thyroxine from serum	no
Aop:10	Event:64	KeyEvent	Reduction, Ionotropic GABA receptor chloride channel conductance	no
Aop:10	Event:616	KeyEvent	Occurrence, A paroxysmal depolarizing shift	no
Aop:10	Event:669	KeyEvent	Reduction, Neuronal synaptic inhibition	no
Aop:10	Event:682	KeyEvent	Generation, Amplified excitatory postsynaptic potential (EPSP)	no
Aop:12	Event:195	KeyEvent	Inhibition, NMDARs	no
Aop:12	Event:52	KeyEvent	Decreased, Calcium influx	no
Aop:12	Event:381	KeyEvent	Reduced levels of BDNF	no
Aop:12	Event:55	KeyEvent	Increase, Cell injury/death	no
Aop:12	Event:188	KeyEvent	Neuroinflammation	no
Aop:13	Event:52	KeyEvent	Decreased, Calcium influx	no
Aop:13	Event:195	KeyEvent	Inhibition, NMDARs	no
Aop:13	Event:381	KeyEvent	Reduced levels of BDNF	no
Aop:13	Event:382	KeyEvent	Aberrant, Dendritic morphology	no
Aop:13	Event:385	KeyEvent	Decrease of synaptogenesis	no
Aop:13	Event:386	KeyEvent	Decrease of neuronal network function	no
Aop:13	Event:383	KeyEvent	Reduced, Presynaptic release of glutamate	no
Aop:13	Event:55	KeyEvent	Increase, Cell injury/death	no
Aop:14	Event:202	KeyEvent	Inhibition, Nuclear factor kappa B (NF-kB)	no
Aop:14	Event:152	KeyEvent	Suppression, Inflammatory cytokines	no
Aop:14	Event:168	KeyEvent	Decreased, Lymphocytes	no
Aop:14	Event:145	KeyEvent	Induction, IKB inhibitory protein	no
Aop:14	Event:403	KeyEvent	Suppression, Immune system	no
Aop:15	Event:185	KeyEvent	Increase, Mutations	no
Aop:15	Event:155	KeyEvent	Inadequate DNA repair	no
Aop:16	Event:10	KeyEvent	Acetylcholine accumulation in synapses	no
Aop:16	Event:445	KeyEvent	Respiratory distress/arrest	no
Aop:16	Event:39	KeyEvent	Increased Cholinergic Signaling	no
Aop:17	Event:1392	KeyEvent	Oxidative Stress	no
Aop:17	Event:1488	KeyEvent	Glutamate dyshomeostasis	no
Aop:17	Event:55	KeyEvent	Increase, Cell injury/death	no
Aop:17	Event:188	KeyEvent	Neuroinflammation	no
Aop:17	Event:386	KeyEvent	Decrease of neuronal network function	no
Aop:17	Event:1492	KeyEvent	Tissue resident cell activation	no
Aop:17	Event:1493	KeyEvent	Increased Pro-inflammatory mediators	no
Aop:17	Event:1538	KeyEvent	Decreased protection against oxidative stress	no
Aop:18	Event:266	KeyEvent	Decrease, Steroidogenic acute regulatory protein (STAR)	no
Aop:18	Event:447	KeyEvent	Reduction, Cholesterol transport in mitochondria	no
Aop:18	Event:413	KeyEvent	Reduction, Testosterone synthesis in Leydig cells	no
Aop:18	Event:289	KeyEvent	Decrease, Translocator protein (TSPO)	no
Aop:18	Event:1690	KeyEvent	Decrease, testosterone levels	no
Aop:19	Event:310	KeyEvent	Alteration, Wnt pathway	no
Aop:19	Event:240	KeyEvent	Feminisation or incomplete development, Primary and accessory male sex organs	no
Aop:19	Event:286	KeyEvent	Altered, Transcription of genes by the androgen receptor	no
Aop:21	Event:944	KeyEvent	dimerization, AHR/ARNT	no
Aop:21	Event:1269	KeyEvent	Increase, COX-2 expression	no
Aop:21	Event:947	KeyEvent	Increase, Early Life Stage Mortality	no
Aop:23	Event:274	KeyEvent	Reduction, Testosterone synthesis by ovarian theca cells	no
Aop:23	Event:3	KeyEvent	Reduction, 17beta-estradiol synthesis by ovarian granulosa cells	no
Aop:23	Event:219	KeyEvent	Reduction, Plasma 17beta-estradiol concentrations	no
Aop:23	Event:285	KeyEvent	Reduction, Vitellogenin synthesis in liver	no
Aop:23	Event:78	KeyEvent	Reduction, Cumulative fecundity and spawning	no
Aop:23	Event:221	KeyEvent	Reduction, Plasma vitellogenin concentrations	no
Aop:23	Event:309	KeyEvent	Reduction, Vitellogenin accumulation into oocytes and oocyte growth/development	no
Aop:23	Event:129	KeyEvent	Reduction, Gonadotropins, circulating concentrations	no
Aop:25	Event:219	KeyEvent	Reduction, Plasma 17beta-estradiol concentrations	no
Aop:25	Event:285	KeyEvent	Reduction, Vitellogenin synthesis in liver	no
Aop:25	Event:309	KeyEvent	Reduction, Vitellogenin accumulation into oocytes and oocyte growth/development	no
Aop:25	Event:3	KeyEvent	Reduction, 17beta-estradiol synthesis by ovarian granulosa cells	no
Aop:25	Event:78	KeyEvent	Reduction, Cumulative fecundity and spawning	no
Aop:25	Event:221	KeyEvent	Reduction, Plasma vitellogenin concentrations	no
Aop:26	Event:50	KeyEvent	Increase, Ca++ (intracellular)	no
Aop:26	Event:178	KeyEvent	Disruption, Mitochondrial electron transport chain	no
Aop:26	Event:40	KeyEvent	Decrease, Mitochondrial ATP production	no
Aop:26	Event:257	KeyEvent	Increase, Reactive Oxygen Species	no
Aop:26	Event:193	KeyEvent	Decreased, Nitric Oxide	no
Aop:26	Event:166	KeyEvent	Decreased, Long-term potentiation (LTP)	no
Aop:27	Event:288	KeyEvent	Activation of specific nuclear receptors, Transcriptional change	no
Aop:27	Event:214	KeyEvent	Bile accumulation, Pathological condition	no
Aop:27	Event:87	KeyEvent	Release, Cytokine	no
Aop:27	Event:149	KeyEvent	Increase, Inflammation	no
Aop:27	Event:249	KeyEvent	Production, Reactive oxygen species	no
Aop:27	Event:209	KeyEvent	Peptide Oxidation	no
Aop:28	Event:243	KeyEvent	Reduction, Prostaglandin E2 concentration	no
Aop:28	Event:49	KeyEvent	Reduction, Ca and HCO3 transport to shell gland	no
Aop:28	Event:106	KeyEvent	Reduction, Eggshell thickness	no
Aop:28	Event:119	KeyEvent	N/A, Gap	no
Aop:29	Event:78	KeyEvent	Reduction, Cumulative fecundity and spawning	no
Aop:29	Event:220	KeyEvent	Increase, Plasma vitellogenin concentrations	no
Aop:29	Event:307	KeyEvent	Increase, Vitellogenin synthesis in liver	no
Aop:29	Event:252	KeyEvent	Increase, Renal pathology due to VTG deposition	no
Aop:30	Event:285	KeyEvent	Reduction, Vitellogenin synthesis in liver	no
Aop:30	Event:221	KeyEvent	Reduction, Plasma vitellogenin concentrations	no
Aop:30	Event:309	KeyEvent	Reduction, Vitellogenin accumulation into oocytes and oocyte growth/development	no
Aop:30	Event:78	KeyEvent	Reduction, Cumulative fecundity and spawning	no
Aop:31	Event:21	KeyEvent	Altered regulation, Alpha hemoglobin	no
Aop:31	Event:250	KeyEvent	Damaging, Red blood cells; hemolysis	no
Aop:31	Event:118	KeyEvent	Formation, Formation of hemoglobin adducts	no
Aop:31	Event:131	KeyEvent	Down Regulation, Gulcose-6-phosphate dehydrogenase	no
Aop:31	Event:246	KeyEvent	Increase, RBC congestion in liver	no
Aop:31	Event:161	KeyEvent	Increase, Liver and splenic hemosiderosis	no
Aop:31	Event:173	KeyEvent	N/A, Methemoglobinemia, decreased hemoglobin, hematocrit, red blood cell number	no
Aop:31	Event:1392	KeyEvent	Oxidative Stress	no
Aop:32	Event:77	KeyEvent	Production, Critical Metabolites (CGA 330050 and CGA 265307)	no
Aop:32	Event:164	KeyEvent	Induction, Liver “Dysfunctional” Changes by CGA 330050	no
Aop:32	Event:147	KeyEvent	Inhibition, Inducible Nitric Oxide Synthase by Metabolite CGA 265307	no
Aop:32	Event:270	KeyEvent	Induction, Sustained Hepatotoxicity	no
Aop:32	Event:269	KeyEvent	Induction, Sustained Cell Proliferation	no
Aop:32	Event:347	KeyEvent	Formation, Liver tumor	no
Aop:33	Event:294	KeyEvent	N/A, Unknown	no
Aop:34	Event:54	KeyEvent	Up Regulation, CD36	no
Aop:34	Event:115	KeyEvent	Increase, FA Influx	no
Aop:34	Event:66	KeyEvent	Activation, ChREBP	no
Aop:34	Event:264	KeyEvent	Activation, SREBP-1c	no
Aop:34	Event:116	KeyEvent	Activation, FAS	no
Aop:34	Event:258	KeyEvent	Activation, SCD-1	no
Aop:34	Event:89	KeyEvent	Synthesis, De Novo Fatty Acid (FA)	no
Aop:34	Event:291	KeyEvent	Accumulation, Triglyceride	no
Aop:34	Event:177	KeyEvent	Mitochondrial dysfunction	no
Aop:35	Event:169	KeyEvent	Disruption, Membrane integrity	no
Aop:36	Event:327	KeyEvent	Accumulation, Fatty acid	no
Aop:36	Event:140	KeyEvent	Decreased, HSD17B10 expression	no
Aop:36	Event:179	KeyEvent	Decreased, Mitochondrial fatty acid beta-oxidation	no
Aop:36	Event:8	KeyEvent	Decreased, 3-hydroxyacyl-CoA dehydrogenase type-2 activity	no
Aop:37	Event:1170	KeyEvent	Increase, Phenotypic enzyme activity	no
Aop:37	Event:716	KeyEvent	Increase, cell proliferation (hepatocytes)	no
Aop:37	Event:1171	KeyEvent	Increase, Clonal Expansion of Altered Hepatic Foci	no
Aop:38	Event:55	KeyEvent	Increase, Cell injury/death	no
Aop:38	Event:265	KeyEvent	Activation, Stellate cells	no
Aop:38	Event:68	KeyEvent	Accumulation, Collagen	no
Aop:38	Event:1492	KeyEvent	Tissue resident cell activation	no
Aop:38	Event:1493	KeyEvent	Increased Pro-inflammatory mediators	no
Aop:39	Event:398	KeyEvent	Activation, Dendritic Cells	no
Aop:39	Event:272	KeyEvent	Activation/Proliferation, T-cells	no
Aop:39	Event:1496	KeyEvent	Increased, secretion of proinflammatory mediators	no
Aop:40	Event:826	KeyEvent	Activation, Keratinocytes	no
Aop:40	Event:398	KeyEvent	Activation, Dendritic Cells	no
Aop:40	Event:272	KeyEvent	Activation/Proliferation, T-cells	no
Aop:41	Event:139	KeyEvent	N/A, Hepatotoxicity, Hepatopathy, including a constellation of observable effects	no
Aop:41	Event:853	KeyEvent	Changes/Inhibition, Cellular Homeostasis and Apoptosis	no
Aop:41	Event:854	KeyEvent	Alterations, Cellular proliferation / hyperplasia	no
Aop:42	Event:277	KeyEvent	Thyroid hormone synthesis, Decreased	no
Aop:42	Event:281	KeyEvent	Thyroxine (T4) in serum, Decreased	no
Aop:42	Event:280	KeyEvent	Thyroxine (T4) in neuronal tissue, Decreased	no
Aop:42	Event:756	KeyEvent	Hippocampal gene expression, Altered	no
Aop:42	Event:757	KeyEvent	Hippocampal anatomy, Altered	no
Aop:42	Event:758	KeyEvent	Hippocampal Physiology, Altered	no
Aop:43	Event:28	KeyEvent	Reduction, Angiogenesis	no
Aop:43	Event:110	KeyEvent	Impairment, Endothelial network	no
Aop:43	Event:298	KeyEvent	Insufficiency, Vascular	no
Aop:46	Event:376	KeyEvent	Increased, Induced Mutations in Critical Genes	no
Aop:46	Event:409	KeyEvent	Metabolism of AFB1, Production of Reactive Electrophiles	no
Aop:46	Event:491	KeyEvent	Clonal Expansion/Cell Proliferation, to form Altered Hepatic Foci (AHF)	no
Aop:46	Event:493	KeyEvent	Increased, Insufficient repair or mis-repair of pro-mutagenic DNA adducts	no
Aop:48	Event:177	KeyEvent	Mitochondrial dysfunction	no
Aop:48	Event:55	KeyEvent	Increase, Cell injury/death	no
Aop:48	Event:352	KeyEvent	N/A, Neurodegeneration	no
Aop:48	Event:388	KeyEvent	Overactivation, NMDARs	no
Aop:48	Event:389	KeyEvent	Increased, Intracellular Calcium overload	no
Aop:48	Event:618	KeyEvent	Decreased, Neuronal network function in adult brain	no
Aop:48	Event:188	KeyEvent	Neuroinflammation	no
Aop:51	Event:414	KeyEvent	Increase, Luteinizing hormone (LH)	no
Aop:51	Event:415	KeyEvent	Hyperplasia, Leydig cell	no
Aop:51	Event:416	KeyEvent	Increase proliferation, Leydig cell	no
Aop:51	Event:413	KeyEvent	Reduction, Testosterone synthesis in Leydig cells	no
Aop:51	Event:447	KeyEvent	Reduction, Cholesterol transport in mitochondria	no
Aop:51	Event:1690	KeyEvent	Decrease, testosterone levels	no
Aop:53	Event:418	KeyEvent	Increased, Vitellogenin synthesis	no
Aop:53	Event:220	KeyEvent	Increase, Plasma vitellogenin concentrations	no
Aop:53	Event:419	KeyEvent	Increased, renal vitellogenin deposition	no
Aop:53	Event:421	KeyEvent	Increased, glomerular rupture and renal hemorrhaging	no
Aop:53	Event:422	KeyEvent	Increased, nephropathy	no
Aop:54	Event:425	KeyEvent	Decrease of Thyroidal iodide	no
Aop:54	Event:280	KeyEvent	Thyroxine (T4) in neuronal tissue, Decreased	no
Aop:54	Event:381	KeyEvent	Reduced levels of BDNF	no
Aop:54	Event:385	KeyEvent	Decrease of synaptogenesis	no
Aop:54	Event:281	KeyEvent	Thyroxine (T4) in serum, Decreased	no
Aop:54	Event:851	KeyEvent	Decrease of GABAergic interneurons	no
Aop:54	Event:386	KeyEvent	Decrease of neuronal network function	no
Aop:54	Event:277	KeyEvent	Thyroid hormone synthesis, Decreased	no
Aop:57	Event:450	KeyEvent	Suppression, VLDL secretion	no
Aop:57	Event:451	KeyEvent	Inhibition, Mitochondrial fatty acid beta-oxidation	no
Aop:57	Event:327	KeyEvent	Accumulation, Fatty acid	no
Aop:57	Event:216	KeyEvent	Decreased, PCK1 expression (control point for glycolysis/gluconeogenesis pathway)	no
Aop:57	Event:291	KeyEvent	Accumulation, Triglyceride	no
Aop:57	Event:54	KeyEvent	Up Regulation, CD36	no
Aop:57	Event:465	KeyEvent	Increased, FA Influx	no
Aop:57	Event:466	KeyEvent	Up Regulation, LDLR (low density lipoprotein receptor)	no
Aop:57	Event:467	KeyEvent	Increased, LDL uptake	no
Aop:57	Event:80	KeyEvent	Up Regulation, CYP1A1	no
Aop:57	Event:462	KeyEvent	Up Regulation, SCD-1	no
Aop:58	Event:457	KeyEvent	Activation, SREBF1	no
Aop:58	Event:66	KeyEvent	Activation, ChREBP	no
Aop:58	Event:458	KeyEvent	Increased, De Novo FA synthesis	no
Aop:58	Event:454	KeyEvent	Increased, Triglyceride formation	no
Aop:58	Event:54	KeyEvent	Up Regulation, CD36	no
Aop:58	Event:462	KeyEvent	Up Regulation, SCD-1	no
Aop:58	Event:463	KeyEvent	Up Regulation, FAS	no
Aop:58	Event:451	KeyEvent	Inhibition, Mitochondrial fatty acid beta-oxidation	no
Aop:58	Event:327	KeyEvent	Accumulation, Fatty acid	no
Aop:58	Event:470	KeyEvent	Up Regulation, Acetyl-CoA carboxylase-1 (ACC-1)	no
Aop:58	Event:465	KeyEvent	Increased, FA Influx	no
Aop:60	Event:471	KeyEvent	Inhibition, FoxA2	no
Aop:60	Event:179	KeyEvent	Decreased, Mitochondrial fatty acid beta-oxidation	no
Aop:60	Event:472	KeyEvent	Down Regulation, CPT1A	no
Aop:60	Event:474	KeyEvent	Down Regulation, HMGCS2	no
Aop:60	Event:462	KeyEvent	Up Regulation, SCD-1	no
Aop:60	Event:54	KeyEvent	Up Regulation, CD36	no
Aop:60	Event:465	KeyEvent	Increased, FA Influx	no
Aop:60	Event:477	KeyEvent	Decreased, Ketogenesis	no
Aop:60	Event:454	KeyEvent	Increased, Triglyceride formation	no
Aop:60	Event:327	KeyEvent	Accumulation, Fatty acid	no
Aop:61	Event:480	KeyEvent	Activation, SHP	no
Aop:61	Event:227	KeyEvent	Activation, PPARα	no
Aop:61	Event:482	KeyEvent	Decreased, DHB4/HSD17B4	no
Aop:61	Event:451	KeyEvent	Inhibition, Mitochondrial fatty acid beta-oxidation	no
Aop:61	Event:483	KeyEvent	Activation, LXR alpha	no
Aop:61	Event:878	KeyEvent	Inhibition, SREBP1c	no
Aop:61	Event:879	KeyEvent	Activation, MTTP	no
Aop:61	Event:880	KeyEvent	Increased, ApoB100	no
Aop:61	Event:881	KeyEvent	Increased, Triglyceride	no
Aop:61	Event:458	KeyEvent	Increased, De Novo FA synthesis	no
Aop:62	Event:484	KeyEvent	Activation, AKT2	no
Aop:62	Event:457	KeyEvent	Activation, SREBF1	no
Aop:63	Event:488	KeyEvent	Decrease, Ovulation	no
Aop:63	Event:685	KeyEvent	Reduced, Prostaglandins, ovary	no
Aop:64	Event:495	KeyEvent	Repressed expression of steroidogenic enzymes	no
Aop:64	Event:496	KeyEvent	Increased apoptosis, decreased fetal/adult Leydig Cells	no
Aop:64	Event:413	KeyEvent	Reduction, Testosterone synthesis in Leydig cells	no
Aop:64	Event:520	KeyEvent	Decreased sperm quantity or quality in the adult, Decreased fertility	no
Aop:64	Event:1690	KeyEvent	Decrease, testosterone levels	no
Aop:65	Event:277	KeyEvent	Thyroid hormone synthesis, Decreased	no
Aop:65	Event:281	KeyEvent	Thyroxine (T4) in serum, Decreased	no
Aop:65	Event:280	KeyEvent	Thyroxine (T4) in neuronal tissue, Decreased	no
Aop:65	Event:186	KeyEvent	Altered, Neuroanatomy	no
Aop:65	Event:192	KeyEvent	Altered, Neurophysiology	no
Aop:66	Event:655	KeyEvent	Decreased testosterone by the fetal Leydig cells, Increased COUP-TFII in fetal Leydig cells	no
Aop:66	Event:656	KeyEvent	Decreased, Chicken Ovalbumin Upstream Promoter Transcription Factor II (COUP-TFII)	no
Aop:66	Event:657	KeyEvent	Decreased testosterone by the fetal Leydig cells, Dysgenesis of fetal Leydig cells	no
Aop:67	Event:655	KeyEvent	Decreased testosterone by the fetal Leydig cells, Increased COUP-TFII in fetal Leydig cells	no
Aop:67	Event:660	KeyEvent	decreased testosterone by fetal Leydig cells, Dysgenesis of fetal Leydig cells	no
Aop:67	Event:656	KeyEvent	Decreased, Chicken Ovalbumin Upstream Promoter Transcription Factor II (COUP-TFII)	no
Aop:68	Event:655	KeyEvent	Decreased testosterone by the fetal Leydig cells, Increased COUP-TFII in fetal Leydig cells	no
Aop:68	Event:657	KeyEvent	Decreased testosterone by the fetal Leydig cells, Dysgenesis of fetal Leydig cells	no
Aop:68	Event:656	KeyEvent	Decreased, Chicken Ovalbumin Upstream Promoter Transcription Factor II (COUP-TFII)	no
Aop:69	Event:645	KeyEvent	Decreased Cholesterol, Decreased Testosterone Production by Adult Leydig Cells	no
Aop:70	Event:647	KeyEvent	Decreased, steroidogenic protein expression	no
Aop:70	Event:648	KeyEvent	Decreased steroidogenesis, Increased Apoptosis of Adult Leydig Cells	no
Aop:70	Event:649	KeyEvent	Decreased steroidogenesis, Alterations in the Leydig Cell Cytoskeleton	no
Aop:71	Event:525	KeyEvent	Apoptosis of adult Leydig cells, Decreased testosterone by adult Leydig cells	no
Aop:71	Event:651	KeyEvent	Glucocorticoid Receptor mediated alterations in steriodogenic enzymes, Decreased testosterone by adult Leydig cells	no
Aop:71	Event:652	KeyEvent	Direct effects of Corticosterone on steroidogenesis, Decreased testosterone by adult Leydig cells	no
Aop:72	Event:1028	KeyEvent	Activation of specific nuclear receptors, PPAR-gamma activation	no
Aop:72	Event:1448	KeyEvent	activation of CCAAT/enhancer-binding protein alpha	no
Aop:72	Event:1449	KeyEvent	increased adipogenesis	no
Aop:72	Event:1450	KeyEvent	decreased dopamine	no
Aop:72	Event:1451	KeyEvent	decreased reward	no
Aop:72	Event:1452	KeyEvent	decreased DNA methylation of tyrosine hydroxylase	no
Aop:72	Event:1453	KeyEvent	decreased methylation of dopamine transporter promoter	no
Aop:73	Event:528	KeyEvent	Decreased, Synthesis of NE	no
Aop:73	Event:529	KeyEvent	Decreased, GnRH cfos activity	no
Aop:73	Event:530	KeyEvent	Decreased, GnRH pulsatility/release	no
Aop:73	Event:531	KeyEvent	Decreased, LH Surge	no
Aop:73	Event:532	KeyEvent	Delayed, Ovulation	no
Aop:73	Event:533	KeyEvent	Decreased, Cortical granule release/distribution upon fertilization	no
Aop:73	Event:534	KeyEvent	Altered, Formation of cortical envelope	no
Aop:73	Event:535	KeyEvent	Abnormal, Sperm penetration (polyspermy)	no
Aop:73	Event:536	KeyEvent	Altered, Chromosome number (polyploid) zygote	no
Aop:74	Event:655	KeyEvent	Decreased testosterone by the fetal Leydig cells, Increased COUP-TFII in fetal Leydig cells	no
Aop:74	Event:540	KeyEvent	Decreased testosterone by the fetal Leydig cells, Dysgensis of fetal Leydig cells	no
Aop:74	Event:541	KeyEvent	Decreased testosterone by the fetal Leydig cells, Decreased COUP-TFII stem Leydig cells	no
Aop:77	Event:177	KeyEvent	Mitochondrial dysfunction	no
Aop:77	Event:341	KeyEvent	Impairment, Learning and memory	no
Aop:77	Event:560	KeyEvent	Abnormal, Foraging activity and behavior	no
Aop:77	Event:1107	KeyEvent	Weakened, Colony	no
Aop:77	Event:1243	KeyEvent	Altered, Ca2+-calmodulin activated signal transduction	no
Aop:78	Event:177	KeyEvent	Mitochondrial dysfunction	no
Aop:78	Event:386	KeyEvent	Decrease of neuronal network function	no
Aop:78	Event:341	KeyEvent	Impairment, Learning and memory	no
Aop:78	Event:564	KeyEvent	Abnormal, Roll change within caste	no
Aop:78	Event:565	KeyEvent	Reduced, Brood care	no
Aop:79	Event:177	KeyEvent	Mitochondrial dysfunction	no
Aop:79	Event:568	KeyEvent	impaired, Hive thermoregulation	no
Aop:79	Event:1107	KeyEvent	Weakened, Colony	no
Aop:80	Event:177	KeyEvent	Mitochondrial dysfunction	no
Aop:80	Event:570	KeyEvent	Accumulation, Damaged mitochondrial DNA	no
Aop:80	Event:571	KeyEvent	Accelerated, Aging	no
Aop:80	Event:664	KeyEvent	Overwhelmed, Mitochondrial DNA repair mechanisms	no
Aop:81	Event:573	KeyEvent	Increase, Energetic demands and therefore metabolic stress	no
Aop:81	Event:574	KeyEvent	Increased, Appetite and hunger	no
Aop:81	Event:560	KeyEvent	Abnormal, Foraging activity and behavior	no
Aop:82	Event:564	KeyEvent	Abnormal, Roll change within caste	no
Aop:82	Event:565	KeyEvent	Reduced, Brood care	no
Aop:84	Event:403	KeyEvent	Suppression, Immune system	no
Aop:84	Event:576	KeyEvent	Increased, Viral susceptibility	no
Aop:84	Event:577	KeyEvent	impaired, Development	no
Aop:85	Event:403	KeyEvent	Suppression, Immune system	no
Aop:85	Event:576	KeyEvent	Increased, Viral susceptibility	no
Aop:85	Event:560	KeyEvent	Abnormal, Foraging activity and behavior	no
Aop:86	Event:578	KeyEvent	Decreased, Glucose oxidase enzyme activity	no
Aop:86	Event:579	KeyEvent	Decreased, Hydrogen peroxide production	no
Aop:86	Event:580	KeyEvent	Reduced, Antiseptic incorporated in food	no
Aop:86	Event:564	KeyEvent	Abnormal, Roll change within caste	no
Aop:86	Event:561	KeyEvent	Reduced, Food storage	no
Aop:87	Event:177	KeyEvent	Mitochondrial dysfunction	no
Aop:87	Event:341	KeyEvent	Impairment, Learning and memory	no
Aop:87	Event:560	KeyEvent	Abnormal, Foraging activity and behavior	no
Aop:87	Event:1107	KeyEvent	Weakened, Colony	no
Aop:87	Event:1108	KeyEvent	Abnormal, Role change within caste	no
Aop:87	Event:1243	KeyEvent	Altered, Ca2+-calmodulin activated signal transduction	no
Aop:88	Event:341	KeyEvent	Impairment, Learning and memory	no
Aop:88	Event:560	KeyEvent	Abnormal, Foraging activity and behavior	no
Aop:88	Event:663	KeyEvent	Desensitization, Nicotinic acetylcholine receptor	no
Aop:88	Event:1107	KeyEvent	Weakened, Colony	no
Aop:88	Event:1243	KeyEvent	Altered, Ca2+-calmodulin activated signal transduction	no
Aop:89	Event:341	KeyEvent	Impairment, Learning and memory	no
Aop:89	Event:560	KeyEvent	Abnormal, Foraging activity and behavior	no
Aop:89	Event:663	KeyEvent	Desensitization, Nicotinic acetylcholine receptor	no
Aop:89	Event:1107	KeyEvent	Weakened, Colony	no
Aop:89	Event:1108	KeyEvent	Abnormal, Role change within caste	no
Aop:89	Event:1243	KeyEvent	Altered, Ca2+-calmodulin activated signal transduction	no
Aop:90	Event:341	KeyEvent	Impairment, Learning and memory	no
Aop:90	Event:564	KeyEvent	Abnormal, Roll change within caste	no
Aop:90	Event:565	KeyEvent	Reduced, Brood care	no
Aop:90	Event:663	KeyEvent	Desensitization, Nicotinic acetylcholine receptor	no
Aop:90	Event:386	KeyEvent	Decrease of neuronal network function	no
Aop:91	Event:585	KeyEvent	Decreased, Sodium conductance 1	no
Aop:91	Event:586	KeyEvent	Reduced, swimming speed	no
Aop:93	Event:585	KeyEvent	Decreased, Sodium conductance 1	no
Aop:93	Event:586	KeyEvent	Reduced, swimming speed	no
Aop:94	Event:445	KeyEvent	Respiratory distress/arrest	no
Aop:94	Event:590	KeyEvent	N/A, hypoxia	no
Aop:94	Event:585	KeyEvent	Decreased, Sodium conductance 1	no
Aop:95	Event:585	KeyEvent	Decreased, Sodium conductance 1	no
Aop:95	Event:586	KeyEvent	Reduced, swimming speed	no
Aop:95	Event:587	KeyEvent	Reduced, feeding 1	no
Aop:95	Event:588	KeyEvent	Increased, predation	no
Aop:96	Event:599	KeyEvent	prolonged, Depolarization of neuronal membrane	no
Aop:96	Event:600	KeyEvent	Overactivation, Neuronotransmitter release	no
Aop:96	Event:601	KeyEvent	Overactivation, muscle contraction	no
Aop:96	Event:602	KeyEvent	Increased, Ataxia, paralysis, or hyperactivity	no
Aop:97	Event:625	KeyEvent	Increased, muscular waves in foot	no
Aop:97	Event:1139	KeyEvent	Increased, water retention in foot	no
Aop:97	Event:1142	KeyEvent	Increased, valve movement	no
Aop:97	Event:1143	KeyEvent	Depletion, energy reserves	no
Aop:97	Event:624	KeyEvent	Increased, foot detachment	no
Aop:97	Event:622	KeyEvent	Increased, locomotion	no
Aop:97	Event:626	KeyEvent	Increased, serotonin (5-HT)	no
Aop:98	Event:626	KeyEvent	Increased, serotonin (5-HT)	no
Aop:98	Event:627	KeyEvent	Decreased, anxiety	no
Aop:98	Event:629	KeyEvent	Decreased, sheltering	no
Aop:99	Event:633	KeyEvent	Decrease, histaminergic neuron excitation	no
Aop:99	Event:634	KeyEvent	N/A, sedation	no
Aop:99	Event:635	KeyEvent	Decreased, locomotion	no
Aop:99	Event:341	KeyEvent	Impairment, Learning and memory	no
Aop:100	Event:671	KeyEvent	Reduced, Prostaglandin F2alpha concentration, plasma	no
Aop:100	Event:672	KeyEvent	Reduced, Prostaglandin F2alpha synthesis, ovary	no
Aop:100	Event:673	KeyEvent	Reduced, Spawning behavior	no
Aop:100	Event:674	KeyEvent	Reduced, Ability to attract spawning mates	no
Aop:101	Event:674	KeyEvent	Reduced, Ability to attract spawning mates	no
Aop:101	Event:678	KeyEvent	Reduced, Pheromone release	no
Aop:101	Event:681	KeyEvent	Decreased, Prostaglandin F2alpha synthesis, ovary	no
Aop:101	Event:671	KeyEvent	Reduced, Prostaglandin F2alpha concentration, plasma	no
Aop:102	Event:687	KeyEvent	Reduced, Prostaglandin E2 concentration, hypothalamus	no
Aop:102	Event:689	KeyEvent	Reduced, Gonadotropin releasing hormone, hypothalamus	no
Aop:102	Event:690	KeyEvent	Reduced, Luteinizing hormone (LH), plasma	no
Aop:102	Event:691	KeyEvent	Reduced, Maturation inducing steroid, plasma	no
Aop:102	Event:692	KeyEvent	Reduced, Maturation inducing steroid receptor signalling, oocyte	no
Aop:102	Event:694	KeyEvent	Reduced, Meiotic prophase I/metaphase I transition, oocyte	no
Aop:102	Event:693	KeyEvent	Increased, cyclic adenosine monophosphate	no
Aop:103	Event:687	KeyEvent	Reduced, Prostaglandin E2 concentration, hypothalamus	no
Aop:103	Event:689	KeyEvent	Reduced, Gonadotropin releasing hormone, hypothalamus	no
Aop:103	Event:690	KeyEvent	Reduced, Luteinizing hormone (LH), plasma	no
Aop:103	Event:691	KeyEvent	Reduced, Maturation inducing steroid, plasma	no
Aop:103	Event:692	KeyEvent	Reduced, Maturation inducing steroid receptor signalling, oocyte	no
Aop:103	Event:695	KeyEvent	Upregulated, Spindle assembly checkpoint protein Mad2-oocyte	no
Aop:103	Event:696	KeyEvent	Increased, Chromosome misseggregation	no
Aop:104	Event:698	KeyEvent	Altered, Action Potential	no
Aop:105	Event:708	KeyEvent	Increased, Accumulation of alpha2u microglobulin (proximal tubular epithelium)	no
Aop:105	Event:709	KeyEvent	Increase, Cytotoxicity (renal tubular cell)	no
Aop:105	Event:710	KeyEvent	Increase, Regenerative cell proliferation (tubular epithelial cells)	no
Aop:105	Event:767	KeyEvent	Increase, Hyperplasia (renal tubular cells)	no
Aop:106	Event:720	KeyEvent	Disruption, Microtubule dynamics	no
Aop:106	Event:721	KeyEvent	Disorganization, Meiotic Spindle	no
Aop:106	Event:752	KeyEvent	Altered, Meiotic chromosome dynamics	no
Aop:106	Event:723	KeyEvent	Altered, Chromosome number	no
Aop:107	Event:716	KeyEvent	Increase, cell proliferation (hepatocytes)	no
Aop:107	Event:774	KeyEvent	Increase, Preneoplastic foci (hepatocytes)	no
Aop:107	Event:1214	KeyEvent	Altered gene expression specific to CAR activation, Hepatocytes	no
Aop:108	Event:768	KeyEvent	Increase, Cytotoxicity	no
Aop:108	Event:209	KeyEvent	Peptide Oxidation	no
Aop:108	Event:726	KeyEvent	Increased, Induction of pyruvate dehydrogenase (PDH)	no
Aop:108	Event:769	KeyEvent	Increase, Oxidative metabolism	no
Aop:109	Event:733	KeyEvent	Increase, Necrosis (terminal bronchiolar cells)	no
Aop:109	Event:734	KeyEvent	Increase, Regenerative cell proliferation (terminal bronchiolar epithelial cells)	no
Aop:109	Event:735	KeyEvent	Increase, Hyperplasia (terminal bronchiolar cells)	no
Aop:110	Event:739	KeyEvent	Increase, Hypertrophy and proliferation (follicular cell)	no
Aop:110	Event:740	KeyEvent	Increase, Hyperplasia (follicular cells)	no
Aop:110	Event:277	KeyEvent	Thyroid hormone synthesis, Decreased	no
Aop:110	Event:281	KeyEvent	Thyroxine (T4) in serum, Decreased	no
Aop:110	Event:1023	KeyEvent	Increased, Thyroid-stimulating hormone (TSH)	no
Aop:111	Event:743	KeyEvent	Decreased, Testosterone binding to androgen receptor (hypothalamus)	no
Aop:111	Event:744	KeyEvent	Increase, Hyperplasia (Leydig cells)	no
Aop:111	Event:754	KeyEvent	Increased, Luteinizing hormone (LH)	no
Aop:112	Event:747	KeyEvent	Decreased, Prolactin	no
Aop:112	Event:748	KeyEvent	Increased, Estrogen receptor (ER) activity	no
Aop:112	Event:749	KeyEvent	Decreased, Progesterone from corpus luteum	no
Aop:112	Event:772	KeyEvent	Increase, Hyperplasia (glandular epithelial cells of endometrium)	no
Aop:113	Event:761	KeyEvent	Increased, Chloride conductance	no
Aop:113	Event:763	KeyEvent	hyperpolarisation, neuron	no
Aop:113	Event:764	KeyEvent	N/A, Ataxia, paralysis, or hyperactivity	no
Aop:114	Event:775	KeyEvent	Increased, Plasma tyrosine	no
Aop:114	Event:776	KeyEvent	Increase, Cytotoxicity (corneal cells)	no
Aop:114	Event:777	KeyEvent	Increase, Inflammation (corneal cells)	no
Aop:114	Event:778	KeyEvent	Increase, Regenerative cell proliferation (corneal cells)	no
Aop:115	Event:149	KeyEvent	Increase, Inflammation	no
Aop:115	Event:781	KeyEvent	Increase, Regenerative cell proliferation (forestomach epithelial cells)	no
Aop:115	Event:782	KeyEvent	Increase, Hyperplasia (forestomach epithelial cells)	no
Aop:116	Event:710	KeyEvent	Increase, Regenerative cell proliferation (tubular epithelial cells)	no
Aop:116	Event:784	KeyEvent	Increase, Hyperplasia (tubular epithelial cells)	no
Aop:117	Event:716	KeyEvent	Increase, cell proliferation (hepatocytes)	no
Aop:117	Event:774	KeyEvent	Increase, Preneoplastic foci (hepatocytes)	no
Aop:118	Event:787	KeyEvent	Increase, Regenerative cell proliferation (hepatocytes)	no
Aop:118	Event:774	KeyEvent	Increase, Preneoplastic foci (hepatocytes)	no
Aop:119	Event:739	KeyEvent	Increase, Hypertrophy and proliferation (follicular cell)	no
Aop:119	Event:740	KeyEvent	Increase, Hyperplasia (follicular cells)	no
Aop:119	Event:277	KeyEvent	Thyroid hormone synthesis, Decreased	no
Aop:119	Event:281	KeyEvent	Thyroxine (T4) in serum, Decreased	no
Aop:119	Event:1023	KeyEvent	Increased, Thyroid-stimulating hormone (TSH)	no
Aop:120	Event:791	KeyEvent	Increased, Leutinizing hormone (LH)	no
Aop:120	Event:744	KeyEvent	Increase, Hyperplasia (Leydig cells)	no
Aop:120	Event:1690	KeyEvent	Decrease, testosterone levels	no
Aop:121	Event:794	KeyEvent	Increase, Cytotoxicity (urothelial cells)	no
Aop:121	Event:795	KeyEvent	Increase, Regenerative cell proliferation (urothelial cells)	no
Aop:121	Event:796	KeyEvent	Increase, Hyperplasia (urothelial)	no
Aop:122	Event:799	KeyEvent	Increased, HIF-1 heterodimer	no
Aop:122	Event:800	KeyEvent	Decreased, Aromatase (Cyp19a1) mRNA	no
Aop:122	Event:3	KeyEvent	Reduction, 17beta-estradiol synthesis by ovarian granulosa cells	no
Aop:122	Event:219	KeyEvent	Reduction, Plasma 17beta-estradiol concentrations	no
Aop:122	Event:285	KeyEvent	Reduction, Vitellogenin synthesis in liver	no
Aop:122	Event:221	KeyEvent	Reduction, Plasma vitellogenin concentrations	no
Aop:122	Event:309	KeyEvent	Reduction, Vitellogenin accumulation into oocytes and oocyte growth/development	no
Aop:123	Event:799	KeyEvent	Increased, HIF-1 heterodimer	no
Aop:123	Event:802	KeyEvent	Increased, HIF-1 alpha transcription	no
Aop:123	Event:800	KeyEvent	Decreased, Aromatase (Cyp19a1) mRNA	no
Aop:123	Event:219	KeyEvent	Reduction, Plasma 17beta-estradiol concentrations	no
Aop:123	Event:3	KeyEvent	Reduction, 17beta-estradiol synthesis by ovarian granulosa cells	no
Aop:123	Event:285	KeyEvent	Reduction, Vitellogenin synthesis in liver	no
Aop:123	Event:221	KeyEvent	Reduction, Plasma vitellogenin concentrations	no
Aop:123	Event:309	KeyEvent	Reduction, Vitellogenin accumulation into oocytes and oocyte growth/development	no
Aop:124	Event:805	KeyEvent	Decreased, mevalonate	no
Aop:124	Event:807	KeyEvent	Decreased, cholesterol	no
Aop:124	Event:809	KeyEvent	malformed, Male reproductive tract	no
Aop:124	Event:1690	KeyEvent	Decrease, testosterone levels	no
Aop:126	Event:848	KeyEvent	Decreased, Binding of NE to NE receptors on GnRH neurons	no
Aop:126	Event:529	KeyEvent	Decreased, GnRH cfos activity	no
Aop:126	Event:530	KeyEvent	Decreased, GnRH pulsatility/release	no
Aop:126	Event:531	KeyEvent	Decreased, LH Surge	no
Aop:126	Event:532	KeyEvent	Delayed, Ovulation	no
Aop:126	Event:533	KeyEvent	Decreased, Cortical granule release/distribution upon fertilization	no
Aop:126	Event:534	KeyEvent	Altered, Formation of cortical envelope	no
Aop:126	Event:535	KeyEvent	Abnormal, Sperm penetration (polyspermy)	no
Aop:126	Event:536	KeyEvent	Altered, Chromosome number (polyploid) zygote	no
Aop:128	Event:819	KeyEvent	Decreased, Glomerular filtration	no
Aop:128	Event:820	KeyEvent	Decreased, Renal plasma flow	no
Aop:128	Event:821	KeyEvent	Decreased, Sodium reabsorption	no
Aop:128	Event:813	KeyEvent	Increased, Serum creatinine	no
Aop:128	Event:823	KeyEvent	Occurrence, Cystic dilatation (renal tubule)	no
Aop:128	Event:824	KeyEvent	Occurrence, Cytoplasmic vacuolization (podocyte)	no
Aop:128	Event:818	KeyEvent	Occurrence, Cytoplasmic vacuolization (Renal tubule)	no
Aop:128	Event:825	KeyEvent	Decreased, Renal ability to dilute urine	no
Aop:128	Event:281	KeyEvent	Thyroxine (T4) in serum, Decreased	no
Aop:130	Event:829	KeyEvent	Damage, Lipid bilayer	no
Aop:130	Event:831	KeyEvent	Disturbance, Lysosomal function	no
Aop:130	Event:833	KeyEvent	Occurrence, Cytoplasmic vacuolization (hepatocyte)	no
Aop:130	Event:835	KeyEvent	Occurrence, Ballooning degeneration (hepatocyte)	no
Aop:130	Event:837	KeyEvent	Occurrence, Cytoplasmic vacuolization (kupffer cell)	no
Aop:130	Event:838	KeyEvent	Induction, Microvesicular fat	no
Aop:130	Event:839	KeyEvent	Formation, Mallory body	no
Aop:130	Event:836	KeyEvent	Occurrence, Cytoplasmic vacuolization (Bile duct cell)	no
Aop:130	Event:177	KeyEvent	Mitochondrial dysfunction	no
Aop:131	Event:844	KeyEvent	Oxidation, Uroporphyrinogen	no
Aop:131	Event:845	KeyEvent	Inhibition, UROD	no
Aop:131	Event:846	KeyEvent	Accumulation, Highly carboxylated porphyrins	no
Aop:131	Event:850	KeyEvent	Induction, CYP1A2/CYP1A5	no
Aop:134	Event:277	KeyEvent	Thyroid hormone synthesis, Decreased	no
Aop:134	Event:425	KeyEvent	Decrease of Thyroidal iodide	no
Aop:134	Event:281	KeyEvent	Thyroxine (T4) in serum, Decreased	no
Aop:134	Event:280	KeyEvent	Thyroxine (T4) in neuronal tissue, Decreased	no
Aop:134	Event:756	KeyEvent	Hippocampal gene expression, Altered	no
Aop:134	Event:757	KeyEvent	Hippocampal anatomy, Altered	no
Aop:134	Event:758	KeyEvent	Hippocampal Physiology, Altered	no
Aop:136	Event:868	KeyEvent	Increase, Tissue Degeneration, Necrosis & Atrophy	no
Aop:136	Event:870	KeyEvent	Increase, Cell Proliferation	no
Aop:136	Event:869	KeyEvent	Increase, Respiratory or Squamous Metaplasia	no
Aop:136	Event:768	KeyEvent	Increase, Cytotoxicity	no
Aop:136	Event:876	KeyEvent	Increase, Mutations in Critical Genes	no
Aop:138	Event:1096	KeyEvent	Increased, blood uric acid concentration	no
Aop:138	Event:1097	KeyEvent	Occurrence, renal proximal tubular necrosis	no
Aop:138	Event:1098	KeyEvent	Increased, blood potassium concentration	no
Aop:138	Event:1102	KeyEvent	Occurrence, tophi (urate) deposition	no
Aop:138	Event:1392	KeyEvent	Oxidative Stress	no
Aop:139	Event:155	KeyEvent	Inadequate DNA repair	no
Aop:139	Event:185	KeyEvent	Increase, Mutations	no
Aop:141	Event:155	KeyEvent	Inadequate DNA repair	no
Aop:141	Event:185	KeyEvent	Increase, Mutations	no
Aop:144	Event:177	KeyEvent	Mitochondrial dysfunction	no
Aop:144	Event:55	KeyEvent	Increase, Cell injury/death	no
Aop:144	Event:898	KeyEvent	Disruption, Lysosome	no
Aop:144	Event:1493	KeyEvent	Increased Pro-inflammatory mediators	no
Aop:144	Event:1494	KeyEvent	Leukocyte recruitment/activation	no
Aop:144	Event:265	KeyEvent	Activation, Stellate cells	no
Aop:144	Event:68	KeyEvent	Accumulation, Collagen	no
Aop:148	Event:962	KeyEvent	Increase, Mucin production	no
Aop:148	Event:2117	KeyEvent	Increase, goblet cell number	no
Aop:149	Event:927	KeyEvent	KE1 : S-Glutathionylation, eNOS	no
Aop:149	Event:935	KeyEvent	KE2 : Decrease, GTPCH-1	no
Aop:149	Event:934	KeyEvent	KE3 : Decrease, Tetrahydrobiopterin	no
Aop:149	Event:932	KeyEvent	KE4 : Uncoupling, eNOS	no
Aop:149	Event:933	KeyEvent	KE6 : Depletion, Nitric Oxide	no
Aop:149	Event:937	KeyEvent	KE7 : Impaired, Vasodilation	no
Aop:149	Event:951	KeyEvent	KE8 : Increase, Vascular Resistance	no
Aop:149	Event:973	KeyEvent	KE5 : Decrease, AKT/eNOS activity	no
Aop:150	Event:944	KeyEvent	dimerization, AHR/ARNT	no
Aop:150	Event:945	KeyEvent	reduced dimerization, ARNT/HIF1-alpha	no
Aop:150	Event:110	KeyEvent	Impairment, Endothelial network	no
Aop:150	Event:948	KeyEvent	reduced production, VEGF	no
Aop:151	Event:944	KeyEvent	dimerization, AHR/ARNT	no
Aop:151	Event:945	KeyEvent	reduced dimerization, ARNT/HIF1-alpha	no
Aop:151	Event:948	KeyEvent	reduced production, VEGF	no
Aop:151	Event:1891	KeyEvent	abnormal, placental labyrinth vasculature morphology	no
Aop:151	Event:1892	KeyEvent	increase, placental insufficiency	no
Aop:152	Event:958	KeyEvent	Displacement, Serum thyroxine (T4) from transthyretin	no
Aop:152	Event:959	KeyEvent	Increased, Free serum thyroxine (T4)	no
Aop:152	Event:960	KeyEvent	Increased, Uptake of thyroxine into tissue	no
Aop:152	Event:961	KeyEvent	Increased, Clearance of thyroxine from serum	no
Aop:152	Event:281	KeyEvent	Thyroxine (T4) in serum, Decreased	no
Aop:152	Event:280	KeyEvent	Thyroxine (T4) in neuronal tissue, Decreased	no
Aop:152	Event:756	KeyEvent	Hippocampal gene expression, Altered	no
Aop:152	Event:757	KeyEvent	Hippocampal anatomy, Altered	no
Aop:152	Event:758	KeyEvent	Hippocampal Physiology, Altered	no
Aop:153	Event:965	KeyEvent	reduction in ovarian granulosa cells synthesis of estradiol, Reduced steroidogenic production of estradiol in granulosa cells	no
Aop:153	Event:966	KeyEvent	Reduced Estradiol in Circulation, Reduced steroidogenic production of estradiol in granulosa cells leading to decreased estradiol in circulation	no
Aop:153	Event:967	KeyEvent	Decreased positive estrogenic feedback on hypothalamus, Reduced estradiol in circulation decreases estrogen concentration at hypothalamus	no
Aop:153	Event:968	KeyEvent	Decreased Kisspeptin release from neurons in AVPV, Decreased hypothalamic estrogen reduces kisspeptinergic neuron response	no
Aop:153	Event:969	KeyEvent	Decreased GnRH Release, Decreased Kisspeptin stimulation of GnRH neurons	no
Aop:153	Event:970	KeyEvent	Decreased LH release from Anterior Pituitary, Decreased GnRH stimulation of Anterior Pituitary Gonadotrophs	no
Aop:153	Event:971	KeyEvent	Ovulation of oocytes Reduced, Delayed, or Blocked, Decrease or delay in LH surge required for ovulation	no
Aop:154	Event:979	KeyEvent	Interference, nuclear localization of NFAT	no
Aop:154	Event:981	KeyEvent	Reduction, NFAT/AP-1 complex formation	no
Aop:154	Event:1202	KeyEvent	Suppression, IL-2 and IL-4 production	no
Aop:155	Event:1003	KeyEvent	Decreased, Triiodothyronine (T3)	no
Aop:155	Event:1004	KeyEvent	Reduced, Posterior swim bladder inflation	no
Aop:155	Event:1005	KeyEvent	Reduced, Swimming performance	no
Aop:156	Event:1003	KeyEvent	Decreased, Triiodothyronine (T3)	no
Aop:156	Event:1007	KeyEvent	Reduced, Anterior swim bladder inflation	no
Aop:156	Event:1005	KeyEvent	Reduced, Swimming performance	no
Aop:157	Event:1003	KeyEvent	Decreased, Triiodothyronine (T3)	no
Aop:157	Event:1004	KeyEvent	Reduced, Posterior swim bladder inflation	no
Aop:157	Event:1005	KeyEvent	Reduced, Swimming performance	no
Aop:158	Event:1003	KeyEvent	Decreased, Triiodothyronine (T3)	no
Aop:158	Event:1007	KeyEvent	Reduced, Anterior swim bladder inflation	no
Aop:158	Event:1005	KeyEvent	Reduced, Swimming performance	no
Aop:159	Event:277	KeyEvent	Thyroid hormone synthesis, Decreased	no
Aop:159	Event:281	KeyEvent	Thyroxine (T4) in serum, Decreased	no
Aop:159	Event:1007	KeyEvent	Reduced, Anterior swim bladder inflation	no
Aop:159	Event:1005	KeyEvent	Reduced, Swimming performance	no
Aop:159	Event:1003	KeyEvent	Decreased, Triiodothyronine (T3)	no
Aop:160	Event:1012	KeyEvent	Increased, Inhibitory postsynaptic potential	no
Aop:160	Event:1014	KeyEvent	Induction, Somatic muscle paralysis	no
Aop:160	Event:761	KeyEvent	Increased, Chloride conductance	no
Aop:160	Event:1015	KeyEvent	Increased, Neuronal synaptic inhibition	no
Aop:160	Event:1016	KeyEvent	Inhibition, Feeding	no
Aop:161	Event:1015	KeyEvent	Increased, Neuronal synaptic inhibition	no
Aop:161	Event:1012	KeyEvent	Increased, Inhibitory postsynaptic potential	no
Aop:161	Event:1016	KeyEvent	Inhibition, Feeding	no
Aop:161	Event:761	KeyEvent	Increased, Chloride conductance	no
Aop:161	Event:1019	KeyEvent	Induction, pharyngeal muscle paralysis	no
Aop:162	Event:1023	KeyEvent	Increased, Thyroid-stimulating hormone (TSH)	no
Aop:162	Event:281	KeyEvent	Thyroxine (T4) in serum, Decreased	no
Aop:162	Event:740	KeyEvent	Increase, Hyperplasia (follicular cells)	no
Aop:162	Event:739	KeyEvent	Increase, Hypertrophy and proliferation (follicular cell)	no
Aop:162	Event:295	KeyEvent	Induction, Upregulation of glucuronyltransferase activity	no
Aop:162	Event:961	KeyEvent	Increased, Clearance of thyroxine from serum	no
Aop:163	Event:1029	KeyEvent	Increased, adipogenesis	no
Aop:163	Event:1032	KeyEvent	Increased, secretion of local growth factors	no
Aop:163	Event:1033	KeyEvent	Increased, proliferation of mesenchymal cells	no
Aop:163	Event:1034	KeyEvent	Increased, IGF-1 (mouse)	no
Aop:163	Event:1035	KeyEvent	Increased, Firbrosarcoma	no
Aop:163	Event:1036	KeyEvent	Increased, liposarcoma	no
Aop:163	Event:1037	KeyEvent	Increased, hemagiosarcoma	no
Aop:164	Event:1039	KeyEvent	Increased activity, beta-2 adrenergic receptor	no
Aop:164	Event:1040	KeyEvent	relaxation, smooth muscle	no
Aop:164	Event:1042	KeyEvent	Proliferation/Clonal Expansion, smooth muscle	no
Aop:164	Event:1043	KeyEvent	Hypertrophy/hyperplasia, smooth muscle	no
Aop:165	Event:1045	KeyEvent	Decreased, Ovarian E2	no
Aop:165	Event:1046	KeyEvent	Suppression, Estrogen receptor (ER) activity	no
Aop:165	Event:1047	KeyEvent	Increased, secretion of GnRH from hypothalamus	no
Aop:165	Event:1049	KeyEvent	Increased, secrection of FSH from anterior pituitary	no
Aop:165	Event:1050	KeyEvent	Increased, secretion of LH from anterior pituitary	no
Aop:165	Event:1051	KeyEvent	Hyperplasia, ovarian stromal cells	no
Aop:165	Event:1052	KeyEvent	Hyperplasia, ovarian epithelium	no
Aop:165	Event:1056	KeyEvent	Decrease, E2 blood concentrations at hypothalamus	no
Aop:166	Event:1057	KeyEvent	Increased, PPAR-alpha activation	no
Aop:166	Event:1058	KeyEvent	Decreased, bile flow	no
Aop:166	Event:1059	KeyEvent	Increased, cholestasis	no
Aop:166	Event:1060	KeyEvent	Alteration, lipid metabolism	no
Aop:166	Event:1061	KeyEvent	prolonged, elevation of serun CCK	no
Aop:166	Event:1062	KeyEvent	Increased, Cellular proliferation / hyperplasia of acinar cells	no
Aop:167	Event:1065	KeyEvent	Activation, estrogen receptor alpha	no
Aop:167	Event:1066	KeyEvent	Promotion, SIX-1 postive basal-type progenitor cells	no
Aop:167	Event:1067	KeyEvent	Proliferation/Clonal Expansion, aberrant basal cells	no
Aop:167	Event:1068	KeyEvent	squamous metaplasia, aberrant basal cells	no
Aop:167	Event:1069	KeyEvent	Increased, Hyperplasia (glandular epithelial cells of endometrium)	no
Aop:168	Event:1071	KeyEvent	Decreased, GnRH pulsatility/release in hypothalamus	no
Aop:168	Event:1072	KeyEvent	Decreased, LH Surge from anterior pituitary	no
Aop:168	Event:1074	KeyEvent	interruption, Ovulation	no
Aop:168	Event:1075	KeyEvent	prolonged, estrus	no
Aop:168	Event:1076	KeyEvent	Increased, circulating estrogen levels	no
Aop:168	Event:1077	KeyEvent	Increased, prolactin exposure	no
Aop:168	Event:1078	KeyEvent	Hyperplasia, Mammary gland	no
Aop:168	Event:1080	KeyEvent	Increased, latency period	no
Aop:169	Event:1071	KeyEvent	Decreased, GnRH pulsatility/release in hypothalamus	no
Aop:169	Event:1072	KeyEvent	Decreased, LH Surge from anterior pituitary	no
Aop:169	Event:1075	KeyEvent	prolonged, estrus	no
Aop:169	Event:1074	KeyEvent	interruption, Ovulation	no
Aop:169	Event:1076	KeyEvent	Increased, circulating estrogen levels	no
Aop:169	Event:1081	KeyEvent	Increased, lactotroph hyperplasia and hypertrophy	no
Aop:170	Event:1083	KeyEvent	Decreased, Dopaminergic activity	no
Aop:170	Event:1084	KeyEvent	Increased, prolactin secretion	no
Aop:170	Event:1085	KeyEvent	Increased, hyperplasia (mammary gland)	no
Aop:170	Event:1080	KeyEvent	Increased, latency period	no
Aop:171	Event:1086	KeyEvent	persistent, cytotoxicity (pleura or peritoneum)	no
Aop:171	Event:1087	KeyEvent	Increased, inflammation	no
Aop:171	Event:1032	KeyEvent	Increased, secretion of local growth factors	no
Aop:171	Event:1089	KeyEvent	Increased, Cell Proliferation (mesothelium)	no
Aop:171	Event:1392	KeyEvent	Oxidative Stress	no
Aop:173	Event:1496	KeyEvent	Increased, secretion of proinflammatory mediators	no
Aop:173	Event:1497	KeyEvent	Increased, recruitment of inflammatory cells	no
Aop:173	Event:1498	KeyEvent	Loss of alveolar capillary membrane integrity	no
Aop:173	Event:1499	KeyEvent	Increased, activation of T (T) helper (h) type 2 cells	no
Aop:173	Event:1500	KeyEvent	Increased, fibroblast proliferation and myofibroblast differentiation	no
Aop:173	Event:68	KeyEvent	Accumulation, Collagen	no
Aop:175	Event:277	KeyEvent	Thyroid hormone synthesis, Decreased	no
Aop:175	Event:281	KeyEvent	Thyroxine (T4) in serum, Decreased	no
Aop:176	Event:425	KeyEvent	Decrease of Thyroidal iodide	no
Aop:176	Event:277	KeyEvent	Thyroid hormone synthesis, Decreased	no
Aop:176	Event:281	KeyEvent	Thyroxine (T4) in serum, Decreased	no
Aop:177	Event:1104	KeyEvent	Decreased, Prostaglandin F2alpha concentration, plasma	no
Aop:177	Event:1105	KeyEvent	Occurrence, renal ischemia	no
Aop:177	Event:1097	KeyEvent	Occurrence, renal proximal tubular necrosis	no
Aop:177	Event:1098	KeyEvent	Increased, blood potassium concentration	no
Aop:177	Event:1096	KeyEvent	Increased, blood uric acid concentration	no
Aop:177	Event:1102	KeyEvent	Occurrence, tophi (urate) deposition	no
Aop:177	Event:1392	KeyEvent	Oxidative Stress	no
Aop:178	Event:177	KeyEvent	Mitochondrial dysfunction	no
Aop:178	Event:1107	KeyEvent	Weakened, Colony	no
Aop:179	Event:1109	KeyEvent	Increased, Deformed Wing Virus levels	no
Aop:179	Event:1107	KeyEvent	Weakened, Colony	no
Aop:180	Event:560	KeyEvent	Abnormal, Foraging activity and behavior	no
Aop:180	Event:1107	KeyEvent	Weakened, Colony	no
Aop:181	Event:1107	KeyEvent	Weakened, Colony	no
Aop:182	Event:560	KeyEvent	Abnormal, Foraging activity and behavior	no
Aop:182	Event:1107	KeyEvent	Weakened, Colony	no
Aop:183	Event:1110	KeyEvent	Increased, Energetic demands and therefore metabolic stress	no
Aop:183	Event:560	KeyEvent	Abnormal, Foraging activity and behavior	no
Aop:183	Event:1107	KeyEvent	Weakened, Colony	no
Aop:184	Event:1108	KeyEvent	Abnormal, Role change within caste	no
Aop:184	Event:1107	KeyEvent	Weakened, Colony	no
Aop:185	Event:1107	KeyEvent	Weakened, Colony	no
Aop:186	Event:1115	KeyEvent	Increased, Reactive oxygen species	no
Aop:186	Event:1097	KeyEvent	Occurrence, renal proximal tubular necrosis	no
Aop:186	Event:1098	KeyEvent	Increased, blood potassium concentration	no
Aop:186	Event:1392	KeyEvent	Oxidative Stress	no
Aop:187	Event:1122	KeyEvent	Under carboxylated clotting factors will not assemble on cell surfaces to form clot, Failure of secondary hemostasis	no
Aop:187	Event:1130	KeyEvent	Failure in vascular repair mechanisms, Unresolved blood loss (hemorrhage)	no
Aop:187	Event:1131	KeyEvent	Failure in gamma-glutamyl carboxylation of clotting factors II, VII, IX and X, Under carboxylation of clotting factors (e.g., des-gamma-carboxy prothrombin)	no
Aop:187	Event:1132	KeyEvent	Blood loss and development of anemia, Impaired oxygen delivery and nutrient delivery to tissue, impaired carbon dioxide and waste product removal	no
Aop:187	Event:1133	KeyEvent	Hemostasis, Depletion from blood of fully functional carboxylated clotting factors	no
Aop:187	Event:1135	KeyEvent	Reduced fitness or even mortality, Acidosis, hypovolemic shock and organ dysfunction	no
Aop:187	Event:1151	KeyEvent	Osteoporosis and vascular calcification, Bone deterioration	no
Aop:188	Event:425	KeyEvent	Decrease of Thyroidal iodide	no
Aop:188	Event:277	KeyEvent	Thyroid hormone synthesis, Decreased	no
Aop:188	Event:281	KeyEvent	Thyroxine (T4) in serum, Decreased	no
Aop:189	Event:1116	KeyEvent	Decreased, Triiodothyronine (T3) in tissues	no
Aop:189	Event:1003	KeyEvent	Decreased, Triiodothyronine (T3)	no
Aop:190	Event:1116	KeyEvent	Decreased, Triiodothyronine (T3) in tissues	no
Aop:190	Event:1023	KeyEvent	Increased, Thyroid-stimulating hormone (TSH)	no
Aop:190	Event:1828	KeyEvent	Increased, Thyroxine (T4) in serum	no
Aop:190	Event:1829	KeyEvent	Altered, Thyroid hormone-dependent gene expression	no
Aop:191	Event:1154	KeyEvent	Increased, Triiodothyronine (T3) in tissues	no
Aop:191	Event:1829	KeyEvent	Altered, Thyroid hormone-dependent gene expression	no
Aop:192	Event:277	KeyEvent	Thyroid hormone synthesis, Decreased	no
Aop:192	Event:281	KeyEvent	Thyroxine (T4) in serum, Decreased	no
Aop:193	Event:277	KeyEvent	Thyroid hormone synthesis, Decreased	no
Aop:193	Event:281	KeyEvent	Thyroxine (T4) in serum, Decreased	no
Aop:194	Event:1158	KeyEvent	Increased, Hepatic thyroid hormone uptake/transport	no
Aop:194	Event:295	KeyEvent	Induction, Upregulation of glucuronyltransferase activity	no
Aop:194	Event:281	KeyEvent	Thyroxine (T4) in serum, Decreased	no
Aop:194	Event:961	KeyEvent	Increased, Clearance of thyroxine from serum	no
Aop:195	Event:626	KeyEvent	Increased, serotonin (5-HT)	no
Aop:195	Event:1161	KeyEvent	Increased, oocyte maturation	no
Aop:195	Event:1255	KeyEvent	induced spawning	no
Aop:195	Event:1142	KeyEvent	Increased, valve movement	no
Aop:195	Event:1163	KeyEvent	Increased, Reproductive Success	no
Aop:195	Event:621	KeyEvent	Increase, cilia movement	no
Aop:196	Event:1218	KeyEvent	Opening of calcium channel, Calcium influx	no
Aop:196	Event:1220	KeyEvent	Trigeminal nerve activation	no
Aop:196	Event:1222	KeyEvent	SP (Substance P) release, Local increase of SP	no
Aop:196	Event:1433	KeyEvent	Increased CGRP, neuronal release of CGRP	no
Aop:196	Event:1435	KeyEvent	Increased neurokinin A (NKA) by neuronal cells	no
Aop:197	Event:1176	KeyEvent	Decreased, sodium conductance 2	no
Aop:197	Event:1179	KeyEvent	Decreased, GABA release	no
Aop:200	Event:1182	KeyEvent	Increase, Cell Proliferation (Epithelial Cells)	no
Aop:200	Event:1183	KeyEvent	Decreased, Apoptosis (Epithelial Cells)	no
Aop:200	Event:177	KeyEvent	Mitochondrial dysfunction	no
Aop:200	Event:1187	KeyEvent	Increased, ER binding to DNA (classical pathway)	no
Aop:200	Event:1188	KeyEvent	Increased, ER binding to T.F. to DNA (non-classical pathway)	no
Aop:200	Event:1189	KeyEvent	Increased, Proliferation (Endothelial cells)	no
Aop:200	Event:1190	KeyEvent	Increased, Migration (Endothelial Cells)	no
Aop:200	Event:1191	KeyEvent	Increased, Non-genomic signaling	no
Aop:200	Event:1192	KeyEvent	Increased, Ductal Hyperplasia	no
Aop:200	Event:1194	KeyEvent	Increase, DNA damage	no
Aop:200	Event:1195	KeyEvent	modulation, Extracellular Matrix Composition	no
Aop:200	Event:1196	KeyEvent	Increased, Invasion	no
Aop:200	Event:1197	KeyEvent	Activation, Fibroblasts	no
Aop:200	Event:1198	KeyEvent	Activation, Macrophages	no
Aop:200	Event:1213	KeyEvent	Increased, Angiogenesis	no
Aop:200	Event:1239	KeyEvent	Altered, Gene Expression	no
Aop:200	Event:1240	KeyEvent	Altered, Protein Production	no
Aop:200	Event:1241	KeyEvent	Increased, Motility	no
Aop:200	Event:1242	KeyEvent	Increased, Second Messenger Production	no
Aop:200	Event:1392	KeyEvent	Oxidative Stress	no
Aop:201	Event:1206	KeyEvent	Induction, Doublesex1 gene	no
Aop:201	Event:1209	KeyEvent	Induction, Male reproductive tract	no
Aop:202	Event:1253	KeyEvent	MLL chromosomal translocation	no
Aop:202	Event:1461	KeyEvent	Increase, DNA double-strand breaks	no
Aop:203	Event:1142	KeyEvent	Increased, valve movement	no
Aop:203	Event:621	KeyEvent	Increase, cilia movement	no
Aop:203	Event:1256	KeyEvent	increased mantel display	no
Aop:203	Event:1257	KeyEvent	Induced parturition	no
Aop:203	Event:626	KeyEvent	Increased, serotonin (5-HT)	no
Aop:204	Event:1142	KeyEvent	Increased, valve movement	no
Aop:204	Event:621	KeyEvent	Increase, cilia movement	no
Aop:204	Event:1257	KeyEvent	Induced parturition	no
Aop:204	Event:1256	KeyEvent	increased mantel display	no
Aop:204	Event:626	KeyEvent	Increased, serotonin (5-HT)	no
Aop:205	Event:177	KeyEvent	Mitochondrial dysfunction	no
Aop:206	Event:1271	KeyEvent	Activation of TGF-β signaling	no
Aop:206	Event:1275	KeyEvent	Collagen Deposition	no
Aop:206	Event:149	KeyEvent	Increase, Inflammation	no
Aop:206	Event:1457	KeyEvent	Epithelial Mesenchymal Transition	no
Aop:207	Event:1278	KeyEvent	ROS formation	no
Aop:207	Event:1279	KeyEvent	Increase, Oxidative Stress / Activation, PMK-1 P38 MAPK	no
Aop:207	Event:1280	KeyEvent	Activation, HIF-1	no
Aop:207	Event:1281	KeyEvent	Increased, DNA Damage-Repair	no
Aop:207	Event:1262	KeyEvent	Apoptosis	no
Aop:207	Event:177	KeyEvent	Mitochondrial dysfunction	no
Aop:208	Event:1282	KeyEvent	Activation, JAK/STAT pathway	no
Aop:208	Event:1283	KeyEvent	Activation, TGF-beta pathway	no
Aop:209	Event:1284	KeyEvent	Up Regulation, SREBF2	no
Aop:209	Event:1285	KeyEvent	Up Regulation, Unsaturated fatty acid	no
Aop:209	Event:1286	KeyEvent	Down Regulation, GSS and GSTs gene	no
Aop:209	Event:1287	KeyEvent	Glutathione synthesis	no
Aop:209	Event:1288	KeyEvent	Activation, 3-hydroxy-3-methylglutaryl-CoA reductase gene	no
Aop:209	Event:1289	KeyEvent	Perturbation of cholesterol	no
Aop:209	Event:1290	KeyEvent	Glutathione homeostasis	no
Aop:210	Event:209	KeyEvent	Peptide Oxidation	no
Aop:210	Event:1292	KeyEvent	Activation, JNK	no
Aop:210	Event:1293	KeyEvent	Activation, FOXO	no
Aop:210	Event:1294	KeyEvent	Inhibition, Wnt pathway	no
Aop:210	Event:1295	KeyEvent	Defect of Embryogenesis	no
Aop:212	Event:1503	KeyEvent	Histone acetylation, increase	no
Aop:212	Event:1505	KeyEvent	Cell cycle, disrupted	no
Aop:212	Event:1262	KeyEvent	Apoptosis	no
Aop:212	Event:1515	KeyEvent	Spermatocyte depletion	no
Aop:213	Event:1305	KeyEvent	Increase, cytosolic fatty acid	no
Aop:213	Event:459	KeyEvent	Increased, Liver Steatosis	no
Aop:213	Event:1115	KeyEvent	Increased, Reactive oxygen species	no
Aop:213	Event:1491	KeyEvent	Increased, Oncotic Necrosis	no
Aop:214	Event:1316	KeyEvent	Inhibit, serotonin transporter activity	no
Aop:214	Event:1317	KeyEvent	Decreased, serotonin transporter activity	no
Aop:214	Event:1318	KeyEvent	Decreased, extracellular sodium (Na+)	no
Aop:214	Event:1319	KeyEvent	Decreased, extracellular chloride (Cl-)	no
Aop:214	Event:1320	KeyEvent	Increased, extracellular serotonin	no
Aop:214	Event:1321	KeyEvent	Increased, intracellular sodium (Na+)	no
Aop:214	Event:1322	KeyEvent	Increased, intracellular chloride (Cl-)	no
Aop:214	Event:1323	KeyEvent	Decreased, intracellular serotonin	no
Aop:214	Event:1324	KeyEvent	Decreased, packaged serotonin	no
Aop:214	Event:1325	KeyEvent	Decreased, synaptic release	no
Aop:214	Event:1326	KeyEvent	Increased, 5-HT3 (5-hydroxytryptamine)	no
Aop:214	Event:1328	KeyEvent	Inactivated, 5-HTR (serotonin receptors)	no
Aop:214	Event:1329	KeyEvent	Reduce expression, BDNF (Brain-derived neurotrophic factor)	no
Aop:214	Event:1330	KeyEvent	Decreased, neuroplasticity	no
Aop:214	Event:1334	KeyEvent	Increase, cortisone	no
Aop:214	Event:122	KeyEvent	Activation, Glucocorticoid Receptor	no
Aop:214	Event:1335	KeyEvent	Reduced, BDNF (Brain-derived neurotrophic factor)	no
Aop:214	Event:1336	KeyEvent	Activation, 5-HT2A (Serotonin 2A)	no
Aop:214	Event:1337	KeyEvent	Activate, PLC (Phospholipase C)	no
Aop:214	Event:1338	KeyEvent	Increase, inositol triphosphate	no
Aop:214	Event:1339	KeyEvent	Increase, intracellular calcium	no
Aop:214	Event:1340	KeyEvent	Activate, calmodulin	no
Aop:214	Event:1341	KeyEvent	Increase, myosin light chain phosphorylation	no
Aop:214	Event:1342	KeyEvent	Increase, vascular smooth muscle contraction	no
Aop:214	Event:1347	KeyEvent	Decreased, extracellular serotonin	no
Aop:215	Event:1349	KeyEvent	Activated, presynaptic neuron 1	no
Aop:215	Event:1350	KeyEvent	Increased, glutamate	no
Aop:215	Event:1351	KeyEvent	Activated, NMDA receptor	no
Aop:215	Event:1321	KeyEvent	Increased, intracellular sodium (Na+)	no
Aop:215	Event:1352	KeyEvent	Activated, voltage-gated sodium channel	no
Aop:215	Event:1353	KeyEvent	Binding to voltage-gated sodium channel	no
Aop:215	Event:1354	KeyEvent	Treat, carbamazepine	no
Aop:215	Event:1355	KeyEvent	Activated, membrane depolarization	no
Aop:215	Event:1356	KeyEvent	Inactive, membrane depolarization	no
Aop:215	Event:1357	KeyEvent	Increased, RDX dose	no
Aop:215	Event:1358	KeyEvent	Repress, GABA-A receptor	no
Aop:215	Event:1359	KeyEvent	Activate, GABA-A receptor	no
Aop:215	Event:1360	KeyEvent	Activate, presynaptic neuron 2	no
Aop:215	Event:1361	KeyEvent	Increase, GABA	no
Aop:215	Event:1322	KeyEvent	Increased, intracellular chloride (Cl-)	no
Aop:216	Event:1635	KeyEvent	Increase, DNA strand breaks	no
Aop:216	Event:1444	KeyEvent	Increase, Follicular atresia	no
Aop:216	Event:1366	KeyEvent	Decrease, Oogenesis	no
Aop:217	Event:1368	KeyEvent	Inhibition, PTGS-1 (Prostaglandin-endoperoxide synthase 1)	no
Aop:217	Event:1369	KeyEvent	Activation, PTGS-1 (Prostaglandin-endoperoxide synthase 1)	no
Aop:217	Event:1370	KeyEvent	Activation, PTGS-2 (Prostaglandin-endoperoxide synthase 2)	no
Aop:217	Event:1371	KeyEvent	Inhibition, PTGS-2 (Prostaglandin-endoperoxide synthase 2)	no
Aop:217	Event:1372	KeyEvent	Increase, bicarbonate	no
Aop:217	Event:1373	KeyEvent	Increase, mucous	no
Aop:217	Event:1374	KeyEvent	Increase, mucosal blood flow	no
Aop:217	Event:1375	KeyEvent	Increase, platelet aggregation	no
Aop:217	Event:1376	KeyEvent	Increase, angiogenesis	no
Aop:217	Event:1377	KeyEvent	Decrease, leukocyte adherence	no
Aop:217	Event:1378	KeyEvent	Increase, leukocyte adherence	no
Aop:217	Event:1379	KeyEvent	Activate, leukocyte	no
Aop:217	Event:1380	KeyEvent	Activate, mucosal defense	no
Aop:217	Event:1381	KeyEvent	Increase, surfactant	no
Aop:217	Event:1382	KeyEvent	Decrease, surfactant	no
Aop:217	Event:1383	KeyEvent	Activate, phospholipase	no
Aop:217	Event:1384	KeyEvent	Increase, ammonium (NH4+)	no
Aop:218	Event:1387	KeyEvent	7α-hydroxypregnenolone synthesis in the brain, decreased	no
Aop:218	Event:1388	KeyEvent	Dopamine release in the brain, decreased	no
Aop:218	Event:1389	KeyEvent	Locomotor activity, decreased	no
Aop:218	Event:1141	KeyEvent	Decreased, Reproductive Success	no
Aop:219	Event:1387	KeyEvent	7α-hydroxypregnenolone synthesis in the brain, decreased	no
Aop:219	Event:1388	KeyEvent	Dopamine release in the brain, decreased	no
Aop:219	Event:1390	KeyEvent	Sexual behavior, decreased	no
Aop:219	Event:1141	KeyEvent	Decreased, Reproductive Success	no
Aop:220	Event:1392	KeyEvent	Oxidative Stress	no
Aop:220	Event:1393	KeyEvent	Hepatocytotoxicity	no
Aop:220	Event:1394	KeyEvent	Induction, persistent proliferation/sustained proliferation	no
Aop:221	Event:1335	KeyEvent	Reduced, BDNF (Brain-derived neurotrophic factor)	no
Aop:221	Event:1330	KeyEvent	Decreased, neuroplasticity	no
Aop:221	Event:1328	KeyEvent	Inactivated, 5-HTR (serotonin receptors)	no
Aop:221	Event:1347	KeyEvent	Decreased, extracellular serotonin	no
Aop:221	Event:1325	KeyEvent	Decreased, synaptic release	no
Aop:221	Event:1324	KeyEvent	Decreased, packaged serotonin	no
Aop:221	Event:1323	KeyEvent	Decreased, intracellular serotonin	no
Aop:221	Event:1317	KeyEvent	Decreased, serotonin transporter activity	no
Aop:221	Event:1320	KeyEvent	Increased, extracellular serotonin	no
Aop:221	Event:1329	KeyEvent	Reduce expression, BDNF (Brain-derived neurotrophic factor)	no
Aop:222	Event:1335	KeyEvent	Reduced, BDNF (Brain-derived neurotrophic factor)	no
Aop:222	Event:1329	KeyEvent	Reduce expression, BDNF (Brain-derived neurotrophic factor)	no
Aop:222	Event:1328	KeyEvent	Inactivated, 5-HTR (serotonin receptors)	no
Aop:222	Event:1330	KeyEvent	Decreased, neuroplasticity	no
Aop:222	Event:1347	KeyEvent	Decreased, extracellular serotonin	no
Aop:222	Event:1317	KeyEvent	Decreased, serotonin transporter activity	no
Aop:222	Event:1320	KeyEvent	Increased, extracellular serotonin	no
Aop:222	Event:1325	KeyEvent	Decreased, synaptic release	no
Aop:222	Event:1324	KeyEvent	Decreased, packaged serotonin	no
Aop:222	Event:1323	KeyEvent	Decreased, intracellular serotonin	no
Aop:223	Event:1320	KeyEvent	Increased, extracellular serotonin	no
Aop:223	Event:1347	KeyEvent	Decreased, extracellular serotonin	no
Aop:223	Event:1398	KeyEvent	Increased, intracellular serotonin	no
Aop:223	Event:1399	KeyEvent	Increased, packaged serotonin	no
Aop:223	Event:1400	KeyEvent	Increased, synaptic release	no
Aop:223	Event:1401	KeyEvent	Decreased, 5-HT3	no
Aop:224	Event:1320	KeyEvent	Increased, extracellular serotonin	no
Aop:224	Event:1347	KeyEvent	Decreased, extracellular serotonin	no
Aop:224	Event:1398	KeyEvent	Increased, intracellular serotonin	no
Aop:224	Event:1399	KeyEvent	Increased, packaged serotonin	no
Aop:224	Event:1400	KeyEvent	Increased, synaptic release	no
Aop:224	Event:1328	KeyEvent	Inactivated, 5-HTR (serotonin receptors)	no
Aop:224	Event:1329	KeyEvent	Reduce expression, BDNF (Brain-derived neurotrophic factor)	no
Aop:224	Event:1330	KeyEvent	Decreased, neuroplasticity	no
Aop:225	Event:1320	KeyEvent	Increased, extracellular serotonin	no
Aop:225	Event:1347	KeyEvent	Decreased, extracellular serotonin	no
Aop:225	Event:1328	KeyEvent	Inactivated, 5-HTR (serotonin receptors)	no
Aop:225	Event:1329	KeyEvent	Reduce expression, BDNF (Brain-derived neurotrophic factor)	no
Aop:225	Event:1330	KeyEvent	Decreased, neuroplasticity	no
Aop:225	Event:1397	KeyEvent	Increased, serotonin transporter activity	no
Aop:225	Event:1398	KeyEvent	Increased, intracellular serotonin	no
Aop:225	Event:1399	KeyEvent	Increased, packaged serotonin	no
Aop:225	Event:1400	KeyEvent	Increased, synaptic release	no
Aop:226	Event:1323	KeyEvent	Decreased, intracellular serotonin	no
Aop:226	Event:1324	KeyEvent	Decreased, packaged serotonin	no
Aop:226	Event:1325	KeyEvent	Decreased, synaptic release	no
Aop:226	Event:1320	KeyEvent	Increased, extracellular serotonin	no
Aop:226	Event:1347	KeyEvent	Decreased, extracellular serotonin	no
Aop:226	Event:1336	KeyEvent	Activation, 5-HT2A (Serotonin 2A)	no
Aop:226	Event:1337	KeyEvent	Activate, PLC (Phospholipase C)	no
Aop:226	Event:1338	KeyEvent	Increase, inositol triphosphate	no
Aop:226	Event:1339	KeyEvent	Increase, intracellular calcium	no
Aop:226	Event:1340	KeyEvent	Activate, calmodulin	no
Aop:226	Event:1341	KeyEvent	Increase, myosin light chain phosphorylation	no
Aop:226	Event:1342	KeyEvent	Increase, vascular smooth muscle contraction	no
Aop:227	Event:1403	KeyEvent	Reduced, platelet aggregation	no
Aop:227	Event:1404	KeyEvent	Decreased, mucosal blood flow	no
Aop:227	Event:1405	KeyEvent	Reduced, mucosal defense	no
Aop:227	Event:1406	KeyEvent	Decreased, mucous	no
Aop:227	Event:1407	KeyEvent	Decreased, bicarbonate	no
Aop:228	Event:1409	KeyEvent	Decreased, angiogenesis	no
Aop:228	Event:1410	KeyEvent	Increased, leukocyte adherence	no
Aop:228	Event:1411	KeyEvent	Increased, leukocyte activation	no
Aop:229	Event:1384	KeyEvent	Increase, ammonium (NH4+)	no
Aop:229	Event:1383	KeyEvent	Activate, phospholipase	no
Aop:229	Event:1382	KeyEvent	Decrease, surfactant	no
Aop:229	Event:1405	KeyEvent	Reduced, mucosal defense	no
Aop:230	Event:1350	KeyEvent	Increased, glutamate	no
Aop:230	Event:1351	KeyEvent	Activated, NMDA receptor	no
Aop:230	Event:1321	KeyEvent	Increased, intracellular sodium (Na+)	no
Aop:230	Event:1352	KeyEvent	Activated, voltage-gated sodium channel	no
Aop:230	Event:1355	KeyEvent	Activated, membrane depolarization	no
Aop:230	Event:1362	KeyEvent	Increased, hippocampal hyperdepolarization	no
Aop:230	Event:1344	KeyEvent	Increased, seizure	no
Aop:230	Event:1354	KeyEvent	Treat, carbamazepine	no
Aop:230	Event:1353	KeyEvent	Binding to voltage-gated sodium channel	no
Aop:231	Event:1414	KeyEvent	Decreased, GABA	no
Aop:231	Event:1415	KeyEvent	Reduced, GABA-A receptor activation	no
Aop:231	Event:1416	KeyEvent	Decreased, intracellular chloride	no
Aop:231	Event:1355	KeyEvent	Activated, membrane depolarization	no
Aop:231	Event:1362	KeyEvent	Increased, hippocampal hyperdepolarization	no
Aop:231	Event:1344	KeyEvent	Increased, seizure	no
Aop:231	Event:1357	KeyEvent	Increased, RDX dose	no
Aop:232	Event:1419	KeyEvent	Reduced, FXR activity	no
Aop:232	Event:1420	KeyEvent	Reduced, SHP activity	no
Aop:232	Event:1421	KeyEvent	Activated, LXR	no
Aop:232	Event:1422	KeyEvent	Reduced, PPARalpha	no
Aop:232	Event:1423	KeyEvent	Reduced, HSD17B4 activity	no
Aop:232	Event:1424	KeyEvent	Reduced, fatty acid beta oxidation	no
Aop:233	Event:1426	KeyEvent	Release of G Proteins	no
Aop:233	Event:1427	KeyEvent	Opening of G protein gated inward rectifying K channels	no
Aop:233	Event:763	KeyEvent	hyperpolarisation, neuron	no
Aop:234	Event:1426	KeyEvent	Release of G Proteins	no
Aop:234	Event:1429	KeyEvent	Inhibition of N-type Ca ion channels	no
Aop:234	Event:1430	KeyEvent	Inhibition of neurotransmitter vesicle release	no
Aop:235	Event:1426	KeyEvent	Release of G Proteins	no
Aop:235	Event:1427	KeyEvent	Opening of G protein gated inward rectifying K channels	no
Aop:235	Event:763	KeyEvent	hyperpolarisation, neuron	no
Aop:236	Event:1426	KeyEvent	Release of G Proteins	no
Aop:236	Event:1429	KeyEvent	Inhibition of N-type Ca ion channels	no
Aop:236	Event:1430	KeyEvent	Inhibition of neurotransmitter vesicle release	no
Aop:237	Event:1438	KeyEvent	Transcription of genes encoding acute phase proteins, Increased	no
Aop:237	Event:1439	KeyEvent	Systemic acute phase response	no
Aop:237	Event:1496	KeyEvent	Increased, secretion of proinflammatory mediators	no
Aop:238	Event:1635	KeyEvent	Increase, DNA strand breaks	no
Aop:238	Event:1775	KeyEvent	Increase, Oocyte apoptosis	no
Aop:238	Event:1366	KeyEvent	Decrease, Oogenesis	no
Aop:241	Event:1456	KeyEvent	Increase, Differentiation of fibroblasts	no
Aop:241	Event:1457	KeyEvent	Epithelial Mesenchymal Transition	no
Aop:241	Event:68	KeyEvent	Accumulation, Collagen	no
Aop:241	Event:1469	KeyEvent	Activation, Transforming Growth Factor beta pathway	no
Aop:242	Event:1463	KeyEvent	Inhibition of lysyl oxidase	no
Aop:242	Event:1464	KeyEvent	Reduction of collagen crosslinking	no
Aop:242	Event:1465	KeyEvent	Weak collagen matrix	no
Aop:242	Event:1466	KeyEvent	Notochord distortion or malformations	no
Aop:242	Event:1005	KeyEvent	Reduced, Swimming performance	no
Aop:245	Event:1472	KeyEvent	Decrease, ATP production	no
Aop:245	Event:1473	KeyEvent	Decrease, Chlorophyll synthesis	no
Aop:245	Event:1474	KeyEvent	Decrease, Light harvest capacity	no
Aop:245	Event:1475	KeyEvent	Decrease, Photosynthesis	no
[truncated: 1,105 more rows]
