# Supplementary material for: Cardiotoxicity adverse outcome pathway network: towards mechanistic and quantitative modelling
Source: Front Toxicol. 2026 May 18;8:1781536. doi: 10.3389/ftox.2026.1781536 (PMC13224945; doi:10.3389/ftox.2026.1781536)
Supplement: Supplementary file 1 [file Supplementaryfile1.zip › Supplementary_files/data/S2_AOPs_overview.tsv]

id	aop_name	point_of_contact	license	usage_permission	mie	ao	oecd_status	oecd_project	reference	publication	paper_free_access	inclusion	reason_for_exclusion	reason_for_reinclusion
16	Acetylcholinesterase inhibition leading to acute mortality	Dan Villeneuve	BY-SA	NA	Acetylcholinesterase (AchE) Inhibition	Increased Mortality; Decrease, Population growth rate	Under Development	1.3	https://aopwiki.org/aops/16	https://doi.org/10.1002/etc.2662	yes	yes	NA	NA
21	Aryl hydrocarbon receptor activation leading to early life stage mortality, via increased COX-2	Markus Hecker	BY-SA	NA	Activation, AhR	NA	WPHA/WNT Endorsed	1.27	https://aopwiki.org/aops/21	https://doi.org/10.1787/bd46b538-en	yes	yes	NA	NA
94	Sodium channel inhibition leading to congenital malformations	Kellie Fay	BY-SA	NA	Inhibition, sodium channel	Increased, amputations	NA	1.29	https://aopwiki.org/aops/94	NA	NA	yes	NA	NA
104	Altered ion channel activity leading impaired heart function	Undefined	BY-SA	NA	impaired, ion channels	Increased Mortality	NA	1.29	https://aopwiki.org/aops/104	NA	NA	yes	NA	NA
138	Organic anion transporter (OAT1) inhibition leading to renal failure and mortality	Kellie Fay	BY-SA	NA	Inhibition, organic anion transporter 1 (OAT1)	Increased Mortality; Decrease, Population growth rate	NA	1.29	https://aopwiki.org/aops/138	NA	NA	yes	NA	NA
150	Aryl hydrocarbon receptor activation leading to early life stage mortality, via reduced VEGF	Amani Farhat	BY-SA	NA	Activation, AhR	Increase, Early Life Stage Mortality	WPHA/WNT Endorsed	1.7	https://aopwiki.org/aops/150	https://doi.org/10.1787/063e1bf4-en	yes	yes	NA	NA
177	Cyclooxygenase 1 (COX1) inhibition leading to renal failure and mortality	Kellie Fay	BY-SA	NA	Inhibition, Cyclooxygenase 1 activity	Increased Mortality; Decrease, Population growth rate	NA	1.29	https://aopwiki.org/aops/177	NA	NA	yes	NA	NA
261	L-type calcium channel blockade leading to heart failure via decrease in cardiac contractility	Luigi Margiotta-Casaluci	All rights reserved	Usage allowed	Blockade, L-Type Calcium Channels	Heart failure	Under Development	1.45	https://aopwiki.org/aops/261	NA	NA	yes	NA	NA
433	hERG channel blockade leading to sudden cardiac death	Egemen Bilgin	BY-SA	NA	hERG channel blockade	Sudden cardiac death	NA	NA	https://aopwiki.org/aops/433	NA	NA	yes	NA	NA
448	ROS, inflammation, and activation of nAChR lead to increased incidence of cardiovascular morbidity and mortality	Ruiyang Ding	BY-SA	NA	NA	NA	NA	NA	https://aopwiki.org/aops/448	https://doi.org/10.1016/j.jare.2022.08.012	yes	yes	Lack of information on KERs.	Publication with details available.
456	Aryl hydrocarbon receptor activation leading to early life stage mortality via sox9 repression induced cardiovascular toxicity	Prarthana Shankar	BY-SA	NA	Activation, AhR	Increase, Early Life Stage Mortality	Under Review	NA	https://aopwiki.org/aops/456	https://doi.org/10.1002/etc.5699	no	yes	NA	NA
479	Mitochondrial complexes inhibition leading to left ventricular function decrease via increased myocardial oxidative stress	Sivakumar Murugadoss	BY-SA	NA	Inhibition, Mitochondrial Electron Transport Chain Complexes	Decrease Left Ventricular function	Under Development	1.102	https://aopwiki.org/aops/479	NA	NA	yes	NA	NA
480	Mitochondrial complexes inhibition leading to heart failure via decreased ATP production	Alexandra Schaffert	BY-SA	NA	Inhibition, Mitochondrial Electron Transport Chain Complexes	Decrease Left Ventricular function	Under Development	1.102	https://aopwiki.org/aops/480	NA	NA	yes	NA	NA
186	unknown MIE leading to renal failure and mortality	Kellie Fay	BY-SA	NA	Unknown, MIE	Increased Mortality	NA	1.29	https://aopwiki.org/aops/186	NA	NA	no	Unknown MIE; Lack of information on KERs	NA
304	TBX1 inhibition leading to congenital cardiac conotruncal anomalies	Jinsoo Lee	All rights reserved	NA	Inhibition, TBX1	Anomalies, Congenital cardiac conotruncal	NA	NA	https://aopwiki.org/aops/304	NA	NA	no	All rights reserved and no permission to reuse; Lack of information on KERs.	NA
377	Dysregulated prolonged Toll Like Receptor 9 (TLR9) activation leading to Multi Organ Failure involving Acute Respiratory Distress Syndrome (ARDS)	Gillina Bezemer	BY-SA	NA	Prolonged TLR9 activation	Multi Organ Failure involving Acute Respiratory Distress Syndrome; Increased Mortality	NA	NA	https://aopwiki.org/aops/377	NA	NA	no	Lack of information on KERs.	NA
426	SARS-CoV-2 spike protein binding to ACE2 receptors expressed on pericytes leads to endothelial cell dysfunction, microvascular injury and myocardial infarction.	Evangelos-Panagiotis Daskalopoulos	BY-SA	NA	Binding to ACE2	Myocardial Infarction	NA	NA	https://aopwiki.org/aops/426	NA	NA	no	COVID-19 related.	NA
427	ACE2 downregulation following SARS-CoV-2 infection triggers dysregulation of RAAS and can lead to heart failure.	Evangelos-Panagiotis Daskalopoulos	BY-SA	NA	Binding to ACE2	Heart failure	NA	NA	https://aopwiki.org/aops/427	NA	NA	no	COVID-19 related.	NA
436	Inhibition of RALDH2 causes reduced all-trans retinoic acid levels, leading to transposition of the great arteries	Gina Mennen	BY-SA	NA	Inhibition of ALDH1A (RALDH)	transposition of the great arteries	NA	NA	https://aopwiki.org/aops/436	NA	NA	no	Vasculature development-related AOP.	NA
438	reactive oxygen species generation leading to increased cardiovascular morbidity and mortality	Yu Yang	All rights reserved	NA	NA	NA	NA	NA	https://aopwiki.org/aops/438	https://doi.org/10.1016/j.jhazmat.2022.128368	NA	no	No information about KEs and their relationships; All rights reserved and no permission to reuse.	NA
515	An overview of adverse outcome pathway linked between PM2.5 exposure and congenital heart defects	Liang Chen	All rights reserved	NA	NA	NA	NA	NA	https://aopwiki.org/aops/515	NA	NA	no	No information about KEs and their relationships; All rights reserved and no permission to reuse.	NA
539	Decreased Sodium/Potassium ATPase activity leads to Heart failure	John Frisch	BY-SA	NA	Decreased Na/K ATPase activity	Heart failure	NA	NA	https://aopwiki.org/aops/539	NA	NA	no	Specific for fish species.	NA
