# Supplementary material for: Cardiotoxicity adverse outcome pathway network: towards mechanistic and quantitative modelling
Source: Front Toxicol. 2026 May 18;8:1781536. doi: 10.3389/ftox.2026.1781536 (PMC13224945; doi:10.3389/ftox.2026.1781536)
Supplement: Supplementary file 1 [file Supplementaryfile1.zip › Supplementary_files/data/S3_KEs_harmonization.tsv]

ke_name	harmonized_ke
dimerization, AHR/ARNT (KE944)	Dimerization, AHR/ARNT (KE944)
Endothelial cell dysfunction (KE1913)	Endothelial cell dysfunction (KE1913, KE110)
Heart failure (KE1535)	Heart failure (KE1535, KE1964)
N/A, hypoxia (KE590)	Hypoxia (KE590)
Increased Mortality (KE351)	Increased Mortality (KE351, KE947, KE1929)
Mitochondrial dysfunction (KE177)	Mitochondrial dysfunction (KE177, KE40)
Oxidative Stress (KE1392)	Oxidative Stress (KE1392, KE1115)
reduced dimerization, ARNT/HIF1-alpha (KE945)	Reduced dimerization, ARNT/HIF1-alpha (KE945)
reduced production, VEGF (KE948)	Reduced production, VEGF (KE948)
Impairment, Endothelial network (KE110)	Endothelial cell dysfunction (KE1913, KE110)
Sudden cardiac death (KE1964)	Heart failure (KE1535, KE1964)
Increase, Early Life Stage Mortality (KE947)	Increased Mortality (KE351, KE947, KE1929)
Decrease, Mitochondrial ATP production (KE40)	Mitochondrial dysfunction (KE177, KE40)
Increased, Reactive oxygen species (KE1115)	Oxidative Stress (KE1392, KE1115)
Increased incidence of cardiovascular morbidity and mortality (KE1929)	Increased Mortality (KE351, KE947, KE1929)
impaired, ion channels (KE697)	Impaired, ion channels (KE697)
Increased, cardiac arrthymia (KE699)	Increased, cardiac arrhythmia (KE699, KE1106)
Occurrence, cardiac arrhythmia (KE1106)	Increased, cardiac arrhythmia (KE699, KE1106)
