# Supplementary material for: Cardiotoxicity adverse outcome pathway network: towards mechanistic and quantitative modelling
Source: Front Toxicol. 2026 May 18;8:1781536. doi: 10.3389/ftox.2026.1781536 (PMC13224945; doi:10.3389/ftox.2026.1781536)
Supplement: Supplementary file 1 [file Supplementaryfile1.zip › Supplementary_files/data/S4_Raw_network_data.tsv]

aop_id	aop_title	ke_up_id	ke_up	ke_down_id	ke_down	ke_up_type	ke_down_type	ke_adjacency	evidence	quantitative_understanding
16	Acetylcholinesterase inhibition leading to acute mortality	12	AchE Inhibition (KE12)	10	ACh Synaptic Accumulation (KE10)	MIE	KE	adjacent	High	Moderate
16	Acetylcholinesterase inhibition leading to acute mortality	10	ACh Synaptic Accumulation (KE10)	39	Increased Cholinergic Signaling (KE39)	KE	KE	adjacent	High	Low
16	Acetylcholinesterase inhibition leading to acute mortality	39	Increased Cholinergic Signaling (KE39)	445	Respiratory distress/arrest (KE445)	KE	KE	adjacent	High	Low
16	Acetylcholinesterase inhibition leading to acute mortality	39	Increased Cholinergic Signaling (KE39)	1703	Cardiovascular dysregulation (KE1703)	KE	KE	adjacent	High	High
16	Acetylcholinesterase inhibition leading to acute mortality	445	Respiratory distress/arrest (KE445)	351	Increased Mortality (KE351, KE947, KE1929)	KE	AO	adjacent	High	Low
16	Acetylcholinesterase inhibition leading to acute mortality	12	AchE Inhibition (KE12)	351	Increased Mortality (KE351, KE947, KE1929)	MIE	AO	non-adjacent	High	Moderate
16	Acetylcholinesterase inhibition leading to acute mortality	1703	Cardiovascular dysregulation (KE1703)	445	Respiratory distress/arrest (KE445)	KE	KE	adjacent	Low	Low
16	Acetylcholinesterase inhibition leading to acute mortality	12	AchE Inhibition (KE12)	360	Decrease, Population growth rate (KE360)	MIE	AO	non-adjacent	Low	Low
16	Acetylcholinesterase inhibition leading to acute mortality	351	Increased Mortality (KE351, KE947, KE1929)	360	Decrease, Population growth rate (KE360)	AO	AO	adjacent	Moderate	Moderate
16	Acetylcholinesterase inhibition leading to acute mortality	12	AchE Inhibition (KE12)	445	Respiratory distress/arrest (KE445)	MIE	KE	non-adjacent	Moderate	Low
16	Acetylcholinesterase inhibition leading to acute mortality	12	AchE Inhibition (KE12)	39	Increased Cholinergic Signaling (KE39)	MIE	KE	non-adjacent	NA	NA
16	Acetylcholinesterase inhibition leading to acute mortality	12	AchE Inhibition (KE12)	1703	Cardiovascular dysregulation (KE1703)	MIE	KE	non-adjacent	NA	NA
21	Aryl hydrocarbon receptor activation leading to early life stage mortality, via increased COX-2	18	Activation, AhR (KE18)	944	Dimerization, AHR/ARNT (KE944)	MIE	KE	adjacent	High	Moderate
21	Aryl hydrocarbon receptor activation leading to early life stage mortality, via increased COX-2	944	Dimerization, AHR/ARNT (KE944)	1269	Increase, COX-2 expression (KE1269)	KE	KE	adjacent	High	Moderate
21	Aryl hydrocarbon receptor activation leading to early life stage mortality, via increased COX-2	317	Altered, Cardiovascular development/function (KE317)	947	Increased Mortality (KE351, KE947, KE1929)	KE	KE	adjacent	High	Low
21	Aryl hydrocarbon receptor activation leading to early life stage mortality, via increased COX-2	18	Activation, AhR (KE18)	947	Increased Mortality (KE351, KE947, KE1929)	MIE	KE	non-adjacent	High	Moderate
21	Aryl hydrocarbon receptor activation leading to early life stage mortality, via increased COX-2	1269	Increase, COX-2 expression (KE1269)	317	Altered, Cardiovascular development/function (KE317)	KE	KE	adjacent	Moderate	Moderate
94	Sodium channel inhibition leading to congenital malformations	584	Inhibition, sodium channel (KE584)	585	Decreased, Sodium conductance 1 (KE585)	MIE	KE	adjacent	High	NA
94	Sodium channel inhibition leading to congenital malformations	444	Increased, Atrioventricular block and bradycardia (KE444)	445	Respiratory distress/arrest (KE445)	KE	KE	adjacent	Moderate	NA
94	Sodium channel inhibition leading to congenital malformations	585	Decreased, Sodium conductance 1 (KE585)	444	Increased, Atrioventricular block and bradycardia (KE444)	KE	AO	adjacent	Moderate	NA
94	Sodium channel inhibition leading to congenital malformations	590	Hypoxia (KE590)	591	Increased, amputations (KE591)	KE	AO	non-adjacent	Moderate	NA
94	Sodium channel inhibition leading to congenital malformations	445	Respiratory distress/arrest (KE445)	590	Hypoxia (KE590)	KE	KE	adjacent	NA	NA
104	Altered ion channel activity leading impaired heart function	697	Impaired, ion channels (KE697)	698	Altered, Action Potential (KE698)	MIE	KE	adjacent	NA	NA
104	Altered ion channel activity leading impaired heart function	698	Altered, Action Potential (KE698)	699	Increased, cardiac arrhythmia (KE699, KE1106)	KE	KE	adjacent	NA	NA
104	Altered ion channel activity leading impaired heart function	699	Increased, cardiac arrhythmia (KE699, KE1106)	351	Increased Mortality (KE351, KE947, KE1929)	KE	AO	adjacent	NA	NA
138	Organic anion transporter (OAT1) inhibition leading to renal failure and mortality	877	Inhibition, organic anion transporter 1 (OAT1) (KE877)	1096	Increased, blood uric acid concentration (KE1096)	MIE	KE	adjacent	High	High
138	Organic anion transporter (OAT1) inhibition leading to renal failure and mortality	1096	Increased, blood uric acid concentration (KE1096)	1097	Occurrence, renal proximal tubular necrosis (KE1097)	KE	KE	adjacent	High	High
138	Organic anion transporter (OAT1) inhibition leading to renal failure and mortality	1097	Occurrence, renal proximal tubular necrosis (KE1097)	1098	Increased, blood potassium concentration (KE1098)	KE	KE	adjacent	Moderate	NA
138	Organic anion transporter (OAT1) inhibition leading to renal failure and mortality	1102	Occurrence, tophi (urate) deposition (KE1102)	1097	Occurrence, renal proximal tubular necrosis (KE1097)	KE	KE	non-adjacent	Moderate	NA
138	Organic anion transporter (OAT1) inhibition leading to renal failure and mortality	1098	Increased, blood potassium concentration (KE1098)	1106	Increased, cardiac arrhythmia (KE699, KE1106)	KE	KE	adjacent	NA	NA
138	Organic anion transporter (OAT1) inhibition leading to renal failure and mortality	1106	Increased, cardiac arrhythmia (KE699, KE1106)	351	Increased Mortality (KE351, KE947, KE1929)	KE	AO	adjacent	NA	NA
138	Organic anion transporter (OAT1) inhibition leading to renal failure and mortality	1097	Occurrence, renal proximal tubular necrosis (KE1097)	1096	Increased, blood uric acid concentration (KE1096)	KE	KE	adjacent	NA	NA
138	Organic anion transporter (OAT1) inhibition leading to renal failure and mortality	1096	Increased, blood uric acid concentration (KE1096)	1392	Oxidative Stress (KE1392, KE1115)	KE	KE	non-adjacent	NA	NA
138	Organic anion transporter (OAT1) inhibition leading to renal failure and mortality	1392	Oxidative Stress (KE1392, KE1115)	1097	Occurrence, renal proximal tubular necrosis (KE1097)	KE	KE	non-adjacent	NA	NA
150	Aryl hydrocarbon receptor activation leading to early life stage mortality, via reduced VEGF	18	Activation, AhR (KE18)	944	Dimerization, AHR/ARNT (KE944)	MIE	KE	adjacent	High	Moderate
150	Aryl hydrocarbon receptor activation leading to early life stage mortality, via reduced VEGF	948	Reduced production, VEGF (KE948)	110	Endothelial cell dysfunction (KE1913, KE110)	KE	KE	adjacent	High	Low
150	Aryl hydrocarbon receptor activation leading to early life stage mortality, via reduced VEGF	317	Altered, Cardiovascular development/function (KE317)	947	Increased Mortality (KE351, KE947, KE1929)	KE	AO	adjacent	High	Low
150	Aryl hydrocarbon receptor activation leading to early life stage mortality, via reduced VEGF	18	Activation, AhR (KE18)	947	Increased Mortality (KE351, KE947, KE1929)	MIE	AO	non-adjacent	High	Moderate
150	Aryl hydrocarbon receptor activation leading to early life stage mortality, via reduced VEGF	944	Dimerization, AHR/ARNT (KE944)	945	Reduced dimerization, ARNT/HIF1-alpha (KE945)	KE	KE	adjacent	Moderate	Low
150	Aryl hydrocarbon receptor activation leading to early life stage mortality, via reduced VEGF	945	Reduced dimerization, ARNT/HIF1-alpha (KE945)	948	Reduced production, VEGF (KE948)	KE	KE	adjacent	Moderate	Moderate
150	Aryl hydrocarbon receptor activation leading to early life stage mortality, via reduced VEGF	110	Endothelial cell dysfunction (KE1913, KE110)	317	Altered, Cardiovascular development/function (KE317)	KE	KE	adjacent	Moderate	Low
177	Cyclooxygenase 1 (COX1) inhibition leading to renal failure and mortality	1097	Occurrence, renal proximal tubular necrosis (KE1097)	1098	Increased, blood potassium concentration (KE1098)	KE	KE	adjacent	High	NA
177	Cyclooxygenase 1 (COX1) inhibition leading to renal failure and mortality	1097	Occurrence, renal proximal tubular necrosis (KE1097)	1096	Increased, blood uric acid concentration (KE1096)	KE	KE	adjacent	High	NA
177	Cyclooxygenase 1 (COX1) inhibition leading to renal failure and mortality	1096	Increased, blood uric acid concentration (KE1096)	1102	Occurrence, tophi (urate) deposition (KE1102)	KE	KE	adjacent	High	NA
177	Cyclooxygenase 1 (COX1) inhibition leading to renal failure and mortality	1103	Inhibition, Cyclooxygenase 1 activity (KE1103)	1104	Decreased, Prostaglandin F2alpha concentration, plasma (KE1104)	MIE	KE	adjacent	NA	NA
177	Cyclooxygenase 1 (COX1) inhibition leading to renal failure and mortality	1098	Increased, blood potassium concentration (KE1098)	1106	Increased, cardiac arrhythmia (KE699, KE1106)	KE	KE	adjacent	NA	NA
177	Cyclooxygenase 1 (COX1) inhibition leading to renal failure and mortality	1106	Increased, cardiac arrhythmia (KE699, KE1106)	351	Increased Mortality (KE351, KE947, KE1929)	KE	AO	adjacent	NA	NA
177	Cyclooxygenase 1 (COX1) inhibition leading to renal failure and mortality	1105	Occurrence, renal ischemia (KE1105)	1392	Oxidative Stress (KE1392, KE1115)	KE	KE	adjacent	NA	NA
177	Cyclooxygenase 1 (COX1) inhibition leading to renal failure and mortality	1392	Oxidative Stress (KE1392, KE1115)	1097	Occurrence, renal proximal tubular necrosis (KE1097)	KE	KE	adjacent	NA	NA
177	Cyclooxygenase 1 (COX1) inhibition leading to renal failure and mortality	1102	Occurrence, tophi (urate) deposition (KE1102)	1097	Occurrence, renal proximal tubular necrosis (KE1097)	KE	KE	adjacent	NA	NA
177	Cyclooxygenase 1 (COX1) inhibition leading to renal failure and mortality	1096	Increased, blood uric acid concentration (KE1096)	1392	Oxidative Stress (KE1392, KE1115)	KE	KE	adjacent	NA	NA
177	Cyclooxygenase 1 (COX1) inhibition leading to renal failure and mortality	1104	Decreased, Prostaglandin F2alpha concentration, plasma (KE1104)	1105	Occurrence, renal ischemia (KE1105)	KE	KE	adjacent	Not Specified	NA
261	L-type calcium channel blockade leading to heart failure via decrease in cardiac contractility	1529	Blockade, L-Type Calcium Channels (KE1529)	1530	Decrease, Calcium currents (KE1530)	MIE	KE	adjacent	High	High
261	L-type calcium channel blockade leading to heart failure via decrease in cardiac contractility	1530	Decrease, Calcium currents (KE1530)	1531	Decrease, Calcium binding to Troponin C (KE1531)	KE	KE	adjacent	High	High
261	L-type calcium channel blockade leading to heart failure via decrease in cardiac contractility	1531	Decrease, Calcium binding to Troponin C (KE1531)	1532	Decrease, Cardiac contractility (KE1532)	KE	KE	adjacent	High	High
261	L-type calcium channel blockade leading to heart failure via decrease in cardiac contractility	1532	Decrease, Cardiac contractility (KE1532)	1533	Decrease, Cardiac ejection fraction (KE1533)	KE	KE	adjacent	High	High
261	L-type calcium channel blockade leading to heart failure via decrease in cardiac contractility	1533	Decrease, Cardiac ejection fraction (KE1533)	1535	Heart failure (KE1535, KE1964)	KE	AO	adjacent	High	High
261	L-type calcium channel blockade leading to heart failure via decrease in cardiac contractility	1530	Decrease, Calcium currents (KE1530)	1536	Disruption, Intracellular calcium mobilization (KE1536)	KE	KE	adjacent	High	Moderate
261	L-type calcium channel blockade leading to heart failure via decrease in cardiac contractility	1537	Disruption, Sarcomere assembly (KE1537)	1532	Decrease, Cardiac contractility (KE1532)	KE	KE	adjacent	High	Low
261	L-type calcium channel blockade leading to heart failure via decrease in cardiac contractility	1536	Disruption, Intracellular calcium mobilization (KE1536)	1537	Disruption, Sarcomere assembly (KE1537)	KE	KE	adjacent	Moderate	Low
433	hERG channel blockade leading to sudden cardiac death	2099	hERG channel blockade (KE2099)	2100	Inhibition of rapid delayed rectifying potassium current (KE2100)	MIE	KE	adjacent	High	NA
433	hERG channel blockade leading to sudden cardiac death	2100	Inhibition of rapid delayed rectifying potassium current (KE2100)	1961	Prolongation of Action Potential (KE1961)	KE	KE	adjacent	High	NA
433	hERG channel blockade leading to sudden cardiac death	1961	Prolongation of Action Potential (KE1961)	1962	Prolongation of QT interval (KE1962)	KE	KE	adjacent	High	NA
433	hERG channel blockade leading to sudden cardiac death	1962	Prolongation of QT interval (KE1962)	1963	Torsades de Pointes (KE1963)	KE	KE	adjacent	Low	NA
433	hERG channel blockade leading to sudden cardiac death	1963	Torsades de Pointes (KE1963)	1964	Heart failure (KE1535, KE1964)	KE	AO	adjacent	Low	NA
448	ROS, inflammation, and activation of nAChR lead to increased incidence of cardiovascular morbidity and mortality	1115	Oxidative Stress (KE1392, KE1115)	1392	Oxidative Stress (KE1392, KE1115)	MIE	KE	adjacent	Strong	NA
448	ROS, inflammation, and activation of nAChR lead to increased incidence of cardiovascular morbidity and mortality	151	Activation, Inflammatory cytokines, chemokines, cytoprotective gene pathways (KE151)	1198	Activation, Macrophages (KE1198)	MIE	KE	adjacent	Strong	NA
448	ROS, inflammation, and activation of nAChR lead to increased incidence of cardiovascular morbidity and mortality	559	Activation, Nicotinic acetylcholine receptor (KE559)	2004	Increased, secretion of catecholamine (KE2004)	MIE	KE	adjacent	Strong	NA
448	ROS, inflammation, and activation of nAChR lead to increased incidence of cardiovascular morbidity and mortality	1392	Oxidative Stress (KE1392, KE1115)	1913	Endothelial cell dysfunction (KE1913, KE110)	KE	KE	adjacent	Strong	NA
448	ROS, inflammation, and activation of nAChR lead to increased incidence of cardiovascular morbidity and mortality	1392	Oxidative Stress (KE1392, KE1115)	1925	Increased, Vascular smooth muscle cell activation (KE1925)	KE	KE	adjacent	Strong	NA
448	ROS, inflammation, and activation of nAChR lead to increased incidence of cardiovascular morbidity and mortality	1392	Oxidative Stress (KE1392, KE1115)	1500	Increased cellular proliferation and differentiation (KE1500)	KE	KE	adjacent	Strong	NA
448	ROS, inflammation, and activation of nAChR lead to increased incidence of cardiovascular morbidity and mortality	1392	Oxidative Stress (KE1392, KE1115)	1918	Increased, Myocardial apoptosis (KE1918)	KE	KE	adjacent	Strong	NA
448	ROS, inflammation, and activation of nAChR lead to increased incidence of cardiovascular morbidity and mortality	1913	Endothelial cell dysfunction (KE1913, KE110)	2003	Vascular remodeling (KE2003)	KE	KE	adjacent	Strong	NA
448	ROS, inflammation, and activation of nAChR lead to increased incidence of cardiovascular morbidity and mortality	1913	Endothelial cell dysfunction (KE1913, KE110)	1443	Atherosclerosis (KE1443)	KE	KE	adjacent	Strong	NA
448	ROS, inflammation, and activation of nAChR lead to increased incidence of cardiovascular morbidity and mortality	1925	Increased, Vascular smooth muscle cell activation (KE1925)	2003	Vascular remodeling (KE2003)	KE	KE	adjacent	Strong	NA
448	ROS, inflammation, and activation of nAChR lead to increased incidence of cardiovascular morbidity and mortality	1925	Increased, Vascular smooth muscle cell activation (KE1925)	2000	Vascular calcification (KE2000)	KE	KE	adjacent	Strong	NA
448	ROS, inflammation, and activation of nAChR lead to increased incidence of cardiovascular morbidity and mortality	1198	Activation, Macrophages (KE1198)	1443	Atherosclerosis (KE1443)	KE	KE	adjacent	Strong	NA
448	ROS, inflammation, and activation of nAChR lead to increased incidence of cardiovascular morbidity and mortality	1500	Increased cellular proliferation and differentiation (KE1500)	1924	Increased, Cardiac fibrosis (KE1924)	KE	KE	adjacent	Strong	NA
448	ROS, inflammation, and activation of nAChR lead to increased incidence of cardiovascular morbidity and mortality	1918	Increased, Myocardial apoptosis (KE1918)	2002	Ventricular remodeling (KE2002)	KE	KE	adjacent	Strong	NA
448	ROS, inflammation, and activation of nAChR lead to increased incidence of cardiovascular morbidity and mortality	2004	Increased, secretion of catecholamine (KE2004)	2002	Ventricular remodeling (KE2002)	KE	KE	adjacent	Strong	NA
448	ROS, inflammation, and activation of nAChR lead to increased incidence of cardiovascular morbidity and mortality	2004	Increased, secretion of catecholamine (KE2004)	2001	Cardiac hypertrophy (KE2001)	KE	KE	adjacent	Strong	NA
448	ROS, inflammation, and activation of nAChR lead to increased incidence of cardiovascular morbidity and mortality	1443	Atherosclerosis (KE1443)	1929	Increased Mortality (KE351, KE947, KE1929)	KE	AO	adjacent	Strong	NA
448	ROS, inflammation, and activation of nAChR lead to increased incidence of cardiovascular morbidity and mortality	2003	Vascular remodeling (KE2003)	1929	Increased Mortality (KE351, KE947, KE1929)	KE	AO	adjacent	Strong	NA
448	ROS, inflammation, and activation of nAChR lead to increased incidence of cardiovascular morbidity and mortality	2000	Vascular calcification (KE2000)	1929	Increased Mortality (KE351, KE947, KE1929)	KE	AO	adjacent	Strong	NA
448	ROS, inflammation, and activation of nAChR lead to increased incidence of cardiovascular morbidity and mortality	2002	Ventricular remodeling (KE2002)	1929	Increased Mortality (KE351, KE947, KE1929)	KE	AO	adjacent	Strong	NA
448	ROS, inflammation, and activation of nAChR lead to increased incidence of cardiovascular morbidity and mortality	2001	Cardiac hypertrophy (KE2001)	1929	Increased Mortality (KE351, KE947, KE1929)	KE	AO	adjacent	Strong	NA
448	ROS, inflammation, and activation of nAChR lead to increased incidence of cardiovascular morbidity and mortality	1924	Increased, Cardiac fibrosis (KE1924)	1929	Increased Mortality (KE351, KE947, KE1929)	KE	AO	adjacent	Strong	NA
456	Aryl hydrocarbon receptor activation leading to early life stage mortality via sox9 repression induced cardiovascular toxicity	18	Activation, AhR (KE18)	944	Dimerization, AHR/ARNT (KE944)	MIE	KE	adjacent	High	Moderate
456	Aryl hydrocarbon receptor activation leading to early life stage mortality via sox9 repression induced cardiovascular toxicity	317	Altered, Cardiovascular development/function (KE317)	947	Increased Mortality (KE351, KE947, KE1929)	KE	AO	adjacent	High	Low
456	Aryl hydrocarbon receptor activation leading to early life stage mortality via sox9 repression induced cardiovascular toxicity	18	Activation, AhR (KE18)	2020	Decrease, sox9 expression (KE2020)	MIE	KE	non-adjacent	High	Low
456	Aryl hydrocarbon receptor activation leading to early life stage mortality via sox9 repression induced cardiovascular toxicity	18	Activation, AhR (KE18)	947	Increased Mortality (KE351, KE947, KE1929)	MIE	AO	non-adjacent	High	Moderate
456	Aryl hydrocarbon receptor activation leading to early life stage mortality via sox9 repression induced cardiovascular toxicity	18	Activation, AhR (KE18)	317	Altered, Cardiovascular development/function (KE317)	MIE	KE	non-adjacent	High	Low
456	Aryl hydrocarbon receptor activation leading to early life stage mortality via sox9 repression induced cardiovascular toxicity	944	Dimerization, AHR/ARNT (KE944)	2021	Increase, slincR expression (KE2021)	KE	KE	adjacent	Moderate	Moderate
456	Aryl hydrocarbon receptor activation leading to early life stage mortality via sox9 repression induced cardiovascular toxicity	2021	Increase, slincR expression (KE2021)	2020	Decrease, sox9 expression (KE2020)	KE	KE	adjacent	Moderate	Moderate
456	Aryl hydrocarbon receptor activation leading to early life stage mortality via sox9 repression induced cardiovascular toxicity	2020	Decrease, sox9 expression (KE2020)	317	Altered, Cardiovascular development/function (KE317)	KE	KE	adjacent	Moderate	Moderate
456	Aryl hydrocarbon receptor activation leading to early life stage mortality via sox9 repression induced cardiovascular toxicity	2021	Increase, slincR expression (KE2021)	317	Altered, Cardiovascular development/function (KE317)	KE	KE	non-adjacent	Moderate	Moderate
479	Mitochondrial complexes inhibition leading to left ventricular function decrease via increased myocardial oxidative stress	105	Inhibition, ETC complexes of the respiratory chain (KE105)	177	Mitochondrial dysfunction (KE177, KE40)	MIE	KE	adjacent	NA	NA
479	Mitochondrial complexes inhibition leading to left ventricular function decrease via increased myocardial oxidative stress	177	Mitochondrial dysfunction (KE177, KE40)	1392	Oxidative Stress (KE1392, KE1115)	KE	KE	adjacent	NA	NA
479	Mitochondrial complexes inhibition leading to left ventricular function decrease via increased myocardial oxidative stress	1392	Oxidative Stress (KE1392, KE1115)	55	Cell injury/death (KE55)	KE	KE	adjacent	NA	NA
479	Mitochondrial complexes inhibition leading to left ventricular function decrease via increased myocardial oxidative stress	55	Cell injury/death (KE55)	2084	Increase, Cardiac remodelling (KE2084)	KE	KE	adjacent	NA	NA
479	Mitochondrial complexes inhibition leading to left ventricular function decrease via increased myocardial oxidative stress	2084	Increase, Cardiac remodelling (KE2084)	2215	Decrease LV function (KE2215)	KE	AO	adjacent	NA	NA
479	Mitochondrial complexes inhibition leading to left ventricular function decrease via increased myocardial oxidative stress	55	Cell injury/death (KE55)	1532	Decrease, Cardiac contractility (KE1532)	KE	KE	adjacent	NA	NA
479	Mitochondrial complexes inhibition leading to left ventricular function decrease via increased myocardial oxidative stress	1532	Decrease, Cardiac contractility (KE1532)	2215	Decrease LV function (KE2215)	KE	AO	adjacent	NA	NA
480	Mitochondrial complexes inhibition leading to heart failure via decreased ATP production	105	Inhibition, ETC complexes of the respiratory chain (KE105)	177	Mitochondrial dysfunction (KE177, KE40)	MIE	KE	adjacent	NA	NA
480	Mitochondrial complexes inhibition leading to heart failure via decreased ATP production	177	Mitochondrial dysfunction (KE177, KE40)	40	Mitochondrial dysfunction (KE177, KE40)	KE	KE	adjacent	NA	NA
480	Mitochondrial complexes inhibition leading to heart failure via decreased ATP production	40	Mitochondrial dysfunction (KE177, KE40)	1532	Decrease, Cardiac contractility (KE1532)	KE	KE	adjacent	NA	NA
480	Mitochondrial complexes inhibition leading to heart failure via decreased ATP production	1532	Decrease, Cardiac contractility (KE1532)	2215	Decrease LV function (KE2215)	KE	AO	adjacent	NA	NA
