# Supplementary material for: Cardiotoxicity adverse outcome pathway network: towards mechanistic and quantitative modelling
Source: Front Toxicol. 2026 May 18;8:1781536. doi: 10.3389/ftox.2026.1781536 (PMC13224945; doi:10.3389/ftox.2026.1781536)
Supplement: Supplementary file 1 [file Supplementaryfile1.zip › Supplementary_files/data/S5_Network_data.tsv]

ke_up	ke_down	ke_adjacency	evidence	quantitative_understanding
AchE Inhibition (KE12)	ACh Synaptic Accumulation (KE10)	adjacent	High	Moderate
ACh Synaptic Accumulation (KE10)	Increased Cholinergic Signaling (KE39)	adjacent	High	Low
Increased Cholinergic Signaling (KE39)	Respiratory distress/arrest (KE445)	adjacent	High	Low
Increased Cholinergic Signaling (KE39)	Cardiovascular dysregulation (KE1703)	adjacent	High	High
Respiratory distress/arrest (KE445)	Increased Mortality (KE351, KE947, KE1929)	adjacent	High	Low
AchE Inhibition (KE12)	Increased Mortality (KE351, KE947, KE1929)	non-adjacent	High	Moderate
Cardiovascular dysregulation (KE1703)	Respiratory distress/arrest (KE445)	adjacent	Low	Low
AchE Inhibition (KE12)	Decrease, Population growth rate (KE360)	non-adjacent	Low	Low
Increased Mortality (KE351, KE947, KE1929)	Decrease, Population growth rate (KE360)	adjacent	Moderate	Moderate
AchE Inhibition (KE12)	Respiratory distress/arrest (KE445)	non-adjacent	Moderate	Low
AchE Inhibition (KE12)	Increased Cholinergic Signaling (KE39)	non-adjacent	NA	NA
AchE Inhibition (KE12)	Cardiovascular dysregulation (KE1703)	non-adjacent	NA	NA
Activation, AhR (KE18)	Dimerization, AHR/ARNT (KE944)	adjacent	High	Moderate
Dimerization, AHR/ARNT (KE944)	Increase, COX-2 expression (KE1269)	adjacent	High	Moderate
Altered, Cardiovascular development/function (KE317)	Increased Mortality (KE351, KE947, KE1929)	adjacent	High	Low
Activation, AhR (KE18)	Increased Mortality (KE351, KE947, KE1929)	non-adjacent	High	Moderate
Increase, COX-2 expression (KE1269)	Altered, Cardiovascular development/function (KE317)	adjacent	Moderate	Moderate
Inhibition, sodium channel (KE584)	Decreased, Sodium conductance 1 (KE585)	adjacent	High	NA
Increased, Atrioventricular block and bradycardia (KE444)	Respiratory distress/arrest (KE445)	adjacent	Moderate	NA
Decreased, Sodium conductance 1 (KE585)	Increased, Atrioventricular block and bradycardia (KE444)	adjacent	Moderate	NA
Hypoxia (KE590)	Increased, amputations (KE591)	non-adjacent	Moderate	NA
Respiratory distress/arrest (KE445)	Hypoxia (KE590)	adjacent	NA	NA
Impaired, ion channels (KE697)	Altered, Action Potential (KE698)	adjacent	NA	NA
Altered, Action Potential (KE698)	Increased, cardiac arrhythmia (KE699, KE1106)	adjacent	NA	NA
Increased, cardiac arrhythmia (KE699, KE1106)	Increased Mortality (KE351, KE947, KE1929)	adjacent	NA	NA
Inhibition, organic anion transporter 1 (OAT1) (KE877)	Increased, blood uric acid concentration (KE1096)	adjacent	High	High
Increased, blood uric acid concentration (KE1096)	Occurrence, renal proximal tubular necrosis (KE1097)	adjacent	High	High
Occurrence, tophi (urate) deposition (KE1102)	Occurrence, renal proximal tubular necrosis (KE1097)	non-adjacent	Moderate	NA
Increased, blood potassium concentration (KE1098)	Increased, cardiac arrhythmia (KE699, KE1106)	adjacent	NA	NA
Increased, blood uric acid concentration (KE1096)	Oxidative Stress (KE1392, KE1115)	non-adjacent	NA	NA
Oxidative Stress (KE1392, KE1115)	Occurrence, renal proximal tubular necrosis (KE1097)	non-adjacent	NA	NA
Reduced production, VEGF (KE948)	Endothelial cell dysfunction (KE1913, KE110)	adjacent	High	Low
Dimerization, AHR/ARNT (KE944)	Reduced dimerization, ARNT/HIF1-alpha (KE945)	adjacent	Moderate	Low
Reduced dimerization, ARNT/HIF1-alpha (KE945)	Reduced production, VEGF (KE948)	adjacent	Moderate	Moderate
Endothelial cell dysfunction (KE1913, KE110)	Altered, Cardiovascular development/function (KE317)	adjacent	Moderate	Low
Occurrence, renal proximal tubular necrosis (KE1097)	Increased, blood potassium concentration (KE1098)	adjacent	High	NA
Occurrence, renal proximal tubular necrosis (KE1097)	Increased, blood uric acid concentration (KE1096)	adjacent	High	NA
Increased, blood uric acid concentration (KE1096)	Occurrence, tophi (urate) deposition (KE1102)	adjacent	High	NA
Inhibition, Cyclooxygenase 1 activity (KE1103)	Decreased, Prostaglandin F2alpha concentration, plasma (KE1104)	adjacent	NA	NA
Occurrence, renal ischemia (KE1105)	Oxidative Stress (KE1392, KE1115)	adjacent	NA	NA
Oxidative Stress (KE1392, KE1115)	Occurrence, renal proximal tubular necrosis (KE1097)	adjacent	NA	NA
Occurrence, tophi (urate) deposition (KE1102)	Occurrence, renal proximal tubular necrosis (KE1097)	adjacent	NA	NA
Increased, blood uric acid concentration (KE1096)	Oxidative Stress (KE1392, KE1115)	adjacent	NA	NA
Decreased, Prostaglandin F2alpha concentration, plasma (KE1104)	Occurrence, renal ischemia (KE1105)	adjacent	Not Specified	NA
Blockade, L-Type Calcium Channels (KE1529)	Decrease, Calcium currents (KE1530)	adjacent	High	High
Decrease, Calcium currents (KE1530)	Decrease, Calcium binding to Troponin C (KE1531)	adjacent	High	High
Decrease, Calcium binding to Troponin C (KE1531)	Decrease, Cardiac contractility (KE1532)	adjacent	High	High
Decrease, Cardiac contractility (KE1532)	Decrease, Cardiac ejection fraction (KE1533)	adjacent	High	High
Decrease, Cardiac ejection fraction (KE1533)	Heart failure (KE1535, KE1964)	adjacent	High	High
Decrease, Calcium currents (KE1530)	Disruption, Intracellular calcium mobilization (KE1536)	adjacent	High	Moderate
Disruption, Sarcomere assembly (KE1537)	Decrease, Cardiac contractility (KE1532)	adjacent	High	Low
Disruption, Intracellular calcium mobilization (KE1536)	Disruption, Sarcomere assembly (KE1537)	adjacent	Moderate	Low
hERG channel blockade (KE2099)	Inhibition of rapid delayed rectifying potassium current (KE2100)	adjacent	High	NA
Inhibition of rapid delayed rectifying potassium current (KE2100)	Prolongation of Action Potential (KE1961)	adjacent	High	NA
Prolongation of Action Potential (KE1961)	Prolongation of QT interval (KE1962)	adjacent	High	NA
Prolongation of QT interval (KE1962)	Torsades de Pointes (KE1963)	adjacent	Low	NA
Torsades de Pointes (KE1963)	Heart failure (KE1535, KE1964)	adjacent	Low	NA
Oxidative Stress (KE1392, KE1115)	Oxidative Stress (KE1392, KE1115)	adjacent	Strong	NA
Activation, Inflammatory cytokines, chemokines, cytoprotective gene pathways (KE151)	Activation, Macrophages (KE1198)	adjacent	Strong	NA
Activation, Nicotinic acetylcholine receptor (KE559)	Increased, secretion of catecholamine (KE2004)	adjacent	Strong	NA
Oxidative Stress (KE1392, KE1115)	Endothelial cell dysfunction (KE1913, KE110)	adjacent	Strong	NA
Oxidative Stress (KE1392, KE1115)	Increased, Vascular smooth muscle cell activation (KE1925)	adjacent	Strong	NA
Oxidative Stress (KE1392, KE1115)	Increased cellular proliferation and differentiation (KE1500)	adjacent	Strong	NA
Oxidative Stress (KE1392, KE1115)	Increased, Myocardial apoptosis (KE1918)	adjacent	Strong	NA
Endothelial cell dysfunction (KE1913, KE110)	Vascular remodeling (KE2003)	adjacent	Strong	NA
Endothelial cell dysfunction (KE1913, KE110)	Atherosclerosis (KE1443)	adjacent	Strong	NA
Increased, Vascular smooth muscle cell activation (KE1925)	Vascular remodeling (KE2003)	adjacent	Strong	NA
Increased, Vascular smooth muscle cell activation (KE1925)	Vascular calcification (KE2000)	adjacent	Strong	NA
Activation, Macrophages (KE1198)	Atherosclerosis (KE1443)	adjacent	Strong	NA
Increased cellular proliferation and differentiation (KE1500)	Increased, Cardiac fibrosis (KE1924)	adjacent	Strong	NA
Increased, Myocardial apoptosis (KE1918)	Ventricular remodeling (KE2002)	adjacent	Strong	NA
Increased, secretion of catecholamine (KE2004)	Ventricular remodeling (KE2002)	adjacent	Strong	NA
Increased, secretion of catecholamine (KE2004)	Cardiac hypertrophy (KE2001)	adjacent	Strong	NA
Atherosclerosis (KE1443)	Increased Mortality (KE351, KE947, KE1929)	adjacent	Strong	NA
Vascular remodeling (KE2003)	Increased Mortality (KE351, KE947, KE1929)	adjacent	Strong	NA
Vascular calcification (KE2000)	Increased Mortality (KE351, KE947, KE1929)	adjacent	Strong	NA
Ventricular remodeling (KE2002)	Increased Mortality (KE351, KE947, KE1929)	adjacent	Strong	NA
Cardiac hypertrophy (KE2001)	Increased Mortality (KE351, KE947, KE1929)	adjacent	Strong	NA
Increased, Cardiac fibrosis (KE1924)	Increased Mortality (KE351, KE947, KE1929)	adjacent	Strong	NA
Activation, AhR (KE18)	Decrease, sox9 expression (KE2020)	non-adjacent	High	Low
Activation, AhR (KE18)	Altered, Cardiovascular development/function (KE317)	non-adjacent	High	Low
Dimerization, AHR/ARNT (KE944)	Increase, slincR expression (KE2021)	adjacent	Moderate	Moderate
Increase, slincR expression (KE2021)	Decrease, sox9 expression (KE2020)	adjacent	Moderate	Moderate
Decrease, sox9 expression (KE2020)	Altered, Cardiovascular development/function (KE317)	adjacent	Moderate	Moderate
Increase, slincR expression (KE2021)	Altered, Cardiovascular development/function (KE317)	non-adjacent	Moderate	Moderate
Inhibition, ETC complexes of the respiratory chain (KE105)	Mitochondrial dysfunction (KE177, KE40)	adjacent	NA	NA
Mitochondrial dysfunction (KE177, KE40)	Oxidative Stress (KE1392, KE1115)	adjacent	NA	NA
Oxidative Stress (KE1392, KE1115)	Cell injury/death (KE55)	adjacent	NA	NA
Cell injury/death (KE55)	Increase, Cardiac remodelling (KE2084)	adjacent	NA	NA
Increase, Cardiac remodelling (KE2084)	Decrease LV function (KE2215)	adjacent	NA	NA
Cell injury/death (KE55)	Decrease, Cardiac contractility (KE1532)	adjacent	NA	NA
Decrease, Cardiac contractility (KE1532)	Decrease LV function (KE2215)	adjacent	NA	NA
Mitochondrial dysfunction (KE177, KE40)	Mitochondrial dysfunction (KE177, KE40)	adjacent	NA	NA
Mitochondrial dysfunction (KE177, KE40)	Decrease, Cardiac contractility (KE1532)	adjacent	NA	NA
