# Supplementary material for: Cardiotoxicity adverse outcome pathway network: towards mechanistic and quantitative modelling
Source: Front Toxicol. 2026 May 18;8:1781536. doi: 10.3389/ftox.2026.1781536 (PMC13224945; doi:10.3389/ftox.2026.1781536)
Supplement: Supplementary file 1 [file Supplementaryfile1.zip › Supplementary_files/data/S6_KE_attributes.tsv]

ke_name	ke_attribute	context
Decrease LV function (KE2215)	AO	heart
Heart failure (KE1535, KE1964)	AO	heart
Increased Mortality (KE351, KE947, KE1929)	AO	individual
Increased, amputations (KE591)	AO	individual
Decrease, Population growth rate (KE360)	AO	population
Decreased, Prostaglandin F2alpha concentration, plasma (KE1104)	KE	blood
Increased, blood potassium concentration (KE1098)	KE	blood
Increased, blood uric acid concentration (KE1096)	KE	blood
Activation, Macrophages (KE1198)	KE	cell
Increased, secretion of catecholamine (KE2004)	KE	cell
ACh Synaptic Accumulation (KE10)	KE	heart
Altered, Action Potential (KE698)	KE	heart
Altered, Cardiovascular development/function (KE317)	KE	heart
Cardiac hypertrophy (KE2001)	KE	heart
Cardiovascular dysregulation (KE1703)	KE	heart
Cell injury/death (KE55)	KE	heart
Decrease, Calcium binding to Troponin C (KE1531)	KE	heart
Decrease, Calcium currents (KE1530)	KE	heart
Decrease, Cardiac contractility (KE1532)	KE	heart
Decrease, Cardiac ejection fraction (KE1533)	KE	heart
Decrease, sox9 expression (KE2020)	KE	heart
Decreased, Sodium conductance 1 (KE585)	KE	heart
Dimerization, AHR/ARNT (KE944)	KE	heart
Disruption, Intracellular calcium mobilization (KE1536)	KE	heart
Disruption, Sarcomere assembly (KE1537)	KE	heart
Increase, Cardiac remodelling (KE2084)	KE	heart
Increase, COX-2 expression (KE1269)	KE	heart
Increase, slincR expression (KE2021)	KE	heart
Increased cellular proliferation and differentiation (KE1500)	KE	heart
Increased Cholinergic Signaling (KE39)	KE	heart
Increased, Atrioventricular block and bradycardia (KE444)	KE	heart
Increased, cardiac arrhythmia (KE699, KE1106)	KE	heart
Increased, Cardiac fibrosis (KE1924)	KE	heart
Increased, Myocardial apoptosis (KE1918)	KE	heart
Inhibition of rapid delayed rectifying potassium current (KE2100)	KE	heart
Mitochondrial dysfunction (KE177, KE40)	KE	heart
Oxidative Stress (KE1392, KE1115)	KE	heart
Prolongation of Action Potential (KE1961)	KE	heart
Prolongation of QT interval (KE1962)	KE	heart
Reduced dimerization, ARNT/HIF1-alpha (KE945)	KE	heart
Torsades de Pointes (KE1963)	KE	heart
Ventricular remodeling (KE2002)	KE	heart
Occurrence, renal ischemia (KE1105)	KE	kidneys
Occurrence, renal proximal tubular necrosis (KE1097)	KE	kidneys
Occurrence, tophi (urate) deposition (KE1102)	KE	kidneys
Respiratory distress/arrest (KE445)	KE	lungs
Hypoxia (KE590)	KE	tissue
Atherosclerosis (KE1443)	KE	vascular
Endothelial cell dysfunction (KE1913, KE110)	KE	vascular
Increased, Vascular smooth muscle cell activation (KE1925)	KE	vascular
Reduced production, VEGF (KE948)	KE	vascular
Vascular calcification (KE2000)	KE	vascular
Vascular remodeling (KE2003)	KE	vascular
Inhibition, Cyclooxygenase 1 activity (KE1103)	MIE	cell
AchE Inhibition (KE12)	MIE	heart
Activation, AhR (KE18)	MIE	heart
Activation, Inflammatory cytokines, chemokines, cytoprotective gene pathways (KE151)	MIE	heart
Activation, Nicotinic acetylcholine receptor (KE559)	MIE	heart
Blockade, L-Type Calcium Channels (KE1529)	MIE	heart
hERG channel blockade (KE2099)	MIE	heart
Impaired, ion channels (KE697)	MIE	heart
Inhibition, ETC complexes of the respiratory chain (KE105)	MIE	heart
Inhibition, sodium channel (KE584)	MIE	heart
Inhibition, organic anion transporter 1 (OAT1) (KE877)	MIE	kidneys
