# Supplementary material for: Cardiotoxicity adverse outcome pathway network: towards mechanistic and quantitative modelling
Source: Front Toxicol. 2026 May 18;8:1781536. doi: 10.3389/ftox.2026.1781536 (PMC13224945; doi:10.3389/ftox.2026.1781536)
Supplement: Supplementary file 1 [file Supplementaryfile1.zip › Supplementary_files/data/S7_Network_analysis.tsv]

name	id	ke_attribute	context	AverageShortestPathLenght	ClusteringCoefficient	ClosenessCentrality	IsSingleNode	PartnerOfMultiEdgedNodePairs	SelfLoops	Eccentricity	Stress	EdgeCount	Indegree	Outdegree	BetweennessCentrality	NeighborhoodConnectivity
ACh Synaptic Accumulation (KE10)	ACh Synaptic Accumulation (KE10)	KE	heart	2.7142857142857144	0.5	0.3684210526315789	false	0	0	4	0	2	1	1	0.0	5.0
AchE Inhibition (KE12)	AchE Inhibition (KE12)	MIE	heart	1.375	0.2	0.7272727272727273	false	0	0	3	0	6	0	6	0.0	4.833333333333333
Activation, AhR (KE18)	Activation, AhR (KE18)	MIE	heart	2.4166666666666665	0.16666666666666666	0.4137931034482759	false	0	0	5	0	4	0	4	0.0	6.25
Activation, Inflammatory cytokines, chemokines, cytoprotective gene pathways (KE151)	Activation, Inflammatory cytokines, chemokines, cytoprotective gene pathways (KE151)	MIE	heart	2.5	0.0	0.4	false	0	0	4	0	1	0	1	0.0	2.0
Activation, Macrophages (KE1198)	Activation, Macrophages (KE1198)	KE	cell	2.0	0.0	0.5	false	0	0	3	63	2	1	1	0.016129032258064516	2.0
Activation, Nicotinic acetylcholine receptor (KE559)	Activation, Nicotinic acetylcholine receptor (KE559)	MIE	heart	2.4	0.0	0.4166666666666667	false	0	0	4	0	1	0	1	0.0	3.0
Altered, Action Potential (KE698)	Altered, Action Potential (KE698)	KE	heart	2.0	0.0	0.5	false	0	0	3	123	2	1	1	0.0314900153609831	2.0
Altered, Cardiovascular development/function (KE317)	Altered, Cardiovascular development/function (KE317)	KE	heart	1.5	0.1	0.6666666666666666	false	0	0	2	1034	6	5	1	0.1252407773145101	4.833333333333333
Atherosclerosis (KE1443)	Atherosclerosis (KE1443)	KE	vascular	1.5	0.0	0.6666666666666666	false	0	0	2	584	3	2	1	0.04126740301855509	6.333333333333333
Blockade, L-Type Calcium Channels (KE1529)	Blockade, L-Type Calcium Channels (KE1529)	MIE	heart	3.0	0.0	0.3333333333333333	false	0	0	5	0	1	0	1	0.0	3.0
Cardiac hypertrophy (KE2001)	Cardiac hypertrophy (KE2001)	KE	heart	1.5	0.0	0.6666666666666666	false	0	0	2	56	2	1	1	0.007168458781362007	7.5
Cardiovascular dysregulation (KE1703)	Cardiovascular dysregulation (KE1703)	KE	heart	2.2	0.5	0.45454545454545453	false	0	0	3	0	3	2	1	0.0	5.333333333333333
Cell injury/death (KE55)	Cell injury/death (KE55)	KE	heart	1.8	0.0	0.5555555555555556	false	0	0	3	1322	3	1	2	0.2846902201740911	5.666666666666667
Decrease LV function (KE2215)	Decrease LV function (KE2215)	AO	heart	0.0	0.0	0.0	FALSE	0	0	0	0	2	2	0	0.0	4.0
Decrease, Calcium binding to Troponin C (KE1531)	Decrease, Calcium binding to Troponin C (KE1531)	KE	heart	2.0	0.0	0.5	false	0	0	3	444	2	1	1	0.11367127496159754	4.5
Decrease, Calcium currents (KE1530)	Decrease, Calcium currents (KE1530)	KE	heart	2.2857142857142856	0.0	0.4375	false	0	0	4	392	3	1	2	0.1003584229390681	1.6666666666666667
Decrease, Cardiac contractility (KE1532)	Decrease, Cardiac contractility (KE1532)	KE	heart	1.3333333333333333	0.0	0.75	false	0	0	2	1638	6	4	2	0.38940092165898615	2.3333333333333335
Decrease, Cardiac ejection fraction (KE1533)	Decrease, Cardiac ejection fraction (KE1533)	KE	heart	1.0	0.0	1.0	false	0	0	1	596	2	1	1	0.1525857654889913	4.0
Decrease, Population growth rate (KE360)	Decrease, Population growth rate (KE360)	AO	population	0.0	0.5	0.0	false	0	0	0	0	2	2	0	0.0	9.0
Decrease, sox9 expression (KE2020)	Decrease, sox9 expression (KE2020)	KE	heart	2.0	0.3333333333333333	0.5	false	0	0	3	0	3	2	1	0.0	4.333333333333333
Decreased, Prostaglandin F2alpha concentration, plasma (KE1104)	Decreased, Prostaglandin F2alpha concentration, plasma (KE1104)	KE	blood	3.92	0.0	0.25510204081632654	false	0	0	6	117	2	1	1	0.019201228878648235	1.5
Decreased, Sodium conductance 1 (KE585)	Decreased, Sodium conductance 1 (KE585)	KE	heart	2.8333333333333335	0.0	0.3529411764705882	false	0	0	4	312	2	1	1	0.07987711213517665	1.5
Dimerization, AHR/ARNT (KE944)	Dimerization, AHR/ARNT (KE944)	KE	heart	2.4545454545454546	0.0	0.4074074074074074	false	0	0	4	441	4	1	3	0.11290322580645161	2.75
Disruption, Intracellular calcium mobilization (KE1536)	Disruption, Intracellular calcium mobilization (KE1536)	KE	heart	2.6	0.0	0.3846153846153846	false	0	0	4	111	2	1	1	0.028417818740399385	2.5
Disruption, Sarcomere assembly (KE1537)	Disruption, Sarcomere assembly (KE1537)	KE	heart	2.0	0.0	0.5	false	0	0	3	176	2	1	1	0.04505888376856119	4.0
Endothelial cell dysfunction (KE1913, KE110)	Endothelial cell dysfunction (KE1913, KE110)	KE	vascular	1.6	0.0	0.625	false	0	0	3	2579	5	2	3	0.3129983176066125	4.6
Heart failure (KE1535, KE1964)	Heart failure (KE1535, KE1964)	AO	heart	0.0	0.0	0.0	false	0	0	0	0	2	2	0	0.0	2.0
Hypoxia (KE590)	Hypoxia (KE590)	KE	tissue	1.0	0.0	1.0	false	0	0	1	252	2	1	1	0.06451612903225806	3.5
Impaired, ion channels (KE697)	Impaired, ion channels (KE697)	MIE	heart	2.5	0.0	0.4	false	0	0	4	0	1	0	1	0.0	2.0
Increase, COX-2 expression (KE1269)	Increase, COX-2 expression (KE1269)	KE	heart	2.0	0.0	0.5	false	0	0	3	183	2	1	1	0.023425499231950846	5.0
Increase, Cardiac remodelling (KE2084)	Increase, Cardiac remodelling (KE2084)	KE	heart	1.0	0.0	1.0	false	0	0	1	234	2	1	1	0.029953917050691243	2.5
Increase, slincR expression (KE2021)	Increase, slincR expression (KE2021)	KE	heart	1.75	0.16666666666666666	0.5714285714285714	false	0	0	3	244	3	1	2	0.03904249871991807	4.333333333333333
Increased Cholinergic Signaling (KE39)	Increased Cholinergic Signaling (KE39)	KE	heart	2.0	0.3333333333333333	0.5	false	0	0	3	156	4	2	2	0.039938556067588324	4.25
Increased Mortality (KE351, KE947, KE1929)	Increased Mortality (KE351, KE947, KE1929)	AO	individual	1.0	0.022727272727272728	1.0	false	0	0	1	2866	12	11	1	0.3387096774193548	3.5
Increased cellular proliferation and differentiation (KE1500)	Increased cellular proliferation and differentiation (KE1500)	KE	heart	2.0	0.0	0.5	false	0	0	3	708	2	1	1	0.08496086606685688	5.5
Increased, Atrioventricular block and bradycardia (KE444)	Increased, Atrioventricular block and bradycardia (KE444)	KE	heart	2.2	0.0	0.45454545454545453	false	0	0	3	515	2	1	1	0.1318484383000512	4.0
Increased, Cardiac fibrosis (KE1924)	Increased, Cardiac fibrosis (KE1924)	KE	heart	1.5	0.0	0.6666666666666666	false	0	0	2	450	2	1	1	18.908.638.724.306.900	7.0
Increased, Myocardial apoptosis (KE1918)	Increased, Myocardial apoptosis (KE1918)	KE	heart	2.0	0.0	0.5	false	0	0	3	708	2	1	1	0.08496086606685688	6.0
Increased, Vascular smooth muscle cell activation (KE1925)	Increased, Vascular smooth muscle cell activation (KE1925)	KE	vascular	1.75	0.0	0.5714285714285714	false	0	0	3	1416	3	1	2	0.1351035037670982	4.666666666666667
Increased, amputations (KE591)	Increased, amputations (KE591)	AO	individual	0.0	0.0	0.0	false	0	0	0	0	1	1	0	0.0	2.0
Increased, blood potassium concentration (KE1098)	Increased, blood potassium concentration (KE1098)	KE	blood	2.0	0.0	0.5	false	0	0	3	516	2	1	1	0.10163850486431132	3.5
Increased, blood uric acid concentration (KE1096)	Increased, blood uric acid concentration (KE1096)	KE	blood	2.782608695652174	0.16666666666666666	0.359375	false	2	0	5	2570	6	2	4	0.4869431643625192	4.0
Increased, cardiac arrhythmia (KE699, KE1106)	Increased, cardiac arrhythmia (KE699, KE1106)	KE	heart	1.5	0.0	0.6666666666666666	false	0	0	2	452	3	2	1	0.08525345622119816	5.333333333333333
Increased, secretion of catecholamine (KE2004)	Increased, secretion of catecholamine (KE2004)	KE	cell	1.75	0.0	0.5714285714285714	false	0	0	3	90	3	1	2	0.015360983102918587	2.0
Inhibition of rapid delayed rectifying potassium current (KE2100)	Inhibition of rapid delayed rectifying potassium current (KE2100)	KE	heart	2.5	0.0	0.4	false	0	0	4	148	2	1	1	0.03789042498719918	1.5
Inhibition, Cyclooxygenase 1 activity (KE1103)	Inhibition, Cyclooxygenase 1 activity (KE1103)	MIE	cell	4.769230769230769	0.0	0.20967741935483872	false	0	0	7	0	1	0	1	0.0	2.0
Inhibition, ETC complexes of the respiratory chain (KE105)	Inhibition, ETC complexes of the respiratory chain (KE105)	MIE	heart	3.6	0.0	0.2777777777777778	false	0	0	6	0	1	0	1	0.0	3.0
Inhibition, organic anion transporter 1 (OAT1) (KE877)	Inhibition, organic anion transporter 1 (OAT1) (KE877)	MIE	kidneys	3.6666666666666665	0.0	0.27272727272727276	false	0	0	6	0	1	0	1	0.0	4.0
Inhibition, sodium channel (KE584)	Inhibition, sodium channel (KE584)	MIE	heart	3.4285714285714284	0.0	0.2916666666666667	false	0	0	5	0	1	0	1	0.0	2.0
Mitochondrial dysfunction (KE177, KE40)	Mitochondrial dysfunction (KE177, KE40)	KE	heart	2.7083333333333335	0.0	0.3692307692307692	false	0	1	5	1184	5	2	3	0.1966205837173579	5.333333333333333
Occurrence, renal ischemia (KE1105)	Occurrence, renal ischemia (KE1105)	KE	kidneys	3.0416666666666665	0.0	0.32876712328767127	false	0	0	5	152	2	1	1	0.02457757296466974	5.5
Occurrence, renal proximal tubular necrosis (KE1097)	Occurrence, renal proximal tubular necrosis (KE1097)	KE	kidneys	3.391304347826087	0.16666666666666666	0.2948717948717949	false	3	0	6	1472	7	5	2	0.333589349718382	4.25
Occurrence, tophi (urate) deposition (KE1102)	Occurrence, tophi (urate) deposition (KE1102)	KE	kidneys	4.304347826086956	1.0	0.23232323232323235	false	1	0	7	0	3	1	2	0.0	4.0
Oxidative Stress (KE1392, KE1115)	Oxidative Stress (KE1392, KE1115)	KE	heart	2.130434782608696	0.027777777777777776	0.4693877551020408	false	2	1	4	7648	13	5	8	1.2322068612391193	3.111111111111111
Prolongation of Action Potential (KE1961)	Prolongation of Action Potential (KE1961)	KE	heart	2.0	0.0	0.5	false	0	0	3	219	2	1	1	0.05606758832565284	2.0
Prolongation of QT interval (KE1962)	Prolongation of QT interval (KE1962)	KE	heart	1.5	0.0	0.6666666666666666	false	0	0	2	214	2	1	1	0.05478750640040963	2.0
Reduced dimerization, ARNT/HIF1-alpha (KE945)	Reduced dimerization, ARNT/HIF1-alpha (KE945)	KE	heart	3.0	0.0	0.3333333333333333	false	0	0	5	496	2	1	1	0.12698412698412698	3.0
Reduced production, VEGF (KE948)	Reduced production, VEGF (KE948)	KE	vascular	2.3333333333333335	0.0	0.42857142857142855	false	0	0	4	462	2	1	1	0.10906298003072197	3.5
Respiratory distress/arrest (KE445)	Respiratory distress/arrest (KE445)	KE	lungs	1.5	0.13333333333333333	0.6666666666666666	false	0	0	2	888	6	4	2	0.22734254992319508	4.833333333333333
Torsades de Pointes (KE1963)	Torsades de Pointes (KE1963)	KE	heart	1.0	0.0	1.0	false	0	0	1	138	2	1	1	0.03533026113671275	2.0
Vascular calcification (KE2000)	Vascular calcification (KE2000)	KE	vascular	1.5	0.0	0.6666666666666666	false	0	0	2	452	2	1	1	0.017372540414015078	7.5
Vascular remodeling (KE2003)	Vascular remodeling (KE2003)	KE	vascular	1.5	0.0	0.6666666666666666	false	0	0	2	958	3	2	1	0.03867066539877601	6.666666666666667
Ventricular remodeling (KE2002)	Ventricular remodeling (KE2002)	KE	heart	1.5	0.0	0.6666666666666666	false	0	0	2	504	3	2	1	0.025565064735571654	5.666666666666667
hERG channel blockade (KE2099)	hERG channel blockade (KE2099)	MIE	heart	3.0	0.0	0.3333333333333333	false	0	0	5	0	1	0	1	0.0	2.0
