# Supplementary material for: Cardiotoxicity adverse outcome pathway network: towards mechanistic and quantitative modelling
Source: Front Toxicol. 2026 May 18;8:1781536. doi: 10.3389/ftox.2026.1781536 (PMC13224945; doi:10.3389/ftox.2026.1781536)
Supplement: Supplementary file 1 [file Supplementaryfile1.zip › Supplementary_files/data/S8_Simple_path.tsv]

Shortest_Path	Target_node	Size
>AchE Inhibition (KE12)>Decrease, Population growth rate (KE360)	Decrease, Population growth rate (KE360)	1
>AchE Inhibition (KE12)>Increased Mortality (KE351, KE947, KE1929)	Increased Mortality (KE351, KE947, KE1929)	1
>AchE Inhibition (KE12)>Respiratory distress/arrest (KE445)>Hypoxia (KE590)>Increased, amputations (KE591)	Increased, amputations (KE591)	3
>Activation, AhR (KE18)>Increased Mortality (KE351, KE947, KE1929)	Increased Mortality (KE351, KE947, KE1929)	1
>Activation, AhR (KE18)>Increased Mortality (KE351, KE947, KE1929)>Decrease, Population growth rate (KE360)	Decrease, Population growth rate (KE360)	2
>Activation, Inflammatory cytokines, chemokines, cytoprotective gene pathways (KE151)>Activation, Macrophages (KE1198)>Atherosclerosis (KE1443)>Increased Mortality (KE351, KE947, KE1929)	Increased Mortality (KE351, KE947, KE1929)	3
>Activation, Inflammatory cytokines, chemokines, cytoprotective gene pathways (KE151)>Activation, Macrophages (KE1198)>Atherosclerosis (KE1443)>Increased Mortality (KE351, KE947, KE1929)>Decrease, Population growth rate (KE360)	Decrease, Population growth rate (KE360)	4
>Activation, Nicotinic acetylcholine receptor (KE559)>Increased, secretion of catecholamine (KE2004)>Cardiac hypertrophy (KE2001)>Increased Mortality (KE351, KE947, KE1929)	Increased Mortality (KE351, KE947, KE1929)	3
>Activation, Nicotinic acetylcholine receptor (KE559)>Increased, secretion of catecholamine (KE2004)>Cardiac hypertrophy (KE2001)>Increased Mortality (KE351, KE947, KE1929)>Decrease, Population growth rate (KE360)	Decrease, Population growth rate (KE360)	4
>Activation, Nicotinic acetylcholine receptor (KE559)>Increased, secretion of catecholamine (KE2004)>Ventricular remodeling (KE2002)>Increased Mortality (KE351, KE947, KE1929)	Increased Mortality (KE351, KE947, KE1929)	3
>Activation, Nicotinic acetylcholine receptor (KE559)>Increased, secretion of catecholamine (KE2004)>Ventricular remodeling (KE2002)>Increased Mortality (KE351, KE947, KE1929)>Decrease, Population growth rate (KE360)	Decrease, Population growth rate (KE360)	4
>Blockade, L-Type Calcium Channels (KE1529)>Decrease, Calcium currents (KE1530)>Decrease, Calcium binding to Troponin C (KE1531)>Decrease, Cardiac contractility (KE1532)>Decrease, Cardiac ejection fraction (KE1533)>Heart failure (KE1535, KE1964)	Heart failure (KE1535, KE1964)	5
>Blockade, L-Type Calcium Channels (KE1529)>Decrease, Calcium currents (KE1530)>Decrease, Calcium binding to Troponin C (KE1531)>Decrease, Cardiac contractility (KE1532)>Decrease LV function (KE2215)	Decrease LV function (KE2215)	4
>hERG channel blockade (KE2099)>Inhibition of rapid delayed rectifying potassium current (KE2100)>Prolongation of Action Potential (KE1961)>Prolongation of QT interval (KE1962)>Torsades de Pointes (KE1963)>Heart failure (KE1535, KE1964)	Heart failure (KE1535, KE1964)	5
>Impaired, ion channels (KE697)>Altered, Action Potential (KE698)>Increased, cardiac arrhythmia (KE699, KE1106)>Increased Mortality (KE351, KE947, KE1929)	Increased Mortality (KE351, KE947, KE1929)	3
>Impaired, ion channels (KE697)>Altered, Action Potential (KE698)>Increased, cardiac arrhythmia (KE699, KE1106)>Increased Mortality (KE351, KE947, KE1929)>Decrease, Population growth rate (KE360)	Decrease, Population growth rate (KE360)	4
>Increased Mortality (KE351, KE947, KE1929)>Decrease, Population growth rate (KE360)	Decrease, Population growth rate (KE360)	1
>Inhibition, Cyclooxygenase 1 activity (KE1103)>Decreased, Prostaglandin F2alpha concentration, plasma (KE1104)>Occurrence, renal ischemia (KE1105)>Oxidative Stress (KE1392, KE1115)>Cell injury/death (KE55)>Decrease, Cardiac contractility (KE1532)>Decrease, Cardiac ejection fraction (KE1533)>Heart failure (KE1535, KE1964)	Heart failure (KE1535, KE1964)	7
>Inhibition, Cyclooxygenase 1 activity (KE1103)>Decreased, Prostaglandin F2alpha concentration, plasma (KE1104)>Occurrence, renal ischemia (KE1105)>Oxidative Stress (KE1392, KE1115)>Cell injury/death (KE55)>Decrease, Cardiac contractility (KE1532)>Decrease LV function (KE2215)	Decrease LV function (KE2215)	6
>Inhibition, Cyclooxygenase 1 activity (KE1103)>Decreased, Prostaglandin F2alpha concentration, plasma (KE1104)>Occurrence, renal ischemia (KE1105)>Oxidative Stress (KE1392, KE1115)>Cell injury/death (KE55)>Increase, Cardiac remodelling (KE2084)>Decrease LV function (KE2215)	Decrease LV function (KE2215)	6
>Inhibition, Cyclooxygenase 1 activity (KE1103)>Decreased, Prostaglandin F2alpha concentration, plasma (KE1104)>Occurrence, renal ischemia (KE1105)>Oxidative Stress (KE1392, KE1115)>Endothelial cell dysfunction (KE1913, KE110)>Altered, Cardiovascular development/function (KE317)>Increased Mortality (KE351, KE947, KE1929)	Increased Mortality (KE351, KE947, KE1929)	6
>Inhibition, Cyclooxygenase 1 activity (KE1103)>Decreased, Prostaglandin F2alpha concentration, plasma (KE1104)>Occurrence, renal ischemia (KE1105)>Oxidative Stress (KE1392, KE1115)>Endothelial cell dysfunction (KE1913, KE110)>Altered, Cardiovascular development/function (KE317)>Increased Mortality (KE351, KE947, KE1929)>Decrease, Population growth rate (KE360)	Decrease, Population growth rate (KE360)	7
>Inhibition, Cyclooxygenase 1 activity (KE1103)>Decreased, Prostaglandin F2alpha concentration, plasma (KE1104)>Occurrence, renal ischemia (KE1105)>Oxidative Stress (KE1392, KE1115)>Endothelial cell dysfunction (KE1913, KE110)>Atherosclerosis (KE1443)>Increased Mortality (KE351, KE947, KE1929)	Increased Mortality (KE351, KE947, KE1929)	6
>Inhibition, Cyclooxygenase 1 activity (KE1103)>Decreased, Prostaglandin F2alpha concentration, plasma (KE1104)>Occurrence, renal ischemia (KE1105)>Oxidative Stress (KE1392, KE1115)>Endothelial cell dysfunction (KE1913, KE110)>Atherosclerosis (KE1443)>Increased Mortality (KE351, KE947, KE1929)>Decrease, Population growth rate (KE360)	Decrease, Population growth rate (KE360)	7
>Inhibition, Cyclooxygenase 1 activity (KE1103)>Decreased, Prostaglandin F2alpha concentration, plasma (KE1104)>Occurrence, renal ischemia (KE1105)>Oxidative Stress (KE1392, KE1115)>Endothelial cell dysfunction (KE1913, KE110)>Vascular remodeling (KE2003)>Increased Mortality (KE351, KE947, KE1929)	Increased Mortality (KE351, KE947, KE1929)	6
>Inhibition, Cyclooxygenase 1 activity (KE1103)>Decreased, Prostaglandin F2alpha concentration, plasma (KE1104)>Occurrence, renal ischemia (KE1105)>Oxidative Stress (KE1392, KE1115)>Endothelial cell dysfunction (KE1913, KE110)>Vascular remodeling (KE2003)>Increased Mortality (KE351, KE947, KE1929)>Decrease, Population growth rate (KE360)	Decrease, Population growth rate (KE360)	7
>Inhibition, Cyclooxygenase 1 activity (KE1103)>Decreased, Prostaglandin F2alpha concentration, plasma (KE1104)>Occurrence, renal ischemia (KE1105)>Oxidative Stress (KE1392, KE1115)>Increased, Myocardial apoptosis (KE1918)>Ventricular remodeling (KE2002)>Increased Mortality (KE351, KE947, KE1929)	Increased Mortality (KE351, KE947, KE1929)	6
>Inhibition, Cyclooxygenase 1 activity (KE1103)>Decreased, Prostaglandin F2alpha concentration, plasma (KE1104)>Occurrence, renal ischemia (KE1105)>Oxidative Stress (KE1392, KE1115)>Increased, Myocardial apoptosis (KE1918)>Ventricular remodeling (KE2002)>Increased Mortality (KE351, KE947, KE1929)>Decrease, Population growth rate (KE360)	Decrease, Population growth rate (KE360)	7
>Inhibition, Cyclooxygenase 1 activity (KE1103)>Decreased, Prostaglandin F2alpha concentration, plasma (KE1104)>Occurrence, renal ischemia (KE1105)>Oxidative Stress (KE1392, KE1115)>Increased, Vascular smooth muscle cell activation (KE1925)>Vascular calcification (KE2000)>Increased Mortality (KE351, KE947, KE1929)	Increased Mortality (KE351, KE947, KE1929)	6
>Inhibition, Cyclooxygenase 1 activity (KE1103)>Decreased, Prostaglandin F2alpha concentration, plasma (KE1104)>Occurrence, renal ischemia (KE1105)>Oxidative Stress (KE1392, KE1115)>Increased, Vascular smooth muscle cell activation (KE1925)>Vascular calcification (KE2000)>Increased Mortality (KE351, KE947, KE1929)>Decrease, Population growth rate (KE360)	Decrease, Population growth rate (KE360)	7
>Inhibition, Cyclooxygenase 1 activity (KE1103)>Decreased, Prostaglandin F2alpha concentration, plasma (KE1104)>Occurrence, renal ischemia (KE1105)>Oxidative Stress (KE1392, KE1115)>Increased, Vascular smooth muscle cell activation (KE1925)>Vascular remodeling (KE2003)>Increased Mortality (KE351, KE947, KE1929)	Increased Mortality (KE351, KE947, KE1929)	6
>Inhibition, Cyclooxygenase 1 activity (KE1103)>Decreased, Prostaglandin F2alpha concentration, plasma (KE1104)>Occurrence, renal ischemia (KE1105)>Oxidative Stress (KE1392, KE1115)>Increased, Vascular smooth muscle cell activation (KE1925)>Vascular remodeling (KE2003)>Increased Mortality (KE351, KE947, KE1929)>Decrease, Population growth rate (KE360)	Decrease, Population growth rate (KE360)	7
>Inhibition, Cyclooxygenase 1 activity (KE1103)>Decreased, Prostaglandin F2alpha concentration, plasma (KE1104)>Occurrence, renal ischemia (KE1105)>Oxidative Stress (KE1392, KE1115)>Increased cellular proliferation and differentiation (KE1500)>Increased, Cardiac fibrosis (KE1924)>Increased Mortality (KE351, KE947, KE1929)	Increased Mortality (KE351, KE947, KE1929)	6
>Inhibition, Cyclooxygenase 1 activity (KE1103)>Decreased, Prostaglandin F2alpha concentration, plasma (KE1104)>Occurrence, renal ischemia (KE1105)>Oxidative Stress (KE1392, KE1115)>Increased cellular proliferation and differentiation (KE1500)>Increased, Cardiac fibrosis (KE1924)>Increased Mortality (KE351, KE947, KE1929)>Decrease, Population growth rate (KE360)	Decrease, Population growth rate (KE360)	7
>Inhibition, ETC complexes of the respiratory chain (KE105)>Mitochondrial dysfunction (KE177, KE40)>Decrease, Cardiac contractility (KE1532)>Decrease, Cardiac ejection fraction (KE1533)>Heart failure (KE1535, KE1964)	Heart failure (KE1535, KE1964)	4
>Inhibition, ETC complexes of the respiratory chain (KE105)>Mitochondrial dysfunction (KE177, KE40)>Decrease, Cardiac contractility (KE1532)>Decrease LV function (KE2215)	Decrease LV function (KE2215)	3
>Inhibition, ETC complexes of the respiratory chain (KE105)>Mitochondrial dysfunction (KE177, KE40)>Oxidative Stress (KE1392, KE1115)>Endothelial cell dysfunction (KE1913, KE110)>Altered, Cardiovascular development/function (KE317)>Increased Mortality (KE351, KE947, KE1929)	Increased Mortality (KE351, KE947, KE1929)	5
>Inhibition, ETC complexes of the respiratory chain (KE105)>Mitochondrial dysfunction (KE177, KE40)>Oxidative Stress (KE1392, KE1115)>Endothelial cell dysfunction (KE1913, KE110)>Altered, Cardiovascular development/function (KE317)>Increased Mortality (KE351, KE947, KE1929)>Decrease, Population growth rate (KE360)	Decrease, Population growth rate (KE360)	6
>Inhibition, ETC complexes of the respiratory chain (KE105)>Mitochondrial dysfunction (KE177, KE40)>Oxidative Stress (KE1392, KE1115)>Endothelial cell dysfunction (KE1913, KE110)>Atherosclerosis (KE1443)>Increased Mortality (KE351, KE947, KE1929)	Increased Mortality (KE351, KE947, KE1929)	5
>Inhibition, ETC complexes of the respiratory chain (KE105)>Mitochondrial dysfunction (KE177, KE40)>Oxidative Stress (KE1392, KE1115)>Endothelial cell dysfunction (KE1913, KE110)>Atherosclerosis (KE1443)>Increased Mortality (KE351, KE947, KE1929)>Decrease, Population growth rate (KE360)	Decrease, Population growth rate (KE360)	6
>Inhibition, ETC complexes of the respiratory chain (KE105)>Mitochondrial dysfunction (KE177, KE40)>Oxidative Stress (KE1392, KE1115)>Endothelial cell dysfunction (KE1913, KE110)>Vascular remodeling (KE2003)>Increased Mortality (KE351, KE947, KE1929)	Increased Mortality (KE351, KE947, KE1929)	5
>Inhibition, ETC complexes of the respiratory chain (KE105)>Mitochondrial dysfunction (KE177, KE40)>Oxidative Stress (KE1392, KE1115)>Endothelial cell dysfunction (KE1913, KE110)>Vascular remodeling (KE2003)>Increased Mortality (KE351, KE947, KE1929)>Decrease, Population growth rate (KE360)	Decrease, Population growth rate (KE360)	6
>Inhibition, ETC complexes of the respiratory chain (KE105)>Mitochondrial dysfunction (KE177, KE40)>Oxidative Stress (KE1392, KE1115)>Increased, Myocardial apoptosis (KE1918)>Ventricular remodeling (KE2002)>Increased Mortality (KE351, KE947, KE1929)	Increased Mortality (KE351, KE947, KE1929)	5
>Inhibition, ETC complexes of the respiratory chain (KE105)>Mitochondrial dysfunction (KE177, KE40)>Oxidative Stress (KE1392, KE1115)>Increased, Myocardial apoptosis (KE1918)>Ventricular remodeling (KE2002)>Increased Mortality (KE351, KE947, KE1929)>Decrease, Population growth rate (KE360)	Decrease, Population growth rate (KE360)	6
>Inhibition, ETC complexes of the respiratory chain (KE105)>Mitochondrial dysfunction (KE177, KE40)>Oxidative Stress (KE1392, KE1115)>Increased, Vascular smooth muscle cell activation (KE1925)>Vascular calcification (KE2000)>Increased Mortality (KE351, KE947, KE1929)	Increased Mortality (KE351, KE947, KE1929)	5
>Inhibition, ETC complexes of the respiratory chain (KE105)>Mitochondrial dysfunction (KE177, KE40)>Oxidative Stress (KE1392, KE1115)>Increased, Vascular smooth muscle cell activation (KE1925)>Vascular calcification (KE2000)>Increased Mortality (KE351, KE947, KE1929)>Decrease, Population growth rate (KE360)	Decrease, Population growth rate (KE360)	6
>Inhibition, ETC complexes of the respiratory chain (KE105)>Mitochondrial dysfunction (KE177, KE40)>Oxidative Stress (KE1392, KE1115)>Increased, Vascular smooth muscle cell activation (KE1925)>Vascular remodeling (KE2003)>Increased Mortality (KE351, KE947, KE1929)	Increased Mortality (KE351, KE947, KE1929)	5
>Inhibition, ETC complexes of the respiratory chain (KE105)>Mitochondrial dysfunction (KE177, KE40)>Oxidative Stress (KE1392, KE1115)>Increased, Vascular smooth muscle cell activation (KE1925)>Vascular remodeling (KE2003)>Increased Mortality (KE351, KE947, KE1929)>Decrease, Population growth rate (KE360)	Decrease, Population growth rate (KE360)	6
>Inhibition, ETC complexes of the respiratory chain (KE105)>Mitochondrial dysfunction (KE177, KE40)>Oxidative Stress (KE1392, KE1115)>Increased cellular proliferation and differentiation (KE1500)>Increased, Cardiac fibrosis (KE1924)>Increased Mortality (KE351, KE947, KE1929)	Increased Mortality (KE351, KE947, KE1929)	5
>Inhibition, ETC complexes of the respiratory chain (KE105)>Mitochondrial dysfunction (KE177, KE40)>Oxidative Stress (KE1392, KE1115)>Increased cellular proliferation and differentiation (KE1500)>Increased, Cardiac fibrosis (KE1924)>Increased Mortality (KE351, KE947, KE1929)>Decrease, Population growth rate (KE360)	Decrease, Population growth rate (KE360)	6
>Inhibition, organic anion transporter 1 (OAT1) (KE877)>Increased, blood uric acid concentration (KE1096)>Occurrence, renal proximal tubular necrosis (KE1097)>Increased, blood potassium concentration (KE1098)>Increased, cardiac arrhythmia (KE699, KE1106)>Increased Mortality (KE351, KE947, KE1929)	Increased Mortality (KE351, KE947, KE1929)	5
>Inhibition, organic anion transporter 1 (OAT1) (KE877)>Increased, blood uric acid concentration (KE1096)>Occurrence, renal proximal tubular necrosis (KE1097)>Increased, blood potassium concentration (KE1098)>Increased, cardiac arrhythmia (KE699, KE1106)>Increased Mortality (KE351, KE947, KE1929)>Decrease, Population growth rate (KE360)	Decrease, Population growth rate (KE360)	6
>Inhibition, organic anion transporter 1 (OAT1) (KE877)>Increased, blood uric acid concentration (KE1096)>Oxidative Stress (KE1392, KE1115)>Cell injury/death (KE55)>Decrease, Cardiac contractility (KE1532)>Decrease, Cardiac ejection fraction (KE1533)>Heart failure (KE1535, KE1964)	Heart failure (KE1535, KE1964)	6
>Inhibition, organic anion transporter 1 (OAT1) (KE877)>Increased, blood uric acid concentration (KE1096)>Oxidative Stress (KE1392, KE1115)>Cell injury/death (KE55)>Decrease, Cardiac contractility (KE1532)>Decrease, Cardiac ejection fraction (KE1533)>Heart failure (KE1535, KE1964)	Heart failure (KE1535, KE1964)	6
>Inhibition, organic anion transporter 1 (OAT1) (KE877)>Increased, blood uric acid concentration (KE1096)>Oxidative Stress (KE1392, KE1115)>Cell injury/death (KE55)>Decrease, Cardiac contractility (KE1532)>Decrease LV function (KE2215)	Decrease LV function (KE2215)	5
>Inhibition, organic anion transporter 1 (OAT1) (KE877)>Increased, blood uric acid concentration (KE1096)>Oxidative Stress (KE1392, KE1115)>Cell injury/death (KE55)>Decrease, Cardiac contractility (KE1532)>Decrease LV function (KE2215)	Decrease LV function (KE2215)	5
>Inhibition, organic anion transporter 1 (OAT1) (KE877)>Increased, blood uric acid concentration (KE1096)>Oxidative Stress (KE1392, KE1115)>Cell injury/death (KE55)>Increase, Cardiac remodelling (KE2084)>Decrease LV function (KE2215)	Decrease LV function (KE2215)	5
>Inhibition, organic anion transporter 1 (OAT1) (KE877)>Increased, blood uric acid concentration (KE1096)>Oxidative Stress (KE1392, KE1115)>Cell injury/death (KE55)>Increase, Cardiac remodelling (KE2084)>Decrease LV function (KE2215)	Decrease LV function (KE2215)	5
>Inhibition, organic anion transporter 1 (OAT1) (KE877)>Increased, blood uric acid concentration (KE1096)>Oxidative Stress (KE1392, KE1115)>Endothelial cell dysfunction (KE1913, KE110)>Altered, Cardiovascular development/function (KE317)>Increased Mortality (KE351, KE947, KE1929)	Increased Mortality (KE351, KE947, KE1929)	5
>Inhibition, organic anion transporter 1 (OAT1) (KE877)>Increased, blood uric acid concentration (KE1096)>Oxidative Stress (KE1392, KE1115)>Endothelial cell dysfunction (KE1913, KE110)>Altered, Cardiovascular development/function (KE317)>Increased Mortality (KE351, KE947, KE1929)	Increased Mortality (KE351, KE947, KE1929)	5
>Inhibition, organic anion transporter 1 (OAT1) (KE877)>Increased, blood uric acid concentration (KE1096)>Oxidative Stress (KE1392, KE1115)>Endothelial cell dysfunction (KE1913, KE110)>Altered, Cardiovascular development/function (KE317)>Increased Mortality (KE351, KE947, KE1929)>Decrease, Population growth rate (KE360)	Decrease, Population growth rate (KE360)	6
>Inhibition, organic anion transporter 1 (OAT1) (KE877)>Increased, blood uric acid concentration (KE1096)>Oxidative Stress (KE1392, KE1115)>Endothelial cell dysfunction (KE1913, KE110)>Altered, Cardiovascular development/function (KE317)>Increased Mortality (KE351, KE947, KE1929)>Decrease, Population growth rate (KE360)	Decrease, Population growth rate (KE360)	6
>Inhibition, organic anion transporter 1 (OAT1) (KE877)>Increased, blood uric acid concentration (KE1096)>Oxidative Stress (KE1392, KE1115)>Endothelial cell dysfunction (KE1913, KE110)>Atherosclerosis (KE1443)>Increased Mortality (KE351, KE947, KE1929)	Increased Mortality (KE351, KE947, KE1929)	5
>Inhibition, organic anion transporter 1 (OAT1) (KE877)>Increased, blood uric acid concentration (KE1096)>Oxidative Stress (KE1392, KE1115)>Endothelial cell dysfunction (KE1913, KE110)>Atherosclerosis (KE1443)>Increased Mortality (KE351, KE947, KE1929)	Increased Mortality (KE351, KE947, KE1929)	5
>Inhibition, organic anion transporter 1 (OAT1) (KE877)>Increased, blood uric acid concentration (KE1096)>Oxidative Stress (KE1392, KE1115)>Endothelial cell dysfunction (KE1913, KE110)>Atherosclerosis (KE1443)>Increased Mortality (KE351, KE947, KE1929)>Decrease, Population growth rate (KE360)	Decrease, Population growth rate (KE360)	6
>Inhibition, organic anion transporter 1 (OAT1) (KE877)>Increased, blood uric acid concentration (KE1096)>Oxidative Stress (KE1392, KE1115)>Endothelial cell dysfunction (KE1913, KE110)>Atherosclerosis (KE1443)>Increased Mortality (KE351, KE947, KE1929)>Decrease, Population growth rate (KE360)	Decrease, Population growth rate (KE360)	6
>Inhibition, organic anion transporter 1 (OAT1) (KE877)>Increased, blood uric acid concentration (KE1096)>Oxidative Stress (KE1392, KE1115)>Endothelial cell dysfunction (KE1913, KE110)>Vascular remodeling (KE2003)>Increased Mortality (KE351, KE947, KE1929)	Increased Mortality (KE351, KE947, KE1929)	5
>Inhibition, organic anion transporter 1 (OAT1) (KE877)>Increased, blood uric acid concentration (KE1096)>Oxidative Stress (KE1392, KE1115)>Endothelial cell dysfunction (KE1913, KE110)>Vascular remodeling (KE2003)>Increased Mortality (KE351, KE947, KE1929)	Increased Mortality (KE351, KE947, KE1929)	5
>Inhibition, organic anion transporter 1 (OAT1) (KE877)>Increased, blood uric acid concentration (KE1096)>Oxidative Stress (KE1392, KE1115)>Endothelial cell dysfunction (KE1913, KE110)>Vascular remodeling (KE2003)>Increased Mortality (KE351, KE947, KE1929)>Decrease, Population growth rate (KE360)	Decrease, Population growth rate (KE360)	6
>Inhibition, organic anion transporter 1 (OAT1) (KE877)>Increased, blood uric acid concentration (KE1096)>Oxidative Stress (KE1392, KE1115)>Endothelial cell dysfunction (KE1913, KE110)>Vascular remodeling (KE2003)>Increased Mortality (KE351, KE947, KE1929)>Decrease, Population growth rate (KE360)	Decrease, Population growth rate (KE360)	6
>Inhibition, organic anion transporter 1 (OAT1) (KE877)>Increased, blood uric acid concentration (KE1096)>Oxidative Stress (KE1392, KE1115)>Increased, Myocardial apoptosis (KE1918)>Ventricular remodeling (KE2002)>Increased Mortality (KE351, KE947, KE1929)	Increased Mortality (KE351, KE947, KE1929)	5
>Inhibition, organic anion transporter 1 (OAT1) (KE877)>Increased, blood uric acid concentration (KE1096)>Oxidative Stress (KE1392, KE1115)>Increased, Myocardial apoptosis (KE1918)>Ventricular remodeling (KE2002)>Increased Mortality (KE351, KE947, KE1929)	Increased Mortality (KE351, KE947, KE1929)	5
>Inhibition, organic anion transporter 1 (OAT1) (KE877)>Increased, blood uric acid concentration (KE1096)>Oxidative Stress (KE1392, KE1115)>Increased, Myocardial apoptosis (KE1918)>Ventricular remodeling (KE2002)>Increased Mortality (KE351, KE947, KE1929)>Decrease, Population growth rate (KE360)	Decrease, Population growth rate (KE360)	6
>Inhibition, organic anion transporter 1 (OAT1) (KE877)>Increased, blood uric acid concentration (KE1096)>Oxidative Stress (KE1392, KE1115)>Increased, Myocardial apoptosis (KE1918)>Ventricular remodeling (KE2002)>Increased Mortality (KE351, KE947, KE1929)>Decrease, Population growth rate (KE360)	Decrease, Population growth rate (KE360)	6
>Inhibition, organic anion transporter 1 (OAT1) (KE877)>Increased, blood uric acid concentration (KE1096)>Oxidative Stress (KE1392, KE1115)>Increased, Vascular smooth muscle cell activation (KE1925)>Vascular calcification (KE2000)>Increased Mortality (KE351, KE947, KE1929)	Increased Mortality (KE351, KE947, KE1929)	5
>Inhibition, organic anion transporter 1 (OAT1) (KE877)>Increased, blood uric acid concentration (KE1096)>Oxidative Stress (KE1392, KE1115)>Increased, Vascular smooth muscle cell activation (KE1925)>Vascular calcification (KE2000)>Increased Mortality (KE351, KE947, KE1929)	Increased Mortality (KE351, KE947, KE1929)	5
>Inhibition, organic anion transporter 1 (OAT1) (KE877)>Increased, blood uric acid concentration (KE1096)>Oxidative Stress (KE1392, KE1115)>Increased, Vascular smooth muscle cell activation (KE1925)>Vascular calcification (KE2000)>Increased Mortality (KE351, KE947, KE1929)>Decrease, Population growth rate (KE360)	Decrease, Population growth rate (KE360)	6
>Inhibition, organic anion transporter 1 (OAT1) (KE877)>Increased, blood uric acid concentration (KE1096)>Oxidative Stress (KE1392, KE1115)>Increased, Vascular smooth muscle cell activation (KE1925)>Vascular calcification (KE2000)>Increased Mortality (KE351, KE947, KE1929)>Decrease, Population growth rate (KE360)	Decrease, Population growth rate (KE360)	6
>Inhibition, organic anion transporter 1 (OAT1) (KE877)>Increased, blood uric acid concentration (KE1096)>Oxidative Stress (KE1392, KE1115)>Increased, Vascular smooth muscle cell activation (KE1925)>Vascular remodeling (KE2003)>Increased Mortality (KE351, KE947, KE1929)	Increased Mortality (KE351, KE947, KE1929)	5
>Inhibition, organic anion transporter 1 (OAT1) (KE877)>Increased, blood uric acid concentration (KE1096)>Oxidative Stress (KE1392, KE1115)>Increased, Vascular smooth muscle cell activation (KE1925)>Vascular remodeling (KE2003)>Increased Mortality (KE351, KE947, KE1929)	Increased Mortality (KE351, KE947, KE1929)	5
>Inhibition, organic anion transporter 1 (OAT1) (KE877)>Increased, blood uric acid concentration (KE1096)>Oxidative Stress (KE1392, KE1115)>Increased, Vascular smooth muscle cell activation (KE1925)>Vascular remodeling (KE2003)>Increased Mortality (KE351, KE947, KE1929)>Decrease, Population growth rate (KE360)	Decrease, Population growth rate (KE360)	6
>Inhibition, organic anion transporter 1 (OAT1) (KE877)>Increased, blood uric acid concentration (KE1096)>Oxidative Stress (KE1392, KE1115)>Increased, Vascular smooth muscle cell activation (KE1925)>Vascular remodeling (KE2003)>Increased Mortality (KE351, KE947, KE1929)>Decrease, Population growth rate (KE360)	Decrease, Population growth rate (KE360)	6
>Inhibition, organic anion transporter 1 (OAT1) (KE877)>Increased, blood uric acid concentration (KE1096)>Oxidative Stress (KE1392, KE1115)>Increased cellular proliferation and differentiation (KE1500)>Increased, Cardiac fibrosis (KE1924)>Increased Mortality (KE351, KE947, KE1929)	Increased Mortality (KE351, KE947, KE1929)	5
>Inhibition, organic anion transporter 1 (OAT1) (KE877)>Increased, blood uric acid concentration (KE1096)>Oxidative Stress (KE1392, KE1115)>Increased cellular proliferation and differentiation (KE1500)>Increased, Cardiac fibrosis (KE1924)>Increased Mortality (KE351, KE947, KE1929)	Increased Mortality (KE351, KE947, KE1929)	5
>Inhibition, organic anion transporter 1 (OAT1) (KE877)>Increased, blood uric acid concentration (KE1096)>Oxidative Stress (KE1392, KE1115)>Increased cellular proliferation and differentiation (KE1500)>Increased, Cardiac fibrosis (KE1924)>Increased Mortality (KE351, KE947, KE1929)>Decrease, Population growth rate (KE360)	Decrease, Population growth rate (KE360)	6
>Inhibition, organic anion transporter 1 (OAT1) (KE877)>Increased, blood uric acid concentration (KE1096)>Oxidative Stress (KE1392, KE1115)>Increased cellular proliferation and differentiation (KE1500)>Increased, Cardiac fibrosis (KE1924)>Increased Mortality (KE351, KE947, KE1929)>Decrease, Population growth rate (KE360)	Decrease, Population growth rate (KE360)	6
>Inhibition, sodium channel (KE584)>Decreased, Sodium conductance 1 (KE585)>Increased, Atrioventricular block and bradycardia (KE444)>Respiratory distress/arrest (KE445)>Hypoxia (KE590)>Increased, amputations (KE591)	Increased, amputations (KE591)	5
>Inhibition, sodium channel (KE584)>Decreased, Sodium conductance 1 (KE585)>Increased, Atrioventricular block and bradycardia (KE444)>Respiratory distress/arrest (KE445)>Increased Mortality (KE351, KE947, KE1929)	Increased Mortality (KE351, KE947, KE1929)	4
>Inhibition, sodium channel (KE584)>Decreased, Sodium conductance 1 (KE585)>Increased, Atrioventricular block and bradycardia (KE444)>Respiratory distress/arrest (KE445)>Increased Mortality (KE351, KE947, KE1929)>Decrease, Population growth rate (KE360)	Decrease, Population growth rate (KE360)	5
