# Supplementary material for: Cardiotoxicity adverse outcome pathway network: towards mechanistic and quantitative modelling
Source: Front Toxicol. 2026 May 18;8:1781536. doi: 10.3389/ftox.2026.1781536 (PMC13224945; doi:10.3389/ftox.2026.1781536)
Supplement: Supplementary file 1 [file Supplementaryfile1.zip › Supplementary_files/network/network.xml]

<?xml version="1.0" encoding="UTF-8"?>
<sbml xmlns="http://www.sbml.org/sbml/level2/version4" xmlns:celldesigner="http://www.sbml.org/2001/ns/celldesigner" level="2" version="4">
<model metaid="CDMT00001">
<annotation>
<celldesigner:extension>
<celldesigner:modelVersion>4.0</celldesigner:modelVersion>
<celldesigner:modelDisplay sizeX="6500" sizeY="6500"/>
<celldesigner:listOfCompartmentAliases/>
<celldesigner:listOfComplexSpeciesAliases/>
<celldesigner:listOfSpeciesAliases>
<celldesigner:speciesAlias id="ign1" species="s_id_ign1">
<celldesigner:activity>inactive</celldesigner:activity>
<celldesigner:bounds x="1290.0" y="3100.0" w="240.0" h="60.0"/>
<celldesigner:font size="12"/>
<celldesigner:view state="usual"/>
<celldesigner:usualView>
<celldesigner:innerPosition x="0.0" y="0.0"/>
<celldesigner:boxSize width="240.0" height="60.0"/>
<celldesigner:singleLine width="1.0"/>
<celldesigner:paint color="fffee391" scheme="Color"/>
</celldesigner:usualView>
<celldesigner:briefView>
<celldesigner:innerPosition x="0.0" y="0.0"/>
<celldesigner:boxSize width="240.0" height="60.0"/>
<celldesigner:singleLine width="1.0"/>
<celldesigner:paint color="fffee391" scheme="Color"/>
</celldesigner:briefView>
<celldesigner:info state="empty" angle="-1.5707963267948966"/>
</celldesigner:speciesAlias>
<celldesigner:speciesAlias id="ign10" species="s_id_ign10">
<celldesigner:activity>inactive</celldesigner:activity>
<celldesigner:bounds x="5428.333333333333" y="2775.0" w="240.0" h="60.0"/>
<celldesigner:font size="12"/>
<celldesigner:view state="usual"/>
<celldesigner:usualView>
<celldesigner:innerPosition x="0.0" y="0.0"/>
<celldesigner:boxSize width="240.0" height="60.0"/>
<celldesigner:singleLine width="1.0"/>
<celldesigner:paint color="ffa1d99d" scheme="Color"/>
</celldesigner:usualView>
<celldesigner:briefView>
<celldesigner:innerPosition x="0.0" y="0.0"/>
<celldesigner:boxSize width="240.0" height="60.0"/>
<celldesigner:singleLine width="1.0"/>
<celldesigner:paint color="ffa1d99d" scheme="Color"/>
</celldesigner:briefView>
<celldesigner:info state="empty" angle="-1.5707963267948966"/>
</celldesigner:speciesAlias>
<celldesigner:speciesAlias id="ign11" species="s_id_ign11">
<celldesigner:activity>inactive</celldesigner:activity>
<celldesigner:bounds x="3580.0" y="3140.0" w="240.0" h="60.0"/>
<celldesigner:font size="12"/>
<celldesigner:view state="usual"/>
<celldesigner:usualView>
<celldesigner:innerPosition x="0.0" y="0.0"/>
<celldesigner:boxSize width="240.0" height="60.0"/>
<celldesigner:singleLine width="1.0"/>
<celldesigner:paint color="fffee391" scheme="Color"/>
</celldesigner:usualView>
<celldesigner:briefView>
<celldesigner:innerPosition x="0.0" y="0.0"/>
<celldesigner:boxSize width="240.0" height="60.0"/>
<celldesigner:singleLine width="1.0"/>
<celldesigner:paint color="fffee391" scheme="Color"/>
</celldesigner:briefView>
<celldesigner:info state="empty" angle="-1.5707963267948966"/>
</celldesigner:speciesAlias>
<celldesigner:speciesAlias id="ign12" species="s_id_ign12">
<celldesigner:activity>inactive</celldesigner:activity>
<celldesigner:bounds x="1030.0" y="3440.0" w="240.0" h="60.0"/>
<celldesigner:font size="12"/>
<celldesigner:view state="usual"/>
<celldesigner:usualView>
<celldesigner:innerPosition x="0.0" y="0.0"/>
<celldesigner:boxSize width="240.0" height="60.0"/>
<celldesigner:singleLine width="1.0"/>
<celldesigner:paint color="fffee391" scheme="Color"/>
</celldesigner:usualView>
<celldesigner:briefView>
<celldesigner:innerPosition x="0.0" y="0.0"/>
<celldesigner:boxSize width="240.0" height="60.0"/>
<celldesigner:singleLine width="1.0"/>
<celldesigner:paint color="fffee391" scheme="Color"/>
</celldesigner:briefView>
<celldesigner:info state="empty" angle="-1.5707963267948966"/>
</celldesigner:speciesAlias>
<celldesigner:speciesAlias id="ign13" species="s_id_ign13">
<celldesigner:activity>inactive</celldesigner:activity>
<celldesigner:bounds x="4956.666666666666" y="3294.0" w="240.0" h="60.0"/>
<celldesigner:font size="12"/>
<celldesigner:view state="usual"/>
<celldesigner:usualView>
<celldesigner:innerPosition x="0.0" y="0.0"/>
<celldesigner:boxSize width="240.0" height="60.0"/>
<celldesigner:singleLine width="1.0"/>
<celldesigner:paint color="fffee391" scheme="Color"/>
</celldesigner:usualView>
<celldesigner:briefView>
<celldesigner:innerPosition x="0.0" y="0.0"/>
<celldesigner:boxSize width="240.0" height="60.0"/>
<celldesigner:singleLine width="1.0"/>
<celldesigner:paint color="fffee391" scheme="Color"/>
</celldesigner:briefView>
<celldesigner:info state="empty" angle="-1.5707963267948966"/>
</celldesigner:speciesAlias>
<celldesigner:speciesAlias id="ign14" species="s_id_ign14">
<celldesigner:activity>inactive</celldesigner:activity>
<celldesigner:bounds x="5228.333333333333" y="3852.0" w="240.0" h="60.0"/>
<celldesigner:font size="12"/>
<celldesigner:view state="usual"/>
<celldesigner:usualView>
<celldesigner:innerPosition x="0.0" y="0.0"/>
<celldesigner:boxSize width="240.0" height="60.0"/>
<celldesigner:singleLine width="1.0"/>
<celldesigner:paint color="ffff9292" scheme="Color"/>
</celldesigner:usualView>
<celldesigner:briefView>
<celldesigner:innerPosition x="0.0" y="0.0"/>
<celldesigner:boxSize width="240.0" height="60.0"/>
<celldesigner:singleLine width="1.0"/>
<celldesigner:paint color="ffff9292" scheme="Color"/>
</celldesigner:briefView>
<celldesigner:info state="empty" angle="-1.5707963267948966"/>
</celldesigner:speciesAlias>
<celldesigner:speciesAlias id="ign15" species="s_id_ign15">
<celldesigner:activity>inactive</celldesigner:activity>
<celldesigner:bounds x="5288.333333333333" y="3112.0" w="240.0" h="60.0"/>
<celldesigner:font size="12"/>
<celldesigner:view state="usual"/>
<celldesigner:usualView>
<celldesigner:innerPosition x="0.0" y="0.0"/>
<celldesigner:boxSize width="240.0" height="60.0"/>
<celldesigner:singleLine width="1.0"/>
<celldesigner:paint color="fffee391" scheme="Color"/>
</celldesigner:usualView>
<celldesigner:briefView>
<celldesigner:innerPosition x="0.0" y="0.0"/>
<celldesigner:boxSize width="240.0" height="60.0"/>
<celldesigner:singleLine width="1.0"/>
<celldesigner:paint color="fffee391" scheme="Color"/>
</celldesigner:briefView>
<celldesigner:info state="empty" angle="-1.5707963267948966"/>
</celldesigner:speciesAlias>
<celldesigner:speciesAlias id="ign16" species="s_id_ign16">
<celldesigner:activity>inactive</celldesigner:activity>
<celldesigner:bounds x="5428.333333333333" y="2932.0" w="240.0" h="60.0"/>
<celldesigner:font size="12"/>
<celldesigner:view state="usual"/>
<celldesigner:usualView>
<celldesigner:innerPosition x="0.0" y="0.0"/>
<celldesigner:boxSize width="240.0" height="60.0"/>
<celldesigner:singleLine width="1.0"/>
<celldesigner:paint color="fffee391" scheme="Color"/>
</celldesigner:usualView>
<celldesigner:briefView>
<celldesigner:innerPosition x="0.0" y="0.0"/>
<celldesigner:boxSize width="240.0" height="60.0"/>
<celldesigner:singleLine width="1.0"/>
<celldesigner:paint color="fffee391" scheme="Color"/>
</celldesigner:briefView>
<celldesigner:info state="empty" angle="-1.5707963267948966"/>
</celldesigner:speciesAlias>
<celldesigner:speciesAlias id="ign17" species="s_id_ign17">
<celldesigner:activity>inactive</celldesigner:activity>
<celldesigner:bounds x="5228.333333333333" y="3488.0" w="240.0" h="60.0"/>
<celldesigner:font size="12"/>
<celldesigner:view state="usual"/>
<celldesigner:usualView>
<celldesigner:innerPosition x="0.0" y="0.0"/>
<celldesigner:boxSize width="240.0" height="60.0"/>
<celldesigner:singleLine width="1.0"/>
<celldesigner:paint color="fffee391" scheme="Color"/>
</celldesigner:usualView>
<celldesigner:briefView>
<celldesigner:innerPosition x="0.0" y="0.0"/>
<celldesigner:boxSize width="240.0" height="60.0"/>
<celldesigner:singleLine width="1.0"/>
<celldesigner:paint color="fffee391" scheme="Color"/>
</celldesigner:briefView>
<celldesigner:info state="empty" angle="-1.5707963267948966"/>
</celldesigner:speciesAlias>
<celldesigner:speciesAlias id="ign18" species="s_id_ign18">
<celldesigner:activity>inactive</celldesigner:activity>
<celldesigner:bounds x="5548.333333333333" y="3662.0" w="240.0" h="60.0"/>
<celldesigner:font size="12"/>
<celldesigner:view state="usual"/>
<celldesigner:usualView>
<celldesigner:innerPosition x="0.0" y="0.0"/>
<celldesigner:boxSize width="240.0" height="60.0"/>
<celldesigner:singleLine width="1.0"/>
<celldesigner:paint color="fffee391" scheme="Color"/>
</celldesigner:usualView>
<celldesigner:briefView>
<celldesigner:innerPosition x="0.0" y="0.0"/>
<celldesigner:boxSize width="240.0" height="60.0"/>
<celldesigner:singleLine width="1.0"/>
<celldesigner:paint color="fffee391" scheme="Color"/>
</celldesigner:briefView>
<celldesigner:info state="empty" angle="-1.5707963267948966"/>
</celldesigner:speciesAlias>
<celldesigner:speciesAlias id="ign19" species="s_id_ign19">
<celldesigner:activity>inactive</celldesigner:activity>
<celldesigner:bounds x="2220.0" y="4660.0" w="240.0" h="60.0"/>
<celldesigner:font size="12"/>
<celldesigner:view state="usual"/>
<celldesigner:usualView>
<celldesigner:innerPosition x="0.0" y="0.0"/>
<celldesigner:boxSize width="240.0" height="60.0"/>
<celldesigner:singleLine width="1.0"/>
<celldesigner:paint color="ffff9292" scheme="Color"/>
</celldesigner:usualView>
<celldesigner:briefView>
<celldesigner:innerPosition x="0.0" y="0.0"/>
<celldesigner:boxSize width="240.0" height="60.0"/>
<celldesigner:singleLine width="1.0"/>
<celldesigner:paint color="ffff9292" scheme="Color"/>
</celldesigner:briefView>
<celldesigner:info state="empty" angle="-1.5707963267948966"/>
</celldesigner:speciesAlias>
<celldesigner:speciesAlias id="ign2" species="s_id_ign2">
<celldesigner:activity>inactive</celldesigner:activity>
<celldesigner:bounds x="1170.0" y="2920.0" w="240.0" h="60.0"/>
<celldesigner:font size="12"/>
<celldesigner:view state="usual"/>
<celldesigner:usualView>
<celldesigner:innerPosition x="0.0" y="0.0"/>
<celldesigner:boxSize width="240.0" height="60.0"/>
<celldesigner:singleLine width="1.0"/>
<celldesigner:paint color="ffa1d99d" scheme="Color"/>
</celldesigner:usualView>
<celldesigner:briefView>
<celldesigner:innerPosition x="0.0" y="0.0"/>
<celldesigner:boxSize width="240.0" height="60.0"/>
<celldesigner:singleLine width="1.0"/>
<celldesigner:paint color="ffa1d99d" scheme="Color"/>
</celldesigner:briefView>
<celldesigner:info state="empty" angle="-1.5707963267948966"/>
</celldesigner:speciesAlias>
<celldesigner:speciesAlias id="ign20" species="s_id_ign20">
<celldesigner:activity>inactive</celldesigner:activity>
<celldesigner:bounds x="1990.0" y="3260.0" w="240.0" h="60.0"/>
<celldesigner:font size="12"/>
<celldesigner:view state="usual"/>
<celldesigner:usualView>
<celldesigner:innerPosition x="0.0" y="0.0"/>
<celldesigner:boxSize width="240.0" height="60.0"/>
<celldesigner:singleLine width="1.0"/>
<celldesigner:paint color="fffee391" scheme="Color"/>
</celldesigner:usualView>
<celldesigner:briefView>
<celldesigner:innerPosition x="0.0" y="0.0"/>
<celldesigner:boxSize width="240.0" height="60.0"/>
<celldesigner:singleLine width="1.0"/>
<celldesigner:paint color="fffee391" scheme="Color"/>
</celldesigner:briefView>
<celldesigner:info state="empty" angle="-1.5707963267948966"/>
</celldesigner:speciesAlias>
<celldesigner:speciesAlias id="ign21" species="s_id_ign21">
<celldesigner:activity>inactive</celldesigner:activity>
<celldesigner:bounds x="4670.0" y="1830.0" w="240.0" h="60.0"/>
<celldesigner:font size="12"/>
<celldesigner:view state="usual"/>
<celldesigner:usualView>
<celldesigner:innerPosition x="0.0" y="0.0"/>
<celldesigner:boxSize width="240.0" height="60.0"/>
<celldesigner:singleLine width="1.0"/>
<celldesigner:paint color="fffee391" scheme="Color"/>
</celldesigner:usualView>
<celldesigner:briefView>
<celldesigner:innerPosition x="0.0" y="0.0"/>
<celldesigner:boxSize width="240.0" height="60.0"/>
<celldesigner:singleLine width="1.0"/>
<celldesigner:paint color="fffee391" scheme="Color"/>
</celldesigner:briefView>
<celldesigner:info state="empty" angle="-1.5707963267948966"/>
</celldesigner:speciesAlias>
<celldesigner:speciesAlias id="ign22" species="s_id_ign22">
<celldesigner:activity>inactive</celldesigner:activity>
<celldesigner:bounds x="1600.0" y="3260.0" w="240.0" h="60.0"/>
<celldesigner:font size="12"/>
<celldesigner:view state="usual"/>
<celldesigner:usualView>
<celldesigner:innerPosition x="0.0" y="0.0"/>
<celldesigner:boxSize width="240.0" height="60.0"/>
<celldesigner:singleLine width="1.0"/>
<celldesigner:paint color="fffee391" scheme="Color"/>
</celldesigner:usualView>
<celldesigner:briefView>
<celldesigner:innerPosition x="0.0" y="0.0"/>
<celldesigner:boxSize width="240.0" height="60.0"/>
<celldesigner:singleLine width="1.0"/>
<celldesigner:paint color="fffee391" scheme="Color"/>
</celldesigner:briefView>
<celldesigner:info state="empty" angle="-1.5707963267948966"/>
</celldesigner:speciesAlias>
<celldesigner:speciesAlias id="ign23" species="s_id_ign23">
<celldesigner:activity>inactive</celldesigner:activity>
<celldesigner:bounds x="2380.0" y="2908.0" w="240.0" h="60.0"/>
<celldesigner:font size="12"/>
<celldesigner:view state="usual"/>
<celldesigner:usualView>
<celldesigner:innerPosition x="0.0" y="0.0"/>
<celldesigner:boxSize width="240.0" height="60.0"/>
<celldesigner:singleLine width="1.0"/>
<celldesigner:paint color="fffee391" scheme="Color"/>
</celldesigner:usualView>
<celldesigner:briefView>
<celldesigner:innerPosition x="0.0" y="0.0"/>
<celldesigner:boxSize width="240.0" height="60.0"/>
<celldesigner:singleLine width="1.0"/>
<celldesigner:paint color="fffee391" scheme="Color"/>
</celldesigner:briefView>
<celldesigner:info state="empty" angle="-1.5707963267948966"/>
</celldesigner:speciesAlias>
<celldesigner:speciesAlias id="ign24" species="s_id_ign24">
<celldesigner:activity>inactive</celldesigner:activity>
<celldesigner:bounds x="5568.333333333333" y="3112.0" w="240.0" h="60.0"/>
<celldesigner:font size="12"/>
<celldesigner:view state="usual"/>
<celldesigner:usualView>
<celldesigner:innerPosition x="0.0" y="0.0"/>
<celldesigner:boxSize width="240.0" height="60.0"/>
<celldesigner:singleLine width="1.0"/>
<celldesigner:paint color="fffee391" scheme="Color"/>
</celldesigner:usualView>
<celldesigner:briefView>
<celldesigner:innerPosition x="0.0" y="0.0"/>
<celldesigner:boxSize width="240.0" height="60.0"/>
<celldesigner:singleLine width="1.0"/>
<celldesigner:paint color="fffee391" scheme="Color"/>
</celldesigner:briefView>
<celldesigner:info state="empty" angle="-1.5707963267948966"/>
</celldesigner:speciesAlias>
<celldesigner:speciesAlias id="ign25" species="s_id_ign25">
<celldesigner:activity>inactive</celldesigner:activity>
<celldesigner:bounds x="5568.333333333333" y="3292.0" w="240.0" h="60.0"/>
<celldesigner:font size="12"/>
<celldesigner:view state="usual"/>
<celldesigner:usualView>
<celldesigner:innerPosition x="0.0" y="0.0"/>
<celldesigner:boxSize width="240.0" height="60.0"/>
<celldesigner:singleLine width="1.0"/>
<celldesigner:paint color="fffee391" scheme="Color"/>
</celldesigner:usualView>
<celldesigner:briefView>
<celldesigner:innerPosition x="0.0" y="0.0"/>
<celldesigner:boxSize width="240.0" height="60.0"/>
<celldesigner:singleLine width="1.0"/>
<celldesigner:paint color="fffee391" scheme="Color"/>
</celldesigner:briefView>
<celldesigner:info state="empty" angle="-1.5707963267948966"/>
</celldesigner:speciesAlias>
<celldesigner:speciesAlias id="ign26" species="s_id_ign26">
<celldesigner:activity>inactive</celldesigner:activity>
<celldesigner:bounds x="2790.0" y="2180.0" w="240.0" h="60.0"/>
<celldesigner:font size="12"/>
<celldesigner:view state="usual"/>
<celldesigner:usualView>
<celldesigner:innerPosition x="0.0" y="0.0"/>
<celldesigner:boxSize width="240.0" height="60.0"/>
<celldesigner:singleLine width="1.0"/>
<celldesigner:paint color="fffee391" scheme="Color"/>
</celldesigner:usualView>
<celldesigner:briefView>
<celldesigner:innerPosition x="0.0" y="0.0"/>
<celldesigner:boxSize width="240.0" height="60.0"/>
<celldesigner:singleLine width="1.0"/>
<celldesigner:paint color="fffee391" scheme="Color"/>
</celldesigner:briefView>
<celldesigner:info state="empty" angle="-1.5707963267948966"/>
</celldesigner:speciesAlias>
<celldesigner:speciesAlias id="ign27" species="s_id_ign27">
<celldesigner:activity>inactive</celldesigner:activity>
<celldesigner:bounds x="5690.0" y="3850.0" w="240.0" h="60.0"/>
<celldesigner:font size="12"/>
<celldesigner:view state="usual"/>
<celldesigner:usualView>
<celldesigner:innerPosition x="0.0" y="0.0"/>
<celldesigner:boxSize width="240.0" height="60.0"/>
<celldesigner:singleLine width="1.0"/>
<celldesigner:paint color="ffff9292" scheme="Color"/>
</celldesigner:usualView>
<celldesigner:briefView>
<celldesigner:innerPosition x="0.0" y="0.0"/>
<celldesigner:boxSize width="240.0" height="60.0"/>
<celldesigner:singleLine width="1.0"/>
<celldesigner:paint color="ffff9292" scheme="Color"/>
</celldesigner:briefView>
<celldesigner:info state="empty" angle="-1.5707963267948966"/>
</celldesigner:speciesAlias>
<celldesigner:speciesAlias id="ign28" species="s_id_ign28">
<celldesigner:activity>inactive</celldesigner:activity>
<celldesigner:bounds x="5848.333333333333" y="2932.0" w="240.0" h="60.0"/>
<celldesigner:font size="12"/>
<celldesigner:view state="usual"/>
<celldesigner:usualView>
<celldesigner:innerPosition x="0.0" y="0.0"/>
<celldesigner:boxSize width="240.0" height="60.0"/>
<celldesigner:singleLine width="1.0"/>
<celldesigner:paint color="ffa1d99d" scheme="Color"/>
</celldesigner:usualView>
<celldesigner:briefView>
<celldesigner:innerPosition x="0.0" y="0.0"/>
<celldesigner:boxSize width="240.0" height="60.0"/>
<celldesigner:singleLine width="1.0"/>
<celldesigner:paint color="ffa1d99d" scheme="Color"/>
</celldesigner:briefView>
<celldesigner:info state="empty" angle="-1.5707963267948966"/>
</celldesigner:speciesAlias>
<celldesigner:speciesAlias id="ign29" species="s_id_ign29">
<celldesigner:activity>inactive</celldesigner:activity>
<celldesigner:bounds x="741.0" y="4403.0" w="240.0" h="60.0"/>
<celldesigner:font size="12"/>
<celldesigner:view state="usual"/>
<celldesigner:usualView>
<celldesigner:innerPosition x="0.0" y="0.0"/>
<celldesigner:boxSize width="240.0" height="60.0"/>
<celldesigner:singleLine width="1.0"/>
<celldesigner:paint color="fffee391" scheme="Color"/>
</celldesigner:usualView>
<celldesigner:briefView>
<celldesigner:innerPosition x="0.0" y="0.0"/>
<celldesigner:boxSize width="240.0" height="60.0"/>
<celldesigner:singleLine width="1.0"/>
<celldesigner:paint color="fffee391" scheme="Color"/>
</celldesigner:briefView>
<celldesigner:info state="empty" angle="-1.5707963267948966"/>
</celldesigner:speciesAlias>
<celldesigner:speciesAlias id="ign3" species="s_id_ign3">
<celldesigner:activity>inactive</celldesigner:activity>
<celldesigner:bounds x="1910.0" y="2770.0" w="240.0" h="60.0"/>
<celldesigner:font size="12"/>
<celldesigner:view state="usual"/>
<celldesigner:usualView>
<celldesigner:innerPosition x="0.0" y="0.0"/>
<celldesigner:boxSize width="240.0" height="60.0"/>
<celldesigner:singleLine width="1.0"/>
<celldesigner:paint color="ffa1d99d" scheme="Color"/>
</celldesigner:usualView>
<celldesigner:briefView>
<celldesigner:innerPosition x="0.0" y="0.0"/>
<celldesigner:boxSize width="240.0" height="60.0"/>
<celldesigner:singleLine width="1.0"/>
<celldesigner:paint color="ffa1d99d" scheme="Color"/>
</celldesigner:briefView>
<celldesigner:info state="empty" angle="-1.5707963267948966"/>
</celldesigner:speciesAlias>
<celldesigner:speciesAlias id="ign30" species="s_id_ign30">
<celldesigner:activity>inactive</celldesigner:activity>
<celldesigner:bounds x="2800.0" y="3070.0" w="240.0" h="60.0"/>
<celldesigner:font size="12"/>
<celldesigner:view state="usual"/>
<celldesigner:usualView>
<celldesigner:innerPosition x="0.0" y="0.0"/>
<celldesigner:boxSize width="240.0" height="60.0"/>
<celldesigner:singleLine width="1.0"/>
<celldesigner:paint color="ffa1d99d" scheme="Color"/>
</celldesigner:usualView>
<celldesigner:briefView>
<celldesigner:innerPosition x="0.0" y="0.0"/>
<celldesigner:boxSize width="240.0" height="60.0"/>
<celldesigner:singleLine width="1.0"/>
<celldesigner:paint color="ffa1d99d" scheme="Color"/>
</celldesigner:briefView>
<celldesigner:info state="empty" angle="-1.5707963267948966"/>
</celldesigner:speciesAlias>
<celldesigner:speciesAlias id="ign31" species="s_id_ign31">
<celldesigner:activity>inactive</celldesigner:activity>
<celldesigner:bounds x="4956.666666666666" y="3484.0" w="240.0" h="60.0"/>
<celldesigner:font size="12"/>
<celldesigner:view state="usual"/>
<celldesigner:usualView>
<celldesigner:innerPosition x="0.0" y="0.0"/>
<celldesigner:boxSize width="240.0" height="60.0"/>
<celldesigner:singleLine width="1.0"/>
<celldesigner:paint color="fffee391" scheme="Color"/>
</celldesigner:usualView>
<celldesigner:briefView>
<celldesigner:innerPosition x="0.0" y="0.0"/>
<celldesigner:boxSize width="240.0" height="60.0"/>
<celldesigner:singleLine width="1.0"/>
<celldesigner:paint color="fffee391" scheme="Color"/>
</celldesigner:briefView>
<celldesigner:info state="empty" angle="-1.5707963267948966"/>
</celldesigner:speciesAlias>
<celldesigner:speciesAlias id="ign32" species="s_id_ign32">
<celldesigner:activity>inactive</celldesigner:activity>
<celldesigner:bounds x="2380.0" y="3090.0" w="240.0" h="60.0"/>
<celldesigner:font size="12"/>
<celldesigner:view state="usual"/>
<celldesigner:usualView>
<celldesigner:innerPosition x="0.0" y="0.0"/>
<celldesigner:boxSize width="240.0" height="60.0"/>
<celldesigner:singleLine width="1.0"/>
<celldesigner:paint color="fffee391" scheme="Color"/>
</celldesigner:usualView>
<celldesigner:briefView>
<celldesigner:innerPosition x="0.0" y="0.0"/>
<celldesigner:boxSize width="240.0" height="60.0"/>
<celldesigner:singleLine width="1.0"/>
<celldesigner:paint color="fffee391" scheme="Color"/>
</celldesigner:briefView>
<celldesigner:info state="empty" angle="-1.5707963267948966"/>
</celldesigner:speciesAlias>
<celldesigner:speciesAlias id="ign33" species="s_id_ign33">
<celldesigner:activity>inactive</celldesigner:activity>
<celldesigner:bounds x="2110.0" y="3090.0" w="240.0" h="60.0"/>
<celldesigner:font size="12"/>
<celldesigner:view state="usual"/>
<celldesigner:usualView>
<celldesigner:innerPosition x="0.0" y="0.0"/>
<celldesigner:boxSize width="240.0" height="60.0"/>
<celldesigner:singleLine width="1.0"/>
<celldesigner:paint color="fffee391" scheme="Color"/>
</celldesigner:usualView>
<celldesigner:briefView>
<celldesigner:innerPosition x="0.0" y="0.0"/>
<celldesigner:boxSize width="240.0" height="60.0"/>
<celldesigner:singleLine width="1.0"/>
<celldesigner:paint color="fffee391" scheme="Color"/>
</celldesigner:briefView>
<celldesigner:info state="empty" angle="-1.5707963267948966"/>
</celldesigner:speciesAlias>
<celldesigner:speciesAlias id="ign34" species="s_id_ign34">
<celldesigner:activity>inactive</celldesigner:activity>
<celldesigner:bounds x="4678.333333333333" y="3382.0" w="240.0" h="60.0"/>
<celldesigner:font size="12"/>
<celldesigner:view state="usual"/>
<celldesigner:usualView>
<celldesigner:innerPosition x="0.0" y="0.0"/>
<celldesigner:boxSize width="240.0" height="60.0"/>
<celldesigner:singleLine width="1.0"/>
<celldesigner:paint color="fffee391" scheme="Color"/>
</celldesigner:usualView>
<celldesigner:briefView>
<celldesigner:innerPosition x="0.0" y="0.0"/>
<celldesigner:boxSize width="240.0" height="60.0"/>
<celldesigner:singleLine width="1.0"/>
<celldesigner:paint color="fffee391" scheme="Color"/>
</celldesigner:briefView>
<celldesigner:info state="empty" angle="-1.5707963267948966"/>
</celldesigner:speciesAlias>
<celldesigner:speciesAlias id="ign35" species="s_id_ign35">
<celldesigner:activity>inactive</celldesigner:activity>
<celldesigner:bounds x="1290.0" y="3260.0" w="240.0" h="60.0"/>
<celldesigner:font size="12"/>
<celldesigner:view state="usual"/>
<celldesigner:usualView>
<celldesigner:innerPosition x="0.0" y="0.0"/>
<celldesigner:boxSize width="240.0" height="60.0"/>
<celldesigner:singleLine width="1.0"/>
<celldesigner:paint color="fffee391" scheme="Color"/>
</celldesigner:usualView>
<celldesigner:briefView>
<celldesigner:innerPosition x="0.0" y="0.0"/>
<celldesigner:boxSize width="240.0" height="60.0"/>
<celldesigner:singleLine width="1.0"/>
<celldesigner:paint color="fffee391" scheme="Color"/>
</celldesigner:briefView>
<celldesigner:info state="empty" angle="-1.5707963267948966"/>
</celldesigner:speciesAlias>
<celldesigner:speciesAlias id="ign36" species="s_id_ign36">
<celldesigner:activity>inactive</celldesigner:activity>
<celldesigner:bounds x="2220.0" y="4440.0" w="240.0" h="60.0"/>
<celldesigner:font size="12"/>
<celldesigner:view state="usual"/>
<celldesigner:usualView>
<celldesigner:innerPosition x="0.0" y="0.0"/>
<celldesigner:boxSize width="240.0" height="60.0"/>
<celldesigner:singleLine width="1.0"/>
<celldesigner:paint color="ffff9292" scheme="Color"/>
</celldesigner:usualView>
<celldesigner:briefView>
<celldesigner:innerPosition x="0.0" y="0.0"/>
<celldesigner:boxSize width="240.0" height="60.0"/>
<celldesigner:singleLine width="1.0"/>
<celldesigner:paint color="ffff9292" scheme="Color"/>
</celldesigner:briefView>
<celldesigner:info state="empty" angle="-1.5707963267948966"/>
</celldesigner:speciesAlias>
<celldesigner:speciesAlias id="ign37" species="s_id_ign37">
<celldesigner:activity>inactive</celldesigner:activity>
<celldesigner:bounds x="1510.0" y="4403.0" w="240.0" h="60.0"/>
<celldesigner:font size="12"/>
<celldesigner:view state="usual"/>
<celldesigner:usualView>
<celldesigner:innerPosition x="0.0" y="0.0"/>
<celldesigner:boxSize width="240.0" height="60.0"/>
<celldesigner:singleLine width="1.0"/>
<celldesigner:paint color="ffff9292" scheme="Color"/>
</celldesigner:usualView>
<celldesigner:briefView>
<celldesigner:innerPosition x="0.0" y="0.0"/>
<celldesigner:boxSize width="240.0" height="60.0"/>
<celldesigner:singleLine width="1.0"/>
<celldesigner:paint color="ffff9292" scheme="Color"/>
</celldesigner:briefView>
<celldesigner:info state="empty" angle="-1.5707963267948966"/>
</celldesigner:speciesAlias>
<celldesigner:speciesAlias id="ign38" species="s_id_ign38">
<celldesigner:activity>inactive</celldesigner:activity>
<celldesigner:bounds x="1600.0" y="3440.0" w="240.0" h="60.0"/>
<celldesigner:font size="12"/>
<celldesigner:view state="usual"/>
<celldesigner:usualView>
<celldesigner:innerPosition x="0.0" y="0.0"/>
<celldesigner:boxSize width="240.0" height="60.0"/>
<celldesigner:singleLine width="1.0"/>
<celldesigner:paint color="fffee391" scheme="Color"/>
</celldesigner:usualView>
<celldesigner:briefView>
<celldesigner:innerPosition x="0.0" y="0.0"/>
<celldesigner:boxSize width="240.0" height="60.0"/>
<celldesigner:singleLine width="1.0"/>
<celldesigner:paint color="fffee391" scheme="Color"/>
</celldesigner:briefView>
<celldesigner:info state="empty" angle="-1.5707963267948966"/>
</celldesigner:speciesAlias>
<celldesigner:speciesAlias id="ign39" species="s_id_ign39">
<celldesigner:activity>inactive</celldesigner:activity>
<celldesigner:bounds x="4020.0" y="1830.0" w="240.0" h="60.0"/>
<celldesigner:font size="12"/>
<celldesigner:view state="usual"/>
<celldesigner:usualView>
<celldesigner:innerPosition x="0.0" y="0.0"/>
<celldesigner:boxSize width="240.0" height="60.0"/>
<celldesigner:singleLine width="1.0"/>
<celldesigner:paint color="fffee391" scheme="Color"/>
</celldesigner:usualView>
<celldesigner:briefView>
<celldesigner:innerPosition x="0.0" y="0.0"/>
<celldesigner:boxSize width="240.0" height="60.0"/>
<celldesigner:singleLine width="1.0"/>
<celldesigner:paint color="fffee391" scheme="Color"/>
</celldesigner:briefView>
<celldesigner:info state="empty" angle="-1.5707963267948966"/>
</celldesigner:speciesAlias>
<celldesigner:speciesAlias id="ign4" species="s_id_ign4">
<celldesigner:activity>inactive</celldesigner:activity>
<celldesigner:bounds x="1498.0" y="2620.0" w="240.0" h="60.0"/>
<celldesigner:font size="12"/>
<celldesigner:view state="usual"/>
<celldesigner:usualView>
<celldesigner:innerPosition x="0.0" y="0.0"/>
<celldesigner:boxSize width="240.0" height="60.0"/>
<celldesigner:singleLine width="1.0"/>
<celldesigner:paint color="ffa1d99d" scheme="Color"/>
</celldesigner:usualView>
<celldesigner:briefView>
<celldesigner:innerPosition x="0.0" y="0.0"/>
<celldesigner:boxSize width="240.0" height="60.0"/>
<celldesigner:singleLine width="1.0"/>
<celldesigner:paint color="ffa1d99d" scheme="Color"/>
</celldesigner:briefView>
<celldesigner:info state="empty" angle="-1.5707963267948966"/>
</celldesigner:speciesAlias>
<celldesigner:speciesAlias id="ign40" species="s_id_ign40">
<celldesigner:activity>inactive</celldesigner:activity>
<celldesigner:bounds x="4330.0" y="1830.0" w="240.0" h="60.0"/>
<celldesigner:font size="12"/>
<celldesigner:view state="usual"/>
<celldesigner:usualView>
<celldesigner:innerPosition x="0.0" y="0.0"/>
<celldesigner:boxSize width="240.0" height="60.0"/>
<celldesigner:singleLine width="1.0"/>
<celldesigner:paint color="fffee391" scheme="Color"/>
</celldesigner:usualView>
<celldesigner:briefView>
<celldesigner:innerPosition x="0.0" y="0.0"/>
<celldesigner:boxSize width="240.0" height="60.0"/>
<celldesigner:singleLine width="1.0"/>
<celldesigner:paint color="fffee391" scheme="Color"/>
</celldesigner:briefView>
<celldesigner:info state="empty" angle="-1.5707963267948966"/>
</celldesigner:speciesAlias>
<celldesigner:speciesAlias id="ign42" species="s_id_ign42">
<celldesigner:activity>inactive</celldesigner:activity>
<celldesigner:bounds x="4678.333333333333" y="3532.0" w="240.0" h="60.0"/>
<celldesigner:font size="12"/>
<celldesigner:view state="usual"/>
<celldesigner:usualView>
<celldesigner:innerPosition x="0.0" y="0.0"/>
<celldesigner:boxSize width="240.0" height="60.0"/>
<celldesigner:singleLine width="1.0"/>
<celldesigner:paint color="fffee391" scheme="Color"/>
</celldesigner:usualView>
<celldesigner:briefView>
<celldesigner:innerPosition x="0.0" y="0.0"/>
<celldesigner:boxSize width="240.0" height="60.0"/>
<celldesigner:singleLine width="1.0"/>
<celldesigner:paint color="fffee391" scheme="Color"/>
</celldesigner:briefView>
<celldesigner:info state="empty" angle="-1.5707963267948966"/>
</celldesigner:speciesAlias>
<celldesigner:speciesAlias id="ign43" species="s_id_ign43">
<celldesigner:activity>inactive</celldesigner:activity>
<celldesigner:bounds x="4378.333333333333" y="3462.0" w="240.0" h="60.0"/>
<celldesigner:font size="12"/>
<celldesigner:view state="usual"/>
<celldesigner:usualView>
<celldesigner:innerPosition x="0.0" y="0.0"/>
<celldesigner:boxSize width="240.0" height="60.0"/>
<celldesigner:singleLine width="1.0"/>
<celldesigner:paint color="fffee391" scheme="Color"/>
</celldesigner:usualView>
<celldesigner:briefView>
<celldesigner:innerPosition x="0.0" y="0.0"/>
<celldesigner:boxSize width="240.0" height="60.0"/>
<celldesigner:singleLine width="1.0"/>
<celldesigner:paint color="fffee391" scheme="Color"/>
</celldesigner:briefView>
<celldesigner:info state="empty" angle="-1.5707963267948966"/>
</celldesigner:speciesAlias>
<celldesigner:speciesAlias id="ign44" species="s_id_ign44">
<celldesigner:activity>inactive</celldesigner:activity>
<celldesigner:bounds x="1938.0" y="1850.0" w="240.0" h="60.0"/>
<celldesigner:font size="12"/>
<celldesigner:view state="usual"/>
<celldesigner:usualView>
<celldesigner:innerPosition x="0.0" y="0.0"/>
<celldesigner:boxSize width="240.0" height="60.0"/>
<celldesigner:singleLine width="1.0"/>
<celldesigner:paint color="fffee391" scheme="Color"/>
</celldesigner:usualView>
<celldesigner:briefView>
<celldesigner:innerPosition x="0.0" y="0.0"/>
<celldesigner:boxSize width="240.0" height="60.0"/>
<celldesigner:singleLine width="1.0"/>
<celldesigner:paint color="fffee391" scheme="Color"/>
</celldesigner:briefView>
<celldesigner:info state="empty" angle="-1.5707963267948966"/>
</celldesigner:speciesAlias>
<celldesigner:speciesAlias id="ign45" species="s_id_ign45">
<celldesigner:activity>inactive</celldesigner:activity>
<celldesigner:bounds x="3241.666666666667" y="2238.0" w="240.0" h="60.0"/>
<celldesigner:font size="12"/>
<celldesigner:view state="usual"/>
<celldesigner:usualView>
<celldesigner:innerPosition x="0.0" y="0.0"/>
<celldesigner:boxSize width="240.0" height="60.0"/>
<celldesigner:singleLine width="1.0"/>
<celldesigner:paint color="fffee391" scheme="Color"/>
</celldesigner:usualView>
<celldesigner:briefView>
<celldesigner:innerPosition x="0.0" y="0.0"/>
<celldesigner:boxSize width="240.0" height="60.0"/>
<celldesigner:singleLine width="1.0"/>
<celldesigner:paint color="fffee391" scheme="Color"/>
</celldesigner:briefView>
<celldesigner:info state="empty" angle="-1.5707963267948966"/>
</celldesigner:speciesAlias>
<celldesigner:speciesAlias id="ign46" species="s_id_ign46">
<celldesigner:activity>inactive</celldesigner:activity>
<celldesigner:bounds x="5848.333333333333" y="3114.0" w="240.0" h="60.0"/>
<celldesigner:font size="12"/>
<celldesigner:view state="usual"/>
<celldesigner:usualView>
<celldesigner:innerPosition x="0.0" y="0.0"/>
<celldesigner:boxSize width="240.0" height="60.0"/>
<celldesigner:singleLine width="1.0"/>
<celldesigner:paint color="fffee391" scheme="Color"/>
</celldesigner:usualView>
<celldesigner:briefView>
<celldesigner:innerPosition x="0.0" y="0.0"/>
<celldesigner:boxSize width="240.0" height="60.0"/>
<celldesigner:singleLine width="1.0"/>
<celldesigner:paint color="fffee391" scheme="Color"/>
</celldesigner:briefView>
<celldesigner:info state="empty" angle="-1.5707963267948966"/>
</celldesigner:speciesAlias>
<celldesigner:speciesAlias id="ign47" species="s_id_ign47">
<celldesigner:activity>inactive</celldesigner:activity>
<celldesigner:bounds x="1840.0" y="1750.0" w="240.0" h="60.0"/>
<celldesigner:font size="12"/>
<celldesigner:view state="usual"/>
<celldesigner:usualView>
<celldesigner:innerPosition x="0.0" y="0.0"/>
<celldesigner:boxSize width="240.0" height="60.0"/>
<celldesigner:singleLine width="1.0"/>
<celldesigner:paint color="ffa1d99d" scheme="Color"/>
</celldesigner:usualView>
<celldesigner:briefView>
<celldesigner:innerPosition x="0.0" y="0.0"/>
<celldesigner:boxSize width="240.0" height="60.0"/>
<celldesigner:singleLine width="1.0"/>
<celldesigner:paint color="ffa1d99d" scheme="Color"/>
</celldesigner:briefView>
<celldesigner:info state="empty" angle="-1.5707963267948966"/>
</celldesigner:speciesAlias>
<celldesigner:speciesAlias id="ign48" species="s_id_ign48">
<celldesigner:activity>inactive</celldesigner:activity>
<celldesigner:bounds x="4821.944444444443" y="2775.0" w="240.0" h="60.0"/>
<celldesigner:font size="12"/>
<celldesigner:view state="usual"/>
<celldesigner:usualView>
<celldesigner:innerPosition x="0.0" y="0.0"/>
<celldesigner:boxSize width="240.0" height="60.0"/>
<celldesigner:singleLine width="1.0"/>
<celldesigner:paint color="ffa1d99d" scheme="Color"/>
</celldesigner:usualView>
<celldesigner:briefView>
<celldesigner:innerPosition x="0.0" y="0.0"/>
<celldesigner:boxSize width="240.0" height="60.0"/>
<celldesigner:singleLine width="1.0"/>
<celldesigner:paint color="ffa1d99d" scheme="Color"/>
</celldesigner:briefView>
<celldesigner:info state="empty" angle="-1.5707963267948966"/>
</celldesigner:speciesAlias>
<celldesigner:speciesAlias id="ign49" species="s_id_ign49">
<celldesigner:activity>inactive</celldesigner:activity>
<celldesigner:bounds x="3635.0" y="1275.0" w="240.0" h="60.0"/>
<celldesigner:font size="12"/>
<celldesigner:view state="usual"/>
<celldesigner:usualView>
<celldesigner:innerPosition x="0.0" y="0.0"/>
<celldesigner:boxSize width="240.0" height="60.0"/>
<celldesigner:singleLine width="1.0"/>
<celldesigner:paint color="ffa1d99d" scheme="Color"/>
</celldesigner:usualView>
<celldesigner:briefView>
<celldesigner:innerPosition x="0.0" y="0.0"/>
<celldesigner:boxSize width="240.0" height="60.0"/>
<celldesigner:singleLine width="1.0"/>
<celldesigner:paint color="ffa1d99d" scheme="Color"/>
</celldesigner:briefView>
<celldesigner:info state="empty" angle="-1.5707963267948966"/>
</celldesigner:speciesAlias>
<celldesigner:speciesAlias id="ign5" species="s_id_ign5">
<celldesigner:activity>inactive</celldesigner:activity>
<celldesigner:bounds x="1618.0" y="1850.0" w="240.0" h="60.0"/>
<celldesigner:font size="12"/>
<celldesigner:view state="usual"/>
<celldesigner:usualView>
<celldesigner:innerPosition x="0.0" y="0.0"/>
<celldesigner:boxSize width="240.0" height="60.0"/>
<celldesigner:singleLine width="1.0"/>
<celldesigner:paint color="fffee391" scheme="Color"/>
</celldesigner:usualView>
<celldesigner:briefView>
<celldesigner:innerPosition x="0.0" y="0.0"/>
<celldesigner:boxSize width="240.0" height="60.0"/>
<celldesigner:singleLine width="1.0"/>
<celldesigner:paint color="fffee391" scheme="Color"/>
</celldesigner:briefView>
<celldesigner:info state="empty" angle="-1.5707963267948966"/>
</celldesigner:speciesAlias>
<celldesigner:speciesAlias id="ign50" species="s_id_ign50">
<celldesigner:activity>inactive</celldesigner:activity>
<celldesigner:bounds x="1600.0" y="3100.0" w="240.0" h="60.0"/>
<celldesigner:font size="12"/>
<celldesigner:view state="usual"/>
<celldesigner:usualView>
<celldesigner:innerPosition x="0.0" y="0.0"/>
<celldesigner:boxSize width="240.0" height="60.0"/>
<celldesigner:singleLine width="1.0"/>
<celldesigner:paint color="ffa1d99d" scheme="Color"/>
</celldesigner:usualView>
<celldesigner:briefView>
<celldesigner:innerPosition x="0.0" y="0.0"/>
<celldesigner:boxSize width="240.0" height="60.0"/>
<celldesigner:singleLine width="1.0"/>
<celldesigner:paint color="ffa1d99d" scheme="Color"/>
</celldesigner:briefView>
<celldesigner:info state="empty" angle="-1.5707963267948966"/>
</celldesigner:speciesAlias>
<celldesigner:speciesAlias id="ign51" species="s_id_ign51">
<celldesigner:activity>inactive</celldesigner:activity>
<celldesigner:bounds x="4821.944444444443" y="2932.0" w="240.0" h="60.0"/>
<celldesigner:font size="12"/>
<celldesigner:view state="usual"/>
<celldesigner:usualView>
<celldesigner:innerPosition x="0.0" y="0.0"/>
<celldesigner:boxSize width="240.0" height="60.0"/>
<celldesigner:singleLine width="1.0"/>
<celldesigner:paint color="fffee391" scheme="Color"/>
</celldesigner:usualView>
<celldesigner:briefView>
<celldesigner:innerPosition x="0.0" y="0.0"/>
<celldesigner:boxSize width="240.0" height="60.0"/>
<celldesigner:singleLine width="1.0"/>
<celldesigner:paint color="fffee391" scheme="Color"/>
</celldesigner:briefView>
<celldesigner:info state="empty" angle="-1.5707963267948966"/>
</celldesigner:speciesAlias>
<celldesigner:speciesAlias id="ign52" species="s_id_ign52">
<celldesigner:activity>inactive</celldesigner:activity>
<celldesigner:bounds x="3810.0" y="3490.0" w="240.0" h="60.0"/>
<celldesigner:font size="12"/>
<celldesigner:view state="usual"/>
<celldesigner:usualView>
<celldesigner:innerPosition x="0.0" y="0.0"/>
<celldesigner:boxSize width="240.0" height="60.0"/>
<celldesigner:singleLine width="1.0"/>
<celldesigner:paint color="fffee391" scheme="Color"/>
</celldesigner:usualView>
<celldesigner:briefView>
<celldesigner:innerPosition x="0.0" y="0.0"/>
<celldesigner:boxSize width="240.0" height="60.0"/>
<celldesigner:singleLine width="1.0"/>
<celldesigner:paint color="fffee391" scheme="Color"/>
</celldesigner:briefView>
<celldesigner:info state="empty" angle="-1.5707963267948966"/>
</celldesigner:speciesAlias>
<celldesigner:speciesAlias id="ign53" species="s_id_ign53">
<celldesigner:activity>inactive</celldesigner:activity>
<celldesigner:bounds x="3635.0" y="1095.0" w="240.0" h="60.0"/>
<celldesigner:font size="12"/>
<celldesigner:view state="usual"/>
<celldesigner:usualView>
<celldesigner:innerPosition x="0.0" y="0.0"/>
<celldesigner:boxSize width="240.0" height="60.0"/>
<celldesigner:singleLine width="1.0"/>
<celldesigner:paint color="fffee391" scheme="Color"/>
</celldesigner:usualView>
<celldesigner:briefView>
<celldesigner:innerPosition x="0.0" y="0.0"/>
<celldesigner:boxSize width="240.0" height="60.0"/>
<celldesigner:singleLine width="1.0"/>
<celldesigner:paint color="fffee391" scheme="Color"/>
</celldesigner:briefView>
<celldesigner:info state="empty" angle="-1.5707963267948966"/>
</celldesigner:speciesAlias>
<celldesigner:speciesAlias id="ign54" species="s_id_ign54">
<celldesigner:activity>inactive</celldesigner:activity>
<celldesigner:bounds x="3235.0" y="1375.0" w="240.0" h="60.0"/>
<celldesigner:font size="12"/>
<celldesigner:view state="usual"/>
<celldesigner:usualView>
<celldesigner:innerPosition x="0.0" y="0.0"/>
<celldesigner:boxSize width="240.0" height="60.0"/>
<celldesigner:singleLine width="1.0"/>
<celldesigner:paint color="fffee391" scheme="Color"/>
</celldesigner:usualView>
<celldesigner:briefView>
<celldesigner:innerPosition x="0.0" y="0.0"/>
<celldesigner:boxSize width="240.0" height="60.0"/>
<celldesigner:singleLine width="1.0"/>
<celldesigner:paint color="fffee391" scheme="Color"/>
</celldesigner:briefView>
<celldesigner:info state="empty" angle="-1.5707963267948966"/>
</celldesigner:speciesAlias>
<celldesigner:speciesAlias id="ign55" species="s_id_ign55">
<celldesigner:activity>inactive</celldesigner:activity>
<celldesigner:bounds x="3235.0" y="1185.0" w="240.0" h="60.0"/>
<celldesigner:font size="12"/>
<celldesigner:view state="usual"/>
<celldesigner:usualView>
<celldesigner:innerPosition x="0.0" y="0.0"/>
<celldesigner:boxSize width="240.0" height="60.0"/>
<celldesigner:singleLine width="1.0"/>
<celldesigner:paint color="fffee391" scheme="Color"/>
</celldesigner:usualView>
<celldesigner:briefView>
<celldesigner:innerPosition x="0.0" y="0.0"/>
<celldesigner:boxSize width="240.0" height="60.0"/>
<celldesigner:singleLine width="1.0"/>
<celldesigner:paint color="fffee391" scheme="Color"/>
</celldesigner:briefView>
<celldesigner:info state="empty" angle="-1.5707963267948966"/>
</celldesigner:speciesAlias>
<celldesigner:speciesAlias id="ign56" species="s_id_ign56">
<celldesigner:activity>inactive</celldesigner:activity>
<celldesigner:bounds x="4438.333333333333" y="3182.0" w="240.0" h="60.0"/>
<celldesigner:font size="12"/>
<celldesigner:view state="usual"/>
<celldesigner:usualView>
<celldesigner:innerPosition x="0.0" y="0.0"/>
<celldesigner:boxSize width="240.0" height="60.0"/>
<celldesigner:singleLine width="1.0"/>
<celldesigner:paint color="fffee391" scheme="Color"/>
</celldesigner:usualView>
<celldesigner:briefView>
<celldesigner:innerPosition x="0.0" y="0.0"/>
<celldesigner:boxSize width="240.0" height="60.0"/>
<celldesigner:singleLine width="1.0"/>
<celldesigner:paint color="fffee391" scheme="Color"/>
</celldesigner:briefView>
<celldesigner:info state="empty" angle="-1.5707963267948966"/>
</celldesigner:speciesAlias>
<celldesigner:speciesAlias id="ign57" species="s_id_ign57">
<celldesigner:activity>inactive</celldesigner:activity>
<celldesigner:bounds x="5848.333333333333" y="3292.0" w="240.0" h="60.0"/>
<celldesigner:font size="12"/>
<celldesigner:view state="usual"/>
<celldesigner:usualView>
<celldesigner:innerPosition x="0.0" y="0.0"/>
<celldesigner:boxSize width="240.0" height="60.0"/>
<celldesigner:singleLine width="1.0"/>
<celldesigner:paint color="fffee391" scheme="Color"/>
</celldesigner:usualView>
<celldesigner:briefView>
<celldesigner:innerPosition x="0.0" y="0.0"/>
<celldesigner:boxSize width="240.0" height="60.0"/>
<celldesigner:singleLine width="1.0"/>
<celldesigner:paint color="fffee391" scheme="Color"/>
</celldesigner:briefView>
<celldesigner:info state="empty" angle="-1.5707963267948966"/>
</celldesigner:speciesAlias>
<celldesigner:speciesAlias id="ign58" species="s_id_ign58">
<celldesigner:activity>inactive</celldesigner:activity>
<celldesigner:bounds x="5848.333333333333" y="3482.0" w="240.0" h="60.0"/>
<celldesigner:font size="12"/>
<celldesigner:view state="usual"/>
<celldesigner:usualView>
<celldesigner:innerPosition x="0.0" y="0.0"/>
<celldesigner:boxSize width="240.0" height="60.0"/>
<celldesigner:singleLine width="1.0"/>
<celldesigner:paint color="fffee391" scheme="Color"/>
</celldesigner:usualView>
<celldesigner:briefView>
<celldesigner:innerPosition x="0.0" y="0.0"/>
<celldesigner:boxSize width="240.0" height="60.0"/>
<celldesigner:singleLine width="1.0"/>
<celldesigner:paint color="fffee391" scheme="Color"/>
</celldesigner:briefView>
<celldesigner:info state="empty" angle="-1.5707963267948966"/>
</celldesigner:speciesAlias>
<celldesigner:speciesAlias id="ign59" species="s_id_ign59">
<celldesigner:activity>inactive</celldesigner:activity>
<celldesigner:bounds x="2440.0" y="2720.0" w="240.0" h="60.0"/>
<celldesigner:font size="12"/>
<celldesigner:view state="usual"/>
<celldesigner:usualView>
<celldesigner:innerPosition x="0.0" y="0.0"/>
<celldesigner:boxSize width="240.0" height="60.0"/>
<celldesigner:singleLine width="1.0"/>
<celldesigner:paint color="fffee391" scheme="Color"/>
</celldesigner:usualView>
<celldesigner:briefView>
<celldesigner:innerPosition x="0.0" y="0.0"/>
<celldesigner:boxSize width="240.0" height="60.0"/>
<celldesigner:singleLine width="1.0"/>
<celldesigner:paint color="fffee391" scheme="Color"/>
</celldesigner:briefView>
<celldesigner:info state="empty" angle="-1.5707963267948966"/>
</celldesigner:speciesAlias>
<celldesigner:speciesAlias id="ign6" species="s_id_ign6">
<celldesigner:activity>inactive</celldesigner:activity>
<celldesigner:bounds x="1818.0" y="2620.0" w="240.0" h="60.0"/>
<celldesigner:font size="12"/>
<celldesigner:view state="usual"/>
<celldesigner:usualView>
<celldesigner:innerPosition x="0.0" y="0.0"/>
<celldesigner:boxSize width="240.0" height="60.0"/>
<celldesigner:singleLine width="1.0"/>
<celldesigner:paint color="ffa1d99d" scheme="Color"/>
</celldesigner:usualView>
<celldesigner:briefView>
<celldesigner:innerPosition x="0.0" y="0.0"/>
<celldesigner:boxSize width="240.0" height="60.0"/>
<celldesigner:singleLine width="1.0"/>
<celldesigner:paint color="ffa1d99d" scheme="Color"/>
</celldesigner:briefView>
<celldesigner:info state="empty" angle="-1.5707963267948966"/>
</celldesigner:speciesAlias>
<celldesigner:speciesAlias id="ign60" species="s_id_ign60">
<celldesigner:activity>inactive</celldesigner:activity>
<celldesigner:bounds x="2790.0" y="2030.0" w="240.0" h="60.0"/>
<celldesigner:font size="12"/>
<celldesigner:view state="usual"/>
<celldesigner:usualView>
<celldesigner:innerPosition x="0.0" y="0.0"/>
<celldesigner:boxSize width="240.0" height="60.0"/>
<celldesigner:singleLine width="1.0"/>
<celldesigner:paint color="fffee391" scheme="Color"/>
</celldesigner:usualView>
<celldesigner:briefView>
<celldesigner:innerPosition x="0.0" y="0.0"/>
<celldesigner:boxSize width="240.0" height="60.0"/>
<celldesigner:singleLine width="1.0"/>
<celldesigner:paint color="fffee391" scheme="Color"/>
</celldesigner:briefView>
<celldesigner:info state="empty" angle="-1.5707963267948966"/>
</celldesigner:speciesAlias>
<celldesigner:speciesAlias id="ign61" species="s_id_ign61">
<celldesigner:activity>inactive</celldesigner:activity>
<celldesigner:bounds x="534.333333333333" y="3587.0" w="240.0" h="60.0"/>
<celldesigner:font size="12"/>
<celldesigner:view state="usual"/>
<celldesigner:usualView>
<celldesigner:innerPosition x="0.0" y="0.0"/>
<celldesigner:boxSize width="240.0" height="60.0"/>
<celldesigner:singleLine width="1.0"/>
<celldesigner:paint color="fffee391" scheme="Color"/>
</celldesigner:usualView>
<celldesigner:briefView>
<celldesigner:innerPosition x="0.0" y="0.0"/>
<celldesigner:boxSize width="240.0" height="60.0"/>
<celldesigner:singleLine width="1.0"/>
<celldesigner:paint color="fffee391" scheme="Color"/>
</celldesigner:briefView>
<celldesigner:info state="empty" angle="-1.5707963267948966"/>
</celldesigner:speciesAlias>
<celldesigner:speciesAlias id="ign62" species="s_id_ign62">
<celldesigner:activity>inactive</celldesigner:activity>
<celldesigner:bounds x="5848.333333333333" y="3662.0" w="240.0" h="60.0"/>
<celldesigner:font size="12"/>
<celldesigner:view state="usual"/>
<celldesigner:usualView>
<celldesigner:innerPosition x="0.0" y="0.0"/>
<celldesigner:boxSize width="240.0" height="60.0"/>
<celldesigner:singleLine width="1.0"/>
<celldesigner:paint color="fffee391" scheme="Color"/>
</celldesigner:usualView>
<celldesigner:briefView>
<celldesigner:innerPosition x="0.0" y="0.0"/>
<celldesigner:boxSize width="240.0" height="60.0"/>
<celldesigner:singleLine width="1.0"/>
<celldesigner:paint color="fffee391" scheme="Color"/>
</celldesigner:briefView>
<celldesigner:info state="empty" angle="-1.5707963267948966"/>
</celldesigner:speciesAlias>
<celldesigner:speciesAlias id="ign63" species="s_id_ign63">
<celldesigner:activity>inactive</celldesigner:activity>
<celldesigner:bounds x="3241.666666666667" y="2368.0" w="240.0" h="60.0"/>
<celldesigner:font size="12"/>
<celldesigner:view state="usual"/>
<celldesigner:usualView>
<celldesigner:innerPosition x="0.0" y="0.0"/>
<celldesigner:boxSize width="240.0" height="60.0"/>
<celldesigner:singleLine width="1.0"/>
<celldesigner:paint color="fffee391" scheme="Color"/>
</celldesigner:usualView>
<celldesigner:briefView>
<celldesigner:innerPosition x="0.0" y="0.0"/>
<celldesigner:boxSize width="240.0" height="60.0"/>
<celldesigner:singleLine width="1.0"/>
<celldesigner:paint color="fffee391" scheme="Color"/>
</celldesigner:briefView>
<celldesigner:info state="empty" angle="-1.5707963267948966"/>
</celldesigner:speciesAlias>
<celldesigner:speciesAlias id="ign64" species="s_id_ign64">
<celldesigner:activity>inactive</celldesigner:activity>
<celldesigner:bounds x="2970.0" y="2370.0" w="240.0" h="60.0"/>
<celldesigner:font size="12"/>
<celldesigner:view state="usual"/>
<celldesigner:usualView>
<celldesigner:innerPosition x="0.0" y="0.0"/>
<celldesigner:boxSize width="240.0" height="60.0"/>
<celldesigner:singleLine width="1.0"/>
<celldesigner:paint color="fffee391" scheme="Color"/>
</celldesigner:usualView>
<celldesigner:briefView>
<celldesigner:innerPosition x="0.0" y="0.0"/>
<celldesigner:boxSize width="240.0" height="60.0"/>
<celldesigner:singleLine width="1.0"/>
<celldesigner:paint color="fffee391" scheme="Color"/>
</celldesigner:briefView>
<celldesigner:info state="empty" angle="-1.5707963267948966"/>
</celldesigner:speciesAlias>
<celldesigner:speciesAlias id="ign65" species="s_id_ign65">
<celldesigner:activity>inactive</celldesigner:activity>
<celldesigner:bounds x="4378.333333333333" y="3712.0" w="240.0" h="60.0"/>
<celldesigner:font size="12"/>
<celldesigner:view state="usual"/>
<celldesigner:usualView>
<celldesigner:innerPosition x="0.0" y="0.0"/>
<celldesigner:boxSize width="240.0" height="60.0"/>
<celldesigner:singleLine width="1.0"/>
<celldesigner:paint color="fffee391" scheme="Color"/>
</celldesigner:usualView>
<celldesigner:briefView>
<celldesigner:innerPosition x="0.0" y="0.0"/>
<celldesigner:boxSize width="240.0" height="60.0"/>
<celldesigner:singleLine width="1.0"/>
<celldesigner:paint color="fffee391" scheme="Color"/>
</celldesigner:briefView>
<celldesigner:info state="empty" angle="-1.5707963267948966"/>
</celldesigner:speciesAlias>
<celldesigner:speciesAlias id="ign7" species="s_id_ign7">
<celldesigner:activity>inactive</celldesigner:activity>
<celldesigner:bounds x="2800.0" y="3250.0" w="240.0" h="60.0"/>
<celldesigner:font size="12"/>
<celldesigner:view state="usual"/>
<celldesigner:usualView>
<celldesigner:innerPosition x="0.0" y="0.0"/>
<celldesigner:boxSize width="240.0" height="60.0"/>
<celldesigner:singleLine width="1.0"/>
<celldesigner:paint color="fffee391" scheme="Color"/>
</celldesigner:usualView>
<celldesigner:briefView>
<celldesigner:innerPosition x="0.0" y="0.0"/>
<celldesigner:boxSize width="240.0" height="60.0"/>
<celldesigner:singleLine width="1.0"/>
<celldesigner:paint color="fffee391" scheme="Color"/>
</celldesigner:briefView>
<celldesigner:info state="empty" angle="-1.5707963267948966"/>
</celldesigner:speciesAlias>
<celldesigner:speciesAlias id="ign8" species="s_id_ign8">
<celldesigner:activity>inactive</celldesigner:activity>
<celldesigner:bounds x="1910.0" y="3440.0" w="240.0" h="60.0"/>
<celldesigner:font size="12"/>
<celldesigner:view state="usual"/>
<celldesigner:usualView>
<celldesigner:innerPosition x="0.0" y="0.0"/>
<celldesigner:boxSize width="240.0" height="60.0"/>
<celldesigner:singleLine width="1.0"/>
<celldesigner:paint color="fffee391" scheme="Color"/>
</celldesigner:usualView>
<celldesigner:briefView>
<celldesigner:innerPosition x="0.0" y="0.0"/>
<celldesigner:boxSize width="240.0" height="60.0"/>
<celldesigner:singleLine width="1.0"/>
<celldesigner:paint color="fffee391" scheme="Color"/>
</celldesigner:briefView>
<celldesigner:info state="empty" angle="-1.5707963267948966"/>
</celldesigner:speciesAlias>
<celldesigner:speciesAlias id="ign9" species="s_id_ign9">
<celldesigner:activity>inactive</celldesigner:activity>
<celldesigner:bounds x="2610.0" y="2380.0" w="240.0" h="60.0"/>
<celldesigner:font size="12"/>
<celldesigner:view state="usual"/>
<celldesigner:usualView>
<celldesigner:innerPosition x="0.0" y="0.0"/>
<celldesigner:boxSize width="240.0" height="60.0"/>
<celldesigner:singleLine width="1.0"/>
<celldesigner:paint color="fffee391" scheme="Color"/>
</celldesigner:usualView>
<celldesigner:briefView>
<celldesigner:innerPosition x="0.0" y="0.0"/>
<celldesigner:boxSize width="240.0" height="60.0"/>
<celldesigner:singleLine width="1.0"/>
<celldesigner:paint color="fffee391" scheme="Color"/>
</celldesigner:briefView>
<celldesigner:info state="empty" angle="-1.5707963267948966"/>
</celldesigner:speciesAlias>
</celldesigner:listOfSpeciesAliases>
<celldesigner:listOfGroups/>
<celldesigner:listOfProteins/>
<celldesigner:listOfGenes>
<celldesigner:gene id="p_0" name="ACh_space_Synaptic_space_Accumulation_space_(KE10)" type="GENE"/>
<celldesigner:gene id="p_1" name="Blockade,_space_L_minus_Type_space_Calcium_space_Channels_space__br_(KE1529)" type="GENE"/>
<celldesigner:gene id="p_2" name="Cardiac_space_hypertrophy_space_(KE2001)" type="GENE"/>
<celldesigner:gene id="p_3" name="Cardiovascular_space_dysregulation_space_(KE1703)" type="GENE"/>
<celldesigner:gene id="p_4" name="Cell_space_injury_slash_death_space_(KE55)" type="GENE"/>
<celldesigner:gene id="p_5" name="Decrease_space_LV_space_function_space_(KE2215)" type="GENE"/>
<celldesigner:gene id="p_6" name="Decrease,_space_Calcium_space_binding_space_to_space__br_Troponin_space_C_space_(KE1531)" type="GENE"/>
<celldesigner:gene id="p_7" name="Decrease,_space_Calcium_space_currents_space_(KE1530)" type="GENE"/>
<celldesigner:gene id="p_8" name="Decrease,_space_Cardiac_space_contractility_space__br_(KE1532)" type="GENE"/>
<celldesigner:gene id="p_9" name="Decrease,_space_Cardiac_space_ejection_space_fraction_space__br_(KE1533)" type="GENE"/>
<celldesigner:gene id="p_10" name="Decrease,_space_Population_space_growth_space_rate_space__br_(KE360)" type="GENE"/>
<celldesigner:gene id="p_11" name="AchE_space_Inhibition_space_(KE12)" type="GENE"/>
<celldesigner:gene id="p_12" name="Decrease,_space_sox9_space_expression_space_(KE2020)" type="GENE"/>
<celldesigner:gene id="p_13" name="Decreased,_space_Prostaglandin_space_F2alpha_space__br_concentration,_space_plasma_space_(KE1104)" type="GENE"/>
<celldesigner:gene id="p_14" name="Decreased,_space_Sodium_space_conductance_space_1_space__br_(KE585)" type="GENE"/>
<celldesigner:gene id="p_15" name="Dimerization,_space_AHR_slash_ARNT_space_(KE944)" type="GENE"/>
<celldesigner:gene id="p_16" name="Disruption,_space_Intracellular_space_calcium_space__br_mobilization_space_(KE1536)" type="GENE"/>
<celldesigner:gene id="p_17" name="Disruption,_space_Sarcomere_space_assembly_space__br_(KE1537)" type="GENE"/>
<celldesigner:gene id="p_18" name="Endothelial_space_cell_space_dysfunction_space__br_(KE1913,_space_KE110)" type="GENE"/>
<celldesigner:gene id="p_19" name="Heart_space_failure_space_(KE1535,_space_KE1964)" type="GENE"/>
<celldesigner:gene id="p_20" name="hERG_space_channel_space_blockade_space_(KE2099)" type="GENE"/>
<celldesigner:gene id="p_21" name="Hypoxia_space_(KE590)" type="GENE"/>
<celldesigner:gene id="p_22" name="Activation,_space_AhR_space_(KE18)" type="GENE"/>
<celldesigner:gene id="p_23" name="Impaired,_space_ion_space_channels_space_(KE697)" type="GENE"/>
<celldesigner:gene id="p_24" name="Increase,_space_Cardiac_space_remodelling_space_(KE2084)" type="GENE"/>
<celldesigner:gene id="p_25" name="Increase,_space_COX_minus_2_space_expression_space_(KE1269)" type="GENE"/>
<celldesigner:gene id="p_26" name="Increase,_space_slincR_space_expression_space_(KE2021)" type="GENE"/>
<celldesigner:gene id="p_27" name="Increased_space_cellular_space_proliferation_space_and_space__br_differentiation_space_(KE1500)" type="GENE"/>
<celldesigner:gene id="p_28" name="Increased_space_Cholinergic_space_Signaling_space_(KE39)" type="GENE"/>
<celldesigner:gene id="p_29" name="Increased_space_Mortality_space__br_(KE351,_space_KE947,_space_KE1929)" type="GENE"/>
<celldesigner:gene id="p_30" name="Increased,_space_amputations_space_(KE591)" type="GENE"/>
<celldesigner:gene id="p_31" name="Increased,_space_Atrioventricular_space_block_space_and_space__br_bradycardia_space_(KE444)" type="GENE"/>
<celldesigner:gene id="p_32" name="Increased,_space_blood_space_potassium_space__br_concentration_space_(KE1098)" type="GENE"/>
<celldesigner:gene id="p_33" name="Activation,_space_Inflammatory_space_cytokines,_space__br_chemokines,_space_cytoprotective_space_gene_space__br_pathways_space_(KE151)" type="GENE"/>
<celldesigner:gene id="p_34" name="Increased,_space_blood_space_uric_space_acid_space__br_concentration_space_(KE1096)" type="GENE"/>
<celldesigner:gene id="p_36" name="Increased,_space_Cardiac_space_fibrosis_space_(KE1924)" type="GENE"/>
<celldesigner:gene id="p_37" name="Increased,_space_Myocardial_space_apoptosis_space__br_(KE1918)" type="GENE"/>
<celldesigner:gene id="p_38" name="Increased,_space_secretion_space_of_space__br_catecholamine_space_(KE2004)" type="GENE"/>
<celldesigner:gene id="p_39" name="Increased,_space_Vascular_space_smooth_space_muscle_space__br_cell_space_activation_space_(KE1925)" type="GENE"/>
<celldesigner:gene id="p_40" name="Inhibition_space_of_space_rapid_space_delayed_space_rectifying_space__br_potassium_space_current_space_(KE2100)" type="GENE"/>
<celldesigner:gene id="p_41" name="Inhibition,_space_Cyclooxygenase_space_1_space_activity_space__br_(KE1103)" type="GENE"/>
<celldesigner:gene id="p_42" name="Inhibition,_space_ETC_space_complexes_space_of_space_the_space__br_respiratory_space_chain_space_(KE105)" type="GENE"/>
<celldesigner:gene id="p_43" name="Inhibition,_space_organic_space_anion_space_transporter_space_1_space__br_(OAT1)_space_(KE877)" type="GENE"/>
<celldesigner:gene id="p_44" name="Activation,_space_Macrophages_space_(KE1198)" type="GENE"/>
<celldesigner:gene id="p_45" name="Inhibition,_space_sodium_space_channel_space_(KE584)" type="GENE"/>
<celldesigner:gene id="p_46" name="Mitochondrial_space_dysfunction_space_(KE177,_space_KE40)" type="GENE"/>
<celldesigner:gene id="p_47" name="Increased,_space_cardiac_space_arrhythmia_space__br_(KE699, KE1106)" type="GENE"/>
<celldesigner:gene id="p_48" name="Occurrence,_space_renal_space_ischemia_space_(KE1105)" type="GENE"/>
<celldesigner:gene id="p_49" name="Occurrence,_space_renal_space_proximal_space_tubular_space__br_necrosis_space_(KE1097)" type="GENE"/>
<celldesigner:gene id="p_50" name="Occurrence,_space_tophi_space_(urate)_space_deposition_space__br_(KE1102)" type="GENE"/>
<celldesigner:gene id="p_51" name="Oxidative_space_Stress_space_(KE1392,_space_KE1115)" type="GENE"/>
<celldesigner:gene id="p_52" name="Prolongation_space_of_space_Action_space_Potential_space__br_(KE1961)" type="GENE"/>
<celldesigner:gene id="p_53" name="Prolongation_space_of_space_QT_space_interval_space_(KE1962)" type="GENE"/>
<celldesigner:gene id="p_54" name="Reduced_space_dimerization,_space_ARNT_space__slash__br_HIF1_minus_alpha_space_(KE945)" type="GENE"/>
<celldesigner:gene id="p_55" name="Activation,_space_Nicotinic_space_acetylcholine_space__br_receptor_space_(KE559)" type="GENE"/>
<celldesigner:gene id="p_56" name="Reduced_space_production,_space_VEGF_space_(KE948)" type="GENE"/>
<celldesigner:gene id="p_57" name="Respiratory_space_distress_space__slash__space_arrest_space_(KE445)" type="GENE"/>
<celldesigner:gene id="p_58" name="Torsades_space_de_space_Pointes_space_(KE1963)" type="GENE"/>
<celldesigner:gene id="p_59" name="Vascular_space_calcification_space_(KE2000)" type="GENE"/>
<celldesigner:gene id="p_60" name="Vascular_space_remodeling_space_(KE2003)" type="GENE"/>
<celldesigner:gene id="p_61" name="Ventricular_space_remodeling_space_(KE2002)" type="GENE"/>
<celldesigner:gene id="p_62" name="Altered,_space_Action_space_Potential_space_(KE698)" type="GENE"/>
<celldesigner:gene id="p_63" name="Altered,_space_Cardiovascular_space_development_space__slash__br_function_space_(KE317)" type="GENE"/>
<celldesigner:gene id="p_64" name="Atherosclerosis_space_(KE1443)" type="GENE"/>
</celldesigner:listOfGenes>
<celldesigner:listOfRNAs/>
<celldesigner:listOfAntisenseRNAs/>
<celldesigner:listOfLayers/>
<celldesigner:listOfBlockDiagrams/>
</celldesigner:extension>
</annotation>
<listOfUnitDefinitions>
<unitDefinition metaid="substance" id="substance" name="substance">
<listOfUnits>
<unit metaid="CDMT00192" kind="mole"/>
</listOfUnits>
</unitDefinition>
<unitDefinition metaid="volume" id="volume" name="volume">
<listOfUnits>
<unit metaid="CDMT00193" kind="litre"/>
</listOfUnits>
</unitDefinition>
<unitDefinition metaid="area" id="area" name="area">
<listOfUnits>
<unit metaid="CDMT00194" kind="metre" exponent="2"/>
</listOfUnits>
</unitDefinition>
<unitDefinition metaid="length" id="length" name="length">
<listOfUnits>
<unit metaid="CDMT00195" kind="metre"/>
</listOfUnits>
</unitDefinition>
<unitDefinition metaid="time" id="time" name="time">
<listOfUnits>
<unit metaid="CDMT00196" kind="second"/>
</listOfUnits>
</unitDefinition>
</listOfUnitDefinitions>
<listOfCompartments>
<compartment metaid="default" id="default" name="default" size="1" units="volume"/>
</listOfCompartments>
<listOfSpecies>
<species metaid="s_id_ign1" id="s_id_ign1" name="ACh_space_Synaptic_space_Accumulation_space_(KE10)" compartment="default" initialConcentration="0">
<notes>
<html xmlns="http://www.w3.org/1999/xhtml">
<head>
<title/>
</head>
<body>
<a xmlns:celldesigner="http://www.sbml.org/2001/ns/celldesigner" href="https://aopwiki.org/events/10" target="_blank">Event:10</a>
</body>
</html>
</notes>
<annotation>
<celldesigner:extension>
<celldesigner:positionToCompartment>inside</celldesigner:positionToCompartment>
<celldesigner:speciesIdentity>
<celldesigner:class>GENE</celldesigner:class>
<celldesigner:geneReference>p_0</celldesigner:geneReference>
</celldesigner:speciesIdentity>
</celldesigner:extension>
</annotation>
</species>
<species metaid="s_id_ign10" id="s_id_ign10" name="Blockade,_space_L_minus_Type_space_Calcium_space_Channels_space__br_(KE1529)" compartment="default" initialConcentration="0">
<notes>
<html xmlns="http://www.w3.org/1999/xhtml">
<head>
<title/>
</head>
<body>
<a xmlns:celldesigner="http://www.sbml.org/2001/ns/celldesigner" href="https://aopwiki.org/events/1529" target="_blank">Event:1529</a>
</body>
</html>
</notes>
<annotation>
<celldesigner:extension>
<celldesigner:positionToCompartment>inside</celldesigner:positionToCompartment>
<celldesigner:speciesIdentity>
<celldesigner:class>GENE</celldesigner:class>
<celldesigner:geneReference>p_1</celldesigner:geneReference>
</celldesigner:speciesIdentity>
</celldesigner:extension>
</annotation>
</species>
<species metaid="s_id_ign11" id="s_id_ign11" name="Cardiac_space_hypertrophy_space_(KE2001)" compartment="default" initialConcentration="0">
<notes>
<html xmlns="http://www.w3.org/1999/xhtml">
<head>
<title/>
</head>
<body>
<a xmlns:celldesigner="http://www.sbml.org/2001/ns/celldesigner" href="https://aopwiki.org/events/2001" target="_blank">Event:2001</a>
</body>
</html>
</notes>
<annotation>
<celldesigner:extension>
<celldesigner:positionToCompartment>inside</celldesigner:positionToCompartment>
<celldesigner:speciesIdentity>
<celldesigner:class>GENE</celldesigner:class>
<celldesigner:geneReference>p_2</celldesigner:geneReference>
</celldesigner:speciesIdentity>
</celldesigner:extension>
</annotation>
</species>
<species metaid="s_id_ign12" id="s_id_ign12" name="Cardiovascular_space_dysregulation_space_(KE1703)" compartment="default" initialConcentration="0">
<notes>
<html xmlns="http://www.w3.org/1999/xhtml">
<head>
<title/>
</head>
<body>
<a xmlns:celldesigner="http://www.sbml.org/2001/ns/celldesigner" href="https://aopwiki.org/events/1703" target="_blank">Event:1703</a>
</body>
</html>
</notes>
<annotation>
<celldesigner:extension>
<celldesigner:positionToCompartment>inside</celldesigner:positionToCompartment>
<celldesigner:speciesIdentity>
<celldesigner:class>GENE</celldesigner:class>
<celldesigner:geneReference>p_3</celldesigner:geneReference>
</celldesigner:speciesIdentity>
</celldesigner:extension>
</annotation>
</species>
<species metaid="s_id_ign13" id="s_id_ign13" name="Cell_space_injury_slash_death_space_(KE55)" compartment="default" initialConcentration="0">
<notes>
<html xmlns="http://www.w3.org/1999/xhtml">
<head>
<title/>
</head>
<body>
<a xmlns:celldesigner="http://www.sbml.org/2001/ns/celldesigner" href="https://aopwiki.org/events/55" target="_blank">Event:55</a>
</body>
</html>
</notes>
<annotation>
<celldesigner:extension>
<celldesigner:positionToCompartment>inside</celldesigner:positionToCompartment>
<celldesigner:speciesIdentity>
<celldesigner:class>GENE</celldesigner:class>
<celldesigner:geneReference>p_4</celldesigner:geneReference>
</celldesigner:speciesIdentity>
</celldesigner:extension>
</annotation>
</species>
<species metaid="s_id_ign14" id="s_id_ign14" name="Decrease_space_LV_space_function_space_(KE2215)" compartment="default" initialConcentration="0">
<notes>
<html xmlns="http://www.w3.org/1999/xhtml">
<head>
<title/>
</head>
<body>
<a xmlns:celldesigner="http://www.sbml.org/2001/ns/celldesigner" href="https://aopwiki.org/events/2215" target="_blank">Event:2215</a>
</body>
</html>
</notes>
<annotation>
<celldesigner:extension>
<celldesigner:positionToCompartment>inside</celldesigner:positionToCompartment>
<celldesigner:speciesIdentity>
<celldesigner:class>GENE</celldesigner:class>
<celldesigner:geneReference>p_5</celldesigner:geneReference>
</celldesigner:speciesIdentity>
</celldesigner:extension>
</annotation>
</species>
<species metaid="s_id_ign15" id="s_id_ign15" name="Decrease,_space_Calcium_space_binding_space_to_space__br_Troponin_space_C_space_(KE1531)" compartment="default" initialConcentration="0">
<notes>
<html xmlns="http://www.w3.org/1999/xhtml">
<head>
<title/>
</head>
<body>
<a xmlns:celldesigner="http://www.sbml.org/2001/ns/celldesigner" href="https://aopwiki.org/events/1531" target="_blank">Event:1531</a>
</body>
</html>
</notes>
<annotation>
<celldesigner:extension>
<celldesigner:positionToCompartment>inside</celldesigner:positionToCompartment>
<celldesigner:speciesIdentity>
<celldesigner:class>GENE</celldesigner:class>
<celldesigner:geneReference>p_6</celldesigner:geneReference>
</celldesigner:speciesIdentity>
</celldesigner:extension>
</annotation>
</species>
<species metaid="s_id_ign16" id="s_id_ign16" name="Decrease,_space_Calcium_space_currents_space_(KE1530)" compartment="default" initialConcentration="0">
<notes>
<html xmlns="http://www.w3.org/1999/xhtml">
<head>
<title/>
</head>
<body>
<a xmlns:celldesigner="http://www.sbml.org/2001/ns/celldesigner" href="https://aopwiki.org/events/1530" target="_blank">Event:1530</a>
</body>
</html>
</notes>
<annotation>
<celldesigner:extension>
<celldesigner:positionToCompartment>inside</celldesigner:positionToCompartment>
<celldesigner:speciesIdentity>
<celldesigner:class>GENE</celldesigner:class>
<celldesigner:geneReference>p_7</celldesigner:geneReference>
</celldesigner:speciesIdentity>
</celldesigner:extension>
</annotation>
</species>
<species metaid="s_id_ign17" id="s_id_ign17" name="Decrease,_space_Cardiac_space_contractility_space__br_(KE1532)" compartment="default" initialConcentration="0">
<notes>
<html xmlns="http://www.w3.org/1999/xhtml">
<head>
<title/>
</head>
<body>
<a xmlns:celldesigner="http://www.sbml.org/2001/ns/celldesigner" href="https://aopwiki.org/events/1532" target="_blank">Event:1532</a>
</body>
</html>
</notes>
<annotation>
<celldesigner:extension>
<celldesigner:positionToCompartment>inside</celldesigner:positionToCompartment>
<celldesigner:speciesIdentity>
<celldesigner:class>GENE</celldesigner:class>
<celldesigner:geneReference>p_8</celldesigner:geneReference>
</celldesigner:speciesIdentity>
</celldesigner:extension>
</annotation>
</species>
<species metaid="s_id_ign18" id="s_id_ign18" name="Decrease,_space_Cardiac_space_ejection_space_fraction_space__br_(KE1533)" compartment="default" initialConcentration="0">
<notes>
<html xmlns="http://www.w3.org/1999/xhtml">
<head>
<title/>
</head>
<body>
<a xmlns:celldesigner="http://www.sbml.org/2001/ns/celldesigner" href="https://aopwiki.org/events/1533" target="_blank">Event:1533</a>
</body>
</html>
</notes>
<annotation>
<celldesigner:extension>
<celldesigner:positionToCompartment>inside</celldesigner:positionToCompartment>
<celldesigner:speciesIdentity>
<celldesigner:class>GENE</celldesigner:class>
<celldesigner:geneReference>p_9</celldesigner:geneReference>
</celldesigner:speciesIdentity>
</celldesigner:extension>
</annotation>
</species>
<species metaid="s_id_ign19" id="s_id_ign19" name="Decrease,_space_Population_space_growth_space_rate_space__br_(KE360)" compartment="default" initialConcentration="0">
<notes>
<html xmlns="http://www.w3.org/1999/xhtml">
<head>
<title/>
</head>
<body>
<a xmlns:celldesigner="http://www.sbml.org/2001/ns/celldesigner" href="https://aopwiki.org/events/360" target="_blank">Event:360</a>
</body>
</html>
</notes>
<annotation>
<celldesigner:extension>
<celldesigner:positionToCompartment>inside</celldesigner:positionToCompartment>
<celldesigner:speciesIdentity>
<celldesigner:class>GENE</celldesigner:class>
<celldesigner:geneReference>p_10</celldesigner:geneReference>
</celldesigner:speciesIdentity>
</celldesigner:extension>
</annotation>
</species>
<species metaid="s_id_ign2" id="s_id_ign2" name="AchE_space_Inhibition_space_(KE12)" compartment="default" initialConcentration="0">
<notes>
<html xmlns="http://www.w3.org/1999/xhtml">
<head>
<title/>
</head>
<body>
<a xmlns:celldesigner="http://www.sbml.org/2001/ns/celldesigner" href="https://aopwiki.org/events/12" target="_blank">Event:12</a>
</body>
</html>
</notes>
<annotation>
<celldesigner:extension>
<celldesigner:positionToCompartment>inside</celldesigner:positionToCompartment>
<celldesigner:speciesIdentity>
<celldesigner:class>GENE</celldesigner:class>
<celldesigner:geneReference>p_11</celldesigner:geneReference>
</celldesigner:speciesIdentity>
</celldesigner:extension>
</annotation>
</species>
<species metaid="s_id_ign20" id="s_id_ign20" name="Decrease,_space_sox9_space_expression_space_(KE2020)" compartment="default" initialConcentration="0">
<notes>
<html xmlns="http://www.w3.org/1999/xhtml">
<head>
<title/>
</head>
<body>
<a xmlns:celldesigner="http://www.sbml.org/2001/ns/celldesigner" href="https://aopwiki.org/events/2020" target="_blank">Event:2020</a>
</body>
</html>
</notes>
<annotation>
<celldesigner:extension>
<celldesigner:positionToCompartment>inside</celldesigner:positionToCompartment>
<celldesigner:speciesIdentity>
<celldesigner:class>GENE</celldesigner:class>
<celldesigner:geneReference>p_12</celldesigner:geneReference>
</celldesigner:speciesIdentity>
</celldesigner:extension>
</annotation>
</species>
<species metaid="s_id_ign21" id="s_id_ign21" name="Decreased,_space_Prostaglandin_space_F2alpha_space__br_concentration,_space_plasma_space_(KE1104)" compartment="default" initialConcentration="0">
<notes>
<html xmlns="http://www.w3.org/1999/xhtml">
<head>
<title/>
</head>
<body>
<a xmlns:celldesigner="http://www.sbml.org/2001/ns/celldesigner" href="https://aopwiki.org/events/1104" target="_blank">Event:1104</a>
</body>
</html>
</notes>
<annotation>
<celldesigner:extension>
<celldesigner:positionToCompartment>inside</celldesigner:positionToCompartment>
<celldesigner:speciesIdentity>
<celldesigner:class>GENE</celldesigner:class>
<celldesigner:geneReference>p_13</celldesigner:geneReference>
</celldesigner:speciesIdentity>
</celldesigner:extension>
</annotation>
</species>
<species metaid="s_id_ign22" id="s_id_ign22" name="Decreased,_space_Sodium_space_conductance_space_1_space__br_(KE585)" compartment="default" initialConcentration="0">
<notes>
<html xmlns="http://www.w3.org/1999/xhtml">
<head>
<title/>
</head>
<body>
<a xmlns:celldesigner="http://www.sbml.org/2001/ns/celldesigner" href="https://aopwiki.org/events/585" target="_blank">Event:585</a>
</body>
</html>
</notes>
<annotation>
<celldesigner:extension>
<celldesigner:positionToCompartment>inside</celldesigner:positionToCompartment>
<celldesigner:speciesIdentity>
<celldesigner:class>GENE</celldesigner:class>
<celldesigner:geneReference>p_14</celldesigner:geneReference>
</celldesigner:speciesIdentity>
</celldesigner:extension>
</annotation>
</species>
<species metaid="s_id_ign23" id="s_id_ign23" name="Dimerization,_space_AHR_slash_ARNT_space_(KE944)" compartment="default" initialConcentration="0">
<notes>
<html xmlns="http://www.w3.org/1999/xhtml">
<head>
<title/>
</head>
<body>
<a xmlns:celldesigner="http://www.sbml.org/2001/ns/celldesigner" href="https://aopwiki.org/events/944" target="_blank">Event:944</a>
</body>
</html>
</notes>
<annotation>
<celldesigner:extension>
<celldesigner:positionToCompartment>inside</celldesigner:positionToCompartment>
<celldesigner:speciesIdentity>
<celldesigner:class>GENE</celldesigner:class>
<celldesigner:geneReference>p_15</celldesigner:geneReference>
</celldesigner:speciesIdentity>
</celldesigner:extension>
</annotation>
</species>
<species metaid="s_id_ign24" id="s_id_ign24" name="Disruption,_space_Intracellular_space_calcium_space__br_mobilization_space_(KE1536)" compartment="default" initialConcentration="0">
<notes>
<html xmlns="http://www.w3.org/1999/xhtml">
<head>
<title/>
</head>
<body>
<a xmlns:celldesigner="http://www.sbml.org/2001/ns/celldesigner" href="https://aopwiki.org/events/1536" target="_blank">Event:1536</a>
</body>
</html>
</notes>
<annotation>
<celldesigner:extension>
<celldesigner:positionToCompartment>inside</celldesigner:positionToCompartment>
<celldesigner:speciesIdentity>
<celldesigner:class>GENE</celldesigner:class>
<celldesigner:geneReference>p_16</celldesigner:geneReference>
</celldesigner:speciesIdentity>
</celldesigner:extension>
</annotation>
</species>
<species metaid="s_id_ign25" id="s_id_ign25" name="Disruption,_space_Sarcomere_space_assembly_space__br_(KE1537)" compartment="default" initialConcentration="0">
<notes>
<html xmlns="http://www.w3.org/1999/xhtml">
<head>
<title/>
</head>
<body>
<a xmlns:celldesigner="http://www.sbml.org/2001/ns/celldesigner" href="https://aopwiki.org/events/1537" target="_blank">Event:1537</a>
</body>
</html>
</notes>
<annotation>
<celldesigner:extension>
<celldesigner:positionToCompartment>inside</celldesigner:positionToCompartment>
<celldesigner:speciesIdentity>
<celldesigner:class>GENE</celldesigner:class>
<celldesigner:geneReference>p_17</celldesigner:geneReference>
</celldesigner:speciesIdentity>
</celldesigner:extension>
</annotation>
</species>
<species metaid="s_id_ign26" id="s_id_ign26" name="Endothelial_space_cell_space_dysfunction_space__br_(KE1913,_space_KE110)" compartment="default" initialConcentration="0">
<notes>
<html xmlns="http://www.w3.org/1999/xhtml">
<head>
<title/>
</head>
<body>
<a xmlns:celldesigner="http://www.sbml.org/2001/ns/celldesigner" href="https://aopwiki.org/events/1913" target="_blank">Event:1913</a>; <a xmlns:celldesigner="http://www.sbml.org/2001/ns/celldesigner" href="https://aopwiki.org/events/110" target="_blank">Event:110</a>
</body>
</html>
</notes>
<annotation>
<celldesigner:extension>
<celldesigner:positionToCompartment>inside</celldesigner:positionToCompartment>
<celldesigner:speciesIdentity>
<celldesigner:class>GENE</celldesigner:class>
<celldesigner:geneReference>p_18</celldesigner:geneReference>
</celldesigner:speciesIdentity>
</celldesigner:extension>
</annotation>
</species>
<species metaid="s_id_ign27" id="s_id_ign27" name="Heart_space_failure_space_(KE1535,_space_KE1964)" compartment="default" initialConcentration="0">
<notes>
<html xmlns="http://www.w3.org/1999/xhtml">
<head>
<title/>
</head>
<body>
<a xmlns:celldesigner="http://www.sbml.org/2001/ns/celldesigner" href="https://aopwiki.org/events/1535" target="_blank">Event:1535</a>; <a xmlns:celldesigner="http://www.sbml.org/2001/ns/celldesigner" href="https://aopwiki.org/events/1964" target="_blank">Event:1964</a>
</body>
</html>
</notes>
<annotation>
<celldesigner:extension>
<celldesigner:positionToCompartment>inside</celldesigner:positionToCompartment>
<celldesigner:speciesIdentity>
<celldesigner:class>GENE</celldesigner:class>
<celldesigner:geneReference>p_19</celldesigner:geneReference>
</celldesigner:speciesIdentity>
</celldesigner:extension>
</annotation>
</species>
<species metaid="s_id_ign28" id="s_id_ign28" name="hERG_space_channel_space_blockade_space_(KE2099)" compartment="default" initialConcentration="0">
<notes>
<html xmlns="http://www.w3.org/1999/xhtml">
<head>
<title/>
</head>
<body>
<a xmlns:celldesigner="http://www.sbml.org/2001/ns/celldesigner" href="https://aopwiki.org/events/2099" target="_blank">Event:2099</a>
</body>
</html>
</notes>
<annotation>
<celldesigner:extension>
<celldesigner:positionToCompartment>inside</celldesigner:positionToCompartment>
<celldesigner:speciesIdentity>
<celldesigner:class>GENE</celldesigner:class>
<celldesigner:geneReference>p_20</celldesigner:geneReference>
</celldesigner:speciesIdentity>
</celldesigner:extension>
</annotation>
</species>
<species metaid="s_id_ign29" id="s_id_ign29" name="Hypoxia_space_(KE590)" compartment="default" initialConcentration="0">
<notes>
<html xmlns="http://www.w3.org/1999/xhtml">
<head>
<title/>
</head>
<body>
<a xmlns:celldesigner="http://www.sbml.org/2001/ns/celldesigner" href="https://aopwiki.org/events/590" target="_blank">Event:590</a>
</body>
</html>
</notes>
<annotation>
<celldesigner:extension>
<celldesigner:positionToCompartment>inside</celldesigner:positionToCompartment>
<celldesigner:speciesIdentity>
<celldesigner:class>GENE</celldesigner:class>
<celldesigner:geneReference>p_21</celldesigner:geneReference>
</celldesigner:speciesIdentity>
</celldesigner:extension>
</annotation>
</species>
<species metaid="s_id_ign3" id="s_id_ign3" name="Activation,_space_AhR_space_(KE18)" compartment="default" initialConcentration="0">
<notes>
<html xmlns="http://www.w3.org/1999/xhtml">
<head>
<title/>
</head>
<body>
<a xmlns:celldesigner="http://www.sbml.org/2001/ns/celldesigner" href="https://aopwiki.org/events/18" target="_blank">Event:18</a>
</body>
</html>
</notes>
<annotation>
<celldesigner:extension>
<celldesigner:positionToCompartment>inside</celldesigner:positionToCompartment>
<celldesigner:speciesIdentity>
<celldesigner:class>GENE</celldesigner:class>
<celldesigner:geneReference>p_22</celldesigner:geneReference>
</celldesigner:speciesIdentity>
</celldesigner:extension>
</annotation>
</species>
<species metaid="s_id_ign30" id="s_id_ign30" name="Impaired,_space_ion_space_channels_space_(KE697)" compartment="default" initialConcentration="0">
<notes>
<html xmlns="http://www.w3.org/1999/xhtml">
<head>
<title/>
</head>
<body>
<a xmlns:celldesigner="http://www.sbml.org/2001/ns/celldesigner" href="https://aopwiki.org/events/697" target="_blank">Event:697</a>
</body>
</html>
</notes>
<annotation>
<celldesigner:extension>
<celldesigner:positionToCompartment>inside</celldesigner:positionToCompartment>
<celldesigner:speciesIdentity>
<celldesigner:class>GENE</celldesigner:class>
<celldesigner:geneReference>p_23</celldesigner:geneReference>
</celldesigner:speciesIdentity>
</celldesigner:extension>
</annotation>
</species>
<species metaid="s_id_ign31" id="s_id_ign31" name="Increase,_space_Cardiac_space_remodelling_space_(KE2084)" compartment="default" initialConcentration="0">
<notes>
<html xmlns="http://www.w3.org/1999/xhtml">
<head>
<title/>
</head>
<body>
<a xmlns:celldesigner="http://www.sbml.org/2001/ns/celldesigner" href="https://aopwiki.org/events/2084" target="_blank">Event:2084</a>
</body>
</html>
</notes>
<annotation>
<celldesigner:extension>
<celldesigner:positionToCompartment>inside</celldesigner:positionToCompartment>
<celldesigner:speciesIdentity>
<celldesigner:class>GENE</celldesigner:class>
<celldesigner:geneReference>p_24</celldesigner:geneReference>
</celldesigner:speciesIdentity>
</celldesigner:extension>
</annotation>
</species>
<species metaid="s_id_ign32" id="s_id_ign32" name="Increase,_space_COX_minus_2_space_expression_space_(KE1269)" compartment="default" initialConcentration="0">
<notes>
<html xmlns="http://www.w3.org/1999/xhtml">
<head>
<title/>
</head>
<body>
<a xmlns:celldesigner="http://www.sbml.org/2001/ns/celldesigner" href="https://aopwiki.org/events/1269" target="_blank">Event:1269</a>
</body>
</html>
</notes>
<annotation>
<celldesigner:extension>
<celldesigner:positionToCompartment>inside</celldesigner:positionToCompartment>
<celldesigner:speciesIdentity>
<celldesigner:class>GENE</celldesigner:class>
<celldesigner:geneReference>p_25</celldesigner:geneReference>
</celldesigner:speciesIdentity>
</celldesigner:extension>
</annotation>
</species>
<species metaid="s_id_ign33" id="s_id_ign33" name="Increase,_space_slincR_space_expression_space_(KE2021)" compartment="default" initialConcentration="0">
<notes>
<html xmlns="http://www.w3.org/1999/xhtml">
<head>
<title/>
</head>
<body>
<a xmlns:celldesigner="http://www.sbml.org/2001/ns/celldesigner" href="https://aopwiki.org/events/2021" target="_blank">Event:2021</a>
</body>
</html>
</notes>
<annotation>
<celldesigner:extension>
<celldesigner:positionToCompartment>inside</celldesigner:positionToCompartment>
<celldesigner:speciesIdentity>
<celldesigner:class>GENE</celldesigner:class>
<celldesigner:geneReference>p_26</celldesigner:geneReference>
</celldesigner:speciesIdentity>
</celldesigner:extension>
</annotation>
</species>
<species metaid="s_id_ign34" id="s_id_ign34" name="Increased_space_cellular_space_proliferation_space_and_space__br_differentiation_space_(KE1500)" compartment="default" initialConcentration="0">
<notes>
<html xmlns="http://www.w3.org/1999/xhtml">
<head>
<title/>
</head>
<body>
<a xmlns:celldesigner="http://www.sbml.org/2001/ns/celldesigner" href="https://aopwiki.org/events/1500" target="_blank">Event:1500</a>
</body>
</html>
</notes>
<annotation>
<celldesigner:extension>
<celldesigner:positionToCompartment>inside</celldesigner:positionToCompartment>
<celldesigner:speciesIdentity>
<celldesigner:class>GENE</celldesigner:class>
<celldesigner:geneReference>p_27</celldesigner:geneReference>
</celldesigner:speciesIdentity>
</celldesigner:extension>
</annotation>
</species>
<species metaid="s_id_ign35" id="s_id_ign35" name="Increased_space_Cholinergic_space_Signaling_space_(KE39)" compartment="default" initialConcentration="0">
<notes>
<html xmlns="http://www.w3.org/1999/xhtml">
<head>
<title/>
</head>
<body>
<a xmlns:celldesigner="http://www.sbml.org/2001/ns/celldesigner" href="https://aopwiki.org/events/39" target="_blank">Event:39</a>
</body>
</html>
</notes>
<annotation>
<celldesigner:extension>
<celldesigner:positionToCompartment>inside</celldesigner:positionToCompartment>
<celldesigner:speciesIdentity>
<celldesigner:class>GENE</celldesigner:class>
<celldesigner:geneReference>p_28</celldesigner:geneReference>
</celldesigner:speciesIdentity>
</celldesigner:extension>
</annotation>
</species>
<species metaid="s_id_ign36" id="s_id_ign36" name="Increased_space_Mortality_space__br_(KE351,_space_KE947,_space_KE1929)" compartment="default" initialConcentration="0">
<notes>
<html xmlns="http://www.w3.org/1999/xhtml">
<head>
<title/>
</head>
<body>
<a xmlns:celldesigner="http://www.sbml.org/2001/ns/celldesigner" href="https://aopwiki.org/events/351" target="_blank">Event:351</a>; <a xmlns:celldesigner="http://www.sbml.org/2001/ns/celldesigner" href="https://aopwiki.org/events/947" target="_blank">Event:947</a>; <a xmlns:celldesigner="http://www.sbml.org/2001/ns/celldesigner" href="https://aopwiki.org/events/1929" target="_blank">Event:1929</a>
</body>
</html>
</notes>
<annotation>
<celldesigner:extension>
<celldesigner:positionToCompartment>inside</celldesigner:positionToCompartment>
<celldesigner:speciesIdentity>
<celldesigner:class>GENE</celldesigner:class>
<celldesigner:geneReference>p_29</celldesigner:geneReference>
</celldesigner:speciesIdentity>
</celldesigner:extension>
</annotation>
</species>
<species metaid="s_id_ign37" id="s_id_ign37" name="Increased,_space_amputations_space_(KE591)" compartment="default" initialConcentration="0">
<notes>
<html xmlns="http://www.w3.org/1999/xhtml">
<head>
<title/>
</head>
<body>
<a xmlns:celldesigner="http://www.sbml.org/2001/ns/celldesigner" href="https://aopwiki.org/events/591" target="_blank">Event:591</a>
</body>
</html>
</notes>
<annotation>
<celldesigner:extension>
<celldesigner:positionToCompartment>inside</celldesigner:positionToCompartment>
<celldesigner:speciesIdentity>
<celldesigner:class>GENE</celldesigner:class>
<celldesigner:geneReference>p_30</celldesigner:geneReference>
</celldesigner:speciesIdentity>
</celldesigner:extension>
</annotation>
</species>
<species metaid="s_id_ign38" id="s_id_ign38" name="Increased,_space_Atrioventricular_space_block_space_and_space__br_bradycardia_space_(KE444)" compartment="default" initialConcentration="0">
<notes>
<html xmlns="http://www.w3.org/1999/xhtml">
<head>
<title/>
</head>
<body>
<a xmlns:celldesigner="http://www.sbml.org/2001/ns/celldesigner" href="https://aopwiki.org/events/444" target="_blank">Event:444</a>
</body>
</html>
</notes>
<annotation>
<celldesigner:extension>
<celldesigner:positionToCompartment>inside</celldesigner:positionToCompartment>
<celldesigner:speciesIdentity>
<celldesigner:class>GENE</celldesigner:class>
<celldesigner:geneReference>p_31</celldesigner:geneReference>
</celldesigner:speciesIdentity>
</celldesigner:extension>
</annotation>
</species>
<species metaid="s_id_ign39" id="s_id_ign39" name="Increased,_space_blood_space_potassium_space__br_concentration_space_(KE1098)" compartment="default" initialConcentration="0">
<notes>
<html xmlns="http://www.w3.org/1999/xhtml">
<head>
<title/>
</head>
<body>
<a xmlns:celldesigner="http://www.sbml.org/2001/ns/celldesigner" href="https://aopwiki.org/events/1098" target="_blank">Event:1098</a>
</body>
</html>
</notes>
<annotation>
<celldesigner:extension>
<celldesigner:positionToCompartment>inside</celldesigner:positionToCompartment>
<celldesigner:speciesIdentity>
<celldesigner:class>GENE</celldesigner:class>
<celldesigner:geneReference>p_32</celldesigner:geneReference>
</celldesigner:speciesIdentity>
</celldesigner:extension>
</annotation>
</species>
<species metaid="s_id_ign4" id="s_id_ign4" name="Activation,_space_Inflammatory_space_cytokines,_space__br_chemokines,_space_cytoprotective_space_gene_space__br_pathways_space_(KE151)" compartment="default" initialConcentration="0">
<notes>
<html xmlns="http://www.w3.org/1999/xhtml">
<head>
<title/>
</head>
<body>
<a xmlns:celldesigner="http://www.sbml.org/2001/ns/celldesigner" href="https://aopwiki.org/events/151" target="_blank">Event:151</a>
</body>
</html>
</notes>
<annotation>
<celldesigner:extension>
<celldesigner:positionToCompartment>inside</celldesigner:positionToCompartment>
<celldesigner:speciesIdentity>
<celldesigner:class>GENE</celldesigner:class>
<celldesigner:geneReference>p_33</celldesigner:geneReference>
</celldesigner:speciesIdentity>
</celldesigner:extension>
</annotation>
</species>
<species metaid="s_id_ign40" id="s_id_ign40" name="Increased,_space_blood_space_uric_space_acid_space__br_concentration_space_(KE1096)" compartment="default" initialConcentration="0">
<notes>
<html xmlns="http://www.w3.org/1999/xhtml">
<head>
<title/>
</head>
<body>
<a xmlns:celldesigner="http://www.sbml.org/2001/ns/celldesigner" href="https://aopwiki.org/events/1096" target="_blank">Event:1096</a>
</body>
</html>
</notes>
<annotation>
<celldesigner:extension>
<celldesigner:positionToCompartment>inside</celldesigner:positionToCompartment>
<celldesigner:speciesIdentity>
<celldesigner:class>GENE</celldesigner:class>
<celldesigner:geneReference>p_34</celldesigner:geneReference>
</celldesigner:speciesIdentity>
</celldesigner:extension>
</annotation>
</species>
<species metaid="s_id_ign42" id="s_id_ign42" name="Increased,_space_Cardiac_space_fibrosis_space_(KE1924)" compartment="default" initialConcentration="0">
<notes>
<html xmlns="http://www.w3.org/1999/xhtml">
<head>
<title/>
</head>
<body>
<a xmlns:celldesigner="http://www.sbml.org/2001/ns/celldesigner" href="https://aopwiki.org/events/1924" target="_blank">Event:1924</a>
</body>
</html>
</notes>
<annotation>
<celldesigner:extension>
<celldesigner:positionToCompartment>inside</celldesigner:positionToCompartment>
<celldesigner:speciesIdentity>
<celldesigner:class>GENE</celldesigner:class>
<celldesigner:geneReference>p_36</celldesigner:geneReference>
</celldesigner:speciesIdentity>
</celldesigner:extension>
</annotation>
</species>
<species metaid="s_id_ign43" id="s_id_ign43" name="Increased,_space_Myocardial_space_apoptosis_space__br_(KE1918)" compartment="default" initialConcentration="0">
<notes>
<html xmlns="http://www.w3.org/1999/xhtml">
<head>
<title/>
</head>
<body>
<a xmlns:celldesigner="http://www.sbml.org/2001/ns/celldesigner" href="https://aopwiki.org/events/1918" target="_blank">Event:1918</a>
</body>
</html>
</notes>
<annotation>
<celldesigner:extension>
<celldesigner:positionToCompartment>inside</celldesigner:positionToCompartment>
<celldesigner:speciesIdentity>
<celldesigner:class>GENE</celldesigner:class>
<celldesigner:geneReference>p_37</celldesigner:geneReference>
</celldesigner:speciesIdentity>
</celldesigner:extension>
</annotation>
</species>
<species metaid="s_id_ign44" id="s_id_ign44" name="Increased,_space_secretion_space_of_space__br_catecholamine_space_(KE2004)" compartment="default" initialConcentration="0">
<notes>
<html xmlns="http://www.w3.org/1999/xhtml">
<head>
<title/>
</head>
<body>
<a xmlns:celldesigner="http://www.sbml.org/2001/ns/celldesigner" href="https://aopwiki.org/events/2004" target="_blank">Event:2004</a>
</body>
</html>
</notes>
<annotation>
<celldesigner:extension>
<celldesigner:positionToCompartment>inside</celldesigner:positionToCompartment>
<celldesigner:speciesIdentity>
<celldesigner:class>GENE</celldesigner:class>
<celldesigner:geneReference>p_38</celldesigner:geneReference>
</celldesigner:speciesIdentity>
</celldesigner:extension>
</annotation>
</species>
<species metaid="s_id_ign45" id="s_id_ign45" name="Increased,_space_Vascular_space_smooth_space_muscle_space__br_cell_space_activation_space_(KE1925)" compartment="default" initialConcentration="0">
<notes>
<html xmlns="http://www.w3.org/1999/xhtml">
<head>
<title/>
</head>
<body>
<a xmlns:celldesigner="http://www.sbml.org/2001/ns/celldesigner" href="https://aopwiki.org/events/1925" target="_blank">Event:1925</a>
</body>
</html>
</notes>
<annotation>
<celldesigner:extension>
<celldesigner:positionToCompartment>inside</celldesigner:positionToCompartment>
<celldesigner:speciesIdentity>
<celldesigner:class>GENE</celldesigner:class>
<celldesigner:geneReference>p_39</celldesigner:geneReference>
</celldesigner:speciesIdentity>
</celldesigner:extension>
</annotation>
</species>
<species metaid="s_id_ign46" id="s_id_ign46" name="Inhibition_space_of_space_rapid_space_delayed_space_rectifying_space__br_potassium_space_current_space_(KE2100)" compartment="default" initialConcentration="0">
<notes>
<html xmlns="http://www.w3.org/1999/xhtml">
<head>
<title/>
</head>
<body>
<a xmlns:celldesigner="http://www.sbml.org/2001/ns/celldesigner" href="https://aopwiki.org/events/2100" target="_blank">Event:2100</a>
</body>
</html>
</notes>
<annotation>
<celldesigner:extension>
<celldesigner:positionToCompartment>inside</celldesigner:positionToCompartment>
<celldesigner:speciesIdentity>
<celldesigner:class>GENE</celldesigner:class>
<celldesigner:geneReference>p_40</celldesigner:geneReference>
</celldesigner:speciesIdentity>
</celldesigner:extension>
</annotation>
</species>
<species metaid="s_id_ign47" id="s_id_ign47" name="Inhibition,_space_Cyclooxygenase_space_1_space_activity_space__br_(KE1103)" compartment="default" initialConcentration="0">
<notes>
<html xmlns="http://www.w3.org/1999/xhtml">
<head>
<title/>
</head>
<body>
<a xmlns:celldesigner="http://www.sbml.org/2001/ns/celldesigner" href="https://aopwiki.org/events/1103" target="_blank">Event:1103</a>
</body>
</html>
</notes>
<annotation>
<celldesigner:extension>
<celldesigner:positionToCompartment>inside</celldesigner:positionToCompartment>
<celldesigner:speciesIdentity>
<celldesigner:class>GENE</celldesigner:class>
<celldesigner:geneReference>p_41</celldesigner:geneReference>
</celldesigner:speciesIdentity>
</celldesigner:extension>
</annotation>
</species>
<species metaid="s_id_ign48" id="s_id_ign48" name="Inhibition,_space_ETC_space_complexes_space_of_space_the_space__br_respiratory_space_chain_space_(KE105)" compartment="default" initialConcentration="0">
<notes>
<html xmlns="http://www.w3.org/1999/xhtml">
<head>
<title/>
</head>
<body>
<a xmlns:celldesigner="http://www.sbml.org/2001/ns/celldesigner" href="https://aopwiki.org/events/105" target="_blank">Event:105</a>
</body>
</html>
</notes>
<annotation>
<celldesigner:extension>
<celldesigner:positionToCompartment>inside</celldesigner:positionToCompartment>
<celldesigner:speciesIdentity>
<celldesigner:class>GENE</celldesigner:class>
<celldesigner:geneReference>p_42</celldesigner:geneReference>
</celldesigner:speciesIdentity>
</celldesigner:extension>
</annotation>
</species>
<species metaid="s_id_ign49" id="s_id_ign49" name="Inhibition,_space_organic_space_anion_space_transporter_space_1_space__br_(OAT1)_space_(KE877)" compartment="default" initialConcentration="0">
<notes>
<html xmlns="http://www.w3.org/1999/xhtml">
<head>
<title/>
</head>
<body>
<a xmlns:celldesigner="http://www.sbml.org/2001/ns/celldesigner" href="https://aopwiki.org/events/877" target="_blank">Event:877</a>
</body>
</html>
</notes>
<annotation>
<celldesigner:extension>
<celldesigner:positionToCompartment>inside</celldesigner:positionToCompartment>
<celldesigner:speciesIdentity>
<celldesigner:class>GENE</celldesigner:class>
<celldesigner:geneReference>p_43</celldesigner:geneReference>
</celldesigner:speciesIdentity>
</celldesigner:extension>
</annotation>
</species>
<species metaid="s_id_ign5" id="s_id_ign5" name="Activation,_space_Macrophages_space_(KE1198)" compartment="default" initialConcentration="0">
<notes>
<html xmlns="http://www.w3.org/1999/xhtml">
<head>
<title/>
</head>
<body>
<a xmlns:celldesigner="http://www.sbml.org/2001/ns/celldesigner" href="https://aopwiki.org/events/1198" target="_blank">Event:1198</a>
</body>
</html>
</notes>
<annotation>
<celldesigner:extension>
<celldesigner:positionToCompartment>inside</celldesigner:positionToCompartment>
<celldesigner:speciesIdentity>
<celldesigner:class>GENE</celldesigner:class>
<celldesigner:geneReference>p_44</celldesigner:geneReference>
</celldesigner:speciesIdentity>
</celldesigner:extension>
</annotation>
</species>
<species metaid="s_id_ign50" id="s_id_ign50" name="Inhibition,_space_sodium_space_channel_space_(KE584)" compartment="default" initialConcentration="0">
<notes>
<html xmlns="http://www.w3.org/1999/xhtml">
<head>
<title/>
</head>
<body>
<a xmlns:celldesigner="http://www.sbml.org/2001/ns/celldesigner" href="https://aopwiki.org/events/584" target="_blank">Event:584</a>
</body>
</html>
</notes>
<annotation>
<celldesigner:extension>
<celldesigner:positionToCompartment>inside</celldesigner:positionToCompartment>
<celldesigner:speciesIdentity>
<celldesigner:class>GENE</celldesigner:class>
<celldesigner:geneReference>p_45</celldesigner:geneReference>
</celldesigner:speciesIdentity>
</celldesigner:extension>
</annotation>
</species>
<species metaid="s_id_ign51" id="s_id_ign51" name="Mitochondrial_space_dysfunction_space_(KE177,_space_KE40)" compartment="default" initialConcentration="0">
<notes>
<html xmlns="http://www.w3.org/1999/xhtml">
<head>
<title/>
</head>
<body>
<a xmlns:celldesigner="http://www.sbml.org/2001/ns/celldesigner" href="https://aopwiki.org/events/177" target="_blank">Event:177</a>; <a xmlns:celldesigner="http://www.sbml.org/2001/ns/celldesigner" href="https://aopwiki.org/events/40" target="_blank">Event:40</a>
</body>
</html>
</notes>
<annotation>
<celldesigner:extension>
<celldesigner:positionToCompartment>inside</celldesigner:positionToCompartment>
<celldesigner:speciesIdentity>
<celldesigner:class>GENE</celldesigner:class>
<celldesigner:geneReference>p_46</celldesigner:geneReference>
</celldesigner:speciesIdentity>
</celldesigner:extension>
</annotation>
</species>
<species metaid="s_id_ign52" id="s_id_ign52" name="Increased,_space_cardiac_space_arrhythmia_space__br_(KE699, KE1106)" compartment="default" initialConcentration="0">
<notes>
<html xmlns="http://www.w3.org/1999/xhtml">
<head>
<title/>
</head>
<body>
<a xmlns:celldesigner="http://www.sbml.org/2001/ns/celldesigner" href="https://aopwiki.org/events/699" target="_blank">Event:699</a>; <a xmlns:celldesigner="http://www.sbml.org/2001/ns/celldesigner" href="https://aopwiki.org/events/1106" target="_blank">Event:1106</a>
</body>
</html>
</notes>
<annotation>
<celldesigner:extension>
<celldesigner:positionToCompartment>inside</celldesigner:positionToCompartment>
<celldesigner:speciesIdentity>
<celldesigner:class>GENE</celldesigner:class>
<celldesigner:geneReference>p_47</celldesigner:geneReference>
</celldesigner:speciesIdentity>
</celldesigner:extension>
</annotation>
</species>
<species metaid="s_id_ign53" id="s_id_ign53" name="Occurrence,_space_renal_space_ischemia_space_(KE1105)" compartment="default" initialConcentration="0">
<notes>
<html xmlns="http://www.w3.org/1999/xhtml">
<head>
<title/>
</head>
<body>
<a xmlns:celldesigner="http://www.sbml.org/2001/ns/celldesigner" href="https://aopwiki.org/events/1105" target="_blank">Event:1105</a>
</body>
</html>
</notes>
<annotation>
<celldesigner:extension>
<celldesigner:positionToCompartment>inside</celldesigner:positionToCompartment>
<celldesigner:speciesIdentity>
<celldesigner:class>GENE</celldesigner:class>
<celldesigner:geneReference>p_48</celldesigner:geneReference>
</celldesigner:speciesIdentity>
</celldesigner:extension>
</annotation>
</species>
<species metaid="s_id_ign54" id="s_id_ign54" name="Occurrence,_space_renal_space_proximal_space_tubular_space__br_necrosis_space_(KE1097)" compartment="default" initialConcentration="0">
<notes>
<html xmlns="http://www.w3.org/1999/xhtml">
<head>
<title/>
</head>
<body>
<a xmlns:celldesigner="http://www.sbml.org/2001/ns/celldesigner" href="https://aopwiki.org/events/1097" target="_blank">Event:1097</a>
</body>
</html>
</notes>
<annotation>
<celldesigner:extension>
<celldesigner:positionToCompartment>inside</celldesigner:positionToCompartment>
<celldesigner:speciesIdentity>
<celldesigner:class>GENE</celldesigner:class>
<celldesigner:geneReference>p_49</celldesigner:geneReference>
</celldesigner:speciesIdentity>
</celldesigner:extension>
</annotation>
</species>
<species metaid="s_id_ign55" id="s_id_ign55" name="Occurrence,_space_tophi_space_(urate)_space_deposition_space__br_(KE1102)" compartment="default" initialConcentration="0">
<notes>
<html xmlns="http://www.w3.org/1999/xhtml">
<head>
<title/>
</head>
<body>
<a xmlns:celldesigner="http://www.sbml.org/2001/ns/celldesigner" href="https://aopwiki.org/events/1102" target="_blank">Event:1102</a>
</body>
</html>
</notes>
<annotation>
<celldesigner:extension>
<celldesigner:positionToCompartment>inside</celldesigner:positionToCompartment>
<celldesigner:speciesIdentity>
<celldesigner:class>GENE</celldesigner:class>
<celldesigner:geneReference>p_50</celldesigner:geneReference>
</celldesigner:speciesIdentity>
</celldesigner:extension>
</annotation>
</species>
<species metaid="s_id_ign56" id="s_id_ign56" name="Oxidative_space_Stress_space_(KE1392,_space_KE1115)" compartment="default" initialConcentration="0">
<notes>
<html xmlns="http://www.w3.org/1999/xhtml">
<head>
<title/>
</head>
<body>
<a xmlns:celldesigner="http://www.sbml.org/2001/ns/celldesigner" href="https://aopwiki.org/events/1392" target="_blank">Event:1392</a>; <a xmlns:celldesigner="http://www.sbml.org/2001/ns/celldesigner" href="https://aopwiki.org/events/1115" target="_blank">Event:1115</a>
</body>
</html>
</notes>
<annotation>
<celldesigner:extension>
<celldesigner:positionToCompartment>inside</celldesigner:positionToCompartment>
<celldesigner:speciesIdentity>
<celldesigner:class>GENE</celldesigner:class>
<celldesigner:geneReference>p_51</celldesigner:geneReference>
</celldesigner:speciesIdentity>
</celldesigner:extension>
</annotation>
</species>
<species metaid="s_id_ign57" id="s_id_ign57" name="Prolongation_space_of_space_Action_space_Potential_space__br_(KE1961)" compartment="default" initialConcentration="0">
<notes>
<html xmlns="http://www.w3.org/1999/xhtml">
<head>
<title/>
</head>
<body>
<a xmlns:celldesigner="http://www.sbml.org/2001/ns/celldesigner" href="https://aopwiki.org/events/1961" target="_blank">Event:1961</a>
</body>
</html>
</notes>
<annotation>
<celldesigner:extension>
<celldesigner:positionToCompartment>inside</celldesigner:positionToCompartment>
<celldesigner:speciesIdentity>
<celldesigner:class>GENE</celldesigner:class>
<celldesigner:geneReference>p_52</celldesigner:geneReference>
</celldesigner:speciesIdentity>
</celldesigner:extension>
</annotation>
</species>
<species metaid="s_id_ign58" id="s_id_ign58" name="Prolongation_space_of_space_QT_space_interval_space_(KE1962)" compartment="default" initialConcentration="0">
<notes>
<html xmlns="http://www.w3.org/1999/xhtml">
<head>
<title/>
</head>
<body>
<a xmlns:celldesigner="http://www.sbml.org/2001/ns/celldesigner" href="https://aopwiki.org/events/1962" target="_blank">Event:1962</a>
</body>
</html>
</notes>
<annotation>
<celldesigner:extension>
<celldesigner:positionToCompartment>inside</celldesigner:positionToCompartment>
<celldesigner:speciesIdentity>
<celldesigner:class>GENE</celldesigner:class>
<celldesigner:geneReference>p_53</celldesigner:geneReference>
</celldesigner:speciesIdentity>
</celldesigner:extension>
</annotation>
</species>
<species metaid="s_id_ign59" id="s_id_ign59" name="Reduced_space_dimerization,_space_ARNT_space__slash__br_HIF1_minus_alpha_space_(KE945)" compartment="default" initialConcentration="0">
<notes>
<html xmlns="http://www.w3.org/1999/xhtml">
<head>
<title/>
</head>
<body>
<a xmlns:celldesigner="http://www.sbml.org/2001/ns/celldesigner" href="https://aopwiki.org/events/945" target="_blank">Event:945</a>
</body>
</html>
</notes>
<annotation>
<celldesigner:extension>
<celldesigner:positionToCompartment>inside</celldesigner:positionToCompartment>
<celldesigner:speciesIdentity>
<celldesigner:class>GENE</celldesigner:class>
<celldesigner:geneReference>p_54</celldesigner:geneReference>
</celldesigner:speciesIdentity>
</celldesigner:extension>
</annotation>
</species>
<species metaid="s_id_ign6" id="s_id_ign6" name="Activation,_space_Nicotinic_space_acetylcholine_space__br_receptor_space_(KE559)" compartment="default" initialConcentration="0">
<notes>
<html xmlns="http://www.w3.org/1999/xhtml">
<head>
<title/>
</head>
<body>
<a xmlns:celldesigner="http://www.sbml.org/2001/ns/celldesigner" href="https://aopwiki.org/events/559" target="_blank">Event:559</a>
</body>
</html>
</notes>
<annotation>
<celldesigner:extension>
<celldesigner:positionToCompartment>inside</celldesigner:positionToCompartment>
<celldesigner:speciesIdentity>
<celldesigner:class>GENE</celldesigner:class>
<celldesigner:geneReference>p_55</celldesigner:geneReference>
</celldesigner:speciesIdentity>
</celldesigner:extension>
</annotation>
</species>
<species metaid="s_id_ign60" id="s_id_ign60" name="Reduced_space_production,_space_VEGF_space_(KE948)" compartment="default" initialConcentration="0">
<notes>
<html xmlns="http://www.w3.org/1999/xhtml">
<head>
<title/>
</head>
<body>
<a xmlns:celldesigner="http://www.sbml.org/2001/ns/celldesigner" href="https://aopwiki.org/events/948" target="_blank">Event:948</a>
</body>
</html>
</notes>
<annotation>
<celldesigner:extension>
<celldesigner:positionToCompartment>inside</celldesigner:positionToCompartment>
<celldesigner:speciesIdentity>
<celldesigner:class>GENE</celldesigner:class>
<celldesigner:geneReference>p_56</celldesigner:geneReference>
</celldesigner:speciesIdentity>
</celldesigner:extension>
</annotation>
</species>
<species metaid="s_id_ign61" id="s_id_ign61" name="Respiratory_space_distress_space__slash__space_arrest_space_(KE445)" compartment="default" initialConcentration="0">
<notes>
<html xmlns="http://www.w3.org/1999/xhtml">
<head>
<title/>
</head>
<body>
<a xmlns:celldesigner="http://www.sbml.org/2001/ns/celldesigner" href="https://aopwiki.org/events/445" target="_blank">Event:445</a>
</body>
</html>
</notes>
<annotation>
<celldesigner:extension>
<celldesigner:positionToCompartment>inside</celldesigner:positionToCompartment>
<celldesigner:speciesIdentity>
<celldesigner:class>GENE</celldesigner:class>
<celldesigner:geneReference>p_57</celldesigner:geneReference>
</celldesigner:speciesIdentity>
</celldesigner:extension>
</annotation>
</species>
<species metaid="s_id_ign62" id="s_id_ign62" name="Torsades_space_de_space_Pointes_space_(KE1963)" compartment="default" initialConcentration="0">
<notes>
<html xmlns="http://www.w3.org/1999/xhtml">
<head>
<title/>
</head>
<body>
<a xmlns:celldesigner="http://www.sbml.org/2001/ns/celldesigner" href="https://aopwiki.org/events/1963" target="_blank">Event:1963</a>
</body>
</html>
</notes>
<annotation>
<celldesigner:extension>
<celldesigner:positionToCompartment>inside</celldesigner:positionToCompartment>
<celldesigner:speciesIdentity>
<celldesigner:class>GENE</celldesigner:class>
<celldesigner:geneReference>p_58</celldesigner:geneReference>
</celldesigner:speciesIdentity>
</celldesigner:extension>
</annotation>
</species>
<species metaid="s_id_ign63" id="s_id_ign63" name="Vascular_space_calcification_space_(KE2000)" compartment="default" initialConcentration="0">
<notes>
<html xmlns="http://www.w3.org/1999/xhtml">
<head>
<title/>
</head>
<body>
<a xmlns:celldesigner="http://www.sbml.org/2001/ns/celldesigner" href="https://aopwiki.org/events/2000" target="_blank">Event:2000</a>
</body>
</html>
</notes>
<annotation>
<celldesigner:extension>
<celldesigner:positionToCompartment>inside</celldesigner:positionToCompartment>
<celldesigner:speciesIdentity>
<celldesigner:class>GENE</celldesigner:class>
<celldesigner:geneReference>p_59</celldesigner:geneReference>
</celldesigner:speciesIdentity>
</celldesigner:extension>
</annotation>
</species>
<species metaid="s_id_ign64" id="s_id_ign64" name="Vascular_space_remodeling_space_(KE2003)" compartment="default" initialConcentration="0">
<notes>
<html xmlns="http://www.w3.org/1999/xhtml">
<head>
<title/>
</head>
<body>
<a xmlns:celldesigner="http://www.sbml.org/2001/ns/celldesigner" href="https://aopwiki.org/events/2003" target="_blank">Event:2003</a>
</body>
</html>
</notes>
<annotation>
<celldesigner:extension>
<celldesigner:positionToCompartment>inside</celldesigner:positionToCompartment>
<celldesigner:speciesIdentity>
<celldesigner:class>GENE</celldesigner:class>
<celldesigner:geneReference>p_60</celldesigner:geneReference>
</celldesigner:speciesIdentity>
</celldesigner:extension>
</annotation>
</species>
<species metaid="s_id_ign65" id="s_id_ign65" name="Ventricular_space_remodeling_space_(KE2002)" compartment="default" initialConcentration="0">
<notes>
<html xmlns="http://www.w3.org/1999/xhtml">
<head>
<title/>
</head>
<body>
<a xmlns:celldesigner="http://www.sbml.org/2001/ns/celldesigner" href="https://aopwiki.org/events/2002" target="_blank">Event:2002</a>
</body>
</html>
</notes>
<annotation>
<celldesigner:extension>
<celldesigner:positionToCompartment>inside</celldesigner:positionToCompartment>
<celldesigner:speciesIdentity>
<celldesigner:class>GENE</celldesigner:class>
<celldesigner:geneReference>p_61</celldesigner:geneReference>
</celldesigner:speciesIdentity>
</celldesigner:extension>
</annotation>
</species>
<species metaid="s_id_ign7" id="s_id_ign7" name="Altered,_space_Action_space_Potential_space_(KE698)" compartment="default" initialConcentration="0">
<notes>
<html xmlns="http://www.w3.org/1999/xhtml">
<head>
<title/>
</head>
<body>
<a xmlns:celldesigner="http://www.sbml.org/2001/ns/celldesigner" href="https://aopwiki.org/events/698" target="_blank">Event:698</a>
</body>
</html>
</notes>
<annotation>
<celldesigner:extension>
<celldesigner:positionToCompartment>inside</celldesigner:positionToCompartment>
<celldesigner:speciesIdentity>
<celldesigner:class>GENE</celldesigner:class>
<celldesigner:geneReference>p_62</celldesigner:geneReference>
</celldesigner:speciesIdentity>
</celldesigner:extension>
</annotation>
</species>
<species metaid="s_id_ign8" id="s_id_ign8" name="Altered,_space_Cardiovascular_space_development_space__slash__br_function_space_(KE317)" compartment="default" initialConcentration="0">
<notes>
<html xmlns="http://www.w3.org/1999/xhtml">
<head>
<title/>
</head>
<body>
<a xmlns:celldesigner="http://www.sbml.org/2001/ns/celldesigner" href="https://aopwiki.org/events/317" target="_blank">Event:317</a>
</body>
</html>
</notes>
<annotation>
<celldesigner:extension>
<celldesigner:positionToCompartment>inside</celldesigner:positionToCompartment>
<celldesigner:speciesIdentity>
<celldesigner:class>GENE</celldesigner:class>
<celldesigner:geneReference>p_63</celldesigner:geneReference>
</celldesigner:speciesIdentity>
</celldesigner:extension>
</annotation>
</species>
<species metaid="s_id_ign9" id="s_id_ign9" name="Atherosclerosis_space_(KE1443)" compartment="default" initialConcentration="0">
<notes>
<html xmlns="http://www.w3.org/1999/xhtml">
<head>
<title/>
</head>
<body>
<a xmlns:celldesigner="http://www.sbml.org/2001/ns/celldesigner" href="https://aopwiki.org/events/1443" target="_blank">Event:1443</a>
</body>
</html>
</notes>
<annotation>
<celldesigner:extension>
<celldesigner:positionToCompartment>inside</celldesigner:positionToCompartment>
<celldesigner:speciesIdentity>
<celldesigner:class>GENE</celldesigner:class>
<celldesigner:geneReference>p_64</celldesigner:geneReference>
</celldesigner:speciesIdentity>
</celldesigner:extension>
</annotation>
</species>
</listOfSpecies>
<listOfReactions>
<reaction metaid="id62413" id="id62413" reversible="false">
<annotation>
<celldesigner:extension>
<celldesigner:reactionType>REDUCED_PHYSICAL_STIMULATION</celldesigner:reactionType>
<celldesigner:baseReactants>
<celldesigner:baseReactant species="s_id_ign38" alias="ign38">
<celldesigner:linkAnchor position="S"/>
</celldesigner:baseReactant>
</celldesigner:baseReactants>
<celldesigner:baseProducts>
<celldesigner:baseProduct species="s_id_ign61" alias="ign61">
<celldesigner:linkAnchor position="ESE"/>
</celldesigner:baseProduct>
</celldesigner:baseProducts>
<celldesigner:connectScheme connectPolicy="square">
<celldesigner:listOfLineDirection>
<celldesigner:lineDirection index="0" value="vertical"/>
<celldesigner:lineDirection index="1" value="horizontal"/>
</celldesigner:listOfLineDirection>
</celldesigner:connectScheme>
<celldesigner:editPoints>0.019111351874409266,-0.1369164274436847</celldesigner:editPoints>
<celldesigner:line width="1.0" color="ff000000"/>
</celldesigner:extension>
</annotation>
<listOfReactants>
<speciesReference metaid="CDMT00002" species="s_id_ign38">
<annotation>
<celldesigner:extension>
<celldesigner:alias>ign38</celldesigner:alias>
</celldesigner:extension>
</annotation>
</speciesReference>
</listOfReactants>
<listOfProducts>
<speciesReference metaid="CDMT00003" species="s_id_ign61">
<annotation>
<celldesigner:extension>
<celldesigner:alias>ign61</celldesigner:alias>
</celldesigner:extension>
</annotation>
</speciesReference>
</listOfProducts>
</reaction>
<reaction metaid="id62424" id="id62424" reversible="false">
<annotation>
<celldesigner:extension>
<celldesigner:reactionType>REDUCED_PHYSICAL_STIMULATION</celldesigner:reactionType>
<celldesigner:baseReactants>
<celldesigner:baseReactant species="s_id_ign45" alias="ign45">
<celldesigner:linkAnchor position="W"/>
</celldesigner:baseReactant>
</celldesigner:baseReactants>
<celldesigner:baseProducts>
<celldesigner:baseProduct species="s_id_ign64" alias="ign64">
<celldesigner:linkAnchor position="NNE"/>
</celldesigner:baseProduct>
</celldesigner:baseProducts>
<celldesigner:connectScheme connectPolicy="square">
<celldesigner:listOfLineDirection>
<celldesigner:lineDirection index="0" value="horizontal"/>
<celldesigner:lineDirection index="1" value="vertical"/>
</celldesigner:listOfLineDirection>
</celldesigner:connectScheme>
<celldesigner:editPoints>0.4467951861326611,0.49716118893306316</celldesigner:editPoints>
<celldesigner:line width="1.0" color="ff000000"/>
</celldesigner:extension>
</annotation>
<listOfReactants>
<speciesReference metaid="CDMT00004" species="s_id_ign45">
<annotation>
<celldesigner:extension>
<celldesigner:alias>ign45</celldesigner:alias>
</celldesigner:extension>
</annotation>
</speciesReference>
</listOfReactants>
<listOfProducts>
<speciesReference metaid="CDMT00005" species="s_id_ign64">
<annotation>
<celldesigner:extension>
<celldesigner:alias>ign64</celldesigner:alias>
</celldesigner:extension>
</annotation>
</speciesReference>
</listOfProducts>
</reaction>
<reaction metaid="id62383" id="id62383" reversible="false">
<annotation>
<celldesigner:extension>
<celldesigner:reactionType>REDUCED_PHYSICAL_STIMULATION</celldesigner:reactionType>
<celldesigner:baseReactants>
<celldesigner:baseReactant species="s_id_ign13" alias="ign13">
<celldesigner:linkAnchor position="S"/>
</celldesigner:baseReactant>
</celldesigner:baseReactants>
<celldesigner:baseProducts>
<celldesigner:baseProduct species="s_id_ign31" alias="ign31">
<celldesigner:linkAnchor position="N"/>
</celldesigner:baseProduct>
</celldesigner:baseProducts>
<celldesigner:connectScheme connectPolicy="square">
<celldesigner:listOfLineDirection>
<celldesigner:lineDirection index="0" value="vertical"/>
<celldesigner:lineDirection index="1" value="horizontal"/>
<celldesigner:lineDirection index="2" value="vertical"/>
</celldesigner:listOfLineDirection>
</celldesigner:connectScheme>
<celldesigner:editPoints>0.515384615384658,-7.105427357601002E-15 0.515384615384658,-7.105427357601002E-15</celldesigner:editPoints>
<celldesigner:line width="1.0" color="ff000000"/>
</celldesigner:extension>
</annotation>
<listOfReactants>
<speciesReference metaid="CDMT00006" species="s_id_ign13">
<annotation>
<celldesigner:extension>
<celldesigner:alias>ign13</celldesigner:alias>
</celldesigner:extension>
</annotation>
</speciesReference>
</listOfReactants>
<listOfProducts>
<speciesReference metaid="CDMT00007" species="s_id_ign31">
<annotation>
<celldesigner:extension>
<celldesigner:alias>ign31</celldesigner:alias>
</celldesigner:extension>
</annotation>
</speciesReference>
</listOfProducts>
</reaction>
<reaction metaid="id62435" id="id62435" reversible="false">
<annotation>
<celldesigner:extension>
<celldesigner:reactionType>REDUCED_PHYSICAL_STIMULATION</celldesigner:reactionType>
<celldesigner:baseReactants>
<celldesigner:baseReactant species="s_id_ign53" alias="ign53">
<celldesigner:linkAnchor position="ESE"/>
</celldesigner:baseReactant>
</celldesigner:baseReactants>
<celldesigner:baseProducts>
<celldesigner:baseProduct species="s_id_ign56" alias="ign56">
<celldesigner:linkAnchor position="NNE"/>
</celldesigner:baseProduct>
</celldesigner:baseProducts>
<celldesigner:connectScheme connectPolicy="square">
<celldesigner:listOfLineDirection>
<celldesigner:lineDirection index="0" value="horizontal"/>
<celldesigner:lineDirection index="1" value="vertical"/>
</celldesigner:listOfLineDirection>
</celldesigner:connectScheme>
<celldesigner:editPoints>0.11700727534951372,-0.3214289546148521</celldesigner:editPoints>
<celldesigner:line width="1.0" color="ff000000"/>
</celldesigner:extension>
</annotation>
<listOfReactants>
<speciesReference metaid="CDMT00008" species="s_id_ign53">
<annotation>
<celldesigner:extension>
<celldesigner:alias>ign53</celldesigner:alias>
</celldesigner:extension>
</annotation>
</speciesReference>
</listOfReactants>
<listOfProducts>
<speciesReference metaid="CDMT00009" species="s_id_ign56">
<annotation>
<celldesigner:extension>
<celldesigner:alias>ign56</celldesigner:alias>
</celldesigner:extension>
</annotation>
</speciesReference>
</listOfProducts>
</reaction>
<reaction metaid="id62415" id="id62415" reversible="false">
<annotation>
<celldesigner:extension>
<celldesigner:reactionType>REDUCED_PHYSICAL_STIMULATION</celldesigner:reactionType>
<celldesigner:baseReactants>
<celldesigner:baseReactant species="s_id_ign40" alias="ign40">
<celldesigner:linkAnchor position="NNW"/>
</celldesigner:baseReactant>
</celldesigner:baseReactants>
<celldesigner:baseProducts>
<celldesigner:baseProduct species="s_id_ign54" alias="ign54">
<celldesigner:linkAnchor position="E"/>
</celldesigner:baseProduct>
</celldesigner:baseProducts>
<celldesigner:connectScheme connectPolicy="square">
<celldesigner:listOfLineDirection>
<celldesigner:lineDirection index="0" value="vertical"/>
<celldesigner:lineDirection index="1" value="horizontal"/>
</celldesigner:listOfLineDirection>
</celldesigner:connectScheme>
<celldesigner:editPoints>0.1774573856658641,0.38205531266886095</celldesigner:editPoints>
<celldesigner:line width="1.0" color="ff000000"/>
</celldesigner:extension>
</annotation>
<listOfReactants>
<speciesReference metaid="CDMT00010" species="s_id_ign40">
<annotation>
<celldesigner:extension>
<celldesigner:alias>ign40</celldesigner:alias>
</celldesigner:extension>
</annotation>
</speciesReference>
</listOfReactants>
<listOfProducts>
<speciesReference metaid="CDMT00011" species="s_id_ign54">
<annotation>
<celldesigner:extension>
<celldesigner:alias>ign54</celldesigner:alias>
</celldesigner:extension>
</annotation>
</speciesReference>
</listOfProducts>
</reaction>
<reaction metaid="id62431" id="id62431" reversible="false">
<annotation>
<celldesigner:extension>
<celldesigner:reactionType>REDUCED_PHYSICAL_STIMULATION</celldesigner:reactionType>
<celldesigner:baseReactants>
<celldesigner:baseReactant species="s_id_ign51" alias="ign51">
<celldesigner:linkAnchor position="S"/>
</celldesigner:baseReactant>
</celldesigner:baseReactants>
<celldesigner:baseProducts>
<celldesigner:baseProduct species="s_id_ign56" alias="ign56">
<celldesigner:linkAnchor position="E"/>
</celldesigner:baseProduct>
</celldesigner:baseProducts>
<celldesigner:connectScheme connectPolicy="square">
<celldesigner:listOfLineDirection>
<celldesigner:lineDirection index="0" value="vertical"/>
<celldesigner:lineDirection index="1" value="horizontal"/>
</celldesigner:listOfLineDirection>
</celldesigner:connectScheme>
<celldesigner:editPoints>0.4105493613637332,-0.49193351506841587</celldesigner:editPoints>
<celldesigner:line width="1.0" color="ff000000"/>
</celldesigner:extension>
</annotation>
<listOfReactants>
<speciesReference metaid="CDMT00012" species="s_id_ign51">
<annotation>
<celldesigner:extension>
<celldesigner:alias>ign51</celldesigner:alias>
</celldesigner:extension>
</annotation>
</speciesReference>
</listOfReactants>
<listOfProducts>
<speciesReference metaid="CDMT00013" species="s_id_ign56">
<annotation>
<celldesigner:extension>
<celldesigner:alias>ign56</celldesigner:alias>
</celldesigner:extension>
</annotation>
</speciesReference>
</listOfProducts>
</reaction>
<reaction metaid="id62425" id="id62425" reversible="false">
<annotation>
<celldesigner:extension>
<celldesigner:reactionType>REDUCED_PHYSICAL_STIMULATION</celldesigner:reactionType>
<celldesigner:baseReactants>
<celldesigner:baseReactant species="s_id_ign45" alias="ign45">
<celldesigner:linkAnchor position="S"/>
</celldesigner:baseReactant>
</celldesigner:baseReactants>
<celldesigner:baseProducts>
<celldesigner:baseProduct species="s_id_ign63" alias="ign63">
<celldesigner:linkAnchor position="N"/>
</celldesigner:baseProduct>
</celldesigner:baseProducts>
<celldesigner:connectScheme connectPolicy="square">
<celldesigner:listOfLineDirection>
<celldesigner:lineDirection index="0" value="vertical"/>
<celldesigner:lineDirection index="1" value="horizontal"/>
<celldesigner:lineDirection index="2" value="vertical"/>
</celldesigner:listOfLineDirection>
</celldesigner:connectScheme>
<celldesigner:editPoints>0.5142857142856911,0.0 0.5142857142856911,0.0</celldesigner:editPoints>
<celldesigner:line width="1.0" color="ff000000"/>
</celldesigner:extension>
</annotation>
<listOfReactants>
<speciesReference metaid="CDMT00014" species="s_id_ign45">
<annotation>
<celldesigner:extension>
<celldesigner:alias>ign45</celldesigner:alias>
</celldesigner:extension>
</annotation>
</speciesReference>
</listOfReactants>
<listOfProducts>
<speciesReference metaid="CDMT00015" species="s_id_ign63">
<annotation>
<celldesigner:extension>
<celldesigner:alias>ign63</celldesigner:alias>
</celldesigner:extension>
</annotation>
</speciesReference>
</listOfProducts>
</reaction>
<reaction metaid="id62378" id="id62378" reversible="false">
<annotation>
<celldesigner:extension>
<celldesigner:reactionType>REDUCED_PHYSICAL_STIMULATION</celldesigner:reactionType>
<celldesigner:baseReactants>
<celldesigner:baseReactant species="s_id_ign8" alias="ign8">
<celldesigner:linkAnchor position="S"/>
</celldesigner:baseReactant>
</celldesigner:baseReactants>
<celldesigner:baseProducts>
<celldesigner:baseProduct species="s_id_ign36" alias="ign36">
<celldesigner:linkAnchor position="NW"/>
</celldesigner:baseProduct>
</celldesigner:baseProducts>
<celldesigner:connectScheme connectPolicy="square">
<celldesigner:listOfLineDirection>
<celldesigner:lineDirection index="0" value="vertical"/>
<celldesigner:lineDirection index="1" value="horizontal"/>
</celldesigner:listOfLineDirection>
</celldesigner:connectScheme>
<celldesigner:editPoints>0.9607480700228335,0.19419375883440249</celldesigner:editPoints>
<celldesigner:line width="1.0" color="ff000000"/>
</celldesigner:extension>
</annotation>
<listOfReactants>
<speciesReference metaid="CDMT00016" species="s_id_ign8">
<annotation>
<celldesigner:extension>
<celldesigner:alias>ign8</celldesigner:alias>
</celldesigner:extension>
</annotation>
</speciesReference>
</listOfReactants>
<listOfProducts>
<speciesReference metaid="CDMT00017" species="s_id_ign36">
<annotation>
<celldesigner:extension>
<celldesigner:alias>ign36</celldesigner:alias>
</celldesigner:extension>
</annotation>
</speciesReference>
</listOfProducts>
</reaction>
<reaction metaid="id62374" id="id62374" reversible="false">
<annotation>
<celldesigner:extension>
<celldesigner:reactionType>REDUCED_PHYSICAL_STIMULATION</celldesigner:reactionType>
<celldesigner:baseReactants>
<celldesigner:baseReactant species="s_id_ign4" alias="ign4">
<celldesigner:linkAnchor position="NNE"/>
</celldesigner:baseReactant>
</celldesigner:baseReactants>
<celldesigner:baseProducts>
<celldesigner:baseProduct species="s_id_ign5" alias="ign5">
<celldesigner:linkAnchor position="SSW"/>
</celldesigner:baseProduct>
</celldesigner:baseProducts>
<celldesigner:connectScheme connectPolicy="square">
<celldesigner:listOfLineDirection>
<celldesigner:lineDirection index="0" value="vertical"/>
<celldesigner:lineDirection index="1" value="horizontal"/>
<celldesigner:lineDirection index="2" value="vertical"/>
</celldesigner:listOfLineDirection>
</celldesigner:connectScheme>
<celldesigner:editPoints>0.9549295774647883,0.0 0.9549295774647883,0.0</celldesigner:editPoints>
<celldesigner:line width="1.0" color="ff000000"/>
</celldesigner:extension>
</annotation>
<listOfReactants>
<speciesReference metaid="CDMT00018" species="s_id_ign4">
<annotation>
<celldesigner:extension>
<celldesigner:alias>ign4</celldesigner:alias>
</celldesigner:extension>
</annotation>
</speciesReference>
</listOfReactants>
<listOfProducts>
<speciesReference metaid="CDMT00019" species="s_id_ign5">
<annotation>
<celldesigner:extension>
<celldesigner:alias>ign5</celldesigner:alias>
</celldesigner:extension>
</annotation>
</speciesReference>
</listOfProducts>
</reaction>
<reaction metaid="id62386" id="id62386" reversible="false">
<annotation>
<celldesigner:extension>
<celldesigner:reactionType>REDUCED_PHYSICAL_STIMULATION</celldesigner:reactionType>
<celldesigner:baseReactants>
<celldesigner:baseReactant species="s_id_ign16" alias="ign16">
<celldesigner:linkAnchor position="SSW"/>
</celldesigner:baseReactant>
</celldesigner:baseReactants>
<celldesigner:baseProducts>
<celldesigner:baseProduct species="s_id_ign15" alias="ign15">
<celldesigner:linkAnchor position="N"/>
</celldesigner:baseProduct>
</celldesigner:baseProducts>
<celldesigner:connectScheme connectPolicy="square">
<celldesigner:listOfLineDirection>
<celldesigner:lineDirection index="0" value="vertical"/>
<celldesigner:lineDirection index="1" value="horizontal"/>
<celldesigner:lineDirection index="2" value="vertical"/>
</celldesigner:listOfLineDirection>
</celldesigner:connectScheme>
<celldesigner:editPoints>0.3403846153846568,-0.2269230769231001 0.6480769230769492,0.2346153846153669</celldesigner:editPoints>
<celldesigner:line width="1.0" color="ff000000"/>
</celldesigner:extension>
</annotation>
<listOfReactants>
<speciesReference metaid="CDMT00020" species="s_id_ign16">
<annotation>
<celldesigner:extension>
<celldesigner:alias>ign16</celldesigner:alias>
</celldesigner:extension>
</annotation>
</speciesReference>
</listOfReactants>
<listOfProducts>
<speciesReference metaid="CDMT00021" species="s_id_ign15">
<annotation>
<celldesigner:extension>
<celldesigner:alias>ign15</celldesigner:alias>
</celldesigner:extension>
</annotation>
</speciesReference>
</listOfProducts>
</reaction>
<reaction metaid="id62364" id="id62364" reversible="false">
<annotation>
<celldesigner:extension>
<celldesigner:reactionType>REDUCED_PHYSICAL_STIMULATION</celldesigner:reactionType>
<celldesigner:baseReactants>
<celldesigner:baseReactant species="s_id_ign2" alias="ign2">
<celldesigner:linkAnchor position="SSE"/>
</celldesigner:baseReactant>
</celldesigner:baseReactants>
<celldesigner:baseProducts>
<celldesigner:baseProduct species="s_id_ign1" alias="ign1">
<celldesigner:linkAnchor position="NNW"/>
</celldesigner:baseProduct>
</celldesigner:baseProducts>
<celldesigner:connectScheme connectPolicy="square">
<celldesigner:listOfLineDirection>
<celldesigner:lineDirection index="0" value="vertical"/>
<celldesigner:lineDirection index="1" value="horizontal"/>
<celldesigner:lineDirection index="2" value="vertical"/>
</celldesigner:listOfLineDirection>
</celldesigner:connectScheme>
<celldesigner:editPoints>0.5083333333333364,0.0 0.5083333333333364,0.0</celldesigner:editPoints>
<celldesigner:line width="1.0" color="ff000000"/>
</celldesigner:extension>
</annotation>
<listOfReactants>
<speciesReference metaid="CDMT00022" species="s_id_ign2">
<annotation>
<celldesigner:extension>
<celldesigner:alias>ign2</celldesigner:alias>
</celldesigner:extension>
</annotation>
</speciesReference>
</listOfReactants>
<listOfProducts>
<speciesReference metaid="CDMT00023" species="s_id_ign1">
<annotation>
<celldesigner:extension>
<celldesigner:alias>ign1</celldesigner:alias>
</celldesigner:extension>
</annotation>
</speciesReference>
</listOfProducts>
</reaction>
<reaction metaid="id62433" id="id62433" reversible="false">
<annotation>
<celldesigner:extension>
<celldesigner:reactionType>REDUCED_PHYSICAL_STIMULATION</celldesigner:reactionType>
<celldesigner:baseReactants>
<celldesigner:baseReactant species="s_id_ign51" alias="ign51">
<celldesigner:linkAnchor position="SSE"/>
</celldesigner:baseReactant>
</celldesigner:baseReactants>
<celldesigner:baseProducts>
<celldesigner:baseProduct species="s_id_ign17" alias="ign17">
<celldesigner:linkAnchor position="N"/>
</celldesigner:baseProduct>
</celldesigner:baseProducts>
<celldesigner:connectScheme connectPolicy="square">
<celldesigner:listOfLineDirection>
<celldesigner:lineDirection index="0" value="vertical"/>
<celldesigner:lineDirection index="1" value="horizontal"/>
<celldesigner:lineDirection index="2" value="vertical"/>
</celldesigner:listOfLineDirection>
</celldesigner:connectScheme>
<celldesigner:editPoints>0.27374768971525754,0.19117572192816068 0.6015751446718358,-0.27824585270733815</celldesigner:editPoints>
<celldesigner:line width="1.0" color="ff000000"/>
</celldesigner:extension>
</annotation>
<listOfReactants>
<speciesReference metaid="CDMT00024" species="s_id_ign51">
<annotation>
<celldesigner:extension>
<celldesigner:alias>ign51</celldesigner:alias>
</celldesigner:extension>
</annotation>
</speciesReference>
</listOfReactants>
<listOfProducts>
<speciesReference metaid="CDMT00025" species="s_id_ign17">
<annotation>
<celldesigner:extension>
<celldesigner:alias>ign17</celldesigner:alias>
</celldesigner:extension>
</annotation>
</speciesReference>
</listOfProducts>
</reaction>
<reaction metaid="id62404" id="id62404" reversible="false">
<annotation>
<celldesigner:extension>
<celldesigner:reactionType>REDUCED_PHYSICAL_STIMULATION</celldesigner:reactionType>
<celldesigner:baseReactants>
<celldesigner:baseReactant species="s_id_ign30" alias="ign30">
<celldesigner:linkAnchor position="S"/>
</celldesigner:baseReactant>
</celldesigner:baseReactants>
<celldesigner:baseProducts>
<celldesigner:baseProduct species="s_id_ign7" alias="ign7">
<celldesigner:linkAnchor position="N"/>
</celldesigner:baseProduct>
</celldesigner:baseProducts>
<celldesigner:connectScheme connectPolicy="direct">
<celldesigner:listOfLineDirection>
<celldesigner:lineDirection index="0" value="unknown"/>
</celldesigner:listOfLineDirection>
</celldesigner:connectScheme>
<celldesigner:line width="1.0" color="ff000000"/>
</celldesigner:extension>
</annotation>
<listOfReactants>
<speciesReference metaid="CDMT00028" species="s_id_ign30">
<annotation>
<celldesigner:extension>
<celldesigner:alias>ign30</celldesigner:alias>
</celldesigner:extension>
</annotation>
</speciesReference>
</listOfReactants>
<listOfProducts>
<speciesReference metaid="CDMT00029" species="s_id_ign7">
<annotation>
<celldesigner:extension>
<celldesigner:alias>ign7</celldesigner:alias>
</celldesigner:extension>
</annotation>
</speciesReference>
</listOfProducts>
</reaction>
<reaction metaid="id62385" id="id62385" reversible="false">
<annotation>
<celldesigner:extension>
<celldesigner:reactionType>REDUCED_PHYSICAL_STIMULATION</celldesigner:reactionType>
<celldesigner:baseReactants>
<celldesigner:baseReactant species="s_id_ign15" alias="ign15">
<celldesigner:linkAnchor position="S"/>
</celldesigner:baseReactant>
</celldesigner:baseReactants>
<celldesigner:baseProducts>
<celldesigner:baseProduct species="s_id_ign17" alias="ign17">
<celldesigner:linkAnchor position="NNE"/>
</celldesigner:baseProduct>
</celldesigner:baseProducts>
<celldesigner:connectScheme connectPolicy="square">
<celldesigner:listOfLineDirection>
<celldesigner:lineDirection index="0" value="vertical"/>
<celldesigner:lineDirection index="1" value="horizontal"/>
<celldesigner:lineDirection index="2" value="vertical"/>
</celldesigner:listOfLineDirection>
</celldesigner:connectScheme>
<celldesigner:editPoints>0.5031645569620284,0.0 0.5031645569620267,0.0</celldesigner:editPoints>
<celldesigner:line width="1.0" color="ff000000"/>
</celldesigner:extension>
</annotation>
<listOfReactants>
<speciesReference metaid="CDMT00030" species="s_id_ign15">
<annotation>
<celldesigner:extension>
<celldesigner:alias>ign15</celldesigner:alias>
</celldesigner:extension>
</annotation>
</speciesReference>
</listOfReactants>
<listOfProducts>
<speciesReference metaid="CDMT00031" species="s_id_ign17">
<annotation>
<celldesigner:extension>
<celldesigner:alias>ign17</celldesigner:alias>
</celldesigner:extension>
</annotation>
</speciesReference>
</listOfProducts>
</reaction>
<reaction metaid="id62379" id="id62379" reversible="false">
<annotation>
<celldesigner:extension>
<celldesigner:reactionType>REDUCED_PHYSICAL_STIMULATION</celldesigner:reactionType>
<celldesigner:baseReactants>
<celldesigner:baseReactant species="s_id_ign9" alias="ign9">
<celldesigner:linkAnchor position="S"/>
</celldesigner:baseReactant>
</celldesigner:baseReactants>
<celldesigner:baseProducts>
<celldesigner:baseProduct species="s_id_ign36" alias="ign36">
<celldesigner:linkAnchor position="NW"/>
</celldesigner:baseProduct>
</celldesigner:baseProducts>
<celldesigner:connectScheme connectPolicy="square">
<celldesigner:listOfLineDirection>
<celldesigner:lineDirection index="0" value="vertical"/>
<celldesigner:lineDirection index="1" value="horizontal"/>
<celldesigner:lineDirection index="2" value="vertical"/>
</celldesigner:listOfLineDirection>
</celldesigner:connectScheme>
<celldesigner:editPoints>0.5258092533039128,-0.13408135959249812 0.5868641581183524,0.10534963967981992</celldesigner:editPoints>
<celldesigner:line width="1.0" color="ff000000"/>
</celldesigner:extension>
</annotation>
<listOfReactants>
<speciesReference metaid="CDMT00032" species="s_id_ign9">
<annotation>
<celldesigner:extension>
<celldesigner:alias>ign9</celldesigner:alias>
</celldesigner:extension>
</annotation>
</speciesReference>
</listOfReactants>
<listOfProducts>
<speciesReference metaid="CDMT00033" species="s_id_ign36">
<annotation>
<celldesigner:extension>
<celldesigner:alias>ign36</celldesigner:alias>
</celldesigner:extension>
</annotation>
</speciesReference>
</listOfProducts>
</reaction>
<reaction metaid="id62417" id="id62417" reversible="false">
<annotation>
<celldesigner:extension>
<celldesigner:reactionType>REDUCED_PHYSICAL_STIMULATION</celldesigner:reactionType>
<celldesigner:baseReactants>
<celldesigner:baseReactant species="s_id_ign40" alias="ign40">
<celldesigner:linkAnchor position="NE"/>
</celldesigner:baseReactant>
</celldesigner:baseReactants>
<celldesigner:baseProducts>
<celldesigner:baseProduct species="s_id_ign55" alias="ign55">
<celldesigner:linkAnchor position="E"/>
</celldesigner:baseProduct>
</celldesigner:baseProducts>
<celldesigner:connectScheme connectPolicy="square">
<celldesigner:listOfLineDirection>
<celldesigner:lineDirection index="0" value="vertical"/>
<celldesigner:lineDirection index="1" value="horizontal"/>
</celldesigner:listOfLineDirection>
</celldesigner:connectScheme>
<celldesigner:editPoints>0.23980028530670472,0.4269614835948645</celldesigner:editPoints>
<celldesigner:line width="1.0" color="ff000000"/>
</celldesigner:extension>
</annotation>
<listOfReactants>
<speciesReference metaid="CDMT00034" species="s_id_ign40">
<annotation>
<celldesigner:extension>
<celldesigner:alias>ign40</celldesigner:alias>
</celldesigner:extension>
</annotation>
</speciesReference>
</listOfReactants>
<listOfProducts>
<speciesReference metaid="CDMT00035" species="s_id_ign55">
<annotation>
<celldesigner:extension>
<celldesigner:alias>ign55</celldesigner:alias>
</celldesigner:extension>
</annotation>
</speciesReference>
</listOfProducts>
</reaction>
<reaction metaid="id62436" id="id62436" reversible="false">
<annotation>
<celldesigner:extension>
<celldesigner:reactionType>REDUCED_PHYSICAL_STIMULATION</celldesigner:reactionType>
<celldesigner:baseReactants>
<celldesigner:baseReactant species="s_id_ign54" alias="ign54">
<celldesigner:linkAnchor position="SSE"/>
</celldesigner:baseReactant>
</celldesigner:baseReactants>
<celldesigner:baseProducts>
<celldesigner:baseProduct species="s_id_ign39" alias="ign39">
<celldesigner:linkAnchor position="W"/>
</celldesigner:baseProduct>
</celldesigner:baseProducts>
<celldesigner:connectScheme connectPolicy="square">
<celldesigner:listOfLineDirection>
<celldesigner:lineDirection index="0" value="vertical"/>
<celldesigner:lineDirection index="1" value="horizontal"/>
</celldesigner:listOfLineDirection>
</celldesigner:connectScheme>
<celldesigner:editPoints>0.3304216591969267,0.47036495015091906</celldesigner:editPoints>
<celldesigner:line width="1.0" color="ff000000"/>
</celldesigner:extension>
</annotation>
<listOfReactants>
<speciesReference metaid="CDMT00036" species="s_id_ign54">
<annotation>
<celldesigner:extension>
<celldesigner:alias>ign54</celldesigner:alias>
</celldesigner:extension>
</annotation>
</speciesReference>
</listOfReactants>
<listOfProducts>
<speciesReference metaid="CDMT00037" species="s_id_ign39">
<annotation>
<celldesigner:extension>
<celldesigner:alias>ign39</celldesigner:alias>
</celldesigner:extension>
</annotation>
</speciesReference>
</listOfProducts>
</reaction>
<reaction metaid="id62455" id="id62455" reversible="false">
<annotation>
<celldesigner:extension>
<celldesigner:reactionType>REDUCED_PHYSICAL_STIMULATION</celldesigner:reactionType>
<celldesigner:baseReactants>
<celldesigner:baseReactant species="s_id_ign61" alias="ign61">
<celldesigner:linkAnchor position="SSE"/>
</celldesigner:baseReactant>
</celldesigner:baseReactants>
<celldesigner:baseProducts>
<celldesigner:baseProduct species="s_id_ign29" alias="ign29">
<celldesigner:linkAnchor position="W"/>
</celldesigner:baseProduct>
</celldesigner:baseProducts>
<celldesigner:connectScheme connectPolicy="square">
<celldesigner:listOfLineDirection>
<celldesigner:lineDirection index="0" value="vertical"/>
<celldesigner:lineDirection index="1" value="horizontal"/>
</celldesigner:listOfLineDirection>
</celldesigner:connectScheme>
<celldesigner:editPoints>0.9988502781967483,0.03388805015086549</celldesigner:editPoints>
<celldesigner:line width="1.0" color="ff000000"/>
</celldesigner:extension>
</annotation>
<listOfReactants>
<speciesReference metaid="CDMT00038" species="s_id_ign61">
<annotation>
<celldesigner:extension>
<celldesigner:alias>ign61</celldesigner:alias>
</celldesigner:extension>
</annotation>
</speciesReference>
</listOfReactants>
<listOfProducts>
<speciesReference metaid="CDMT00039" species="s_id_ign29">
<annotation>
<celldesigner:extension>
<celldesigner:alias>ign29</celldesigner:alias>
</celldesigner:extension>
</annotation>
</speciesReference>
</listOfProducts>
</reaction>
<reaction metaid="id62445" id="id62445" reversible="false">
<annotation>
<celldesigner:extension>
<celldesigner:reactionType>REDUCED_PHYSICAL_STIMULATION</celldesigner:reactionType>
<celldesigner:baseReactants>
<celldesigner:baseReactant species="s_id_ign56" alias="ign56">
<celldesigner:linkAnchor position="SW"/>
</celldesigner:baseReactant>
</celldesigner:baseReactants>
<celldesigner:baseProducts>
<celldesigner:baseProduct species="s_id_ign26" alias="ign26">
<celldesigner:linkAnchor position="E"/>
</celldesigner:baseProduct>
</celldesigner:baseProducts>
<celldesigner:connectScheme connectPolicy="square">
<celldesigner:listOfLineDirection>
<celldesigner:lineDirection index="0" value="horizontal"/>
<celldesigner:lineDirection index="1" value="vertical"/>
<celldesigner:lineDirection index="2" value="horizontal"/>
</celldesigner:listOfLineDirection>
</celldesigner:connectScheme>
<celldesigner:editPoints>0.2579427034877493,-0.18901552899362686 0.607311108123131,0.2877549844380553</celldesigner:editPoints>
<celldesigner:line width="1.0" color="ff000000"/>
</celldesigner:extension>
</annotation>
<listOfReactants>
<speciesReference metaid="CDMT00040" species="s_id_ign56">
<annotation>
<celldesigner:extension>
<celldesigner:alias>ign56</celldesigner:alias>
</celldesigner:extension>
</annotation>
</speciesReference>
</listOfReactants>
<listOfProducts>
<speciesReference metaid="CDMT00041" species="s_id_ign26">
<annotation>
<celldesigner:extension>
<celldesigner:alias>ign26</celldesigner:alias>
</celldesigner:extension>
</annotation>
</speciesReference>
</listOfProducts>
</reaction>
<reaction metaid="id62423" id="id62423" reversible="false">
<annotation>
<celldesigner:extension>
<celldesigner:reactionType>REDUCED_PHYSICAL_STIMULATION</celldesigner:reactionType>
<celldesigner:baseReactants>
<celldesigner:baseReactant species="s_id_ign44" alias="ign44">
<celldesigner:linkAnchor position="SSE"/>
</celldesigner:baseReactant>
</celldesigner:baseReactants>
<celldesigner:baseProducts>
<celldesigner:baseProduct species="s_id_ign11" alias="ign11">
<celldesigner:linkAnchor position="N"/>
</celldesigner:baseProduct>
</celldesigner:baseProducts>
<celldesigner:connectScheme connectPolicy="square">
<celldesigner:listOfLineDirection>
<celldesigner:lineDirection index="0" value="vertical"/>
<celldesigner:lineDirection index="1" value="horizontal"/>
<celldesigner:lineDirection index="2" value="vertical"/>
</celldesigner:listOfLineDirection>
</celldesigner:connectScheme>
<celldesigner:editPoints>0.22972768366759522,0.2954708907009229 0.8529742824527407,-0.18910137004858918</celldesigner:editPoints>
<celldesigner:line width="1.0" color="ff000000"/>
</celldesigner:extension>
</annotation>
<listOfReactants>
<speciesReference metaid="CDMT00042" species="s_id_ign44">
<annotation>
<celldesigner:extension>
<celldesigner:alias>ign44</celldesigner:alias>
</celldesigner:extension>
</annotation>
</speciesReference>
</listOfReactants>
<listOfProducts>
<speciesReference metaid="CDMT00043" species="s_id_ign11">
<annotation>
<celldesigner:extension>
<celldesigner:alias>ign11</celldesigner:alias>
</celldesigner:extension>
</annotation>
</speciesReference>
</listOfProducts>
</reaction>
<reaction metaid="id62369" id="id62369" reversible="false">
<annotation>
<celldesigner:extension>
<celldesigner:reactionType>UNKNOWN_REDUCED_PHYSICAL_STIMULATION</celldesigner:reactionType>
<celldesigner:baseReactants>
<celldesigner:baseReactant species="s_id_ign2" alias="ign2">
<celldesigner:linkAnchor position="SW"/>
</celldesigner:baseReactant>
</celldesigner:baseReactants>
<celldesigner:baseProducts>
<celldesigner:baseProduct species="s_id_ign12" alias="ign12">
<celldesigner:linkAnchor position="N"/>
</celldesigner:baseProduct>
</celldesigner:baseProducts>
<celldesigner:connectScheme connectPolicy="square">
<celldesigner:listOfLineDirection>
<celldesigner:lineDirection index="0" value="vertical"/>
<celldesigner:lineDirection index="1" value="horizontal"/>
<celldesigner:lineDirection index="2" value="vertical"/>
</celldesigner:listOfLineDirection>
</celldesigner:connectScheme>
<celldesigner:editPoints>0.4990566037735853,-0.021698113207547554 0.5009433962264218,0.021698113207546665</celldesigner:editPoints>
<celldesigner:line width="1.0" color="ff000000"/>
</celldesigner:extension>
</annotation>
<listOfReactants>
<speciesReference metaid="CDMT00044" species="s_id_ign2">
<annotation>
<celldesigner:extension>
<celldesigner:alias>ign2</celldesigner:alias>
</celldesigner:extension>
</annotation>
</speciesReference>
</listOfReactants>
<listOfProducts>
<speciesReference metaid="CDMT00045" species="s_id_ign12">
<annotation>
<celldesigner:extension>
<celldesigner:alias>ign12</celldesigner:alias>
</celldesigner:extension>
</annotation>
</speciesReference>
</listOfProducts>
</reaction>
<reaction metaid="id62452" id="id62452" reversible="false">
<annotation>
<celldesigner:extension>
<celldesigner:reactionType>REDUCED_PHYSICAL_STIMULATION</celldesigner:reactionType>
<celldesigner:baseReactants>
<celldesigner:baseReactant species="s_id_ign59" alias="ign59">
<celldesigner:linkAnchor position="N"/>
</celldesigner:baseReactant>
</celldesigner:baseReactants>
<celldesigner:baseProducts>
<celldesigner:baseProduct species="s_id_ign60" alias="ign60">
<celldesigner:linkAnchor position="W"/>
</celldesigner:baseProduct>
</celldesigner:baseProducts>
<celldesigner:connectScheme connectPolicy="square">
<celldesigner:listOfLineDirection>
<celldesigner:lineDirection index="0" value="vertical"/>
<celldesigner:lineDirection index="1" value="horizontal"/>
</celldesigner:listOfLineDirection>
</celldesigner:connectScheme>
<celldesigner:editPoints>0.8917093142272261,-0.3107471852610031</celldesigner:editPoints>
<celldesigner:line width="1.0" color="ff000000"/>
</celldesigner:extension>
</annotation>
<listOfReactants>
<speciesReference metaid="CDMT00046" species="s_id_ign59">
<annotation>
<celldesigner:extension>
<celldesigner:alias>ign59</celldesigner:alias>
</celldesigner:extension>
</annotation>
</speciesReference>
</listOfReactants>
<listOfProducts>
<speciesReference metaid="CDMT00047" species="s_id_ign60">
<annotation>
<celldesigner:extension>
<celldesigner:alias>ign60</celldesigner:alias>
</celldesigner:extension>
</annotation>
</speciesReference>
</listOfProducts>
</reaction>
<reaction metaid="id62441" id="id62441" reversible="false">
<annotation>
<celldesigner:extension>
<celldesigner:reactionType>REDUCED_PHYSICAL_STIMULATION</celldesigner:reactionType>
<celldesigner:baseReactants>
<celldesigner:baseReactant species="s_id_ign55" alias="ign55">
<celldesigner:linkAnchor position="SSW"/>
</celldesigner:baseReactant>
</celldesigner:baseReactants>
<celldesigner:baseProducts>
<celldesigner:baseProduct species="s_id_ign54" alias="ign54">
<celldesigner:linkAnchor position="NNW"/>
</celldesigner:baseProduct>
</celldesigner:baseProducts>
<celldesigner:connectScheme connectPolicy="square">
<celldesigner:listOfLineDirection>
<celldesigner:lineDirection index="0" value="vertical"/>
<celldesigner:lineDirection index="1" value="horizontal"/>
<celldesigner:lineDirection index="2" value="vertical"/>
</celldesigner:listOfLineDirection>
</celldesigner:connectScheme>
<celldesigner:editPoints>0.5000000000000107,0.0 0.5000000000000107,0.0</celldesigner:editPoints>
<celldesigner:line width="1.0" color="ff000000"/>
</celldesigner:extension>
</annotation>
<listOfReactants>
<speciesReference metaid="CDMT00048" species="s_id_ign55">
<annotation>
<celldesigner:extension>
<celldesigner:alias>ign55</celldesigner:alias>
</celldesigner:extension>
</annotation>
</speciesReference>
</listOfReactants>
<listOfProducts>
<speciesReference metaid="CDMT00049" species="s_id_ign54">
<annotation>
<celldesigner:extension>
<celldesigner:alias>ign54</celldesigner:alias>
</celldesigner:extension>
</annotation>
</speciesReference>
</listOfProducts>
</reaction>
<reaction metaid="id62389" id="id62389" reversible="false">
<annotation>
<celldesigner:extension>
<celldesigner:reactionType>REDUCED_PHYSICAL_STIMULATION</celldesigner:reactionType>
<celldesigner:baseReactants>
<celldesigner:baseReactant species="s_id_ign17" alias="ign17">
<celldesigner:linkAnchor position="S"/>
</celldesigner:baseReactant>
</celldesigner:baseReactants>
<celldesigner:baseProducts>
<celldesigner:baseProduct species="s_id_ign14" alias="ign14">
<celldesigner:linkAnchor position="N"/>
</celldesigner:baseProduct>
</celldesigner:baseProducts>
<celldesigner:connectScheme connectPolicy="square">
<celldesigner:listOfLineDirection>
<celldesigner:lineDirection index="0" value="vertical"/>
<celldesigner:lineDirection index="1" value="horizontal"/>
<celldesigner:lineDirection index="2" value="vertical"/>
</celldesigner:listOfLineDirection>
</celldesigner:connectScheme>
<celldesigner:editPoints>0.20065789473683715,0.0 0.20065789473683715,0.0</celldesigner:editPoints>
<celldesigner:line width="1.0" color="ff000000"/>
</celldesigner:extension>
</annotation>
<listOfReactants>
<speciesReference metaid="CDMT00197" species="s_id_ign17">
<annotation>
<celldesigner:extension>
<celldesigner:alias>ign17</celldesigner:alias>
</celldesigner:extension>
</annotation>
</speciesReference>
</listOfReactants>
<listOfProducts>
<speciesReference metaid="CDMT00198" species="s_id_ign14">
<annotation>
<celldesigner:extension>
<celldesigner:alias>ign14</celldesigner:alias>
</celldesigner:extension>
</annotation>
</speciesReference>
</listOfProducts>
</reaction>
<reaction metaid="id62390" id="id62390" reversible="false">
<annotation>
<celldesigner:extension>
<celldesigner:reactionType>REDUCED_PHYSICAL_STIMULATION</celldesigner:reactionType>
<celldesigner:baseReactants>
<celldesigner:baseReactant species="s_id_ign18" alias="ign18">
<celldesigner:linkAnchor position="S"/>
</celldesigner:baseReactant>
</celldesigner:baseReactants>
<celldesigner:baseProducts>
<celldesigner:baseProduct species="s_id_ign27" alias="ign27">
<celldesigner:linkAnchor position="NNW"/>
</celldesigner:baseProduct>
</celldesigner:baseProducts>
<celldesigner:connectScheme connectPolicy="square">
<celldesigner:listOfLineDirection>
<celldesigner:lineDirection index="0" value="vertical"/>
<celldesigner:lineDirection index="1" value="horizontal"/>
<celldesigner:lineDirection index="2" value="vertical"/>
</celldesigner:listOfLineDirection>
</celldesigner:connectScheme>
<celldesigner:editPoints>0.37200514745934044,0.23734703418629266 0.6613087463431029,-0.2160920759008853</celldesigner:editPoints>
<celldesigner:line width="1.0" color="ff000000"/>
</celldesigner:extension>
</annotation>
<listOfReactants>
<speciesReference metaid="CDMT00052" species="s_id_ign18">
<annotation>
<celldesigner:extension>
<celldesigner:alias>ign18</celldesigner:alias>
</celldesigner:extension>
</annotation>
</speciesReference>
</listOfReactants>
<listOfProducts>
<speciesReference metaid="CDMT00053" species="s_id_ign27">
<annotation>
<celldesigner:extension>
<celldesigner:alias>ign27</celldesigner:alias>
</celldesigner:extension>
</annotation>
</speciesReference>
</listOfProducts>
</reaction>
<reaction metaid="id62380" id="id62380" reversible="false">
<annotation>
<celldesigner:extension>
<celldesigner:reactionType>REDUCED_PHYSICAL_STIMULATION</celldesigner:reactionType>
<celldesigner:baseReactants>
<celldesigner:baseReactant species="s_id_ign10" alias="ign10">
<celldesigner:linkAnchor position="S"/>
</celldesigner:baseReactant>
</celldesigner:baseReactants>
<celldesigner:baseProducts>
<celldesigner:baseProduct species="s_id_ign16" alias="ign16">
<celldesigner:linkAnchor position="N"/>
</celldesigner:baseProduct>
</celldesigner:baseProducts>
<celldesigner:connectScheme connectPolicy="square">
<celldesigner:listOfLineDirection>
<celldesigner:lineDirection index="0" value="vertical"/>
<celldesigner:lineDirection index="1" value="horizontal"/>
<celldesigner:lineDirection index="2" value="vertical"/>
</celldesigner:listOfLineDirection>
</celldesigner:connectScheme>
<celldesigner:editPoints>0.5,0.0 0.5,0.0</celldesigner:editPoints>
<celldesigner:line width="1.0" color="ff000000"/>
</celldesigner:extension>
</annotation>
<listOfReactants>
<speciesReference metaid="CDMT00054" species="s_id_ign10">
<annotation>
<celldesigner:extension>
<celldesigner:alias>ign10</celldesigner:alias>
</celldesigner:extension>
</annotation>
</speciesReference>
</listOfReactants>
<listOfProducts>
<speciesReference metaid="CDMT00055" species="s_id_ign16">
<annotation>
<celldesigner:extension>
<celldesigner:alias>ign16</celldesigner:alias>
</celldesigner:extension>
</annotation>
</speciesReference>
</listOfProducts>
</reaction>
<reaction metaid="id62447" id="id62447" reversible="false">
<annotation>
<celldesigner:extension>
<celldesigner:reactionType>REDUCED_PHYSICAL_STIMULATION</celldesigner:reactionType>
<celldesigner:baseReactants>
<celldesigner:baseReactant species="s_id_ign56" alias="ign56">
<celldesigner:linkAnchor position="SSE"/>
</celldesigner:baseReactant>
</celldesigner:baseReactants>
<celldesigner:baseProducts>
<celldesigner:baseProduct species="s_id_ign34" alias="ign34">
<celldesigner:linkAnchor position="W"/>
</celldesigner:baseProduct>
</celldesigner:baseProducts>
<celldesigner:connectScheme connectPolicy="square">
<celldesigner:listOfLineDirection>
<celldesigner:lineDirection index="0" value="vertical"/>
<celldesigner:lineDirection index="1" value="horizontal"/>
</celldesigner:listOfLineDirection>
</celldesigner:connectScheme>
<celldesigner:editPoints>0.889230769230771,0.313846153846157</celldesigner:editPoints>
<celldesigner:line width="1.0" color="ff000000"/>
</celldesigner:extension>
</annotation>
<listOfReactants>
<speciesReference metaid="CDMT00056" species="s_id_ign56">
<annotation>
<celldesigner:extension>
<celldesigner:alias>ign56</celldesigner:alias>
</celldesigner:extension>
</annotation>
</speciesReference>
</listOfReactants>
<listOfProducts>
<speciesReference metaid="CDMT00057" species="s_id_ign34">
<annotation>
<celldesigner:extension>
<celldesigner:alias>ign34</celldesigner:alias>
</celldesigner:extension>
</annotation>
</speciesReference>
</listOfProducts>
</reaction>
<reaction metaid="id62426" id="id62426" reversible="false">
<annotation>
<celldesigner:extension>
<celldesigner:reactionType>REDUCED_PHYSICAL_STIMULATION</celldesigner:reactionType>
<celldesigner:baseReactants>
<celldesigner:baseReactant species="s_id_ign46" alias="ign46">
<celldesigner:linkAnchor position="S"/>
</celldesigner:baseReactant>
</celldesigner:baseReactants>
<celldesigner:baseProducts>
<celldesigner:baseProduct species="s_id_ign57" alias="ign57">
<celldesigner:linkAnchor position="N"/>
</celldesigner:baseProduct>
</celldesigner:baseProducts>
<celldesigner:connectScheme connectPolicy="square">
<celldesigner:listOfLineDirection>
<celldesigner:lineDirection index="0" value="vertical"/>
<celldesigner:lineDirection index="1" value="horizontal"/>
<celldesigner:lineDirection index="2" value="vertical"/>
</celldesigner:listOfLineDirection>
</celldesigner:connectScheme>
<celldesigner:editPoints>0.4915254237288096,0.0 0.49152542372882024,0.0</celldesigner:editPoints>
<celldesigner:line width="1.0" color="ff000000"/>
</celldesigner:extension>
</annotation>
<listOfReactants>
<speciesReference metaid="CDMT00058" species="s_id_ign46">
<annotation>
<celldesigner:extension>
<celldesigner:alias>ign46</celldesigner:alias>
</celldesigner:extension>
</annotation>
</speciesReference>
</listOfReactants>
<listOfProducts>
<speciesReference metaid="CDMT00059" species="s_id_ign57">
<annotation>
<celldesigner:extension>
<celldesigner:alias>ign57</celldesigner:alias>
</celldesigner:extension>
</annotation>
</speciesReference>
</listOfProducts>
</reaction>
<reaction metaid="id62391" id="id62391" reversible="false">
<annotation>
<celldesigner:extension>
<celldesigner:reactionType>REDUCED_PHYSICAL_STIMULATION</celldesigner:reactionType>
<celldesigner:baseReactants>
<celldesigner:baseReactant species="s_id_ign20" alias="ign20">
<celldesigner:linkAnchor position="SSW"/>
</celldesigner:baseReactant>
</celldesigner:baseReactants>
<celldesigner:baseProducts>
<celldesigner:baseProduct species="s_id_ign8" alias="ign8">
<celldesigner:linkAnchor position="N"/>
</celldesigner:baseProduct>
</celldesigner:baseProducts>
<celldesigner:connectScheme connectPolicy="square">
<celldesigner:listOfLineDirection>
<celldesigner:lineDirection index="0" value="vertical"/>
<celldesigner:lineDirection index="1" value="horizontal"/>
<celldesigner:lineDirection index="2" value="vertical"/>
</celldesigner:listOfLineDirection>
</celldesigner:connectScheme>
<celldesigner:editPoints>0.40540540540543546,-0.06756756756757198 0.4324324324324671,0.09459459459458941</celldesigner:editPoints>
<celldesigner:line width="1.0" color="ff000000"/>
</celldesigner:extension>
</annotation>
<listOfReactants>
<speciesReference metaid="CDMT00060" species="s_id_ign20">
<annotation>
<celldesigner:extension>
<celldesigner:alias>ign20</celldesigner:alias>
</celldesigner:extension>
</annotation>
</speciesReference>
</listOfReactants>
<listOfProducts>
<speciesReference metaid="CDMT00061" species="s_id_ign8">
<annotation>
<celldesigner:extension>
<celldesigner:alias>ign8</celldesigner:alias>
</celldesigner:extension>
</annotation>
</speciesReference>
</listOfProducts>
</reaction>
<reaction metaid="id62394" id="id62394" reversible="false">
<annotation>
<celldesigner:extension>
<celldesigner:reactionType>REDUCED_PHYSICAL_STIMULATION</celldesigner:reactionType>
<celldesigner:baseReactants>
<celldesigner:baseReactant species="s_id_ign23" alias="ign23">
<celldesigner:linkAnchor position="S"/>
</celldesigner:baseReactant>
</celldesigner:baseReactants>
<celldesigner:baseProducts>
<celldesigner:baseProduct species="s_id_ign32" alias="ign32">
<celldesigner:linkAnchor position="N"/>
</celldesigner:baseProduct>
</celldesigner:baseProducts>
<celldesigner:connectScheme connectPolicy="square">
<celldesigner:listOfLineDirection>
<celldesigner:lineDirection index="0" value="vertical"/>
<celldesigner:lineDirection index="1" value="horizontal"/>
<celldesigner:lineDirection index="2" value="vertical"/>
</celldesigner:listOfLineDirection>
</celldesigner:connectScheme>
<celldesigner:editPoints>0.5000000000000142,0.0 0.5000000000000142,0.0</celldesigner:editPoints>
<celldesigner:line width="1.0" color="ff000000"/>
</celldesigner:extension>
</annotation>
<listOfReactants>
<speciesReference metaid="CDMT00062" species="s_id_ign23">
<annotation>
<celldesigner:extension>
<celldesigner:alias>ign23</celldesigner:alias>
</celldesigner:extension>
</annotation>
</speciesReference>
</listOfReactants>
<listOfProducts>
<speciesReference metaid="CDMT00063" species="s_id_ign32">
<annotation>
<celldesigner:extension>
<celldesigner:alias>ign32</celldesigner:alias>
</celldesigner:extension>
</annotation>
</speciesReference>
</listOfProducts>
</reaction>
<reaction metaid="id62446" id="id62446" reversible="false">
<annotation>
<celldesigner:extension>
<celldesigner:reactionType>REDUCED_PHYSICAL_STIMULATION</celldesigner:reactionType>
<celldesigner:baseReactants>
<celldesigner:baseReactant species="s_id_ign56" alias="ign56">
<celldesigner:linkAnchor position="W"/>
</celldesigner:baseReactant>
</celldesigner:baseReactants>
<celldesigner:baseProducts>
<celldesigner:baseProduct species="s_id_ign45" alias="ign45">
<celldesigner:linkAnchor position="E"/>
</celldesigner:baseProduct>
</celldesigner:baseProducts>
<celldesigner:connectScheme connectPolicy="square">
<celldesigner:listOfLineDirection>
<celldesigner:lineDirection index="0" value="horizontal"/>
<celldesigner:lineDirection index="1" value="vertical"/>
<celldesigner:lineDirection index="2" value="horizontal"/>
</celldesigner:listOfLineDirection>
</celldesigner:connectScheme>
<celldesigner:editPoints>0.1760966453845052,-0.17376505217035532 0.6694326130501302,0.3261905365303246</celldesigner:editPoints>
<celldesigner:line width="1.0" color="ff000000"/>
</celldesigner:extension>
</annotation>
<listOfReactants>
<speciesReference metaid="CDMT00064" species="s_id_ign56">
<annotation>
<celldesigner:extension>
<celldesigner:alias>ign56</celldesigner:alias>
</celldesigner:extension>
</annotation>
</speciesReference>
</listOfReactants>
<listOfProducts>
<speciesReference metaid="CDMT00065" species="s_id_ign45">
<annotation>
<celldesigner:extension>
<celldesigner:alias>ign45</celldesigner:alias>
</celldesigner:extension>
</annotation>
</speciesReference>
</listOfProducts>
</reaction>
<reaction metaid="id62407" id="id62407" reversible="false">
<annotation>
<celldesigner:extension>
<celldesigner:reactionType>REDUCED_PHYSICAL_STIMULATION</celldesigner:reactionType>
<celldesigner:baseReactants>
<celldesigner:baseReactant species="s_id_ign33" alias="ign33">
<celldesigner:linkAnchor position="SSW"/>
</celldesigner:baseReactant>
</celldesigner:baseReactants>
<celldesigner:baseProducts>
<celldesigner:baseProduct species="s_id_ign20" alias="ign20">
<celldesigner:linkAnchor position="NNE"/>
</celldesigner:baseProduct>
</celldesigner:baseProducts>
<celldesigner:connectScheme connectPolicy="square">
<celldesigner:listOfLineDirection>
<celldesigner:lineDirection index="0" value="vertical"/>
<celldesigner:lineDirection index="1" value="horizontal"/>
<celldesigner:lineDirection index="2" value="vertical"/>
</celldesigner:listOfLineDirection>
</celldesigner:connectScheme>
<celldesigner:editPoints>0.6863636363636303,0.0 0.6863636363636303,0.0</celldesigner:editPoints>
<celldesigner:line width="1.0" color="ff000000"/>
</celldesigner:extension>
</annotation>
<listOfReactants>
<speciesReference metaid="CDMT00066" species="s_id_ign33">
<annotation>
<celldesigner:extension>
<celldesigner:alias>ign33</celldesigner:alias>
</celldesigner:extension>
</annotation>
</speciesReference>
</listOfReactants>
<listOfProducts>
<speciesReference metaid="CDMT00067" species="s_id_ign20">
<annotation>
<celldesigner:extension>
<celldesigner:alias>ign20</celldesigner:alias>
</celldesigner:extension>
</annotation>
</speciesReference>
</listOfProducts>
</reaction>
<reaction metaid="id62375" id="id62375" reversible="false">
<annotation>
<celldesigner:extension>
<celldesigner:reactionType>REDUCED_PHYSICAL_STIMULATION</celldesigner:reactionType>
<celldesigner:baseReactants>
<celldesigner:baseReactant species="s_id_ign5" alias="ign5">
<celldesigner:linkAnchor position="SSE"/>
</celldesigner:baseReactant>
</celldesigner:baseReactants>
<celldesigner:baseProducts>
<celldesigner:baseProduct species="s_id_ign9" alias="ign9">
<celldesigner:linkAnchor position="W"/>
</celldesigner:baseProduct>
</celldesigner:baseProducts>
<celldesigner:connectScheme connectPolicy="square">
<celldesigner:listOfLineDirection>
<celldesigner:lineDirection index="0" value="vertical"/>
<celldesigner:lineDirection index="1" value="horizontal"/>
</celldesigner:listOfLineDirection>
</celldesigner:connectScheme>
<celldesigner:editPoints>0.2749234613083722,0.44647570116479585</celldesigner:editPoints>
<celldesigner:line width="1.0" color="ff000000"/>
</celldesigner:extension>
</annotation>
<listOfReactants>
<speciesReference metaid="CDMT00068" species="s_id_ign5">
<annotation>
<celldesigner:extension>
<celldesigner:alias>ign5</celldesigner:alias>
</celldesigner:extension>
</annotation>
</speciesReference>
</listOfReactants>
<listOfProducts>
<speciesReference metaid="CDMT00069" species="s_id_ign9">
<annotation>
<celldesigner:extension>
<celldesigner:alias>ign9</celldesigner:alias>
</celldesigner:extension>
</annotation>
</speciesReference>
</listOfProducts>
</reaction>
<reaction metaid="id62456" id="id62456" reversible="false">
<annotation>
<celldesigner:extension>
<celldesigner:reactionType>REDUCED_PHYSICAL_STIMULATION</celldesigner:reactionType>
<celldesigner:baseReactants>
<celldesigner:baseReactant species="s_id_ign62" alias="ign62">
<celldesigner:linkAnchor position="S"/>
</celldesigner:baseReactant>
</celldesigner:baseReactants>
<celldesigner:baseProducts>
<celldesigner:baseProduct species="s_id_ign27" alias="ign27">
<celldesigner:linkAnchor position="NNE"/>
</celldesigner:baseProduct>
</celldesigner:baseProducts>
<celldesigner:connectScheme connectPolicy="square">
<celldesigner:listOfLineDirection>
<celldesigner:lineDirection index="0" value="vertical"/>
<celldesigner:lineDirection index="1" value="horizontal"/>
<celldesigner:lineDirection index="2" value="vertical"/>
</celldesigner:listOfLineDirection>
</celldesigner:connectScheme>
<celldesigner:editPoints>0.3144305935235865,-0.24155475283713912 0.6855694064764437,0.2415547528371036</celldesigner:editPoints>
<celldesigner:line width="1.0" color="ff000000"/>
</celldesigner:extension>
</annotation>
<listOfReactants>
<speciesReference metaid="CDMT00070" species="s_id_ign62">
<annotation>
<celldesigner:extension>
<celldesigner:alias>ign62</celldesigner:alias>
</celldesigner:extension>
</annotation>
</speciesReference>
</listOfReactants>
<listOfProducts>
<speciesReference metaid="CDMT00071" species="s_id_ign27">
<annotation>
<celldesigner:extension>
<celldesigner:alias>ign27</celldesigner:alias>
</celldesigner:extension>
</annotation>
</speciesReference>
</listOfProducts>
</reaction>
<reaction metaid="id62459" id="id62459" reversible="false">
<annotation>
<celldesigner:extension>
<celldesigner:reactionType>REDUCED_PHYSICAL_STIMULATION</celldesigner:reactionType>
<celldesigner:baseReactants>
<celldesigner:baseReactant species="s_id_ign65" alias="ign65">
<celldesigner:linkAnchor position="S"/>
</celldesigner:baseReactant>
</celldesigner:baseReactants>
<celldesigner:baseProducts>
<celldesigner:baseProduct species="s_id_ign36" alias="ign36">
<celldesigner:linkAnchor position="ESE"/>
</celldesigner:baseProduct>
</celldesigner:baseProducts>
<celldesigner:connectScheme connectPolicy="square">
<celldesigner:listOfLineDirection>
<celldesigner:lineDirection index="0" value="vertical"/>
<celldesigner:lineDirection index="1" value="horizontal"/>
</celldesigner:listOfLineDirection>
</celldesigner:connectScheme>
<celldesigner:editPoints>0.10901785827891208,-0.31166161915640345</celldesigner:editPoints>
<celldesigner:line width="1.0" color="ff000000"/>
</celldesigner:extension>
</annotation>
<listOfReactants>
<speciesReference metaid="CDMT00072" species="s_id_ign65">
<annotation>
<celldesigner:extension>
<celldesigner:alias>ign65</celldesigner:alias>
</celldesigner:extension>
</annotation>
</speciesReference>
</listOfReactants>
<listOfProducts>
<speciesReference metaid="CDMT00073" species="s_id_ign36">
<annotation>
<celldesigner:extension>
<celldesigner:alias>ign36</celldesigner:alias>
</celldesigner:extension>
</annotation>
</speciesReference>
</listOfProducts>
</reaction>
<reaction metaid="id62373" id="id62373" reversible="false">
<annotation>
<celldesigner:extension>
<celldesigner:reactionType>UNKNOWN_REDUCED_PHYSICAL_STIMULATION</celldesigner:reactionType>
<celldesigner:baseReactants>
<celldesigner:baseReactant species="s_id_ign3" alias="ign3">
<celldesigner:linkAnchor position="SSW"/>
</celldesigner:baseReactant>
</celldesigner:baseReactants>
<celldesigner:baseProducts>
<celldesigner:baseProduct species="s_id_ign8" alias="ign8">
<celldesigner:linkAnchor position="NNW"/>
</celldesigner:baseProduct>
</celldesigner:baseProducts>
<celldesigner:connectScheme connectPolicy="square">
<celldesigner:listOfLineDirection>
<celldesigner:lineDirection index="0" value="vertical"/>
<celldesigner:lineDirection index="1" value="horizontal"/>
<celldesigner:lineDirection index="2" value="vertical"/>
</celldesigner:listOfLineDirection>
</celldesigner:connectScheme>
<celldesigner:editPoints>0.6745901639344263,0.0 0.6745901639344263,0.0</celldesigner:editPoints>
<celldesigner:line width="1.0" color="ff000000"/>
</celldesigner:extension>
</annotation>
<listOfReactants>
<speciesReference metaid="CDMT00074" species="s_id_ign3">
<annotation>
<celldesigner:extension>
<celldesigner:alias>ign3</celldesigner:alias>
</celldesigner:extension>
</annotation>
</speciesReference>
</listOfReactants>
<listOfProducts>
<speciesReference metaid="CDMT00075" species="s_id_ign8">
<annotation>
<celldesigner:extension>
<celldesigner:alias>ign8</celldesigner:alias>
</celldesigner:extension>
</annotation>
</speciesReference>
</listOfProducts>
</reaction>
<reaction metaid="id62393" id="id62393" reversible="false">
<annotation>
<celldesigner:extension>
<celldesigner:reactionType>REDUCED_PHYSICAL_STIMULATION</celldesigner:reactionType>
<celldesigner:baseReactants>
<celldesigner:baseReactant species="s_id_ign22" alias="ign22">
<celldesigner:linkAnchor position="S"/>
</celldesigner:baseReactant>
</celldesigner:baseReactants>
<celldesigner:baseProducts>
<celldesigner:baseProduct species="s_id_ign38" alias="ign38">
<celldesigner:linkAnchor position="N"/>
</celldesigner:baseProduct>
</celldesigner:baseProducts>
<celldesigner:connectScheme connectPolicy="direct">
<celldesigner:listOfLineDirection>
<celldesigner:lineDirection index="0" value="vertical"/>
</celldesigner:listOfLineDirection>
</celldesigner:connectScheme>
<celldesigner:line width="1.0" color="ff000000"/>
</celldesigner:extension>
</annotation>
<listOfReactants>
<speciesReference metaid="CDMT00076" species="s_id_ign22">
<annotation>
<celldesigner:extension>
<celldesigner:alias>ign22</celldesigner:alias>
</celldesigner:extension>
</annotation>
</speciesReference>
</listOfReactants>
<listOfProducts>
<speciesReference metaid="CDMT00077" species="s_id_ign38">
<annotation>
<celldesigner:extension>
<celldesigner:alias>ign38</celldesigner:alias>
</celldesigner:extension>
</annotation>
</speciesReference>
</listOfProducts>
</reaction>
<reaction metaid="id62381" id="id62381" reversible="false">
<annotation>
<celldesigner:extension>
<celldesigner:reactionType>REDUCED_PHYSICAL_STIMULATION</celldesigner:reactionType>
<celldesigner:baseReactants>
<celldesigner:baseReactant species="s_id_ign11" alias="ign11">
<celldesigner:linkAnchor position="S"/>
</celldesigner:baseReactant>
</celldesigner:baseReactants>
<celldesigner:baseProducts>
<celldesigner:baseProduct species="s_id_ign36" alias="ign36">
<celldesigner:linkAnchor position="NNE"/>
</celldesigner:baseProduct>
</celldesigner:baseProducts>
<celldesigner:connectScheme connectPolicy="square">
<celldesigner:listOfLineDirection>
<celldesigner:lineDirection index="0" value="vertical"/>
<celldesigner:lineDirection index="1" value="horizontal"/>
<celldesigner:lineDirection index="2" value="vertical"/>
</celldesigner:listOfLineDirection>
</celldesigner:connectScheme>
<celldesigner:editPoints>0.24972115503780284,-0.26180443673318043 0.7733300285041533,0.23763787334242004</celldesigner:editPoints>
<celldesigner:line width="1.0" color="ff000000"/>
</celldesigner:extension>
</annotation>
<listOfReactants>
<speciesReference metaid="CDMT00078" species="s_id_ign11">
<annotation>
<celldesigner:extension>
<celldesigner:alias>ign11</celldesigner:alias>
</celldesigner:extension>
</annotation>
</speciesReference>
</listOfReactants>
<listOfProducts>
<speciesReference metaid="CDMT00079" species="s_id_ign36">
<annotation>
<celldesigner:extension>
<celldesigner:alias>ign36</celldesigner:alias>
</celldesigner:extension>
</annotation>
</speciesReference>
</listOfProducts>
</reaction>
<reaction metaid="id62396" id="id62396" reversible="false">
<annotation>
<celldesigner:extension>
<celldesigner:reactionType>REDUCED_PHYSICAL_STIMULATION</celldesigner:reactionType>
<celldesigner:baseReactants>
<celldesigner:baseReactant species="s_id_ign23" alias="ign23">
<celldesigner:linkAnchor position="W"/>
</celldesigner:baseReactant>
</celldesigner:baseReactants>
<celldesigner:baseProducts>
<celldesigner:baseProduct species="s_id_ign33" alias="ign33">
<celldesigner:linkAnchor position="N"/>
</celldesigner:baseProduct>
</celldesigner:baseProducts>
<celldesigner:connectScheme connectPolicy="square">
<celldesigner:listOfLineDirection>
<celldesigner:lineDirection index="0" value="horizontal"/>
<celldesigner:lineDirection index="1" value="vertical"/>
</celldesigner:listOfLineDirection>
</celldesigner:connectScheme>
<celldesigner:editPoints>0.49337777387948467,0.4999561441978777</celldesigner:editPoints>
<celldesigner:line width="1.0" color="ff000000"/>
</celldesigner:extension>
</annotation>
<listOfReactants>
<speciesReference metaid="CDMT00080" species="s_id_ign23">
<annotation>
<celldesigner:extension>
<celldesigner:alias>ign23</celldesigner:alias>
</celldesigner:extension>
</annotation>
</speciesReference>
</listOfReactants>
<listOfProducts>
<speciesReference metaid="CDMT00081" species="s_id_ign33">
<annotation>
<celldesigner:extension>
<celldesigner:alias>ign33</celldesigner:alias>
</celldesigner:extension>
</annotation>
</speciesReference>
</listOfProducts>
</reaction>
<reaction metaid="id62412" id="id62412" reversible="false">
<annotation>
<celldesigner:extension>
<celldesigner:reactionType>REDUCED_PHYSICAL_STIMULATION</celldesigner:reactionType>
<celldesigner:baseReactants>
<celldesigner:baseReactant species="s_id_ign36" alias="ign36">
<celldesigner:linkAnchor position="S"/>
</celldesigner:baseReactant>
</celldesigner:baseReactants>
<celldesigner:baseProducts>
<celldesigner:baseProduct species="s_id_ign19" alias="ign19">
<celldesigner:linkAnchor position="N"/>
</celldesigner:baseProduct>
</celldesigner:baseProducts>
<celldesigner:connectScheme connectPolicy="square">
<celldesigner:listOfLineDirection>
<celldesigner:lineDirection index="0" value="vertical"/>
<celldesigner:lineDirection index="1" value="horizontal"/>
<celldesigner:lineDirection index="2" value="vertical"/>
</celldesigner:listOfLineDirection>
</celldesigner:connectScheme>
<celldesigner:editPoints>0.5281249999999957,0.0 0.5281249999999957,0.0</celldesigner:editPoints>
<celldesigner:line width="1.0" color="ff000000"/>
</celldesigner:extension>
</annotation>
<listOfReactants>
<speciesReference metaid="CDMT00084" species="s_id_ign36">
<annotation>
<celldesigner:extension>
<celldesigner:alias>ign36</celldesigner:alias>
</celldesigner:extension>
</annotation>
</speciesReference>
</listOfReactants>
<listOfProducts>
<speciesReference metaid="CDMT00085" species="s_id_ign19">
<annotation>
<celldesigner:extension>
<celldesigner:alias>ign19</celldesigner:alias>
</celldesigner:extension>
</annotation>
</speciesReference>
</listOfProducts>
</reaction>
<reaction metaid="id62448" id="id62448" reversible="false">
<annotation>
<celldesigner:extension>
<celldesigner:reactionType>REDUCED_PHYSICAL_STIMULATION</celldesigner:reactionType>
<celldesigner:baseReactants>
<celldesigner:baseReactant species="s_id_ign56" alias="ign56">
<celldesigner:linkAnchor position="SSW"/>
</celldesigner:baseReactant>
</celldesigner:baseReactants>
<celldesigner:baseProducts>
<celldesigner:baseProduct species="s_id_ign43" alias="ign43">
<celldesigner:linkAnchor position="N"/>
</celldesigner:baseProduct>
</celldesigner:baseProducts>
<celldesigner:connectScheme connectPolicy="direct">
<celldesigner:listOfLineDirection>
<celldesigner:lineDirection index="0" value="unknown"/>
</celldesigner:listOfLineDirection>
</celldesigner:connectScheme>
<celldesigner:line width="1.0" color="ff000000"/>
</celldesigner:extension>
</annotation>
<listOfReactants>
<speciesReference metaid="CDMT00086" species="s_id_ign56">
<annotation>
<celldesigner:extension>
<celldesigner:alias>ign56</celldesigner:alias>
</celldesigner:extension>
</annotation>
</speciesReference>
</listOfReactants>
<listOfProducts>
<speciesReference metaid="CDMT00087" species="s_id_ign43">
<annotation>
<celldesigner:extension>
<celldesigner:alias>ign43</celldesigner:alias>
</celldesigner:extension>
</annotation>
</speciesReference>
</listOfProducts>
</reaction>
<reaction metaid="id62434" id="id62434" reversible="false">
<annotation>
<celldesigner:extension>
<celldesigner:reactionType>REDUCED_PHYSICAL_STIMULATION</celldesigner:reactionType>
<celldesigner:baseReactants>
<celldesigner:baseReactant species="s_id_ign52" alias="ign52">
<celldesigner:linkAnchor position="S"/>
</celldesigner:baseReactant>
</celldesigner:baseReactants>
<celldesigner:baseProducts>
<celldesigner:baseProduct species="s_id_ign36" alias="ign36">
<celldesigner:linkAnchor position="E"/>
</celldesigner:baseProduct>
</celldesigner:baseProducts>
<celldesigner:connectScheme connectPolicy="square">
<celldesigner:listOfLineDirection>
<celldesigner:lineDirection index="0" value="vertical"/>
<celldesigner:lineDirection index="1" value="horizontal"/>
</celldesigner:listOfLineDirection>
</celldesigner:connectScheme>
<celldesigner:editPoints>0.2814484753765836,-0.449705716090846</celldesigner:editPoints>
<celldesigner:line width="1.0" color="ff000000"/>
</celldesigner:extension>
</annotation>
<listOfReactants>
<speciesReference metaid="CDMT00088" species="s_id_ign52">
<annotation>
<celldesigner:extension>
<celldesigner:alias>ign52</celldesigner:alias>
</celldesigner:extension>
</annotation>
</speciesReference>
</listOfReactants>
<listOfProducts>
<speciesReference metaid="CDMT00089" species="s_id_ign36">
<annotation>
<celldesigner:extension>
<celldesigner:alias>ign36</celldesigner:alias>
</celldesigner:extension>
</annotation>
</speciesReference>
</listOfProducts>
</reaction>
<reaction metaid="id62421" id="id62421" reversible="false">
<annotation>
<celldesigner:extension>
<celldesigner:reactionType>REDUCED_PHYSICAL_STIMULATION</celldesigner:reactionType>
<celldesigner:baseReactants>
<celldesigner:baseReactant species="s_id_ign43" alias="ign43">
<celldesigner:linkAnchor position="S"/>
</celldesigner:baseReactant>
</celldesigner:baseReactants>
<celldesigner:baseProducts>
<celldesigner:baseProduct species="s_id_ign65" alias="ign65">
<celldesigner:linkAnchor position="N"/>
</celldesigner:baseProduct>
</celldesigner:baseProducts>
<celldesigner:connectScheme connectPolicy="square">
<celldesigner:listOfLineDirection>
<celldesigner:lineDirection index="0" value="vertical"/>
<celldesigner:lineDirection index="1" value="horizontal"/>
<celldesigner:lineDirection index="2" value="vertical"/>
</celldesigner:listOfLineDirection>
</celldesigner:connectScheme>
<celldesigner:editPoints>0.28947368421052033,0.0 0.28947368421052033,0.0</celldesigner:editPoints>
<celldesigner:line width="1.0" color="ff000000"/>
</celldesigner:extension>
</annotation>
<listOfReactants>
<speciesReference metaid="CDMT00090" species="s_id_ign43">
<annotation>
<celldesigner:extension>
<celldesigner:alias>ign43</celldesigner:alias>
</celldesigner:extension>
</annotation>
</speciesReference>
</listOfReactants>
<listOfProducts>
<speciesReference metaid="CDMT00091" species="s_id_ign65">
<annotation>
<celldesigner:extension>
<celldesigner:alias>ign65</celldesigner:alias>
</celldesigner:extension>
</annotation>
</speciesReference>
</listOfProducts>
</reaction>
<reaction metaid="id62406" id="id62406" reversible="false">
<annotation>
<celldesigner:extension>
<celldesigner:reactionType>REDUCED_PHYSICAL_STIMULATION</celldesigner:reactionType>
<celldesigner:baseReactants>
<celldesigner:baseReactant species="s_id_ign32" alias="ign32">
<celldesigner:linkAnchor position="S"/>
</celldesigner:baseReactant>
</celldesigner:baseReactants>
<celldesigner:baseProducts>
<celldesigner:baseProduct species="s_id_ign8" alias="ign8">
<celldesigner:linkAnchor position="E"/>
</celldesigner:baseProduct>
</celldesigner:baseProducts>
<celldesigner:connectScheme connectPolicy="square">
<celldesigner:listOfLineDirection>
<celldesigner:lineDirection index="0" value="vertical"/>
<celldesigner:lineDirection index="1" value="horizontal"/>
</celldesigner:listOfLineDirection>
</celldesigner:connectScheme>
<celldesigner:editPoints>0.45531347265451316,-0.4979991107158721</celldesigner:editPoints>
<celldesigner:line width="1.0" color="ff000000"/>
</celldesigner:extension>
</annotation>
<listOfReactants>
<speciesReference metaid="CDMT00092" species="s_id_ign32">
<annotation>
<celldesigner:extension>
<celldesigner:alias>ign32</celldesigner:alias>
</celldesigner:extension>
</annotation>
</speciesReference>
</listOfReactants>
<listOfProducts>
<speciesReference metaid="CDMT00093" species="s_id_ign8">
<annotation>
<celldesigner:extension>
<celldesigner:alias>ign8</celldesigner:alias>
</celldesigner:extension>
</annotation>
</speciesReference>
</listOfProducts>
</reaction>
<reaction metaid="id62371" id="id62371" reversible="false">
<annotation>
<celldesigner:extension>
<celldesigner:reactionType>UNKNOWN_REDUCED_PHYSICAL_STIMULATION</celldesigner:reactionType>
<celldesigner:baseReactants>
<celldesigner:baseReactant species="s_id_ign3" alias="ign3">
<celldesigner:linkAnchor position="W"/>
</celldesigner:baseReactant>
</celldesigner:baseReactants>
<celldesigner:baseProducts>
<celldesigner:baseProduct species="s_id_ign36" alias="ign36">
<celldesigner:linkAnchor position="WNW"/>
</celldesigner:baseProduct>
</celldesigner:baseProducts>
<celldesigner:connectScheme connectPolicy="square">
<celldesigner:listOfLineDirection>
<celldesigner:lineDirection index="0" value="horizontal"/>
<celldesigner:lineDirection index="1" value="vertical"/>
<celldesigner:lineDirection index="2" value="horizontal"/>
</celldesigner:listOfLineDirection>
</celldesigner:connectScheme>
<celldesigner:editPoints>-0.0032802786473251633,0.01751245535910584 0.9628235086636399,0.19847449406992146</celldesigner:editPoints>
<celldesigner:line width="1.0" color="ff000000"/>
</celldesigner:extension>
</annotation>
<listOfReactants>
<speciesReference metaid="CDMT00094" species="s_id_ign3">
<annotation>
<celldesigner:extension>
<celldesigner:alias>ign3</celldesigner:alias>
</celldesigner:extension>
</annotation>
</speciesReference>
</listOfReactants>
<listOfProducts>
<speciesReference metaid="CDMT00095" species="s_id_ign36">
<annotation>
<celldesigner:extension>
<celldesigner:alias>ign36</celldesigner:alias>
</celldesigner:extension>
</annotation>
</speciesReference>
</listOfProducts>
</reaction>
<reaction metaid="id62429" id="id62429" reversible="false">
<annotation>
<celldesigner:extension>
<celldesigner:reactionType>REDUCED_PHYSICAL_STIMULATION</celldesigner:reactionType>
<celldesigner:baseReactants>
<celldesigner:baseReactant species="s_id_ign49" alias="ign49">
<celldesigner:linkAnchor position="E"/>
</celldesigner:baseReactant>
</celldesigner:baseReactants>
<celldesigner:baseProducts>
<celldesigner:baseProduct species="s_id_ign40" alias="ign40">
<celldesigner:linkAnchor position="NNE"/>
</celldesigner:baseProduct>
</celldesigner:baseProducts>
<celldesigner:connectScheme connectPolicy="square">
<celldesigner:listOfLineDirection>
<celldesigner:lineDirection index="0" value="horizontal"/>
<celldesigner:lineDirection index="1" value="vertical"/>
</celldesigner:listOfLineDirection>
</celldesigner:connectScheme>
<celldesigner:editPoints>0.593982470354276,-0.4910878691905425</celldesigner:editPoints>
<celldesigner:line width="1.0" color="ff000000"/>
</celldesigner:extension>
</annotation>
<listOfReactants>
<speciesReference metaid="CDMT00096" species="s_id_ign49">
<annotation>
<celldesigner:extension>
<celldesigner:alias>ign49</celldesigner:alias>
</celldesigner:extension>
</annotation>
</speciesReference>
</listOfReactants>
<listOfProducts>
<speciesReference metaid="CDMT00097" species="s_id_ign40">
<annotation>
<celldesigner:extension>
<celldesigner:alias>ign40</celldesigner:alias>
</celldesigner:extension>
</annotation>
</speciesReference>
</listOfProducts>
</reaction>
<reaction metaid="id62440" id="id62440" reversible="false">
<annotation>
<celldesigner:extension>
<celldesigner:reactionType>UNKNOWN_REDUCED_PHYSICAL_STIMULATION</celldesigner:reactionType>
<celldesigner:baseReactants>
<celldesigner:baseReactant species="s_id_ign55" alias="ign55">
<celldesigner:linkAnchor position="SSE"/>
</celldesigner:baseReactant>
</celldesigner:baseReactants>
<celldesigner:baseProducts>
<celldesigner:baseProduct species="s_id_ign54" alias="ign54">
<celldesigner:linkAnchor position="NNE"/>
</celldesigner:baseProduct>
</celldesigner:baseProducts>
<celldesigner:connectScheme connectPolicy="square">
<celldesigner:listOfLineDirection>
<celldesigner:lineDirection index="0" value="vertical"/>
<celldesigner:lineDirection index="1" value="horizontal"/>
<celldesigner:lineDirection index="2" value="vertical"/>
</celldesigner:listOfLineDirection>
</celldesigner:connectScheme>
<celldesigner:editPoints>0.5000000000000107,0.0 0.5000000000000107,0.0</celldesigner:editPoints>
<celldesigner:line width="1.0" color="ff000000"/>
</celldesigner:extension>
</annotation>
<listOfReactants>
<speciesReference metaid="CDMT00098" species="s_id_ign55">
<annotation>
<celldesigner:extension>
<celldesigner:alias>ign55</celldesigner:alias>
</celldesigner:extension>
</annotation>
</speciesReference>
</listOfReactants>
<listOfProducts>
<speciesReference metaid="CDMT00099" species="s_id_ign54">
<annotation>
<celldesigner:extension>
<celldesigner:alias>ign54</celldesigner:alias>
</celldesigner:extension>
</annotation>
</speciesReference>
</listOfProducts>
</reaction>
<reaction metaid="id62377" id="id62377" reversible="false">
<annotation>
<celldesigner:extension>
<celldesigner:reactionType>REDUCED_PHYSICAL_STIMULATION</celldesigner:reactionType>
<celldesigner:baseReactants>
<celldesigner:baseReactant species="s_id_ign7" alias="ign7">
<celldesigner:linkAnchor position="S"/>
</celldesigner:baseReactant>
</celldesigner:baseReactants>
<celldesigner:baseProducts>
<celldesigner:baseProduct species="s_id_ign52" alias="ign52">
<celldesigner:linkAnchor position="W"/>
</celldesigner:baseProduct>
</celldesigner:baseProducts>
<celldesigner:connectScheme connectPolicy="square">
<celldesigner:listOfLineDirection>
<celldesigner:lineDirection index="0" value="vertical"/>
<celldesigner:lineDirection index="1" value="horizontal"/>
</celldesigner:listOfLineDirection>
</celldesigner:connectScheme>
<celldesigner:editPoints>0.052738579287251675,0.22351112174121113</celldesigner:editPoints>
<celldesigner:line width="1.0" color="ff000000"/>
</celldesigner:extension>
</annotation>
<listOfReactants>
<speciesReference metaid="CDMT00100" species="s_id_ign7">
<annotation>
<celldesigner:extension>
<celldesigner:alias>ign7</celldesigner:alias>
</celldesigner:extension>
</annotation>
</speciesReference>
</listOfReactants>
<listOfProducts>
<speciesReference metaid="CDMT00101" species="s_id_ign52">
<annotation>
<celldesigner:extension>
<celldesigner:alias>ign52</celldesigner:alias>
</celldesigner:extension>
</annotation>
</speciesReference>
</listOfProducts>
</reaction>
<reaction metaid="id62372" id="id62372" reversible="false">
<annotation>
<celldesigner:extension>
<celldesigner:reactionType>UNKNOWN_REDUCED_PHYSICAL_STIMULATION</celldesigner:reactionType>
<celldesigner:baseReactants>
<celldesigner:baseReactant species="s_id_ign3" alias="ign3">
<celldesigner:linkAnchor position="S"/>
</celldesigner:baseReactant>
</celldesigner:baseReactants>
<celldesigner:baseProducts>
<celldesigner:baseProduct species="s_id_ign20" alias="ign20">
<celldesigner:linkAnchor position="NNW"/>
</celldesigner:baseProduct>
</celldesigner:baseProducts>
<celldesigner:connectScheme connectPolicy="square">
<celldesigner:listOfLineDirection>
<celldesigner:lineDirection index="0" value="vertical"/>
<celldesigner:lineDirection index="1" value="horizontal"/>
<celldesigner:lineDirection index="2" value="vertical"/>
</celldesigner:listOfLineDirection>
</celldesigner:connectScheme>
<celldesigner:editPoints>0.7657852131678364,0.03561791689152738 0.7679438747976253,-0.010793308148946856</celldesigner:editPoints>
<celldesigner:line width="1.0" color="ff000000"/>
</celldesigner:extension>
</annotation>
<listOfReactants>
<speciesReference metaid="CDMT00102" species="s_id_ign3">
<annotation>
<celldesigner:extension>
<celldesigner:alias>ign3</celldesigner:alias>
</celldesigner:extension>
</annotation>
</speciesReference>
</listOfReactants>
<listOfProducts>
<speciesReference metaid="CDMT00103" species="s_id_ign20">
<annotation>
<celldesigner:extension>
<celldesigner:alias>ign20</celldesigner:alias>
</celldesigner:extension>
</annotation>
</speciesReference>
</listOfProducts>
</reaction>
<reaction metaid="id62395" id="id62395" reversible="false">
<annotation>
<celldesigner:extension>
<celldesigner:reactionType>REDUCED_PHYSICAL_STIMULATION</celldesigner:reactionType>
<celldesigner:baseReactants>
<celldesigner:baseReactant species="s_id_ign23" alias="ign23">
<celldesigner:linkAnchor position="NNE"/>
</celldesigner:baseReactant>
</celldesigner:baseReactants>
<celldesigner:baseProducts>
<celldesigner:baseProduct species="s_id_ign59" alias="ign59">
<celldesigner:linkAnchor position="S"/>
</celldesigner:baseProduct>
</celldesigner:baseProducts>
<celldesigner:connectScheme connectPolicy="direct">
<celldesigner:listOfLineDirection>
<celldesigner:lineDirection index="0" value="horizontal"/>
</celldesigner:listOfLineDirection>
</celldesigner:connectScheme>
<celldesigner:line width="1.0" color="ff000000"/>
</celldesigner:extension>
</annotation>
<listOfReactants>
<speciesReference metaid="CDMT00104" species="s_id_ign23">
<annotation>
<celldesigner:extension>
<celldesigner:alias>ign23</celldesigner:alias>
</celldesigner:extension>
</annotation>
</speciesReference>
</listOfReactants>
<listOfProducts>
<speciesReference metaid="CDMT00105" species="s_id_ign59">
<annotation>
<celldesigner:extension>
<celldesigner:alias>ign59</celldesigner:alias>
</celldesigner:extension>
</annotation>
</speciesReference>
</listOfProducts>
</reaction>
<reaction metaid="id62405" id="id62405" reversible="false">
<annotation>
<celldesigner:extension>
<celldesigner:reactionType>REDUCED_PHYSICAL_STIMULATION</celldesigner:reactionType>
<celldesigner:baseReactants>
<celldesigner:baseReactant species="s_id_ign31" alias="ign31">
<celldesigner:linkAnchor position="S"/>
</celldesigner:baseReactant>
</celldesigner:baseReactants>
<celldesigner:baseProducts>
<celldesigner:baseProduct species="s_id_ign14" alias="ign14">
<celldesigner:linkAnchor position="W"/>
</celldesigner:baseProduct>
</celldesigner:baseProducts>
<celldesigner:connectScheme connectPolicy="square">
<celldesigner:listOfLineDirection>
<celldesigner:lineDirection index="0" value="vertical"/>
<celldesigner:lineDirection index="1" value="horizontal"/>
</celldesigner:listOfLineDirection>
</celldesigner:connectScheme>
<celldesigner:editPoints>0.8323984129155839,0.3735121083595594</celldesigner:editPoints>
<celldesigner:line width="1.0" color="ff000000"/>
</celldesigner:extension>
</annotation>
<listOfReactants>
<speciesReference metaid="CDMT00106" species="s_id_ign31">
<annotation>
<celldesigner:extension>
<celldesigner:alias>ign31</celldesigner:alias>
</celldesigner:extension>
</annotation>
</speciesReference>
</listOfReactants>
<listOfProducts>
<speciesReference metaid="CDMT00107" species="s_id_ign14">
<annotation>
<celldesigner:extension>
<celldesigner:alias>ign14</celldesigner:alias>
</celldesigner:extension>
</annotation>
</speciesReference>
</listOfProducts>
</reaction>
<reaction metaid="id62410" id="id62410" reversible="false">
<annotation>
<celldesigner:extension>
<celldesigner:reactionType>REDUCED_PHYSICAL_STIMULATION</celldesigner:reactionType>
<celldesigner:baseReactants>
<celldesigner:baseReactant species="s_id_ign35" alias="ign35">
<celldesigner:linkAnchor position="S"/>
</celldesigner:baseReactant>
</celldesigner:baseReactants>
<celldesigner:baseProducts>
<celldesigner:baseProduct species="s_id_ign61" alias="ign61">
<celldesigner:linkAnchor position="E"/>
</celldesigner:baseProduct>
</celldesigner:baseProducts>
<celldesigner:connectScheme connectPolicy="square">
<celldesigner:listOfLineDirection>
<celldesigner:lineDirection index="0" value="vertical"/>
<celldesigner:lineDirection index="1" value="horizontal"/>
</celldesigner:listOfLineDirection>
</celldesigner:connectScheme>
<celldesigner:editPoints>0.17918420595278622,-0.38350648793710906</celldesigner:editPoints>
<celldesigner:line width="1.0" color="ff000000"/>
</celldesigner:extension>
</annotation>
<listOfReactants>
<speciesReference metaid="CDMT00108" species="s_id_ign35">
<annotation>
<celldesigner:extension>
<celldesigner:alias>ign35</celldesigner:alias>
</celldesigner:extension>
</annotation>
</speciesReference>
</listOfReactants>
<listOfProducts>
<speciesReference metaid="CDMT00109" species="s_id_ign61">
<annotation>
<celldesigner:extension>
<celldesigner:alias>ign61</celldesigner:alias>
</celldesigner:extension>
</annotation>
</speciesReference>
</listOfProducts>
</reaction>
<reaction metaid="id62368" id="id62368" reversible="false">
<annotation>
<celldesigner:extension>
<celldesigner:reactionType>UNKNOWN_REDUCED_PHYSICAL_STIMULATION</celldesigner:reactionType>
<celldesigner:baseReactants>
<celldesigner:baseReactant species="s_id_ign2" alias="ign2">
<celldesigner:linkAnchor position="SSW"/>
</celldesigner:baseReactant>
</celldesigner:baseReactants>
<celldesigner:baseProducts>
<celldesigner:baseProduct species="s_id_ign35" alias="ign35">
<celldesigner:linkAnchor position="W"/>
</celldesigner:baseProduct>
</celldesigner:baseProducts>
<celldesigner:connectScheme connectPolicy="square">
<celldesigner:listOfLineDirection>
<celldesigner:lineDirection index="0" value="vertical"/>
<celldesigner:lineDirection index="1" value="horizontal"/>
</celldesigner:listOfLineDirection>
</celldesigner:connectScheme>
<celldesigner:editPoints>0.9638916750250761,0.18655967903711157</celldesigner:editPoints>
<celldesigner:line width="1.0" color="ff000000"/>
</celldesigner:extension>
</annotation>
<listOfReactants>
<speciesReference metaid="CDMT00110" species="s_id_ign2">
<annotation>
<celldesigner:extension>
<celldesigner:alias>ign2</celldesigner:alias>
</celldesigner:extension>
</annotation>
</speciesReference>
</listOfReactants>
<listOfProducts>
<speciesReference metaid="CDMT00111" species="s_id_ign35">
<annotation>
<celldesigner:extension>
<celldesigner:alias>ign35</celldesigner:alias>
</celldesigner:extension>
</annotation>
</speciesReference>
</listOfProducts>
</reaction>
<reaction metaid="id62427" id="id62427" reversible="false">
<annotation>
<celldesigner:extension>
<celldesigner:reactionType>REDUCED_PHYSICAL_STIMULATION</celldesigner:reactionType>
<celldesigner:baseReactants>
<celldesigner:baseReactant species="s_id_ign47" alias="ign47">
<celldesigner:linkAnchor position="E"/>
</celldesigner:baseReactant>
</celldesigner:baseReactants>
<celldesigner:baseProducts>
<celldesigner:baseProduct species="s_id_ign21" alias="ign21">
<celldesigner:linkAnchor position="NNW"/>
</celldesigner:baseProduct>
</celldesigner:baseProducts>
<celldesigner:connectScheme connectPolicy="square">
<celldesigner:listOfLineDirection>
<celldesigner:lineDirection index="0" value="horizontal"/>
<celldesigner:lineDirection index="1" value="vertical"/>
</celldesigner:listOfLineDirection>
</celldesigner:connectScheme>
<celldesigner:editPoints>0.9996441281138789,-0.018861209964416648</celldesigner:editPoints>
<celldesigner:line width="1.0" color="ff000000"/>
</celldesigner:extension>
</annotation>
<listOfReactants>
<speciesReference metaid="CDMT00112" species="s_id_ign47">
<annotation>
<celldesigner:extension>
<celldesigner:alias>ign47</celldesigner:alias>
</celldesigner:extension>
</annotation>
</speciesReference>
</listOfReactants>
<listOfProducts>
<speciesReference metaid="CDMT00113" species="s_id_ign21">
<annotation>
<celldesigner:extension>
<celldesigner:alias>ign21</celldesigner:alias>
</celldesigner:extension>
</annotation>
</speciesReference>
</listOfProducts>
</reaction>
<reaction metaid="id62449" id="id62449" reversible="false">
<annotation>
<celldesigner:extension>
<celldesigner:reactionType>REDUCED_PHYSICAL_STIMULATION</celldesigner:reactionType>
<celldesigner:baseReactants>
<celldesigner:baseReactant species="s_id_ign56" alias="ign56">
<celldesigner:linkAnchor position="ESE"/>
</celldesigner:baseReactant>
</celldesigner:baseReactants>
<celldesigner:baseProducts>
<celldesigner:baseProduct species="s_id_ign13" alias="ign13">
<celldesigner:linkAnchor position="N"/>
</celldesigner:baseProduct>
</celldesigner:baseProducts>
<celldesigner:connectScheme connectPolicy="square">
<celldesigner:listOfLineDirection>
<celldesigner:lineDirection index="0" value="horizontal"/>
<celldesigner:lineDirection index="1" value="vertical"/>
</celldesigner:listOfLineDirection>
</celldesigner:connectScheme>
<celldesigner:editPoints>0.9724868668901259,-0.16357310480745912</celldesigner:editPoints>
<celldesigner:line width="1.0" color="ff000000"/>
</celldesigner:extension>
</annotation>
<listOfReactants>
<speciesReference metaid="CDMT00114" species="s_id_ign56">
<annotation>
<celldesigner:extension>
<celldesigner:alias>ign56</celldesigner:alias>
</celldesigner:extension>
</annotation>
</speciesReference>
</listOfReactants>
<listOfProducts>
<speciesReference metaid="CDMT00115" species="s_id_ign13">
<annotation>
<celldesigner:extension>
<celldesigner:alias>ign13</celldesigner:alias>
</celldesigner:extension>
</annotation>
</speciesReference>
</listOfProducts>
</reaction>
<reaction metaid="id62376" id="id62376" reversible="false">
<annotation>
<celldesigner:extension>
<celldesigner:reactionType>REDUCED_PHYSICAL_STIMULATION</celldesigner:reactionType>
<celldesigner:baseReactants>
<celldesigner:baseReactant species="s_id_ign6" alias="ign6">
<celldesigner:linkAnchor position="NNE"/>
</celldesigner:baseReactant>
</celldesigner:baseReactants>
<celldesigner:baseProducts>
<celldesigner:baseProduct species="s_id_ign44" alias="ign44">
<celldesigner:linkAnchor position="SSW"/>
</celldesigner:baseProduct>
</celldesigner:baseProducts>
<celldesigner:connectScheme connectPolicy="square">
<celldesigner:listOfLineDirection>
<celldesigner:lineDirection index="0" value="vertical"/>
<celldesigner:lineDirection index="1" value="horizontal"/>
<celldesigner:lineDirection index="2" value="vertical"/>
</celldesigner:listOfLineDirection>
</celldesigner:connectScheme>
<celldesigner:editPoints>0.9549295774647883,4.440892098500626E-16 0.9549295774647883,4.440892098500626E-16</celldesigner:editPoints>
<celldesigner:line width="1.0" color="ff000000"/>
</celldesigner:extension>
</annotation>
<listOfReactants>
<speciesReference metaid="CDMT00116" species="s_id_ign6">
<annotation>
<celldesigner:extension>
<celldesigner:alias>ign6</celldesigner:alias>
</celldesigner:extension>
</annotation>
</speciesReference>
</listOfReactants>
<listOfProducts>
<speciesReference metaid="CDMT00117" species="s_id_ign44">
<annotation>
<celldesigner:extension>
<celldesigner:alias>ign44</celldesigner:alias>
</celldesigner:extension>
</annotation>
</speciesReference>
</listOfProducts>
</reaction>
<reaction metaid="id62443" id="id62443" reversible="false">
<annotation>
<celldesigner:extension>
<celldesigner:reactionType>REDUCED_PHYSICAL_STIMULATION</celldesigner:reactionType>
<celldesigner:baseReactants>
<celldesigner:baseReactant species="s_id_ign56" alias="ign56">
<celldesigner:linkAnchor position="WSW"/>
</celldesigner:baseReactant>
</celldesigner:baseReactants>
<celldesigner:baseProducts>
<celldesigner:baseProduct species="s_id_ign54" alias="ign54">
<celldesigner:linkAnchor position="SE"/>
</celldesigner:baseProduct>
</celldesigner:baseProducts>
<celldesigner:connectScheme connectPolicy="square">
<celldesigner:listOfLineDirection>
<celldesigner:lineDirection index="0" value="horizontal"/>
<celldesigner:lineDirection index="1" value="vertical"/>
<celldesigner:lineDirection index="2" value="horizontal"/>
</celldesigner:listOfLineDirection>
</celldesigner:connectScheme>
<celldesigner:editPoints>0.12761359503741287,-0.23738778094156932 0.9034170663698604,0.17966430837219005</celldesigner:editPoints>
<celldesigner:line width="1.0" color="ff000000"/>
</celldesigner:extension>
</annotation>
<listOfReactants>
<speciesReference metaid="CDMT00118" species="s_id_ign56">
<annotation>
<celldesigner:extension>
<celldesigner:alias>ign56</celldesigner:alias>
</celldesigner:extension>
</annotation>
</speciesReference>
</listOfReactants>
<listOfProducts>
<speciesReference metaid="CDMT00119" species="s_id_ign54">
<annotation>
<celldesigner:extension>
<celldesigner:alias>ign54</celldesigner:alias>
</celldesigner:extension>
</annotation>
</speciesReference>
</listOfProducts>
</reaction>
<reaction metaid="id62450" id="id62450" reversible="false">
<annotation>
<celldesigner:extension>
<celldesigner:reactionType>REDUCED_PHYSICAL_STIMULATION</celldesigner:reactionType>
<celldesigner:baseReactants>
<celldesigner:baseReactant species="s_id_ign57" alias="ign57">
<celldesigner:linkAnchor position="S"/>
</celldesigner:baseReactant>
</celldesigner:baseReactants>
<celldesigner:baseProducts>
<celldesigner:baseProduct species="s_id_ign58" alias="ign58">
<celldesigner:linkAnchor position="N"/>
</celldesigner:baseProduct>
</celldesigner:baseProducts>
<celldesigner:connectScheme connectPolicy="square">
<celldesigner:listOfLineDirection>
<celldesigner:lineDirection index="0" value="vertical"/>
<celldesigner:lineDirection index="1" value="horizontal"/>
<celldesigner:lineDirection index="2" value="vertical"/>
</celldesigner:listOfLineDirection>
</celldesigner:connectScheme>
<celldesigner:editPoints>0.5153846153846686,0.0 0.5153846153846686,0.0</celldesigner:editPoints>
<celldesigner:line width="1.0" color="ff000000"/>
</celldesigner:extension>
</annotation>
<listOfReactants>
<speciesReference metaid="CDMT00120" species="s_id_ign57">
<annotation>
<celldesigner:extension>
<celldesigner:alias>ign57</celldesigner:alias>
</celldesigner:extension>
</annotation>
</speciesReference>
</listOfReactants>
<listOfProducts>
<speciesReference metaid="CDMT00121" species="s_id_ign58">
<annotation>
<celldesigner:extension>
<celldesigner:alias>ign58</celldesigner:alias>
</celldesigner:extension>
</annotation>
</speciesReference>
</listOfProducts>
</reaction>
<reaction metaid="id62409" id="id62409" reversible="false">
<annotation>
<celldesigner:extension>
<celldesigner:reactionType>REDUCED_PHYSICAL_STIMULATION</celldesigner:reactionType>
<celldesigner:baseReactants>
<celldesigner:baseReactant species="s_id_ign34" alias="ign34">
<celldesigner:linkAnchor position="S"/>
</celldesigner:baseReactant>
</celldesigner:baseReactants>
<celldesigner:baseProducts>
<celldesigner:baseProduct species="s_id_ign42" alias="ign42">
<celldesigner:linkAnchor position="N"/>
</celldesigner:baseProduct>
</celldesigner:baseProducts>
<celldesigner:connectScheme connectPolicy="direct">
<celldesigner:listOfLineDirection>
<celldesigner:lineDirection index="0" value="vertical"/>
</celldesigner:listOfLineDirection>
</celldesigner:connectScheme>
<celldesigner:line width="1.0" color="ff000000"/>
</celldesigner:extension>
</annotation>
<listOfReactants>
<speciesReference metaid="CDMT00122" species="s_id_ign34">
<annotation>
<celldesigner:extension>
<celldesigner:alias>ign34</celldesigner:alias>
</celldesigner:extension>
</annotation>
</speciesReference>
</listOfReactants>
<listOfProducts>
<speciesReference metaid="CDMT00123" species="s_id_ign42">
<annotation>
<celldesigner:extension>
<celldesigner:alias>ign42</celldesigner:alias>
</celldesigner:extension>
</annotation>
</speciesReference>
</listOfProducts>
</reaction>
<reaction metaid="id62365" id="id62365" reversible="false">
<annotation>
<celldesigner:extension>
<celldesigner:reactionType>UNKNOWN_REDUCED_PHYSICAL_STIMULATION</celldesigner:reactionType>
<celldesigner:baseReactants>
<celldesigner:baseReactant species="s_id_ign2" alias="ign2">
<celldesigner:linkAnchor position="ESE"/>
</celldesigner:baseReactant>
</celldesigner:baseReactants>
<celldesigner:baseProducts>
<celldesigner:baseProduct species="s_id_ign36" alias="ign36">
<celldesigner:linkAnchor position="W"/>
</celldesigner:baseProduct>
</celldesigner:baseProducts>
<celldesigner:connectScheme connectPolicy="square">
<celldesigner:listOfLineDirection>
<celldesigner:lineDirection index="0" value="horizontal"/>
<celldesigner:lineDirection index="1" value="vertical"/>
<celldesigner:lineDirection index="2" value="horizontal"/>
</celldesigner:listOfLineDirection>
</celldesigner:connectScheme>
<celldesigner:editPoints>0.12755359664512733,-0.2369977320381692 0.9029483503787068,0.18032436133339058</celldesigner:editPoints>
<celldesigner:line width="1.0" color="ff000000"/>
</celldesigner:extension>
</annotation>
<listOfReactants>
<speciesReference metaid="CDMT00124" species="s_id_ign2">
<annotation>
<celldesigner:extension>
<celldesigner:alias>ign2</celldesigner:alias>
</celldesigner:extension>
</annotation>
</speciesReference>
</listOfReactants>
<listOfProducts>
<speciesReference metaid="CDMT00125" species="s_id_ign36">
<annotation>
<celldesigner:extension>
<celldesigner:alias>ign36</celldesigner:alias>
</celldesigner:extension>
</annotation>
</speciesReference>
</listOfProducts>
</reaction>
<reaction metaid="id62384" id="id62384" reversible="false">
<annotation>
<celldesigner:extension>
<celldesigner:reactionType>REDUCED_PHYSICAL_STIMULATION</celldesigner:reactionType>
<celldesigner:baseReactants>
<celldesigner:baseReactant species="s_id_ign13" alias="ign13">
<celldesigner:linkAnchor position="SSE"/>
</celldesigner:baseReactant>
</celldesigner:baseReactants>
<celldesigner:baseProducts>
<celldesigner:baseProduct species="s_id_ign17" alias="ign17">
<celldesigner:linkAnchor position="NNW"/>
</celldesigner:baseProduct>
</celldesigner:baseProducts>
<celldesigner:connectScheme connectPolicy="square">
<celldesigner:listOfLineDirection>
<celldesigner:lineDirection index="0" value="vertical"/>
<celldesigner:lineDirection index="1" value="horizontal"/>
<celldesigner:lineDirection index="2" value="vertical"/>
</celldesigner:listOfLineDirection>
</celldesigner:connectScheme>
<celldesigner:editPoints>0.23064653079383746,0.2610551530129248 0.792254543185706,-0.23513478321021264</celldesigner:editPoints>
<celldesigner:line width="1.0" color="ff000000"/>
</celldesigner:extension>
</annotation>
<listOfReactants>
<speciesReference metaid="CDMT00126" species="s_id_ign13">
<annotation>
<celldesigner:extension>
<celldesigner:alias>ign13</celldesigner:alias>
</celldesigner:extension>
</annotation>
</speciesReference>
</listOfReactants>
<listOfProducts>
<speciesReference metaid="CDMT00127" species="s_id_ign17">
<annotation>
<celldesigner:extension>
<celldesigner:alias>ign17</celldesigner:alias>
</celldesigner:extension>
</annotation>
</speciesReference>
</listOfProducts>
</reaction>
<reaction metaid="id62382" id="id62382" reversible="false">
<annotation>
<celldesigner:extension>
<celldesigner:reactionType>REDUCED_PHYSICAL_STIMULATION</celldesigner:reactionType>
<celldesigner:baseReactants>
<celldesigner:baseReactant species="s_id_ign12" alias="ign12">
<celldesigner:linkAnchor position="S"/>
</celldesigner:baseReactant>
</celldesigner:baseReactants>
<celldesigner:baseProducts>
<celldesigner:baseProduct species="s_id_ign61" alias="ign61">
<celldesigner:linkAnchor position="ENE"/>
</celldesigner:baseProduct>
</celldesigner:baseProducts>
<celldesigner:connectScheme connectPolicy="square">
<celldesigner:listOfLineDirection>
<celldesigner:lineDirection index="0" value="vertical"/>
<celldesigner:lineDirection index="1" value="horizontal"/>
</celldesigner:listOfLineDirection>
</celldesigner:connectScheme>
<celldesigner:editPoints>0.06865992308058921,-0.25287494546347666</celldesigner:editPoints>
<celldesigner:line width="1.0" color="ff000000"/>
</celldesigner:extension>
</annotation>
<listOfReactants>
<speciesReference metaid="CDMT00128" species="s_id_ign12">
<annotation>
<celldesigner:extension>
<celldesigner:alias>ign12</celldesigner:alias>
</celldesigner:extension>
</annotation>
</speciesReference>
</listOfReactants>
<listOfProducts>
<speciesReference metaid="CDMT00129" species="s_id_ign61">
<annotation>
<celldesigner:extension>
<celldesigner:alias>ign61</celldesigner:alias>
</celldesigner:extension>
</annotation>
</speciesReference>
</listOfProducts>
</reaction>
<reaction metaid="id62428" id="id62428" reversible="false">
<annotation>
<celldesigner:extension>
<celldesigner:reactionType>REDUCED_PHYSICAL_STIMULATION</celldesigner:reactionType>
<celldesigner:baseReactants>
<celldesigner:baseReactant species="s_id_ign48" alias="ign48">
<celldesigner:linkAnchor position="S"/>
</celldesigner:baseReactant>
</celldesigner:baseReactants>
<celldesigner:baseProducts>
<celldesigner:baseProduct species="s_id_ign51" alias="ign51">
<celldesigner:linkAnchor position="N"/>
</celldesigner:baseProduct>
</celldesigner:baseProducts>
<celldesigner:connectScheme connectPolicy="square">
<celldesigner:listOfLineDirection>
<celldesigner:lineDirection index="0" value="vertical"/>
<celldesigner:lineDirection index="1" value="horizontal"/>
<celldesigner:lineDirection index="2" value="vertical"/>
</celldesigner:listOfLineDirection>
</celldesigner:connectScheme>
<celldesigner:editPoints>0.5,0.0 0.5,0.0</celldesigner:editPoints>
<celldesigner:line width="1.0" color="ff000000"/>
</celldesigner:extension>
</annotation>
<listOfReactants>
<speciesReference metaid="CDMT00130" species="s_id_ign48">
<annotation>
<celldesigner:extension>
<celldesigner:alias>ign48</celldesigner:alias>
</celldesigner:extension>
</annotation>
</speciesReference>
</listOfReactants>
<listOfProducts>
<speciesReference metaid="CDMT00131" species="s_id_ign51">
<annotation>
<celldesigner:extension>
<celldesigner:alias>ign51</celldesigner:alias>
</celldesigner:extension>
</annotation>
</speciesReference>
</listOfProducts>
</reaction>
<reaction metaid="id62403" id="id62403" reversible="false">
<annotation>
<celldesigner:extension>
<celldesigner:reactionType>UNKNOWN_REDUCED_PHYSICAL_STIMULATION</celldesigner:reactionType>
<celldesigner:baseReactants>
<celldesigner:baseReactant species="s_id_ign29" alias="ign29">
<celldesigner:linkAnchor position="E"/>
</celldesigner:baseReactant>
</celldesigner:baseReactants>
<celldesigner:baseProducts>
<celldesigner:baseProduct species="s_id_ign37" alias="ign37">
<celldesigner:linkAnchor position="W"/>
</celldesigner:baseProduct>
</celldesigner:baseProducts>
<celldesigner:connectScheme connectPolicy="square">
<celldesigner:listOfLineDirection>
<celldesigner:lineDirection index="0" value="horizontal"/>
<celldesigner:lineDirection index="1" value="vertical"/>
<celldesigner:lineDirection index="2" value="horizontal"/>
</celldesigner:listOfLineDirection>
</celldesigner:connectScheme>
<celldesigner:editPoints>0.599558916194076,0.0 0.599558916194076,0.0</celldesigner:editPoints>
<celldesigner:line width="1.0" color="ff000000"/>
</celldesigner:extension>
</annotation>
<listOfReactants>
<speciesReference metaid="CDMT00132" species="s_id_ign29">
<annotation>
<celldesigner:extension>
<celldesigner:alias>ign29</celldesigner:alias>
</celldesigner:extension>
</annotation>
</speciesReference>
</listOfReactants>
<listOfProducts>
<speciesReference metaid="CDMT00133" species="s_id_ign37">
<annotation>
<celldesigner:extension>
<celldesigner:alias>ign37</celldesigner:alias>
</celldesigner:extension>
</annotation>
</speciesReference>
</listOfProducts>
</reaction>
<reaction metaid="id62402" id="id62402" reversible="false">
<annotation>
<celldesigner:extension>
<celldesigner:reactionType>REDUCED_PHYSICAL_STIMULATION</celldesigner:reactionType>
<celldesigner:baseReactants>
<celldesigner:baseReactant species="s_id_ign28" alias="ign28">
<celldesigner:linkAnchor position="S"/>
</celldesigner:baseReactant>
</celldesigner:baseReactants>
<celldesigner:baseProducts>
<celldesigner:baseProduct species="s_id_ign46" alias="ign46">
<celldesigner:linkAnchor position="N"/>
</celldesigner:baseProduct>
</celldesigner:baseProducts>
<celldesigner:connectScheme connectPolicy="square">
<celldesigner:listOfLineDirection>
<celldesigner:lineDirection index="0" value="vertical"/>
<celldesigner:lineDirection index="1" value="horizontal"/>
<celldesigner:lineDirection index="2" value="vertical"/>
</celldesigner:listOfLineDirection>
</celldesigner:connectScheme>
<celldesigner:editPoints>0.5000000000000391,0.0 0.5000000000000391,0.0</celldesigner:editPoints>
<celldesigner:line width="1.0" color="ff000000"/>
</celldesigner:extension>
</annotation>
<listOfReactants>
<speciesReference metaid="CDMT00134" species="s_id_ign28">
<annotation>
<celldesigner:extension>
<celldesigner:alias>ign28</celldesigner:alias>
</celldesigner:extension>
</annotation>
</speciesReference>
</listOfReactants>
<listOfProducts>
<speciesReference metaid="CDMT00135" species="s_id_ign46">
<annotation>
<celldesigner:extension>
<celldesigner:alias>ign46</celldesigner:alias>
</celldesigner:extension>
</annotation>
</speciesReference>
</listOfProducts>
</reaction>
<reaction metaid="id62414" id="id62414" reversible="false">
<annotation>
<celldesigner:extension>
<celldesigner:reactionType>REDUCED_PHYSICAL_STIMULATION</celldesigner:reactionType>
<celldesigner:baseReactants>
<celldesigner:baseReactant species="s_id_ign39" alias="ign39">
<celldesigner:linkAnchor position="S"/>
</celldesigner:baseReactant>
</celldesigner:baseReactants>
<celldesigner:baseProducts>
<celldesigner:baseProduct species="s_id_ign52" alias="ign52">
<celldesigner:linkAnchor position="ESE"/>
</celldesigner:baseProduct>
</celldesigner:baseProducts>
<celldesigner:connectScheme connectPolicy="square">
<celldesigner:listOfLineDirection>
<celldesigner:lineDirection index="0" value="vertical"/>
<celldesigner:lineDirection index="1" value="horizontal"/>
</celldesigner:listOfLineDirection>
</celldesigner:connectScheme>
<celldesigner:editPoints>0.9970156127665453,-0.0545479666559201</celldesigner:editPoints>
<celldesigner:line width="1.0" color="ff000000"/>
</celldesigner:extension>
</annotation>
<listOfReactants>
<speciesReference metaid="CDMT00136" species="s_id_ign39">
<annotation>
<celldesigner:extension>
<celldesigner:alias>ign39</celldesigner:alias>
</celldesigner:extension>
</annotation>
</speciesReference>
</listOfReactants>
<listOfProducts>
<speciesReference metaid="CDMT00137" species="s_id_ign52">
<annotation>
<celldesigner:extension>
<celldesigner:alias>ign52</celldesigner:alias>
</celldesigner:extension>
</annotation>
</speciesReference>
</listOfProducts>
</reaction>
<reaction metaid="id62408" id="id62408" reversible="false">
<annotation>
<celldesigner:extension>
<celldesigner:reactionType>UNKNOWN_REDUCED_PHYSICAL_STIMULATION</celldesigner:reactionType>
<celldesigner:baseReactants>
<celldesigner:baseReactant species="s_id_ign33" alias="ign33">
<celldesigner:linkAnchor position="SSE"/>
</celldesigner:baseReactant>
</celldesigner:baseReactants>
<celldesigner:baseProducts>
<celldesigner:baseProduct species="s_id_ign8" alias="ign8">
<celldesigner:linkAnchor position="ENE"/>
</celldesigner:baseProduct>
</celldesigner:baseProducts>
<celldesigner:connectScheme connectPolicy="square">
<celldesigner:listOfLineDirection>
<celldesigner:lineDirection index="0" value="vertical"/>
<celldesigner:lineDirection index="1" value="horizontal"/>
</celldesigner:listOfLineDirection>
</celldesigner:connectScheme>
<celldesigner:editPoints>0.8259711431742511,-0.37913429522752473</celldesigner:editPoints>
<celldesigner:line width="1.0" color="ff000000"/>
</celldesigner:extension>
</annotation>
<listOfReactants>
<speciesReference metaid="CDMT00138" species="s_id_ign33">
<annotation>
<celldesigner:extension>
<celldesigner:alias>ign33</celldesigner:alias>
</celldesigner:extension>
</annotation>
</speciesReference>
</listOfReactants>
<listOfProducts>
<speciesReference metaid="CDMT00139" species="s_id_ign8">
<annotation>
<celldesigner:extension>
<celldesigner:alias>ign8</celldesigner:alias>
</celldesigner:extension>
</annotation>
</speciesReference>
</listOfProducts>
</reaction>
<reaction metaid="id62388" id="id62388" reversible="false">
<annotation>
<celldesigner:extension>
<celldesigner:reactionType>REDUCED_PHYSICAL_STIMULATION</celldesigner:reactionType>
<celldesigner:baseReactants>
<celldesigner:baseReactant species="s_id_ign17" alias="ign17">
<celldesigner:linkAnchor position="SSE"/>
</celldesigner:baseReactant>
</celldesigner:baseReactants>
<celldesigner:baseProducts>
<celldesigner:baseProduct species="s_id_ign18" alias="ign18">
<celldesigner:linkAnchor position="N"/>
</celldesigner:baseProduct>
</celldesigner:baseProducts>
<celldesigner:connectScheme connectPolicy="square">
<celldesigner:listOfLineDirection>
<celldesigner:lineDirection index="0" value="vertical"/>
<celldesigner:lineDirection index="1" value="horizontal"/>
<celldesigner:lineDirection index="2" value="vertical"/>
</celldesigner:listOfLineDirection>
</celldesigner:connectScheme>
<celldesigner:editPoints>0.08628219762766776,0.19678395950169847 0.9250335004218506,-0.1709762271080546</celldesigner:editPoints>
<celldesigner:line width="1.0" color="ff000000"/>
</celldesigner:extension>
</annotation>
<listOfReactants>
<speciesReference metaid="CDMT00140" species="s_id_ign17">
<annotation>
<celldesigner:extension>
<celldesigner:alias>ign17</celldesigner:alias>
</celldesigner:extension>
</annotation>
</speciesReference>
</listOfReactants>
<listOfProducts>
<speciesReference metaid="CDMT00141" species="s_id_ign18">
<annotation>
<celldesigner:extension>
<celldesigner:alias>ign18</celldesigner:alias>
</celldesigner:extension>
</annotation>
</speciesReference>
</listOfProducts>
</reaction>
<reaction metaid="id62363" id="id62363" reversible="false">
<annotation>
<celldesigner:extension>
<celldesigner:reactionType>REDUCED_PHYSICAL_STIMULATION</celldesigner:reactionType>
<celldesigner:baseReactants>
<celldesigner:baseReactant species="s_id_ign1" alias="ign1">
<celldesigner:linkAnchor position="S"/>
</celldesigner:baseReactant>
</celldesigner:baseReactants>
<celldesigner:baseProducts>
<celldesigner:baseProduct species="s_id_ign35" alias="ign35">
<celldesigner:linkAnchor position="N"/>
</celldesigner:baseProduct>
</celldesigner:baseProducts>
<celldesigner:connectScheme connectPolicy="square">
<celldesigner:listOfLineDirection>
<celldesigner:lineDirection index="0" value="vertical"/>
<celldesigner:lineDirection index="1" value="horizontal"/>
<celldesigner:lineDirection index="2" value="vertical"/>
</celldesigner:listOfLineDirection>
</celldesigner:connectScheme>
<celldesigner:editPoints>0.6550000000000153,0.0 0.6550000000000153,0.0</celldesigner:editPoints>
<celldesigner:line width="1.0" color="ff000000"/>
</celldesigner:extension>
</annotation>
<listOfReactants>
<speciesReference metaid="CDMT00142" species="s_id_ign1">
<annotation>
<celldesigner:extension>
<celldesigner:alias>ign1</celldesigner:alias>
</celldesigner:extension>
</annotation>
</speciesReference>
</listOfReactants>
<listOfProducts>
<speciesReference metaid="CDMT00143" species="s_id_ign35">
<annotation>
<celldesigner:extension>
<celldesigner:alias>ign35</celldesigner:alias>
</celldesigner:extension>
</annotation>
</speciesReference>
</listOfProducts>
</reaction>
<reaction metaid="id62458" id="id62458" reversible="false">
<annotation>
<celldesigner:extension>
<celldesigner:reactionType>REDUCED_PHYSICAL_STIMULATION</celldesigner:reactionType>
<celldesigner:baseReactants>
<celldesigner:baseReactant species="s_id_ign64" alias="ign64">
<celldesigner:linkAnchor position="SSE"/>
</celldesigner:baseReactant>
</celldesigner:baseReactants>
<celldesigner:baseProducts>
<celldesigner:baseProduct species="s_id_ign36" alias="ign36">
<celldesigner:linkAnchor position="N"/>
</celldesigner:baseProduct>
</celldesigner:baseProducts>
<celldesigner:connectScheme connectPolicy="square">
<celldesigner:listOfLineDirection>
<celldesigner:lineDirection index="0" value="vertical"/>
<celldesigner:lineDirection index="1" value="horizontal"/>
<celldesigner:lineDirection index="2" value="vertical"/>
</celldesigner:listOfLineDirection>
</celldesigner:connectScheme>
<celldesigner:editPoints>0.5093266896639843,-0.20525105404369515 0.6490353903155743,0.14143349942506722</celldesigner:editPoints>
<celldesigner:line width="1.0" color="ff000000"/>
</celldesigner:extension>
</annotation>
<listOfReactants>
<speciesReference metaid="CDMT00144" species="s_id_ign64">
<annotation>
<celldesigner:extension>
<celldesigner:alias>ign64</celldesigner:alias>
</celldesigner:extension>
</annotation>
</speciesReference>
</listOfReactants>
<listOfProducts>
<speciesReference metaid="CDMT00145" species="s_id_ign36">
<annotation>
<celldesigner:extension>
<celldesigner:alias>ign36</celldesigner:alias>
</celldesigner:extension>
</annotation>
</speciesReference>
</listOfProducts>
</reaction>
<reaction metaid="id62399" id="id62399" reversible="false">
<annotation>
<celldesigner:extension>
<celldesigner:reactionType>REDUCED_PHYSICAL_STIMULATION</celldesigner:reactionType>
<celldesigner:baseReactants>
<celldesigner:baseReactant species="s_id_ign26" alias="ign26">
<celldesigner:linkAnchor position="S"/>
</celldesigner:baseReactant>
</celldesigner:baseReactants>
<celldesigner:baseProducts>
<celldesigner:baseProduct species="s_id_ign8" alias="ign8">
<celldesigner:linkAnchor position="NW"/>
</celldesigner:baseProduct>
</celldesigner:baseProducts>
<celldesigner:connectScheme connectPolicy="square">
<celldesigner:listOfLineDirection>
<celldesigner:lineDirection index="0" value="vertical"/>
<celldesigner:lineDirection index="1" value="horizontal"/>
<celldesigner:lineDirection index="2" value="vertical"/>
</celldesigner:listOfLineDirection>
</celldesigner:connectScheme>
<celldesigner:editPoints>0.3713114754098379,-0.309426229508198 0.7811475409836081,0.1823770491803267</celldesigner:editPoints>
<celldesigner:line width="1.0" color="ff000000"/>
</celldesigner:extension>
</annotation>
<listOfReactants>
<speciesReference metaid="CDMT00146" species="s_id_ign26">
<annotation>
<celldesigner:extension>
<celldesigner:alias>ign26</celldesigner:alias>
</celldesigner:extension>
</annotation>
</speciesReference>
</listOfReactants>
<listOfProducts>
<speciesReference metaid="CDMT00147" species="s_id_ign8">
<annotation>
<celldesigner:extension>
<celldesigner:alias>ign8</celldesigner:alias>
</celldesigner:extension>
</annotation>
</speciesReference>
</listOfProducts>
</reaction>
<reaction metaid="id62398" id="id62398" reversible="false">
<annotation>
<celldesigner:extension>
<celldesigner:reactionType>REDUCED_PHYSICAL_STIMULATION</celldesigner:reactionType>
<celldesigner:baseReactants>
<celldesigner:baseReactant species="s_id_ign25" alias="ign25">
<celldesigner:linkAnchor position="S"/>
</celldesigner:baseReactant>
</celldesigner:baseReactants>
<celldesigner:baseProducts>
<celldesigner:baseProduct species="s_id_ign17" alias="ign17">
<celldesigner:linkAnchor position="E"/>
</celldesigner:baseProduct>
</celldesigner:baseProducts>
<celldesigner:connectScheme connectPolicy="square">
<celldesigner:listOfLineDirection>
<celldesigner:lineDirection index="0" value="vertical"/>
<celldesigner:lineDirection index="1" value="horizontal"/>
</celldesigner:listOfLineDirection>
</celldesigner:connectScheme>
<celldesigner:editPoints>0.3627889830954789,-0.4808046763915925</celldesigner:editPoints>
<celldesigner:line width="1.0" color="ff000000"/>
</celldesigner:extension>
</annotation>
<listOfReactants>
<speciesReference metaid="CDMT00148" species="s_id_ign25">
<annotation>
<celldesigner:extension>
<celldesigner:alias>ign25</celldesigner:alias>
</celldesigner:extension>
</annotation>
</speciesReference>
</listOfReactants>
<listOfProducts>
<speciesReference metaid="CDMT00149" species="s_id_ign17">
<annotation>
<celldesigner:extension>
<celldesigner:alias>ign17</celldesigner:alias>
</celldesigner:extension>
</annotation>
</speciesReference>
</listOfProducts>
</reaction>
<reaction metaid="id62457" id="id62457" reversible="false">
<annotation>
<celldesigner:extension>
<celldesigner:reactionType>REDUCED_PHYSICAL_STIMULATION</celldesigner:reactionType>
<celldesigner:baseReactants>
<celldesigner:baseReactant species="s_id_ign63" alias="ign63">
<celldesigner:linkAnchor position="S"/>
</celldesigner:baseReactant>
</celldesigner:baseReactants>
<celldesigner:baseProducts>
<celldesigner:baseProduct species="s_id_ign36" alias="ign36">
<celldesigner:linkAnchor position="ENE"/>
</celldesigner:baseProduct>
</celldesigner:baseProducts>
<celldesigner:connectScheme connectPolicy="square">
<celldesigner:listOfLineDirection>
<celldesigner:lineDirection index="0" value="vertical"/>
<celldesigner:lineDirection index="1" value="horizontal"/>
</celldesigner:listOfLineDirection>
</celldesigner:connectScheme>
<celldesigner:editPoints>0.8348136764688021,-0.3713486260233696</celldesigner:editPoints>
<celldesigner:line width="1.0" color="ff000000"/>
</celldesigner:extension>
</annotation>
<listOfReactants>
<speciesReference metaid="CDMT00150" species="s_id_ign63">
<annotation>
<celldesigner:extension>
<celldesigner:alias>ign63</celldesigner:alias>
</celldesigner:extension>
</annotation>
</speciesReference>
</listOfReactants>
<listOfProducts>
<speciesReference metaid="CDMT00151" species="s_id_ign36">
<annotation>
<celldesigner:extension>
<celldesigner:alias>ign36</celldesigner:alias>
</celldesigner:extension>
</annotation>
</speciesReference>
</listOfProducts>
</reaction>
<reaction metaid="id62442" id="id62442" reversible="false">
<annotation>
<celldesigner:extension>
<celldesigner:reactionType>UNKNOWN_REDUCED_PHYSICAL_STIMULATION</celldesigner:reactionType>
<celldesigner:baseReactants>
<celldesigner:baseReactant species="s_id_ign56" alias="ign56">
<celldesigner:linkAnchor position="WNW"/>
</celldesigner:baseReactant>
</celldesigner:baseReactants>
<celldesigner:baseProducts>
<celldesigner:baseProduct species="s_id_ign54" alias="ign54">
<celldesigner:linkAnchor position="ESE"/>
</celldesigner:baseProduct>
</celldesigner:baseProducts>
<celldesigner:connectScheme connectPolicy="square">
<celldesigner:listOfLineDirection>
<celldesigner:lineDirection index="0" value="horizontal"/>
<celldesigner:lineDirection index="1" value="vertical"/>
<celldesigner:lineDirection index="2" value="horizontal"/>
</celldesigner:listOfLineDirection>
</celldesigner:connectScheme>
<celldesigner:editPoints>0.037331737611744575,-0.068863492459589 0.8101975866687128,0.3501164932419001</celldesigner:editPoints>
<celldesigner:line width="1.0" color="ff000000"/>
</celldesigner:extension>
</annotation>
<listOfReactants>
<speciesReference metaid="CDMT00152" species="s_id_ign56">
<annotation>
<celldesigner:extension>
<celldesigner:alias>ign56</celldesigner:alias>
</celldesigner:extension>
</annotation>
</speciesReference>
</listOfReactants>
<listOfProducts>
<speciesReference metaid="CDMT00153" species="s_id_ign54">
<annotation>
<celldesigner:extension>
<celldesigner:alias>ign54</celldesigner:alias>
</celldesigner:extension>
</annotation>
</speciesReference>
</listOfProducts>
</reaction>
<reaction metaid="id62451" id="id62451" reversible="false">
<annotation>
<celldesigner:extension>
<celldesigner:reactionType>REDUCED_PHYSICAL_STIMULATION</celldesigner:reactionType>
<celldesigner:baseReactants>
<celldesigner:baseReactant species="s_id_ign58" alias="ign58">
<celldesigner:linkAnchor position="S"/>
</celldesigner:baseReactant>
</celldesigner:baseReactants>
<celldesigner:baseProducts>
<celldesigner:baseProduct species="s_id_ign62" alias="ign62">
<celldesigner:linkAnchor position="N"/>
</celldesigner:baseProduct>
</celldesigner:baseProducts>
<celldesigner:connectScheme connectPolicy="square">
<celldesigner:listOfLineDirection>
<celldesigner:lineDirection index="0" value="vertical"/>
<celldesigner:lineDirection index="1" value="horizontal"/>
<celldesigner:lineDirection index="2" value="vertical"/>
</celldesigner:listOfLineDirection>
</celldesigner:connectScheme>
<celldesigner:editPoints>0.5250000000000306,0.0 0.5250000000000306,0.0</celldesigner:editPoints>
<celldesigner:line width="1.0" color="ff000000"/>
</celldesigner:extension>
</annotation>
<listOfReactants>
<speciesReference metaid="CDMT00156" species="s_id_ign58">
<annotation>
<celldesigner:extension>
<celldesigner:alias>ign58</celldesigner:alias>
</celldesigner:extension>
</annotation>
</speciesReference>
</listOfReactants>
<listOfProducts>
<speciesReference metaid="CDMT00157" species="s_id_ign62">
<annotation>
<celldesigner:extension>
<celldesigner:alias>ign62</celldesigner:alias>
</celldesigner:extension>
</annotation>
</speciesReference>
</listOfProducts>
</reaction>
<reaction metaid="id62401" id="id62401" reversible="false">
<annotation>
<celldesigner:extension>
<celldesigner:reactionType>REDUCED_PHYSICAL_STIMULATION</celldesigner:reactionType>
<celldesigner:baseReactants>
<celldesigner:baseReactant species="s_id_ign26" alias="ign26">
<celldesigner:linkAnchor position="W"/>
</celldesigner:baseReactant>
</celldesigner:baseReactants>
<celldesigner:baseProducts>
<celldesigner:baseProduct species="s_id_ign9" alias="ign9">
<celldesigner:linkAnchor position="N"/>
</celldesigner:baseProduct>
</celldesigner:baseProducts>
<celldesigner:connectScheme connectPolicy="square">
<celldesigner:listOfLineDirection>
<celldesigner:lineDirection index="0" value="horizontal"/>
<celldesigner:lineDirection index="1" value="vertical"/>
</celldesigner:listOfLineDirection>
</celldesigner:connectScheme>
<celldesigner:editPoints>0.11076923076923162,0.31384615384615344</celldesigner:editPoints>
<celldesigner:line width="1.0" color="ff000000"/>
</celldesigner:extension>
</annotation>
<listOfReactants>
<speciesReference metaid="CDMT00158" species="s_id_ign26">
<annotation>
<celldesigner:extension>
<celldesigner:alias>ign26</celldesigner:alias>
</celldesigner:extension>
</annotation>
</speciesReference>
</listOfReactants>
<listOfProducts>
<speciesReference metaid="CDMT00159" species="s_id_ign9">
<annotation>
<celldesigner:extension>
<celldesigner:alias>ign9</celldesigner:alias>
</celldesigner:extension>
</annotation>
</speciesReference>
</listOfProducts>
</reaction>
<reaction metaid="id62416" id="id62416" reversible="false">
<annotation>
<celldesigner:extension>
<celldesigner:reactionType>UNKNOWN_REDUCED_PHYSICAL_STIMULATION</celldesigner:reactionType>
<celldesigner:baseReactants>
<celldesigner:baseReactant species="s_id_ign40" alias="ign40">
<celldesigner:linkAnchor position="SSE"/>
</celldesigner:baseReactant>
</celldesigner:baseReactants>
<celldesigner:baseProducts>
<celldesigner:baseProduct species="s_id_ign56" alias="ign56">
<celldesigner:linkAnchor position="N"/>
</celldesigner:baseProduct>
</celldesigner:baseProducts>
<celldesigner:connectScheme connectPolicy="square">
<celldesigner:listOfLineDirection>
<celldesigner:lineDirection index="0" value="vertical"/>
<celldesigner:lineDirection index="1" value="horizontal"/>
<celldesigner:lineDirection index="2" value="vertical"/>
</celldesigner:listOfLineDirection>
</celldesigner:connectScheme>
<celldesigner:editPoints>0.919765433000624,0.03440814958335636 0.9211629628856624,-0.002949269964287904</celldesigner:editPoints>
<celldesigner:line width="1.0" color="ff000000"/>
</celldesigner:extension>
</annotation>
<listOfReactants>
<speciesReference metaid="CDMT00160" species="s_id_ign40">
<annotation>
<celldesigner:extension>
<celldesigner:alias>ign40</celldesigner:alias>
</celldesigner:extension>
</annotation>
</speciesReference>
</listOfReactants>
<listOfProducts>
<speciesReference metaid="CDMT00161" species="s_id_ign56">
<annotation>
<celldesigner:extension>
<celldesigner:alias>ign56</celldesigner:alias>
</celldesigner:extension>
</annotation>
</speciesReference>
</listOfProducts>
</reaction>
<reaction metaid="id62370" id="id62370" reversible="false">
<annotation>
<celldesigner:extension>
<celldesigner:reactionType>REDUCED_PHYSICAL_STIMULATION</celldesigner:reactionType>
<celldesigner:baseReactants>
<celldesigner:baseReactant species="s_id_ign3" alias="ign3">
<celldesigner:linkAnchor position="E"/>
</celldesigner:baseReactant>
</celldesigner:baseReactants>
<celldesigner:baseProducts>
<celldesigner:baseProduct species="s_id_ign23" alias="ign23">
<celldesigner:linkAnchor position="NNW"/>
</celldesigner:baseProduct>
</celldesigner:baseProducts>
<celldesigner:connectScheme connectPolicy="square">
<celldesigner:listOfLineDirection>
<celldesigner:lineDirection index="0" value="horizontal"/>
<celldesigner:lineDirection index="1" value="vertical"/>
</celldesigner:listOfLineDirection>
</celldesigner:connectScheme>
<celldesigner:editPoints>0.878200576417024,-0.32705400776909865</celldesigner:editPoints>
<celldesigner:line width="1.0" color="ff000000"/>
</celldesigner:extension>
</annotation>
<listOfReactants>
<speciesReference metaid="CDMT00162" species="s_id_ign3">
<annotation>
<celldesigner:extension>
<celldesigner:alias>ign3</celldesigner:alias>
</celldesigner:extension>
</annotation>
</speciesReference>
</listOfReactants>
<listOfProducts>
<speciesReference metaid="CDMT00163" species="s_id_ign23">
<annotation>
<celldesigner:extension>
<celldesigner:alias>ign23</celldesigner:alias>
</celldesigner:extension>
</annotation>
</speciesReference>
</listOfProducts>
</reaction>
<reaction metaid="id62453" id="id62453" reversible="false">
<annotation>
<celldesigner:extension>
<celldesigner:reactionType>REDUCED_PHYSICAL_STIMULATION</celldesigner:reactionType>
<celldesigner:baseReactants>
<celldesigner:baseReactant species="s_id_ign60" alias="ign60">
<celldesigner:linkAnchor position="S"/>
</celldesigner:baseReactant>
</celldesigner:baseReactants>
<celldesigner:baseProducts>
<celldesigner:baseProduct species="s_id_ign26" alias="ign26">
<celldesigner:linkAnchor position="N"/>
</celldesigner:baseProduct>
</celldesigner:baseProducts>
<celldesigner:connectScheme connectPolicy="direct">
<celldesigner:listOfLineDirection>
<celldesigner:lineDirection index="0" value="unknown"/>
</celldesigner:listOfLineDirection>
</celldesigner:connectScheme>
<celldesigner:line width="1.0" color="ff000000"/>
</celldesigner:extension>
</annotation>
<listOfReactants>
<speciesReference metaid="CDMT00164" species="s_id_ign60">
<annotation>
<celldesigner:extension>
<celldesigner:alias>ign60</celldesigner:alias>
</celldesigner:extension>
</annotation>
</speciesReference>
</listOfReactants>
<listOfProducts>
<speciesReference metaid="CDMT00165" species="s_id_ign26">
<annotation>
<celldesigner:extension>
<celldesigner:alias>ign26</celldesigner:alias>
</celldesigner:extension>
</annotation>
</speciesReference>
</listOfProducts>
</reaction>
<reaction metaid="id62411" id="id62411" reversible="false">
<annotation>
<celldesigner:extension>
<celldesigner:reactionType>REDUCED_PHYSICAL_STIMULATION</celldesigner:reactionType>
<celldesigner:baseReactants>
<celldesigner:baseReactant species="s_id_ign35" alias="ign35">
<celldesigner:linkAnchor position="SSW"/>
</celldesigner:baseReactant>
</celldesigner:baseReactants>
<celldesigner:baseProducts>
<celldesigner:baseProduct species="s_id_ign12" alias="ign12">
<celldesigner:linkAnchor position="NNE"/>
</celldesigner:baseProduct>
</celldesigner:baseProducts>
<celldesigner:connectScheme connectPolicy="square">
<celldesigner:listOfLineDirection>
<celldesigner:lineDirection index="0" value="vertical"/>
<celldesigner:lineDirection index="1" value="horizontal"/>
<celldesigner:lineDirection index="2" value="vertical"/>
</celldesigner:listOfLineDirection>
</celldesigner:connectScheme>
<celldesigner:editPoints>0.21176470588235752,-0.247058823529418 0.788235294117662,0.24705882352939668</celldesigner:editPoints>
<celldesigner:line width="1.0" color="ff000000"/>
</celldesigner:extension>
</annotation>
<listOfReactants>
<speciesReference metaid="CDMT00166" species="s_id_ign35">
<annotation>
<celldesigner:extension>
<celldesigner:alias>ign35</celldesigner:alias>
</celldesigner:extension>
</annotation>
</speciesReference>
</listOfReactants>
<listOfProducts>
<speciesReference metaid="CDMT00167" species="s_id_ign12">
<annotation>
<celldesigner:extension>
<celldesigner:alias>ign12</celldesigner:alias>
</celldesigner:extension>
</annotation>
</speciesReference>
</listOfProducts>
</reaction>
<reaction metaid="id62418" id="id62418" reversible="false">
<annotation>
<celldesigner:extension>
<celldesigner:reactionType>REDUCED_PHYSICAL_STIMULATION</celldesigner:reactionType>
<celldesigner:baseReactants>
<celldesigner:baseReactant species="s_id_ign40" alias="ign40">
<celldesigner:linkAnchor position="SSW"/>
</celldesigner:baseReactant>
</celldesigner:baseReactants>
<celldesigner:baseProducts>
<celldesigner:baseProduct species="s_id_ign56" alias="ign56">
<celldesigner:linkAnchor position="NNW"/>
</celldesigner:baseProduct>
</celldesigner:baseProducts>
<celldesigner:connectScheme connectPolicy="square">
<celldesigner:listOfLineDirection>
<celldesigner:lineDirection index="0" value="vertical"/>
<celldesigner:lineDirection index="1" value="horizontal"/>
<celldesigner:lineDirection index="2" value="vertical"/>
</celldesigner:listOfLineDirection>
</celldesigner:connectScheme>
<celldesigner:editPoints>0.9376798904303068,0.07862382982194216 0.9446615146631292,-0.004640094874737599</celldesigner:editPoints>
<celldesigner:line width="1.0" color="ff000000"/>
</celldesigner:extension>
</annotation>
<listOfReactants>
<speciesReference metaid="CDMT00168" species="s_id_ign40">
<annotation>
<celldesigner:extension>
<celldesigner:alias>ign40</celldesigner:alias>
</celldesigner:extension>
</annotation>
</speciesReference>
</listOfReactants>
<listOfProducts>
<speciesReference metaid="CDMT00169" species="s_id_ign56">
<annotation>
<celldesigner:extension>
<celldesigner:alias>ign56</celldesigner:alias>
</celldesigner:extension>
</annotation>
</speciesReference>
</listOfProducts>
</reaction>
<reaction metaid="id62454" id="id62454" reversible="false">
<annotation>
<celldesigner:extension>
<celldesigner:reactionType>REDUCED_PHYSICAL_STIMULATION</celldesigner:reactionType>
<celldesigner:baseReactants>
<celldesigner:baseReactant species="s_id_ign61" alias="ign61">
<celldesigner:linkAnchor position="S"/>
</celldesigner:baseReactant>
</celldesigner:baseReactants>
<celldesigner:baseProducts>
<celldesigner:baseProduct species="s_id_ign36" alias="ign36">
<celldesigner:linkAnchor position="WSW"/>
</celldesigner:baseProduct>
</celldesigner:baseProducts>
<celldesigner:connectScheme connectPolicy="square">
<celldesigner:listOfLineDirection>
<celldesigner:lineDirection index="0" value="vertical"/>
<celldesigner:lineDirection index="1" value="horizontal"/>
</celldesigner:listOfLineDirection>
</celldesigner:connectScheme>
<celldesigner:editPoints>0.2226832107174952,0.41604735112970337</celldesigner:editPoints>
<celldesigner:line width="1.0" color="ff000000"/>
</celldesigner:extension>
</annotation>
<listOfReactants>
<speciesReference metaid="CDMT00170" species="s_id_ign61">
<annotation>
<celldesigner:extension>
<celldesigner:alias>ign61</celldesigner:alias>
</celldesigner:extension>
</annotation>
</speciesReference>
</listOfReactants>
<listOfProducts>
<speciesReference metaid="CDMT00171" species="s_id_ign36">
<annotation>
<celldesigner:extension>
<celldesigner:alias>ign36</celldesigner:alias>
</celldesigner:extension>
</annotation>
</speciesReference>
</listOfProducts>
</reaction>
<reaction metaid="id62439" id="id62439" reversible="false">
<annotation>
<celldesigner:extension>
<celldesigner:reactionType>REDUCED_PHYSICAL_STIMULATION</celldesigner:reactionType>
<celldesigner:baseReactants>
<celldesigner:baseReactant species="s_id_ign54" alias="ign54">
<celldesigner:linkAnchor position="ENE"/>
</celldesigner:baseReactant>
</celldesigner:baseReactants>
<celldesigner:baseProducts>
<celldesigner:baseProduct species="s_id_ign40" alias="ign40">
<celldesigner:linkAnchor position="N"/>
</celldesigner:baseProduct>
</celldesigner:baseProducts>
<celldesigner:connectScheme connectPolicy="direct">
<celldesigner:listOfLineDirection>
<celldesigner:lineDirection index="0" value="horizontal"/>
<celldesigner:lineDirection index="1" value="vertical"/>
</celldesigner:listOfLineDirection>
</celldesigner:connectScheme>
<celldesigner:editPoints>0.8308025082479413,-0.3749262601324039</celldesigner:editPoints>
<celldesigner:line width="1.0" color="ff000000"/>
</celldesigner:extension>
</annotation>
<listOfReactants>
<speciesReference metaid="CDMT00172" species="s_id_ign54">
<annotation>
<celldesigner:extension>
<celldesigner:alias>ign54</celldesigner:alias>
</celldesigner:extension>
</annotation>
</speciesReference>
</listOfReactants>
<listOfProducts>
<speciesReference metaid="CDMT00173" species="s_id_ign40">
<annotation>
<celldesigner:extension>
<celldesigner:alias>ign40</celldesigner:alias>
</celldesigner:extension>
</annotation>
</speciesReference>
</listOfProducts>
</reaction>
<reaction metaid="id62400" id="id62400" reversible="false">
<annotation>
<celldesigner:extension>
<celldesigner:reactionType>REDUCED_PHYSICAL_STIMULATION</celldesigner:reactionType>
<celldesigner:baseReactants>
<celldesigner:baseReactant species="s_id_ign26" alias="ign26">
<celldesigner:linkAnchor position="SSE"/>
</celldesigner:baseReactant>
</celldesigner:baseReactants>
<celldesigner:baseProducts>
<celldesigner:baseProduct species="s_id_ign64" alias="ign64">
<celldesigner:linkAnchor position="NNW"/>
</celldesigner:baseProduct>
</celldesigner:baseProducts>
<celldesigner:connectScheme connectPolicy="square">
<celldesigner:listOfLineDirection>
<celldesigner:lineDirection index="0" value="vertical"/>
<celldesigner:lineDirection index="1" value="horizontal"/>
<celldesigner:lineDirection index="2" value="vertical"/>
</celldesigner:listOfLineDirection>
</celldesigner:connectScheme>
<celldesigner:editPoints>0.5707317073170195,0.26341463414631683 0.7463414634145309,-0.11707317073175538</celldesigner:editPoints>
<celldesigner:line width="1.0" color="ff000000"/>
</celldesigner:extension>
</annotation>
<listOfReactants>
<speciesReference metaid="CDMT00174" species="s_id_ign26">
<annotation>
<celldesigner:extension>
<celldesigner:alias>ign26</celldesigner:alias>
</celldesigner:extension>
</annotation>
</speciesReference>
</listOfReactants>
<listOfProducts>
<speciesReference metaid="CDMT00175" species="s_id_ign64">
<annotation>
<celldesigner:extension>
<celldesigner:alias>ign64</celldesigner:alias>
</celldesigner:extension>
</annotation>
</speciesReference>
</listOfProducts>
</reaction>
<reaction metaid="id62430" id="id62430" reversible="false">
<annotation>
<celldesigner:extension>
<celldesigner:reactionType>REDUCED_PHYSICAL_STIMULATION</celldesigner:reactionType>
<celldesigner:baseReactants>
<celldesigner:baseReactant species="s_id_ign50" alias="ign50">
<celldesigner:linkAnchor position="S"/>
</celldesigner:baseReactant>
</celldesigner:baseReactants>
<celldesigner:baseProducts>
<celldesigner:baseProduct species="s_id_ign22" alias="ign22">
<celldesigner:linkAnchor position="N"/>
</celldesigner:baseProduct>
</celldesigner:baseProducts>
<celldesigner:connectScheme connectPolicy="square">
<celldesigner:listOfLineDirection>
<celldesigner:lineDirection index="0" value="vertical"/>
<celldesigner:lineDirection index="1" value="horizontal"/>
<celldesigner:lineDirection index="2" value="vertical"/>
</celldesigner:listOfLineDirection>
</celldesigner:connectScheme>
<celldesigner:editPoints>0.654999999999994,0.0 0.654999999999994,0.0</celldesigner:editPoints>
<celldesigner:line width="1.0" color="ff000000"/>
</celldesigner:extension>
</annotation>
<listOfReactants>
<speciesReference metaid="CDMT00176" species="s_id_ign50">
<annotation>
<celldesigner:extension>
<celldesigner:alias>ign50</celldesigner:alias>
</celldesigner:extension>
</annotation>
</speciesReference>
</listOfReactants>
<listOfProducts>
<speciesReference metaid="CDMT00177" species="s_id_ign22">
<annotation>
<celldesigner:extension>
<celldesigner:alias>ign22</celldesigner:alias>
</celldesigner:extension>
</annotation>
</speciesReference>
</listOfProducts>
</reaction>
<reaction metaid="id62397" id="id62397" reversible="false">
<annotation>
<celldesigner:extension>
<celldesigner:reactionType>REDUCED_PHYSICAL_STIMULATION</celldesigner:reactionType>
<celldesigner:baseReactants>
<celldesigner:baseReactant species="s_id_ign24" alias="ign24">
<celldesigner:linkAnchor position="S"/>
</celldesigner:baseReactant>
</celldesigner:baseReactants>
<celldesigner:baseProducts>
<celldesigner:baseProduct species="s_id_ign25" alias="ign25">
<celldesigner:linkAnchor position="N"/>
</celldesigner:baseProduct>
</celldesigner:baseProducts>
<celldesigner:connectScheme connectPolicy="square">
<celldesigner:listOfLineDirection>
<celldesigner:lineDirection index="0" value="vertical"/>
<celldesigner:lineDirection index="1" value="horizontal"/>
<celldesigner:lineDirection index="2" value="vertical"/>
</celldesigner:listOfLineDirection>
</celldesigner:connectScheme>
<celldesigner:editPoints>0.5000000000000071,7.105427357601002E-15 0.5,7.105427357601002E-15</celldesigner:editPoints>
<celldesigner:line width="1.0" color="ff000000"/>
</celldesigner:extension>
</annotation>
<listOfReactants>
<speciesReference metaid="CDMT00178" species="s_id_ign24">
<annotation>
<celldesigner:extension>
<celldesigner:alias>ign24</celldesigner:alias>
</celldesigner:extension>
</annotation>
</speciesReference>
</listOfReactants>
<listOfProducts>
<speciesReference metaid="CDMT00179" species="s_id_ign25">
<annotation>
<celldesigner:extension>
<celldesigner:alias>ign25</celldesigner:alias>
</celldesigner:extension>
</annotation>
</speciesReference>
</listOfProducts>
</reaction>
<reaction metaid="id62420" id="id62420" reversible="false">
<annotation>
<celldesigner:extension>
<celldesigner:reactionType>REDUCED_PHYSICAL_STIMULATION</celldesigner:reactionType>
<celldesigner:baseReactants>
<celldesigner:baseReactant species="s_id_ign42" alias="ign42">
<celldesigner:linkAnchor position="S"/>
</celldesigner:baseReactant>
</celldesigner:baseReactants>
<celldesigner:baseProducts>
<celldesigner:baseProduct species="s_id_ign36" alias="ign36">
<celldesigner:linkAnchor position="NE"/>
</celldesigner:baseProduct>
</celldesigner:baseProducts>
<celldesigner:connectScheme connectPolicy="square">
<celldesigner:listOfLineDirection>
<celldesigner:lineDirection index="0" value="vertical"/>
<celldesigner:lineDirection index="1" value="horizontal"/>
<celldesigner:lineDirection index="2" value="vertical"/>
</celldesigner:listOfLineDirection>
</celldesigner:connectScheme>
<celldesigner:editPoints>0.04057083919569915,-0.11187281326958676 0.9243408674458593,0.20862767880003763</celldesigner:editPoints>
<celldesigner:line width="1.0" color="ff000000"/>
</celldesigner:extension>
</annotation>
<listOfReactants>
<speciesReference metaid="CDMT00180" species="s_id_ign42">
<annotation>
<celldesigner:extension>
<celldesigner:alias>ign42</celldesigner:alias>
</celldesigner:extension>
</annotation>
</speciesReference>
</listOfReactants>
<listOfProducts>
<speciesReference metaid="CDMT00181" species="s_id_ign36">
<annotation>
<celldesigner:extension>
<celldesigner:alias>ign36</celldesigner:alias>
</celldesigner:extension>
</annotation>
</speciesReference>
</listOfProducts>
</reaction>
<reaction metaid="id62422" id="id62422" reversible="false">
<annotation>
<celldesigner:extension>
<celldesigner:reactionType>REDUCED_PHYSICAL_STIMULATION</celldesigner:reactionType>
<celldesigner:baseReactants>
<celldesigner:baseReactant species="s_id_ign44" alias="ign44">
<celldesigner:linkAnchor position="E"/>
</celldesigner:baseReactant>
</celldesigner:baseReactants>
<celldesigner:baseProducts>
<celldesigner:baseProduct species="s_id_ign65" alias="ign65">
<celldesigner:linkAnchor position="WSW"/>
</celldesigner:baseProduct>
</celldesigner:baseProducts>
<celldesigner:connectScheme connectPolicy="square">
<celldesigner:listOfLineDirection>
<celldesigner:lineDirection index="0" value="horizontal"/>
<celldesigner:lineDirection index="1" value="vertical"/>
<celldesigner:lineDirection index="2" value="horizontal"/>
</celldesigner:listOfLineDirection>
</celldesigner:connectScheme>
<celldesigner:editPoints>0.35564786938897286,-0.30338632821228684 0.7768432377724506,0.19036444903852942</celldesigner:editPoints>
<celldesigner:line width="1.0" color="ff000000"/>
</celldesigner:extension>
</annotation>
<listOfReactants>
<speciesReference metaid="CDMT00182" species="s_id_ign44">
<annotation>
<celldesigner:extension>
<celldesigner:alias>ign44</celldesigner:alias>
</celldesigner:extension>
</annotation>
</speciesReference>
</listOfReactants>
<listOfProducts>
<speciesReference metaid="CDMT00183" species="s_id_ign65">
<annotation>
<celldesigner:extension>
<celldesigner:alias>ign65</celldesigner:alias>
</celldesigner:extension>
</annotation>
</speciesReference>
</listOfProducts>
</reaction>
<reaction metaid="id62366" id="id62366" reversible="false">
<annotation>
<celldesigner:extension>
<celldesigner:reactionType>UNKNOWN_REDUCED_PHYSICAL_STIMULATION</celldesigner:reactionType>
<celldesigner:baseReactants>
<celldesigner:baseReactant species="s_id_ign2" alias="ign2">
<celldesigner:linkAnchor position="WNW"/>
</celldesigner:baseReactant>
</celldesigner:baseReactants>
<celldesigner:baseProducts>
<celldesigner:baseProduct species="s_id_ign19" alias="ign19">
<celldesigner:linkAnchor position="W"/>
</celldesigner:baseProduct>
</celldesigner:baseProducts>
<celldesigner:connectScheme connectPolicy="square">
<celldesigner:listOfLineDirection>
<celldesigner:lineDirection index="0" value="horizontal"/>
<celldesigner:lineDirection index="1" value="vertical"/>
<celldesigner:lineDirection index="2" value="horizontal"/>
</celldesigner:listOfLineDirection>
</celldesigner:connectScheme>
<celldesigner:editPoints>-0.1656893861961375,0.2769379740706869 0.5707138630372801,0.7175211146376889</celldesigner:editPoints>
<celldesigner:line width="1.0" color="ff000000"/>
</celldesigner:extension>
</annotation>
<listOfReactants>
<speciesReference metaid="CDMT00184" species="s_id_ign2">
<annotation>
<celldesigner:extension>
<celldesigner:alias>ign2</celldesigner:alias>
</celldesigner:extension>
</annotation>
</speciesReference>
</listOfReactants>
<listOfProducts>
<speciesReference metaid="CDMT00185" species="s_id_ign19">
<annotation>
<celldesigner:extension>
<celldesigner:alias>ign19</celldesigner:alias>
</celldesigner:extension>
</annotation>
</speciesReference>
</listOfProducts>
</reaction>
<reaction metaid="id62387" id="id62387" reversible="false">
<annotation>
<celldesigner:extension>
<celldesigner:reactionType>REDUCED_PHYSICAL_STIMULATION</celldesigner:reactionType>
<celldesigner:baseReactants>
<celldesigner:baseReactant species="s_id_ign16" alias="ign16">
<celldesigner:linkAnchor position="SSE"/>
</celldesigner:baseReactant>
</celldesigner:baseReactants>
<celldesigner:baseProducts>
<celldesigner:baseProduct species="s_id_ign24" alias="ign24">
<celldesigner:linkAnchor position="N"/>
</celldesigner:baseProduct>
</celldesigner:baseProducts>
<celldesigner:connectScheme connectPolicy="square">
<celldesigner:listOfLineDirection>
<celldesigner:lineDirection index="0" value="vertical"/>
<celldesigner:lineDirection index="1" value="horizontal"/>
<celldesigner:lineDirection index="2" value="vertical"/>
</celldesigner:listOfLineDirection>
</celldesigner:connectScheme>
<celldesigner:editPoints>0.34038461538462883,0.22692307692307878 0.6480769230769212,-0.23461538461539178</celldesigner:editPoints>
<celldesigner:line width="1.0" color="ff000000"/>
</celldesigner:extension>
</annotation>
<listOfReactants>
<speciesReference metaid="CDMT00186" species="s_id_ign16">
<annotation>
<celldesigner:extension>
<celldesigner:alias>ign16</celldesigner:alias>
</celldesigner:extension>
</annotation>
</speciesReference>
</listOfReactants>
<listOfProducts>
<speciesReference metaid="CDMT00187" species="s_id_ign24">
<annotation>
<celldesigner:extension>
<celldesigner:alias>ign24</celldesigner:alias>
</celldesigner:extension>
</annotation>
</speciesReference>
</listOfProducts>
</reaction>
<reaction metaid="id62392" id="id62392" reversible="false">
<annotation>
<celldesigner:extension>
<celldesigner:reactionType>REDUCED_PHYSICAL_STIMULATION</celldesigner:reactionType>
<celldesigner:baseReactants>
<celldesigner:baseReactant species="s_id_ign21" alias="ign21">
<celldesigner:linkAnchor position="N"/>
</celldesigner:baseReactant>
</celldesigner:baseReactants>
<celldesigner:baseProducts>
<celldesigner:baseProduct species="s_id_ign53" alias="ign53">
<celldesigner:linkAnchor position="ENE"/>
</celldesigner:baseProduct>
</celldesigner:baseProducts>
<celldesigner:connectScheme connectPolicy="square">
<celldesigner:listOfLineDirection>
<celldesigner:lineDirection index="0" value="vertical"/>
<celldesigner:lineDirection index="1" value="horizontal"/>
</celldesigner:listOfLineDirection>
</celldesigner:connectScheme>
<celldesigner:editPoints>0.3824066390041492,0.48597510373444</celldesigner:editPoints>
<celldesigner:line width="1.0" color="ff000000"/>
</celldesigner:extension>
</annotation>
<listOfReactants>
<speciesReference metaid="CDMT00188" species="s_id_ign21">
<annotation>
<celldesigner:extension>
<celldesigner:alias>ign21</celldesigner:alias>
</celldesigner:extension>
</annotation>
</speciesReference>
</listOfReactants>
<listOfProducts>
<speciesReference metaid="CDMT00189" species="s_id_ign53">
<annotation>
<celldesigner:extension>
<celldesigner:alias>ign53</celldesigner:alias>
</celldesigner:extension>
</annotation>
</speciesReference>
</listOfProducts>
</reaction>
<reaction metaid="id62367" id="id62367" reversible="false">
<annotation>
<celldesigner:extension>
<celldesigner:reactionType>UNKNOWN_REDUCED_PHYSICAL_STIMULATION</celldesigner:reactionType>
<celldesigner:baseReactants>
<celldesigner:baseReactant species="s_id_ign2" alias="ign2">
<celldesigner:linkAnchor position="WSW"/>
</celldesigner:baseReactant>
</celldesigner:baseReactants>
<celldesigner:baseProducts>
<celldesigner:baseProduct species="s_id_ign61" alias="ign61">
<celldesigner:linkAnchor position="N"/>
</celldesigner:baseProduct>
</celldesigner:baseProducts>
<celldesigner:connectScheme connectPolicy="square">
<celldesigner:listOfLineDirection>
<celldesigner:lineDirection index="0" value="horizontal"/>
<celldesigner:lineDirection index="1" value="vertical"/>
</celldesigner:listOfLineDirection>
</celldesigner:connectScheme>
<celldesigner:editPoints>0.4073432831248154,0.49133973258623387</celldesigner:editPoints>
<celldesigner:line width="1.0" color="ff000000"/>
</celldesigner:extension>
</annotation>
<listOfReactants>
<speciesReference metaid="CDMT00190" species="s_id_ign2">
<annotation>
<celldesigner:extension>
<celldesigner:alias>ign2</celldesigner:alias>
</celldesigner:extension>
</annotation>
</speciesReference>
</listOfReactants>
<listOfProducts>
<speciesReference metaid="CDMT00191" species="s_id_ign61">
<annotation>
<celldesigner:extension>
<celldesigner:alias>ign61</celldesigner:alias>
</celldesigner:extension>
</annotation>
</speciesReference>
</listOfProducts>
</reaction>
</listOfReactions>
</model>
</sbml>
