# Supplementary material for: Cardiotoxicity adverse outcome pathway network: towards mechanistic and quantitative modelling
Source: Front Toxicol. 2026 May 18;8:1781536. doi: 10.3389/ftox.2026.1781536 (PMC13224945; doi:10.3389/ftox.2026.1781536)
Supplement: Supplementary file 1 [file Supplementaryfile1.zip › Supplementary_files/outputs/network/aop_network.gpml]

<?xml version="1.0" encoding="UTF-8"?>
<Pathway xmlns="http://pathvisio.org/GPML/2013a" Name="from sif" Version="Tue Dec 30 19:24:40 2025" Organism="Homo sapiens">
  <Graphics BoardWidth="3132.07222707895" BoardHeight="6246.05712798183"/>
  <DataNode TextLabel="Decrease LV function (KE2215)" GraphId="ign1" Type="protein">
  <Comment>&lt;a xmlns:celldesigner=&quot;http://www.sbml.org/2001/ns/celldesigner&quot; href=&quot;https://aopwiki.org/events/2215&quot; target=&quot;_blank&quot;&gt;Event:2215&lt;/a&gt;</Comment>
    <Graphics CenterX="1846.93354481625" CenterY="4110.8355789921" Width="60" Height="30" ZOrder="32768" FontSize="12" Valign="Middle" FillColor="FF9292"/>
    <Xref Database="" ID=""/>
  </DataNode>
  <DataNode TextLabel="Heart failure (KE1535, KE1964)" GraphId="ign2" Type="protein">
  <Comment>&lt;a xmlns:celldesigner=&quot;http://www.sbml.org/2001/ns/celldesigner&quot; href=&quot;https://aopwiki.org/events/1535&quot; target=&quot;_blank&quot;&gt;Event:1535&lt;/a&gt;; &lt;a xmlns:celldesigner=&quot;http://www.sbml.org/2001/ns/celldesigner&quot; href=&quot;https://aopwiki.org/events/1964&quot; target=&quot;_blank&quot;&gt;Event:1964&lt;/a&gt;</Comment>
    <Graphics CenterX="1048.02744657523" CenterY="4853.76423855699" Width="60" Height="30" ZOrder="32768" FontSize="12" Valign="Middle" FillColor="FF9292"/>
    <Xref Database="" ID=""/>
  </DataNode>
  <DataNode TextLabel="Increased Mortality (KE351, KE947, KE1929)" GraphId="ign3" Type="protein">
  <Comment>&lt;a xmlns:celldesigner=&quot;http://www.sbml.org/2001/ns/celldesigner&quot; href=&quot;https://aopwiki.org/events/351&quot; target=&quot;_blank&quot;&gt;Event:351&lt;/a&gt;; &lt;a xmlns:celldesigner=&quot;http://www.sbml.org/2001/ns/celldesigner&quot; href=&quot;https://aopwiki.org/events/947&quot; target=&quot;_blank&quot;&gt;Event:947&lt;/a&gt;; &lt;a xmlns:celldesigner=&quot;http://www.sbml.org/2001/ns/celldesigner&quot; href=&quot;https://aopwiki.org/events/1929&quot; target=&quot;_blank&quot;&gt;Event:1929&lt;/a&gt;</Comment>
    <Graphics CenterX="1894.88119345171" CenterY="1885.83844845124" Width="60" Height="30" ZOrder="32768" FontSize="12" Valign="Middle" FillColor="FF9292"/>
    <Xref Database="" ID=""/>
  </DataNode>
  <DataNode TextLabel="Increased, amputations (KE591)" GraphId="ign4" Type="protein">
  <Comment>&lt;a xmlns:celldesigner=&quot;http://www.sbml.org/2001/ns/celldesigner&quot; href=&quot;https://aopwiki.org/events/591&quot; target=&quot;_blank&quot;&gt;Event:591&lt;/a&gt;</Comment>
    <Graphics CenterX="1541.0069799997" CenterY="586.234786675789" Width="60" Height="30" ZOrder="32768" FontSize="12" Valign="Middle" FillColor="FF9292"/>
    <Xref Database="" ID=""/>
  </DataNode>
  <DataNode TextLabel="Decrease, Population growth rate (KE360)" GraphId="ign5" Type="protein">
  <Comment>&lt;a xmlns:celldesigner=&quot;http://www.sbml.org/2001/ns/celldesigner&quot; href=&quot;https://aopwiki.org/events/360&quot; target=&quot;_blank&quot;&gt;Event:360&lt;/a&gt;</Comment>
    <Graphics CenterX="1785.49734336916" CenterY="1610.57795647244" Width="60" Height="30" ZOrder="32768" FontSize="12" Valign="Middle" FillColor="FF9292"/>
    <Xref Database="" ID=""/>
  </DataNode>
  <DataNode TextLabel="Decreased, Prostaglandin F2alpha concentration, plasma (KE1104)" GraphId="ign6" Type="protein">
  <Comment>&lt;a xmlns:celldesigner=&quot;http://www.sbml.org/2001/ns/celldesigner&quot; href=&quot;https://aopwiki.org/events/1104&quot; target=&quot;_blank&quot;&gt;Event:1104&lt;/a&gt;</Comment>
    <Graphics CenterX="2746.1236393384" CenterY="3497.37273233887" Width="60" Height="30" ZOrder="32768" FontSize="12" Valign="Middle" FillColor="FEE391"/>
    <Xref Database="" ID=""/>
  </DataNode>
  <DataNode TextLabel="Increased, blood potassium concentration (KE1098)" GraphId="ign7" Type="protein">
  <Comment>&lt;a xmlns:celldesigner=&quot;http://www.sbml.org/2001/ns/celldesigner&quot; href=&quot;https://aopwiki.org/events/1098&quot; target=&quot;_blank&quot;&gt;Event:1098&lt;/a&gt;</Comment>
    <Graphics CenterX="2365.0473877495" CenterY="2611.75906795543" Width="60" Height="30" ZOrder="32768" FontSize="12" Valign="Middle" FillColor="FEE391"/>
    <Xref Database="" ID=""/>
  </DataNode>
  <DataNode TextLabel="Increased, blood uric acid concentration (KE1096)" GraphId="ign8" Type="protein">
  <Comment>&lt;a xmlns:celldesigner=&quot;http://www.sbml.org/2001/ns/celldesigner&quot; href=&quot;https://aopwiki.org/events/1096&quot; target=&quot;_blank&quot;&gt;Event:1096&lt;/a&gt;</Comment>
    <Graphics CenterX="2189.65531918421" CenterY="3136.16523781256" Width="60" Height="30" ZOrder="32768" FontSize="12" Valign="Middle" FillColor="FEE391"/>
    <Xref Database="" ID=""/>
  </DataNode>
  <DataNode TextLabel="Activation, Macrophages (KE1198)" GraphId="ign9" Type="protein">
  <Comment>&lt;a xmlns:celldesigner=&quot;http://www.sbml.org/2001/ns/celldesigner&quot; href=&quot;https://aopwiki.org/events/1198&quot; target=&quot;_blank&quot;&gt;Event:1198&lt;/a&gt;</Comment>
    <Graphics CenterX="1326.66777892972" CenterY="1875.72461689979" Width="60" Height="30" ZOrder="32768" FontSize="12" Valign="Middle" FillColor="FEE391"/>
    <Xref Database="" ID=""/>
  </DataNode>
  <DataNode TextLabel="Increased, secretion of catecholamine (KE2004)" GraphId="ign10" Type="protein">
  <Comment>&lt;a xmlns:celldesigner=&quot;http://www.sbml.org/2001/ns/celldesigner&quot; href=&quot;https://aopwiki.org/events/2004&quot; target=&quot;_blank&quot;&gt;Event:2004&lt;/a&gt;</Comment>
    <Graphics CenterX="1289.26904784087" CenterY="2131.17122145889" Width="60" Height="30" ZOrder="32768" FontSize="12" Valign="Middle" FillColor="FEE391"/>
    <Xref Database="" ID=""/>
  </DataNode>
  <DataNode TextLabel="ACh Synaptic Accumulation (KE10)" GraphId="ign11" Type="protein">
  <Comment>&lt;a xmlns:celldesigner=&quot;http://www.sbml.org/2001/ns/celldesigner&quot; href=&quot;https://aopwiki.org/events/10&quot; target=&quot;_blank&quot;&gt;Event:10&lt;/a&gt;</Comment>
    <Graphics CenterX="1503.27861843196" CenterY="1219.60834622334" Width="60" Height="30" ZOrder="32768" FontSize="12" Valign="Middle" FillColor="FEE391"/>
    <Xref Database="" ID=""/>
  </DataNode>
  <DataNode TextLabel="Altered, Action Potential (KE698)" GraphId="ign12" Type="protein">
  <Comment>&lt;a xmlns:celldesigner=&quot;http://www.sbml.org/2001/ns/celldesigner&quot; href=&quot;https://aopwiki.org/events/698&quot; target=&quot;_blank&quot;&gt;Event:698&lt;/a&gt;</Comment>
    <Graphics CenterX="2762.82046431095" CenterY="2222.22536535384" Width="60" Height="30" ZOrder="32768" FontSize="12" Valign="Middle" FillColor="FEE391"/>
    <Xref Database="" ID=""/>
  </DataNode>
  <DataNode TextLabel="Altered, Cardiovascular development/function (KE317)" GraphId="ign13" Type="protein">
  <Comment>&lt;a xmlns:celldesigner=&quot;http://www.sbml.org/2001/ns/celldesigner&quot; href=&quot;https://aopwiki.org/events/317&quot; target=&quot;_blank&quot;&gt;Event:317&lt;/a&gt;</Comment>
    <Graphics CenterX="2238.24425295855" CenterY="1884.45726559417" Width="60" Height="30" ZOrder="32768" FontSize="12" Valign="Middle" FillColor="FEE391"/>
    <Xref Database="" ID=""/>
  </DataNode>
  <DataNode TextLabel="Cardiac hypertrophy (KE2001)" GraphId="ign14" Type="protein">
  <Comment>&lt;a xmlns:celldesigner=&quot;http://www.sbml.org/2001/ns/celldesigner&quot; href=&quot;https://aopwiki.org/events/2001&quot; target=&quot;_blank&quot;&gt;Event:2001&lt;/a&gt;</Comment>
    <Graphics CenterX="1530.00732933514" CenterY="1953.9679673929" Width="60" Height="30" ZOrder="32768" FontSize="12" Valign="Middle" FillColor="FEE391"/>
    <Xref Database="" ID=""/>
  </DataNode>
  <DataNode TextLabel="Cardiovascular dysregulation (KE1703)" GraphId="ign15" Type="protein">
  <Comment>&lt;a xmlns:celldesigner=&quot;http://www.sbml.org/2001/ns/celldesigner&quot; href=&quot;https://aopwiki.org/events/1703&quot; target=&quot;_blank&quot;&gt;Event:1703&lt;/a&gt;</Comment>
    <Graphics CenterX="1724.87823836576" CenterY="1139.96502855384" Width="60" Height="30" ZOrder="32768" FontSize="12" Valign="Middle" FillColor="FEE391"/>
    <Xref Database="" ID=""/>
  </DataNode>
  <DataNode TextLabel="Cell injury/death (KE55)" GraphId="ign16" Type="protein">
  <Comment>&lt;a xmlns:celldesigner=&quot;http://www.sbml.org/2001/ns/celldesigner&quot; href=&quot;https://aopwiki.org/events/55&quot; target=&quot;_blank&quot;&gt;Event:55&lt;/a&gt;</Comment>
    <Graphics CenterX="1876.16967459195" CenterY="3610.02218352242" Width="60" Height="30" ZOrder="32768" FontSize="12" Valign="Middle" FillColor="FEE391"/>
    <Xref Database="" ID=""/>
  </DataNode>
  <DataNode TextLabel="Decrease, Calcium binding to Troponin C (KE1531)" GraphId="ign17" Type="protein">
  <Comment>&lt;a xmlns:celldesigner=&quot;http://www.sbml.org/2001/ns/celldesigner&quot; href=&quot;https://aopwiki.org/events/1531&quot; target=&quot;_blank&quot;&gt;Event:1531&lt;/a&gt;</Comment>
    <Graphics CenterX="1671.27969588096" CenterY="4492.08784982215" Width="60" Height="30" ZOrder="32768" FontSize="12" Valign="Middle" FillColor="FEE391"/>
    <Xref Database="" ID=""/>
  </DataNode>
  <DataNode TextLabel="Decrease, Calcium currents (KE1530)" GraphId="ign18" Type="protein">
  <Comment>&lt;a xmlns:celldesigner=&quot;http://www.sbml.org/2001/ns/celldesigner&quot; href=&quot;https://aopwiki.org/events/1530&quot; target=&quot;_blank&quot;&gt;Event:1530&lt;/a&gt;</Comment>
    <Graphics CenterX="1726.07725012582" CenterY="4841.11986613304" Width="60" Height="30" ZOrder="32768" FontSize="12" Valign="Middle" FillColor="FEE391"/>
    <Xref Database="" ID=""/>
  </DataNode>
  <DataNode TextLabel="Decrease, Cardiac contractility (KE1532)" GraphId="ign19" Type="protein">
  <Comment>&lt;a xmlns:celldesigner=&quot;http://www.sbml.org/2001/ns/celldesigner&quot; href=&quot;https://aopwiki.org/events/1532&quot; target=&quot;_blank&quot;&gt;Event:1532&lt;/a&gt;</Comment>
    <Graphics CenterX="1678.21662541648" CenterY="4081.95976978381" Width="60" Height="30" ZOrder="32768" FontSize="12" Valign="Middle" FillColor="FEE391"/>
    <Xref Database="" ID=""/>
  </DataNode>
  <DataNode TextLabel="Decrease, Cardiac ejection fraction (KE1533)" GraphId="ign20" Type="protein">
  <Comment>&lt;a xmlns:celldesigner=&quot;http://www.sbml.org/2001/ns/celldesigner&quot; href=&quot;https://aopwiki.org/events/1533&quot; target=&quot;_blank&quot;&gt;Event:1533&lt;/a&gt;</Comment>
    <Graphics CenterX="1338.02351156531" CenterY="4480.7324392046" Width="60" Height="30" ZOrder="32768" FontSize="12" Valign="Middle" FillColor="FEE391"/>
    <Xref Database="" ID=""/>
  </DataNode>
  <DataNode TextLabel="Decrease, sox9 expression (KE2020)" GraphId="ign21" Type="protein">
  <Comment>&lt;a xmlns:celldesigner=&quot;http://www.sbml.org/2001/ns/celldesigner&quot; href=&quot;https://aopwiki.org/events/2020&quot; target=&quot;_blank&quot;&gt;Event:2020&lt;/a&gt;</Comment>
    <Graphics CenterX="2325.31454704898" CenterY="1619.86333639727" Width="60" Height="30" ZOrder="32768" FontSize="12" Valign="Middle" FillColor="FEE391"/>
    <Xref Database="" ID=""/>
  </DataNode>
  <DataNode TextLabel="Decreased, Sodium conductance 1 (KE585)" GraphId="ign22" Type="protein">
  <Comment>&lt;a xmlns:celldesigner=&quot;http://www.sbml.org/2001/ns/celldesigner&quot; href=&quot;https://aopwiki.org/events/585&quot; target=&quot;_blank&quot;&gt;Event:585&lt;/a&gt;</Comment>
    <Graphics CenterX="1924.84085117293" CenterY="379.14948599425" Width="60" Height="30" ZOrder="32768" FontSize="12" Valign="Middle" FillColor="FEE391"/>
    <Xref Database="" ID=""/>
  </DataNode>
  <DataNode TextLabel="Dimerization, AHR/ARNT (KE944)" GraphId="ign23" Type="protein">
  <Comment>&lt;a xmlns:celldesigner=&quot;http://www.sbml.org/2001/ns/celldesigner&quot; href=&quot;https://aopwiki.org/events/944&quot; target=&quot;_blank&quot;&gt;Event:944&lt;/a&gt;</Comment>
    <Graphics CenterX="2569.30819263522" CenterY="1693.11557425934" Width="60" Height="30" ZOrder="32768" FontSize="12" Valign="Middle" FillColor="FEE391"/>
    <Xref Database="" ID=""/>
  </DataNode>
  <DataNode TextLabel="Disruption, Intracellular calcium mobilization (KE1536)" GraphId="ign24" Type="protein">
  <Comment>&lt;a xmlns:celldesigner=&quot;http://www.sbml.org/2001/ns/celldesigner&quot; href=&quot;https://aopwiki.org/events/1536&quot; target=&quot;_blank&quot;&gt;Event:1536&lt;/a&gt;</Comment>
    <Graphics CenterX="1800.73359195287" CenterY="4697.40322264775" Width="60" Height="30" ZOrder="32768" FontSize="12" Valign="Middle" FillColor="FEE391"/>
    <Xref Database="" ID=""/>
  </DataNode>
  <DataNode TextLabel="Disruption, Sarcomere assembly (KE1537)" GraphId="ign25" Type="protein">
  <Comment>&lt;a xmlns:celldesigner=&quot;http://www.sbml.org/2001/ns/celldesigner&quot; href=&quot;https://aopwiki.org/events/1537&quot; target=&quot;_blank&quot;&gt;Event:1537&lt;/a&gt;</Comment>
    <Graphics CenterX="1763.97645138777" CenterY="4417.47575496508" Width="60" Height="30" ZOrder="32768" FontSize="12" Valign="Middle" FillColor="FEE391"/>
    <Xref Database="" ID=""/>
  </DataNode>
  <DataNode TextLabel="Increase, Cardiac remodelling (KE2084)" GraphId="ign26" Type="protein">
  <Comment>&lt;a xmlns:celldesigner=&quot;http://www.sbml.org/2001/ns/celldesigner&quot; href=&quot;https://aopwiki.org/events/2084&quot; target=&quot;_blank&quot;&gt;Event:2084&lt;/a&gt;</Comment>
    <Graphics CenterX="1892.11915572249" CenterY="3899.7327187967" Width="60" Height="30" ZOrder="32768" FontSize="12" Valign="Middle" FillColor="FEE391"/>
    <Xref Database="" ID=""/>
  </DataNode>
  <DataNode TextLabel="Increase, COX-2 expression (KE1269)" GraphId="ign27" Type="protein">
  <Comment>&lt;a xmlns:celldesigner=&quot;http://www.sbml.org/2001/ns/celldesigner&quot; href=&quot;https://aopwiki.org/events/1269&quot; target=&quot;_blank&quot;&gt;Event:1269&lt;/a&gt;</Comment>
    <Graphics CenterX="2498.54830113627" CenterY="1775.50459740579" Width="60" Height="30" ZOrder="32768" FontSize="12" Valign="Middle" FillColor="FEE391"/>
    <Xref Database="" ID=""/>
  </DataNode>
  <DataNode TextLabel="Increase, slincR expression (KE2021)" GraphId="ign28" Type="protein">
  <Comment>&lt;a xmlns:celldesigner=&quot;http://www.sbml.org/2001/ns/celldesigner&quot; href=&quot;https://aopwiki.org/events/2021&quot; target=&quot;_blank&quot;&gt;Event:2021&lt;/a&gt;</Comment>
    <Graphics CenterX="2444.96935827971" CenterY="1629.5346918161" Width="60" Height="30" ZOrder="32768" FontSize="12" Valign="Middle" FillColor="FEE391"/>
    <Xref Database="" ID=""/>
  </DataNode>
  <DataNode TextLabel="Increased cellular proliferation and differentiation (KE1500)" GraphId="ign29" Type="protein">
  <Comment>&lt;a xmlns:celldesigner=&quot;http://www.sbml.org/2001/ns/celldesigner&quot; href=&quot;https://aopwiki.org/events/1500&quot; target=&quot;_blank&quot;&gt;Event:1500&lt;/a&gt;</Comment>
    <Graphics CenterX="1888.29801672617" CenterY="2702.46738608936" Width="60" Height="30" ZOrder="32768" FontSize="12" Valign="Middle" FillColor="FEE391"/>
    <Xref Database="" ID=""/>
  </DataNode>
  <DataNode TextLabel="Increased Cholinergic Signaling (KE39)" GraphId="ign30" Type="protein">
  <Comment>&lt;a xmlns:celldesigner=&quot;http://www.sbml.org/2001/ns/celldesigner&quot; href=&quot;https://aopwiki.org/events/39&quot; target=&quot;_blank&quot;&gt;Event:39&lt;/a&gt;</Comment>
    <Graphics CenterX="1631.08803297054" CenterY="1191.43811313094" Width="60" Height="30" ZOrder="32768" FontSize="12" Valign="Middle" FillColor="FEE391"/>
    <Xref Database="" ID=""/>
  </DataNode>
  <DataNode TextLabel="Increased, Atrioventricular block and bradycardia (KE444)" GraphId="ign31" Type="protein">
  <Comment>&lt;a xmlns:celldesigner=&quot;http://www.sbml.org/2001/ns/celldesigner&quot; href=&quot;https://aopwiki.org/events/444&quot; target=&quot;_blank&quot;&gt;Event:444&lt;/a&gt;</Comment>
    <Graphics CenterX="1881.48518698295" CenterY="764.016746921556" Width="60" Height="30" ZOrder="32768" FontSize="12" Valign="Middle" FillColor="FEE391"/>
    <Xref Database="" ID=""/>
  </DataNode>
  <DataNode TextLabel="Increased, cardiac arrhythmia (KE699, KE1106)" GraphId="ign32" Type="protein">
  <Comment>&lt;a xmlns:celldesigner=&quot;http://www.sbml.org/2001/ns/celldesigner&quot; href=&quot;https://aopwiki.org/events/699&quot; target=&quot;_blank&quot;&gt;Event:699&lt;/a&gt;; &lt;a xmlns:celldesigner=&quot;http://www.sbml.org/2001/ns/celldesigner&quot; href=&quot;https://aopwiki.org/events/1106&quot; target=&quot;_blank&quot;&gt;Event:1106&lt;/a&gt;</Comment>
    <Graphics CenterX="2333.51924956857" CenterY="2212.07240377346" Width="60" Height="30" ZOrder="32768" FontSize="12" Valign="Middle" FillColor="FEE391"/>
    <Xref Database="" ID=""/>
  </DataNode>
  <DataNode TextLabel="Increased, Cardiac fibrosis (KE1924)" GraphId="ign33" Type="protein">
  <Comment>&lt;a xmlns:celldesigner=&quot;http://www.sbml.org/2001/ns/celldesigner&quot; href=&quot;https://aopwiki.org/events/1924&quot; target=&quot;_blank&quot;&gt;Event:1924&lt;/a&gt;</Comment>
    <Graphics CenterX="1835.6765836122" CenterY="2314.25822713902" Width="60" Height="30" ZOrder="32768" FontSize="12" Valign="Middle" FillColor="FEE391"/>
    <Xref Database="" ID=""/>
  </DataNode>
  <DataNode TextLabel="Increased, Myocardial apoptosis (KE1918)" GraphId="ign34" Type="protein">
  <Comment>&lt;a xmlns:celldesigner=&quot;http://www.sbml.org/2001/ns/celldesigner&quot; href=&quot;https://aopwiki.org/events/1918&quot; target=&quot;_blank&quot;&gt;Event:1918&lt;/a&gt;</Comment>
    <Graphics CenterX="1734.3042167925" CenterY="2672.2527942585" Width="60" Height="30" ZOrder="32768" FontSize="12" Valign="Middle" FillColor="FEE391"/>
    <Xref Database="" ID=""/>
  </DataNode>
  <DataNode TextLabel="Inhibition of rapid delayed rectifying potassium current (KE2100)" GraphId="ign35" Type="protein">
  <Comment>&lt;a xmlns:celldesigner=&quot;http://www.sbml.org/2001/ns/celldesigner&quot; href=&quot;https://aopwiki.org/events/2100&quot; target=&quot;_blank&quot;&gt;Event:2100&lt;/a&gt;</Comment>
    <Graphics CenterX="222.914173112844" CenterY="6026.22590173241" Width="60" Height="30" ZOrder="32768" FontSize="12" Valign="Middle" FillColor="FEE391"/>
    <Xref Database="" ID=""/>
  </DataNode>
  <DataNode TextLabel="Mitochondrial dysfunction (KE177, KE40)" GraphId="ign36" Type="protein">
  <Comment>&lt;a xmlns:celldesigner=&quot;http://www.sbml.org/2001/ns/celldesigner&quot; href=&quot;https://aopwiki.org/events/177&quot; target=&quot;_blank&quot;&gt;Event:177&lt;/a&gt;; &lt;a xmlns:celldesigner=&quot;http://www.sbml.org/2001/ns/celldesigner&quot; href=&quot;https://aopwiki.org/events/40&quot; target=&quot;_blank&quot;&gt;Event:40&lt;/a&gt;</Comment>
    <Graphics CenterX="1774.26941010195" CenterY="3558.66001241692" Width="60" Height="30" ZOrder="32768" FontSize="12" Valign="Middle" FillColor="FEE391"/>
    <Xref Database="" ID=""/>
  </DataNode>
  <DataNode TextLabel="Oxidative Stress (KE1392, KE1115)" GraphId="ign37" Type="protein">
  <Comment>&lt;a xmlns:celldesigner=&quot;http://www.sbml.org/2001/ns/celldesigner&quot; href=&quot;https://aopwiki.org/events/1392&quot; target=&quot;_blank&quot;&gt;Event:1392&lt;/a&gt;; &lt;a xmlns:celldesigner=&quot;http://www.sbml.org/2001/ns/celldesigner&quot; href=&quot;https://aopwiki.org/events/1115&quot; target=&quot;_blank&quot;&gt;Event:1115&lt;/a&gt;</Comment>
    <Graphics CenterX="2012.91811619283" CenterY="3011.32790582409" Width="60" Height="30" ZOrder="32768" FontSize="12" Valign="Middle" FillColor="FEE391"/>
    <Xref Database="" ID=""/>
  </DataNode>
  <DataNode TextLabel="Prolongation of Action Potential (KE1961)" GraphId="ign38" Type="protein">
  <Comment>&lt;a xmlns:celldesigner=&quot;http://www.sbml.org/2001/ns/celldesigner&quot; href=&quot;https://aopwiki.org/events/1961&quot; target=&quot;_blank&quot;&gt;Event:1961&lt;/a&gt;</Comment>
    <Graphics CenterX="383.953378198056" CenterY="5783.49501846207" Width="60" Height="30" ZOrder="32768" FontSize="12" Valign="Middle" FillColor="FEE391"/>
    <Xref Database="" ID=""/>
  </DataNode>
  <DataNode TextLabel="Prolongation of QT interval (KE1962)" GraphId="ign39" Type="protein">
  <Comment>&lt;a xmlns:celldesigner=&quot;http://www.sbml.org/2001/ns/celldesigner&quot; href=&quot;https://aopwiki.org/events/1962&quot; target=&quot;_blank&quot;&gt;Event:1962&lt;/a&gt;</Comment>
    <Graphics CenterX="574.645632568996" CenterY="5510.53607744405" Width="60" Height="30" ZOrder="32768" FontSize="12" Valign="Middle" FillColor="FEE391"/>
    <Xref Database="" ID=""/>
  </DataNode>
  <DataNode TextLabel="Reduced dimerization, ARNT/HIF1-alpha (KE945)" GraphId="ign40" Type="protein">
  <Comment>&lt;a xmlns:celldesigner=&quot;http://www.sbml.org/2001/ns/celldesigner&quot; href=&quot;https://aopwiki.org/events/945&quot; target=&quot;_blank&quot;&gt;Event:945&lt;/a&gt;</Comment>
    <Graphics CenterX="2677.26594245135" CenterY="1916.36181897534" Width="60" Height="30" ZOrder="32768" FontSize="12" Valign="Middle" FillColor="FEE391"/>
    <Xref Database="" ID=""/>
  </DataNode>
  <DataNode TextLabel="Torsades de Pointes (KE1963)" GraphId="ign41" Type="protein">
  <Comment>&lt;a xmlns:celldesigner=&quot;http://www.sbml.org/2001/ns/celldesigner&quot; href=&quot;https://aopwiki.org/events/1963&quot; target=&quot;_blank&quot;&gt;Event:1963&lt;/a&gt;</Comment>
    <Graphics CenterX="795.558210047527" CenterY="5199.55348368056" Width="60" Height="30" ZOrder="32768" FontSize="12" Valign="Middle" FillColor="FEE391"/>
    <Xref Database="" ID=""/>
  </DataNode>
  <DataNode TextLabel="Ventricular remodeling (KE2002)" GraphId="ign42" Type="protein">
  <Comment>&lt;a xmlns:celldesigner=&quot;http://www.sbml.org/2001/ns/celldesigner&quot; href=&quot;https://aopwiki.org/events/2002&quot; target=&quot;_blank&quot;&gt;Event:2002&lt;/a&gt;</Comment>
    <Graphics CenterX="1610.74262956281" CenterY="2247.9649293555" Width="60" Height="30" ZOrder="32768" FontSize="12" Valign="Middle" FillColor="FEE391"/>
    <Xref Database="" ID=""/>
  </DataNode>
  <DataNode TextLabel="Occurrence, renal ischemia (KE1105)" GraphId="ign43" Type="protein">
  <Comment>&lt;a xmlns:celldesigner=&quot;http://www.sbml.org/2001/ns/celldesigner&quot; href=&quot;https://aopwiki.org/events/1105&quot; target=&quot;_blank&quot;&gt;Event:1105&lt;/a&gt;</Comment>
    <Graphics CenterX="2415.16575875049" CenterY="3283.23808585365" Width="60" Height="30" ZOrder="32768" FontSize="12" Valign="Middle" FillColor="FEE391"/>
    <Xref Database="" ID=""/>
  </DataNode>
  <DataNode TextLabel="Occurrence, renal proximal tubular necrosis (KE1097)" GraphId="ign44" Type="protein">
  <Comment>&lt;a xmlns:celldesigner=&quot;http://www.sbml.org/2001/ns/celldesigner&quot; href=&quot;https://aopwiki.org/events/1097&quot; target=&quot;_blank&quot;&gt;Event:1097&lt;/a&gt;</Comment>
    <Graphics CenterX="2235.81876791727" CenterY="2964.91147417898" Width="60" Height="30" ZOrder="32768" FontSize="12" Valign="Middle" FillColor="FEE391"/>
    <Xref Database="" ID=""/>
  </DataNode>
  <DataNode TextLabel="Occurrence, tophi (urate) deposition (KE1102)" GraphId="ign45" Type="protein">
  <Comment>&lt;a xmlns:celldesigner=&quot;http://www.sbml.org/2001/ns/celldesigner&quot; href=&quot;https://aopwiki.org/events/1102&quot; target=&quot;_blank&quot;&gt;Event:1102&lt;/a&gt;</Comment>
    <Graphics CenterX="2353.8796910109" CenterY="3082.80791137356" Width="60" Height="30" ZOrder="32768" FontSize="12" Valign="Middle" FillColor="FEE391"/>
    <Xref Database="" ID=""/>
  </DataNode>
  <DataNode TextLabel="Respiratory distress/arrest (KE445)" GraphId="ign46" Type="protein">
  <Comment>&lt;a xmlns:celldesigner=&quot;http://www.sbml.org/2001/ns/celldesigner&quot; href=&quot;https://aopwiki.org/events/445&quot; target=&quot;_blank&quot;&gt;Event:445&lt;/a&gt;</Comment>
    <Graphics CenterX="1806.73319174756" CenterY="1237.64437783939" Width="60" Height="30" ZOrder="32768" FontSize="12" Valign="Middle" FillColor="FEE391"/>
    <Xref Database="" ID=""/>
  </DataNode>
  <DataNode TextLabel="Hypoxia (KE590)" GraphId="ign47" Type="protein">
  <Comment>&lt;a xmlns:celldesigner=&quot;http://www.sbml.org/2001/ns/celldesigner&quot; href=&quot;https://aopwiki.org/events/590&quot; target=&quot;_blank&quot;&gt;Event:590&lt;/a&gt;</Comment>
    <Graphics CenterX="1658.97947817835" CenterY="853.98103676319" Width="60" Height="30" ZOrder="32768" FontSize="12" Valign="Middle" FillColor="FEE391"/>
    <Xref Database="" ID=""/>
  </DataNode>
  <DataNode TextLabel="Atherosclerosis (KE1443)" GraphId="ign48" Type="protein">
  <Comment>&lt;a xmlns:celldesigner=&quot;http://www.sbml.org/2001/ns/celldesigner&quot; href=&quot;https://aopwiki.org/events/1443&quot; target=&quot;_blank&quot;&gt;Event:1443&lt;/a&gt;</Comment>
    <Graphics CenterX="1723.88682771255" CenterY="2052.06963761021" Width="60" Height="30" ZOrder="32768" FontSize="12" Valign="Middle" FillColor="FEE391"/>
    <Xref Database="" ID=""/>
  </DataNode>
  <DataNode TextLabel="Endothelial cell dysfunction (KE1913, KE110)" GraphId="ign49" Type="protein">
  <Comment>&lt;a xmlns:celldesigner=&quot;http://www.sbml.org/2001/ns/celldesigner&quot; href=&quot;https://aopwiki.org/events/1913&quot; target=&quot;_blank&quot;&gt;Event:1913&lt;/a&gt;; &lt;a xmlns:celldesigner=&quot;http://www.sbml.org/2001/ns/celldesigner&quot; href=&quot;https://aopwiki.org/events/110&quot; target=&quot;_blank&quot;&gt;Event:110&lt;/a&gt;</Comment>
    <Graphics CenterX="2096.81448997866" CenterY="2348.24346389466" Width="60" Height="30" ZOrder="32768" FontSize="12" Valign="Middle" FillColor="FEE391"/>
    <Xref Database="" ID=""/>
  </DataNode>
  <DataNode TextLabel="Increased, Vascular smooth muscle cell activation (KE1925)" GraphId="ign50" Type="protein">
  <Comment>&lt;a xmlns:celldesigner=&quot;http://www.sbml.org/2001/ns/celldesigner&quot; href=&quot;https://aopwiki.org/events/1925&quot; target=&quot;_blank&quot;&gt;Event:1925&lt;/a&gt;</Comment>
    <Graphics CenterX="1973.11529526399" CenterY="2558.88491637034" Width="60" Height="30" ZOrder="32768" FontSize="12" Valign="Middle" FillColor="FEE391"/>
    <Xref Database="" ID=""/>
  </DataNode>
  <DataNode TextLabel="Reduced production, VEGF (KE948)" GraphId="ign51" Type="protein">
  <Comment>&lt;a xmlns:celldesigner=&quot;http://www.sbml.org/2001/ns/celldesigner&quot; href=&quot;https://aopwiki.org/events/948&quot; target=&quot;_blank&quot;&gt;Event:948&lt;/a&gt;</Comment>
    <Graphics CenterX="2456.772294171" CenterY="2153.94093194079" Width="60" Height="30" ZOrder="32768" FontSize="12" Valign="Middle" FillColor="FEE391"/>
    <Xref Database="" ID=""/>
  </DataNode>
  <DataNode TextLabel="Vascular calcification (KE2000)" GraphId="ign52" Type="protein">
  <Comment>&lt;a xmlns:celldesigner=&quot;http://www.sbml.org/2001/ns/celldesigner&quot; href=&quot;https://aopwiki.org/events/2000&quot; target=&quot;_blank&quot;&gt;Event:2000&lt;/a&gt;</Comment>
    <Graphics CenterX="1895.5182425306" CenterY="2211.00646125331" Width="60" Height="30" ZOrder="32768" FontSize="12" Valign="Middle" FillColor="FEE391"/>
    <Xref Database="" ID=""/>
  </DataNode>
  <DataNode TextLabel="Vascular remodeling (KE2003)" GraphId="ign53" Type="protein">
  <Comment>&lt;a xmlns:celldesigner=&quot;http://www.sbml.org/2001/ns/celldesigner&quot; href=&quot;https://aopwiki.org/events/2003&quot; target=&quot;_blank&quot;&gt;Event:2003&lt;/a&gt;</Comment>
    <Graphics CenterX="1994.22352239155" CenterY="2227.0460288152" Width="60" Height="30" ZOrder="32768" FontSize="12" Valign="Middle" FillColor="FEE391"/>
    <Xref Database="" ID=""/>
  </DataNode>
  <DataNode TextLabel="Inhibition, Cyclooxygenase 1 activity (KE1103)" GraphId="ign54" Type="protein">
  <Comment>&lt;a xmlns:celldesigner=&quot;http://www.sbml.org/2001/ns/celldesigner&quot; href=&quot;https://aopwiki.org/events/1103&quot; target=&quot;_blank&quot;&gt;Event:1103&lt;/a&gt;</Comment>
    <Graphics CenterX="2988.61278306791" CenterY="3649.50096138177" Width="60" Height="30" ZOrder="32768" FontSize="12" Valign="Middle" FillColor="A1D99D"/>
    <Xref Database="" ID=""/>
  </DataNode>
  <DataNode TextLabel="AchE Inhibition (KE12)" GraphId="ign55" Type="protein">
  <Comment>&lt;a xmlns:celldesigner=&quot;http://www.sbml.org/2001/ns/celldesigner&quot; href=&quot;https://aopwiki.org/events/12&quot; target=&quot;_blank&quot;&gt;Event:12&lt;/a&gt;</Comment>
    <Graphics CenterX="1724.26732014396" CenterY="1419.07379665626" Width="60" Height="30" ZOrder="32768" FontSize="12" Valign="Middle" FillColor="A1D99D"/>
    <Xref Database="" ID=""/>
  </DataNode>
  <DataNode TextLabel="Activation, AhR (KE18)" GraphId="ign56" Type="protein">
  <Comment>&lt;a xmlns:celldesigner=&quot;http://www.sbml.org/2001/ns/celldesigner&quot; href=&quot;https://aopwiki.org/events/18&quot; target=&quot;_blank&quot;&gt;Event:18&lt;/a&gt;</Comment>
    <Graphics CenterX="2238.67048496385" CenterY="1732.56461726396" Width="60" Height="30" ZOrder="32768" FontSize="12" Valign="Middle" FillColor="A1D99D"/>
    <Xref Database="" ID=""/>
  </DataNode>
  <DataNode TextLabel="Activation, Inflammatory cytokines, chemokines, cytoprotective gene pathways (KE151)" GraphId="ign57" Type="protein">
  <Comment>&lt;a xmlns:celldesigner=&quot;http://www.sbml.org/2001/ns/celldesigner&quot; href=&quot;https://aopwiki.org/events/151&quot; target=&quot;_blank&quot;&gt;Event:151&lt;/a&gt;</Comment>
    <Graphics CenterX="1035.72729972764" CenterY="1751.78405063799" Width="60" Height="30" ZOrder="32768" FontSize="12" Valign="Middle" FillColor="A1D99D"/>
    <Xref Database="" ID=""/>
  </DataNode>
  <DataNode TextLabel="Activation, Nicotinic acetylcholine receptor (KE559)" GraphId="ign58" Type="protein">
  <Comment>&lt;a xmlns:celldesigner=&quot;http://www.sbml.org/2001/ns/celldesigner&quot; href=&quot;https://aopwiki.org/events/559&quot; target=&quot;_blank&quot;&gt;Event:559&lt;/a&gt;</Comment>
    <Graphics CenterX="982.084666728693" CenterY="2139.14304869255" Width="60" Height="30" ZOrder="32768" FontSize="12" Valign="Middle" FillColor="A1D99D"/>
    <Xref Database="" ID=""/>
  </DataNode>
  <DataNode TextLabel="Blockade, L-Type Calcium Channels (KE1529)" GraphId="ign59" Type="protein">
  <Comment>&lt;a xmlns:celldesigner=&quot;http://www.sbml.org/2001/ns/celldesigner&quot; href=&quot;https://aopwiki.org/events/1529&quot; target=&quot;_blank&quot;&gt;Event:1529&lt;/a&gt;</Comment>
    <Graphics CenterX="1757.8602173959" CenterY="5111.22873273104" Width="60" Height="30" ZOrder="32768" FontSize="12" Valign="Middle" FillColor="A1D99D"/>
    <Xref Database="" ID=""/>
  </DataNode>
  <DataNode TextLabel="hERG channel blockade (KE2099)" GraphId="ign60" Type="protein">
  <Comment>&lt;a xmlns:celldesigner=&quot;http://www.sbml.org/2001/ns/celldesigner&quot; href=&quot;https://aopwiki.org/events/2099&quot; target=&quot;_blank&quot;&gt;Event:2099&lt;/a&gt;</Comment>
    <Graphics CenterX="100" CenterY="6216.05712798183" Width="60" Height="30" ZOrder="32768" FontSize="12" Valign="Middle" FillColor="A1D99D"/>
    <Xref Database="" ID=""/>
  </DataNode>
  <DataNode TextLabel="Impaired, ion channels (KE697)" GraphId="ign61" Type="protein">
  <Comment>&lt;a xmlns:celldesigner=&quot;http://www.sbml.org/2001/ns/celldesigner&quot; href=&quot;https://aopwiki.org/events/697&quot; target=&quot;_blank&quot;&gt;Event:697&lt;/a&gt;</Comment>
    <Graphics CenterX="3072.07222707895" CenterY="2209.67632167763" Width="60" Height="30" ZOrder="32768" FontSize="12" Valign="Middle" FillColor="A1D99D"/>
    <Xref Database="" ID=""/>
  </DataNode>
  <DataNode TextLabel="Inhibition, ETC complexes of the respiratory chain (KE105)" GraphId="ign62" Type="protein">
  <Comment>&lt;a xmlns:celldesigner=&quot;http://www.sbml.org/2001/ns/celldesigner&quot; href=&quot;https://aopwiki.org/events/105&quot; target=&quot;_blank&quot;&gt;Event:105&lt;/a&gt;</Comment>
    <Graphics CenterX="1557.20392561822" CenterY="3680.72100071659" Width="60" Height="30" ZOrder="32768" FontSize="12" Valign="Middle" FillColor="A1D99D"/>
    <Xref Database="" ID=""/>
  </DataNode>
  <DataNode TextLabel="Inhibition, sodium channel (KE584)" GraphId="ign63" Type="protein">
  <Comment>&lt;a xmlns:celldesigner=&quot;http://www.sbml.org/2001/ns/celldesigner&quot; href=&quot;https://aopwiki.org/events/584&quot; target=&quot;_blank&quot;&gt;Event:584&lt;/a&gt;</Comment>
    <Graphics CenterX="1949.56903483155" CenterY="100" Width="60" Height="30" ZOrder="32768" FontSize="12" Valign="Middle" FillColor="A1D99D"/>
    <Xref Database="" ID=""/>
  </DataNode>
  <DataNode TextLabel="Inhibition, organic anion transporter 1 (OAT1) (KE877)" GraphId="ign64" Type="protein">
  <Comment>&lt;a xmlns:celldesigner=&quot;http://www.sbml.org/2001/ns/celldesigner&quot; href=&quot;https://aopwiki.org/events/877&quot; target=&quot;_blank&quot;&gt;Event:877&lt;/a&gt;</Comment>
    <Graphics CenterX="2283.75850485965" CenterY="3389.88794628326" Width="60" Height="30" ZOrder="32768" FontSize="12" Valign="Middle" FillColor="A1D99D"/>
    <Xref Database="" ID=""/>
  </DataNode>
  <Interaction>
    <Graphics ZOrder="12288" LineThickness="1.0" Color="000000">
      <Point X="1724.26732014396" Y="1419.07379665626" GraphRef="ign55" RelX="1.0" RelY="0.0"/>
      <Point X="1503.27861843196" Y="1219.60834622334" GraphRef="ign11" RelX="-1.0" RelY="0.0" ArrowHead="mim-catalysis"/>
    </Graphics>
    <Xref Database="" ID=""/>
  </Interaction>
  <Interaction>
    <Graphics ZOrder="12288" LineThickness="1.0" Color="000000">
      <Point X="1503.27861843196" Y="1219.60834622334" GraphRef="ign11" RelX="1.0" RelY="0.0"/>
      <Point X="1631.08803297054" Y="1191.43811313094" GraphRef="ign30" RelX="-1.0" RelY="0.0" ArrowHead="mim-catalysis"/>
    </Graphics>
    <Xref Database="" ID=""/>
  </Interaction>
  <Interaction>
    <Graphics ZOrder="12288" LineThickness="1.0" Color="000000">
      <Point X="1631.08803297054" Y="1191.43811313094" GraphRef="ign30" RelX="1.0" RelY="0.0"/>
      <Point X="1806.73319174756" Y="1237.64437783939" GraphRef="ign46" RelX="-1.0" RelY="0.0" ArrowHead="mim-catalysis"/>
    </Graphics>
    <Xref Database="" ID=""/>
  </Interaction>
  <Interaction>
    <Graphics ZOrder="12288" LineThickness="1.0" Color="000000">
      <Point X="1631.08803297054" Y="1191.43811313094" GraphRef="ign30" RelX="1.0" RelY="0.0"/>
      <Point X="1724.87823836576" Y="1139.96502855384" GraphRef="ign15" RelX="-1.0" RelY="0.0" ArrowHead="mim-catalysis"/>
    </Graphics>
    <Xref Database="" ID=""/>
  </Interaction>
  <Interaction>
    <Graphics ZOrder="12288" LineThickness="1.0" Color="000000">
      <Point X="1806.73319174756" Y="1237.64437783939" GraphRef="ign46" RelX="1.0" RelY="0.0"/>
      <Point X="1894.88119345171" Y="1885.83844845124" GraphRef="ign3" RelX="-1.0" RelY="0.0" ArrowHead="mim-catalysis"/>
    </Graphics>
    <Xref Database="" ID=""/>
  </Interaction>
  <Interaction>
    <Graphics ZOrder="12288" LineThickness="1.0" Color="000000">
      <Point X="1724.26732014396" Y="1419.07379665626" GraphRef="ign55" RelX="1.0" RelY="0.0"/>
      <Point X="1894.88119345171" Y="1885.83844845124" GraphRef="ign3" RelX="-1.0" RelY="0.0" ArrowHead="mim-inhibition"/>
    </Graphics>
    <Xref Database="" ID=""/>
  </Interaction>
  <Interaction>
    <Graphics ZOrder="12288" LineThickness="1.0" Color="000000">
      <Point X="1724.87823836576" Y="1139.96502855384" GraphRef="ign15" RelX="1.0" RelY="0.0"/>
      <Point X="1806.73319174756" Y="1237.64437783939" GraphRef="ign46" RelX="-1.0" RelY="0.0" ArrowHead="mim-catalysis"/>
    </Graphics>
    <Xref Database="" ID=""/>
  </Interaction>
  <Interaction>
    <Graphics ZOrder="12288" LineThickness="1.0" Color="000000">
      <Point X="1724.26732014396" Y="1419.07379665626" GraphRef="ign55" RelX="1.0" RelY="0.0"/>
      <Point X="1785.49734336916" Y="1610.57795647244" GraphRef="ign5" RelX="-1.0" RelY="0.0" ArrowHead="mim-inhibition"/>
    </Graphics>
    <Xref Database="" ID=""/>
  </Interaction>
  <Interaction>
    <Graphics ZOrder="12288" LineThickness="1.0" Color="000000">
      <Point X="1894.88119345171" Y="1885.83844845124" GraphRef="ign3" RelX="1.0" RelY="0.0"/>
      <Point X="1785.49734336916" Y="1610.57795647244" GraphRef="ign5" RelX="-1.0" RelY="0.0" ArrowHead="mim-catalysis"/>
    </Graphics>
    <Xref Database="" ID=""/>
  </Interaction>
  <Interaction>
    <Graphics ZOrder="12288" LineThickness="1.0" Color="000000">
      <Point X="1724.26732014396" Y="1419.07379665626" GraphRef="ign55" RelX="1.0" RelY="0.0"/>
      <Point X="1806.73319174756" Y="1237.64437783939" GraphRef="ign46" RelX="-1.0" RelY="0.0" ArrowHead="mim-inhibition"/>
    </Graphics>
    <Xref Database="" ID=""/>
  </Interaction>
  <Interaction>
    <Graphics ZOrder="12288" LineThickness="1.0" Color="000000">
      <Point X="1724.26732014396" Y="1419.07379665626" GraphRef="ign55" RelX="1.0" RelY="0.0"/>
      <Point X="1631.08803297054" Y="1191.43811313094" GraphRef="ign30" RelX="-1.0" RelY="0.0" ArrowHead="mim-inhibition"/>
    </Graphics>
    <Xref Database="" ID=""/>
  </Interaction>
  <Interaction>
    <Graphics ZOrder="12288" LineThickness="1.0" Color="000000">
      <Point X="1724.26732014396" Y="1419.07379665626" GraphRef="ign55" RelX="1.0" RelY="0.0"/>
      <Point X="1724.87823836576" Y="1139.96502855384" GraphRef="ign15" RelX="-1.0" RelY="0.0" ArrowHead="mim-inhibition"/>
    </Graphics>
    <Xref Database="" ID=""/>
  </Interaction>
  <Interaction>
    <Graphics ZOrder="12288" LineThickness="1.0" Color="000000">
      <Point X="2238.67048496385" Y="1732.56461726396" GraphRef="ign56" RelX="1.0" RelY="0.0"/>
      <Point X="2569.30819263522" Y="1693.11557425934" GraphRef="ign23" RelX="-1.0" RelY="0.0" ArrowHead="mim-catalysis"/>
    </Graphics>
    <Xref Database="" ID=""/>
  </Interaction>
  <Interaction>
    <Graphics ZOrder="12288" LineThickness="1.0" Color="000000">
      <Point X="2569.30819263522" Y="1693.11557425934" GraphRef="ign23" RelX="1.0" RelY="0.0"/>
      <Point X="2498.54830113627" Y="1775.50459740579" GraphRef="ign27" RelX="-1.0" RelY="0.0" ArrowHead="mim-catalysis"/>
    </Graphics>
    <Xref Database="" ID=""/>
  </Interaction>
  <Interaction>
    <Graphics ZOrder="12288" LineThickness="1.0" Color="000000">
      <Point X="2238.24425295855" Y="1884.45726559417" GraphRef="ign13" RelX="1.0" RelY="0.0"/>
      <Point X="1894.88119345171" Y="1885.83844845124" GraphRef="ign3" RelX="-1.0" RelY="0.0" ArrowHead="mim-catalysis"/>
    </Graphics>
    <Xref Database="" ID=""/>
  </Interaction>
  <Interaction>
    <Graphics ZOrder="12288" LineThickness="1.0" Color="000000">
      <Point X="2238.67048496385" Y="1732.56461726396" GraphRef="ign56" RelX="1.0" RelY="0.0"/>
      <Point X="1894.88119345171" Y="1885.83844845124" GraphRef="ign3" RelX="-1.0" RelY="0.0" ArrowHead="mim-inhibition"/>
    </Graphics>
    <Xref Database="" ID=""/>
  </Interaction>
  <Interaction>
    <Graphics ZOrder="12288" LineThickness="1.0" Color="000000">
      <Point X="2498.54830113627" Y="1775.50459740579" GraphRef="ign27" RelX="1.0" RelY="0.0"/>
      <Point X="2238.24425295855" Y="1884.45726559417" GraphRef="ign13" RelX="-1.0" RelY="0.0" ArrowHead="mim-catalysis"/>
    </Graphics>
    <Xref Database="" ID=""/>
  </Interaction>
  <Interaction>
    <Graphics ZOrder="12288" LineThickness="1.0" Color="000000">
      <Point X="1949.56903483155" Y="100" GraphRef="ign63" RelX="1.0" RelY="0.0"/>
      <Point X="1924.84085117293" Y="379.14948599425" GraphRef="ign22" RelX="-1.0" RelY="0.0" ArrowHead="mim-catalysis"/>
    </Graphics>
    <Xref Database="" ID=""/>
  </Interaction>
  <Interaction>
    <Graphics ZOrder="12288" LineThickness="1.0" Color="000000">
      <Point X="1881.48518698295" Y="764.016746921556" GraphRef="ign31" RelX="1.0" RelY="0.0"/>
      <Point X="1806.73319174756" Y="1237.64437783939" GraphRef="ign46" RelX="-1.0" RelY="0.0" ArrowHead="mim-catalysis"/>
    </Graphics>
    <Xref Database="" ID=""/>
  </Interaction>
  <Interaction>
    <Graphics ZOrder="12288" LineThickness="1.0" Color="000000">
      <Point X="1924.84085117293" Y="379.14948599425" GraphRef="ign22" RelX="1.0" RelY="0.0"/>
      <Point X="1881.48518698295" Y="764.016746921556" GraphRef="ign31" RelX="-1.0" RelY="0.0" ArrowHead="mim-catalysis"/>
    </Graphics>
    <Xref Database="" ID=""/>
  </Interaction>
  <Interaction>
    <Graphics ZOrder="12288" LineThickness="1.0" Color="000000">
      <Point X="1658.97947817835" Y="853.98103676319" GraphRef="ign47" RelX="1.0" RelY="0.0"/>
      <Point X="1541.0069799997" Y="586.234786675789" GraphRef="ign4" RelX="-1.0" RelY="0.0" ArrowHead="mim-inhibition"/>
    </Graphics>
    <Xref Database="" ID=""/>
  </Interaction>
  <Interaction>
    <Graphics ZOrder="12288" LineThickness="1.0" Color="000000">
      <Point X="1806.73319174756" Y="1237.64437783939" GraphRef="ign46" RelX="1.0" RelY="0.0"/>
      <Point X="1658.97947817835" Y="853.98103676319" GraphRef="ign47" RelX="-1.0" RelY="0.0" ArrowHead="mim-catalysis"/>
    </Graphics>
    <Xref Database="" ID=""/>
  </Interaction>
  <Interaction>
    <Graphics ZOrder="12288" LineThickness="1.0" Color="000000">
      <Point X="3072.07222707895" Y="2209.67632167763" GraphRef="ign61" RelX="1.0" RelY="0.0"/>
      <Point X="2762.82046431095" Y="2222.22536535384" GraphRef="ign12" RelX="-1.0" RelY="0.0" ArrowHead="mim-catalysis"/>
    </Graphics>
    <Xref Database="" ID=""/>
  </Interaction>
  <Interaction>
    <Graphics ZOrder="12288" LineThickness="1.0" Color="000000">
      <Point X="2762.82046431095" Y="2222.22536535384" GraphRef="ign12" RelX="1.0" RelY="0.0"/>
      <Point X="2333.51924956857" Y="2212.07240377346" GraphRef="ign32" RelX="-1.0" RelY="0.0" ArrowHead="mim-catalysis"/>
    </Graphics>
    <Xref Database="" ID=""/>
  </Interaction>
  <Interaction>
    <Graphics ZOrder="12288" LineThickness="1.0" Color="000000">
      <Point X="2333.51924956857" Y="2212.07240377346" GraphRef="ign32" RelX="1.0" RelY="0.0"/>
      <Point X="1894.88119345171" Y="1885.83844845124" GraphRef="ign3" RelX="-1.0" RelY="0.0" ArrowHead="mim-catalysis"/>
    </Graphics>
    <Xref Database="" ID=""/>
  </Interaction>
  <Interaction>
    <Graphics ZOrder="12288" LineThickness="1.0" Color="000000">
      <Point X="2283.75850485965" Y="3389.88794628326" GraphRef="ign64" RelX="1.0" RelY="0.0"/>
      <Point X="2189.65531918421" Y="3136.16523781256" GraphRef="ign8" RelX="-1.0" RelY="0.0" ArrowHead="mim-catalysis"/>
    </Graphics>
    <Xref Database="" ID=""/>
  </Interaction>
  <Interaction>
    <Graphics ZOrder="12288" LineThickness="1.0" Color="000000">
      <Point X="2189.65531918421" Y="3136.16523781256" GraphRef="ign8" RelX="1.0" RelY="0.0"/>
      <Point X="2235.81876791727" Y="2964.91147417898" GraphRef="ign44" RelX="-1.0" RelY="0.0" ArrowHead="mim-catalysis"/>
    </Graphics>
    <Xref Database="" ID=""/>
  </Interaction>
  <Interaction>
    <Graphics ZOrder="12288" LineThickness="1.0" Color="000000">
      <Point X="2353.8796910109" Y="3082.80791137356" GraphRef="ign45" RelX="1.0" RelY="0.0"/>
      <Point X="2235.81876791727" Y="2964.91147417898" GraphRef="ign44" RelX="-1.0" RelY="0.0" ArrowHead="mim-inhibition"/>
    </Graphics>
    <Xref Database="" ID=""/>
  </Interaction>
  <Interaction>
    <Graphics ZOrder="12288" LineThickness="1.0" Color="000000">
      <Point X="2365.0473877495" Y="2611.75906795543" GraphRef="ign7" RelX="1.0" RelY="0.0"/>
      <Point X="2333.51924956857" Y="2212.07240377346" GraphRef="ign32" RelX="-1.0" RelY="0.0" ArrowHead="mim-catalysis"/>
    </Graphics>
    <Xref Database="" ID=""/>
  </Interaction>
  <Interaction>
    <Graphics ZOrder="12288" LineThickness="1.0" Color="000000">
      <Point X="2189.65531918421" Y="3136.16523781256" GraphRef="ign8" RelX="1.0" RelY="0.0"/>
      <Point X="2012.91811619283" Y="3011.32790582409" GraphRef="ign37" RelX="-1.0" RelY="0.0" ArrowHead="mim-inhibition"/>
    </Graphics>
    <Xref Database="" ID=""/>
  </Interaction>
  <Interaction>
    <Graphics ZOrder="12288" LineThickness="1.0" Color="000000">
      <Point X="2012.91811619283" Y="3011.32790582409" GraphRef="ign37" RelX="1.0" RelY="0.0"/>
      <Point X="2235.81876791727" Y="2964.91147417898" GraphRef="ign44" RelX="-1.0" RelY="0.0" ArrowHead="mim-inhibition"/>
    </Graphics>
    <Xref Database="" ID=""/>
  </Interaction>
  <Interaction>
    <Graphics ZOrder="12288" LineThickness="1.0" Color="000000">
      <Point X="2456.772294171" Y="2153.94093194079" GraphRef="ign51" RelX="1.0" RelY="0.0"/>
      <Point X="2096.81448997866" Y="2348.24346389466" GraphRef="ign49" RelX="-1.0" RelY="0.0" ArrowHead="mim-catalysis"/>
    </Graphics>
    <Xref Database="" ID=""/>
  </Interaction>
  <Interaction>
    <Graphics ZOrder="12288" LineThickness="1.0" Color="000000">
      <Point X="2569.30819263522" Y="1693.11557425934" GraphRef="ign23" RelX="1.0" RelY="0.0"/>
      <Point X="2677.26594245135" Y="1916.36181897534" GraphRef="ign40" RelX="-1.0" RelY="0.0" ArrowHead="mim-catalysis"/>
    </Graphics>
    <Xref Database="" ID=""/>
  </Interaction>
  <Interaction>
    <Graphics ZOrder="12288" LineThickness="1.0" Color="000000">
      <Point X="2677.26594245135" Y="1916.36181897534" GraphRef="ign40" RelX="1.0" RelY="0.0"/>
      <Point X="2456.772294171" Y="2153.94093194079" GraphRef="ign51" RelX="-1.0" RelY="0.0" ArrowHead="mim-catalysis"/>
    </Graphics>
    <Xref Database="" ID=""/>
  </Interaction>
  <Interaction>
    <Graphics ZOrder="12288" LineThickness="1.0" Color="000000">
      <Point X="2096.81448997866" Y="2348.24346389466" GraphRef="ign49" RelX="1.0" RelY="0.0"/>
      <Point X="2238.24425295855" Y="1884.45726559417" GraphRef="ign13" RelX="-1.0" RelY="0.0" ArrowHead="mim-catalysis"/>
    </Graphics>
    <Xref Database="" ID=""/>
  </Interaction>
  <Interaction>
    <Graphics ZOrder="12288" LineThickness="1.0" Color="000000">
      <Point X="2235.81876791727" Y="2964.91147417898" GraphRef="ign44" RelX="1.0" RelY="0.0"/>
      <Point X="2365.0473877495" Y="2611.75906795543" GraphRef="ign7" RelX="-1.0" RelY="0.0" ArrowHead="mim-catalysis"/>
    </Graphics>
    <Xref Database="" ID=""/>
  </Interaction>
  <Interaction>
    <Graphics ZOrder="12288" LineThickness="1.0" Color="000000">
      <Point X="2235.81876791727" Y="2964.91147417898" GraphRef="ign44" RelX="1.0" RelY="0.0"/>
      <Point X="2189.65531918421" Y="3136.16523781256" GraphRef="ign8" RelX="-1.0" RelY="0.0" ArrowHead="mim-catalysis"/>
    </Graphics>
    <Xref Database="" ID=""/>
  </Interaction>
  <Interaction>
    <Graphics ZOrder="12288" LineThickness="1.0" Color="000000">
      <Point X="2189.65531918421" Y="3136.16523781256" GraphRef="ign8" RelX="1.0" RelY="0.0"/>
      <Point X="2353.8796910109" Y="3082.80791137356" GraphRef="ign45" RelX="-1.0" RelY="0.0" ArrowHead="mim-catalysis"/>
    </Graphics>
    <Xref Database="" ID=""/>
  </Interaction>
  <Interaction>
    <Graphics ZOrder="12288" LineThickness="1.0" Color="000000">
      <Point X="2988.61278306791" Y="3649.50096138177" GraphRef="ign54" RelX="1.0" RelY="0.0"/>
      <Point X="2746.1236393384" Y="3497.37273233887" GraphRef="ign6" RelX="-1.0" RelY="0.0" ArrowHead="mim-catalysis"/>
    </Graphics>
    <Xref Database="" ID=""/>
  </Interaction>
  <Interaction>
    <Graphics ZOrder="12288" LineThickness="1.0" Color="000000">
      <Point X="2415.16575875049" Y="3283.23808585365" GraphRef="ign43" RelX="1.0" RelY="0.0"/>
      <Point X="2012.91811619283" Y="3011.32790582409" GraphRef="ign37" RelX="-1.0" RelY="0.0" ArrowHead="mim-catalysis"/>
    </Graphics>
    <Xref Database="" ID=""/>
  </Interaction>
  <Interaction>
    <Graphics ZOrder="12288" LineThickness="1.0" Color="000000">
      <Point X="2012.91811619283" Y="3011.32790582409" GraphRef="ign37" RelX="1.0" RelY="0.0"/>
      <Point X="2235.81876791727" Y="2964.91147417898" GraphRef="ign44" RelX="-1.0" RelY="0.0" ArrowHead="mim-catalysis"/>
    </Graphics>
    <Xref Database="" ID=""/>
  </Interaction>
  <Interaction>
    <Graphics ZOrder="12288" LineThickness="1.0" Color="000000">
      <Point X="2353.8796910109" Y="3082.80791137356" GraphRef="ign45" RelX="1.0" RelY="0.0"/>
      <Point X="2235.81876791727" Y="2964.91147417898" GraphRef="ign44" RelX="-1.0" RelY="0.0" ArrowHead="mim-catalysis"/>
    </Graphics>
    <Xref Database="" ID=""/>
  </Interaction>
  <Interaction>
    <Graphics ZOrder="12288" LineThickness="1.0" Color="000000">
      <Point X="2189.65531918421" Y="3136.16523781256" GraphRef="ign8" RelX="1.0" RelY="0.0"/>
      <Point X="2012.91811619283" Y="3011.32790582409" GraphRef="ign37" RelX="-1.0" RelY="0.0" ArrowHead="mim-catalysis"/>
    </Graphics>
    <Xref Database="" ID=""/>
  </Interaction>
  <Interaction>
    <Graphics ZOrder="12288" LineThickness="1.0" Color="000000">
      <Point X="2746.1236393384" Y="3497.37273233887" GraphRef="ign6" RelX="1.0" RelY="0.0"/>
      <Point X="2415.16575875049" Y="3283.23808585365" GraphRef="ign43" RelX="-1.0" RelY="0.0" ArrowHead="mim-catalysis"/>
    </Graphics>
    <Xref Database="" ID=""/>
  </Interaction>
  <Interaction>
    <Graphics ZOrder="12288" LineThickness="1.0" Color="000000">
      <Point X="1757.8602173959" Y="5111.22873273104" GraphRef="ign59" RelX="1.0" RelY="0.0"/>
      <Point X="1726.07725012582" Y="4841.11986613304" GraphRef="ign18" RelX="-1.0" RelY="0.0" ArrowHead="mim-catalysis"/>
    </Graphics>
    <Xref Database="" ID=""/>
  </Interaction>
  <Interaction>
    <Graphics ZOrder="12288" LineThickness="1.0" Color="000000">
      <Point X="1726.07725012582" Y="4841.11986613304" GraphRef="ign18" RelX="1.0" RelY="0.0"/>
      <Point X="1671.27969588096" Y="4492.08784982215" GraphRef="ign17" RelX="-1.0" RelY="0.0" ArrowHead="mim-catalysis"/>
    </Graphics>
    <Xref Database="" ID=""/>
  </Interaction>
  <Interaction>
    <Graphics ZOrder="12288" LineThickness="1.0" Color="000000">
      <Point X="1671.27969588096" Y="4492.08784982215" GraphRef="ign17" RelX="1.0" RelY="0.0"/>
      <Point X="1678.21662541648" Y="4081.95976978381" GraphRef="ign19" RelX="-1.0" RelY="0.0" ArrowHead="mim-catalysis"/>
    </Graphics>
    <Xref Database="" ID=""/>
  </Interaction>
  <Interaction>
    <Graphics ZOrder="12288" LineThickness="1.0" Color="000000">
      <Point X="1678.21662541648" Y="4081.95976978381" GraphRef="ign19" RelX="1.0" RelY="0.0"/>
      <Point X="1338.02351156531" Y="4480.7324392046" GraphRef="ign20" RelX="-1.0" RelY="0.0" ArrowHead="mim-catalysis"/>
    </Graphics>
    <Xref Database="" ID=""/>
  </Interaction>
  <Interaction>
    <Graphics ZOrder="12288" LineThickness="1.0" Color="000000">
      <Point X="1338.02351156531" Y="4480.7324392046" GraphRef="ign20" RelX="1.0" RelY="0.0"/>
      <Point X="1048.02744657523" Y="4853.76423855699" GraphRef="ign2" RelX="-1.0" RelY="0.0" ArrowHead="mim-catalysis"/>
    </Graphics>
    <Xref Database="" ID=""/>
  </Interaction>
  <Interaction>
    <Graphics ZOrder="12288" LineThickness="1.0" Color="000000">
      <Point X="1726.07725012582" Y="4841.11986613304" GraphRef="ign18" RelX="1.0" RelY="0.0"/>
      <Point X="1800.73359195287" Y="4697.40322264775" GraphRef="ign24" RelX="-1.0" RelY="0.0" ArrowHead="mim-catalysis"/>
    </Graphics>
    <Xref Database="" ID=""/>
  </Interaction>
  <Interaction>
    <Graphics ZOrder="12288" LineThickness="1.0" Color="000000">
      <Point X="1763.97645138777" Y="4417.47575496508" GraphRef="ign25" RelX="1.0" RelY="0.0"/>
      <Point X="1678.21662541648" Y="4081.95976978381" GraphRef="ign19" RelX="-1.0" RelY="0.0" ArrowHead="mim-catalysis"/>
    </Graphics>
    <Xref Database="" ID=""/>
  </Interaction>
  <Interaction>
    <Graphics ZOrder="12288" LineThickness="1.0" Color="000000">
      <Point X="1800.73359195287" Y="4697.40322264775" GraphRef="ign24" RelX="1.0" RelY="0.0"/>
      <Point X="1763.97645138777" Y="4417.47575496508" GraphRef="ign25" RelX="-1.0" RelY="0.0" ArrowHead="mim-catalysis"/>
    </Graphics>
    <Xref Database="" ID=""/>
  </Interaction>
  <Interaction>
    <Graphics ZOrder="12288" LineThickness="1.0" Color="000000">
      <Point X="100" Y="6216.05712798183" GraphRef="ign60" RelX="1.0" RelY="0.0"/>
      <Point X="222.914173112844" Y="6026.22590173241" GraphRef="ign35" RelX="-1.0" RelY="0.0" ArrowHead="mim-catalysis"/>
    </Graphics>
    <Xref Database="" ID=""/>
  </Interaction>
  <Interaction>
    <Graphics ZOrder="12288" LineThickness="1.0" Color="000000">
      <Point X="222.914173112844" Y="6026.22590173241" GraphRef="ign35" RelX="1.0" RelY="0.0"/>
      <Point X="383.953378198056" Y="5783.49501846207" GraphRef="ign38" RelX="-1.0" RelY="0.0" ArrowHead="mim-catalysis"/>
    </Graphics>
    <Xref Database="" ID=""/>
  </Interaction>
  <Interaction>
    <Graphics ZOrder="12288" LineThickness="1.0" Color="000000">
      <Point X="383.953378198056" Y="5783.49501846207" GraphRef="ign38" RelX="1.0" RelY="0.0"/>
      <Point X="574.645632568996" Y="5510.53607744405" GraphRef="ign39" RelX="-1.0" RelY="0.0" ArrowHead="mim-catalysis"/>
    </Graphics>
    <Xref Database="" ID=""/>
  </Interaction>
  <Interaction>
    <Graphics ZOrder="12288" LineThickness="1.0" Color="000000">
      <Point X="574.645632568996" Y="5510.53607744405" GraphRef="ign39" RelX="1.0" RelY="0.0"/>
      <Point X="795.558210047527" Y="5199.55348368056" GraphRef="ign41" RelX="-1.0" RelY="0.0" ArrowHead="mim-catalysis"/>
    </Graphics>
    <Xref Database="" ID=""/>
  </Interaction>
  <Interaction>
    <Graphics ZOrder="12288" LineThickness="1.0" Color="000000">
      <Point X="795.558210047527" Y="5199.55348368056" GraphRef="ign41" RelX="1.0" RelY="0.0"/>
      <Point X="1048.02744657523" Y="4853.76423855699" GraphRef="ign2" RelX="-1.0" RelY="0.0" ArrowHead="mim-catalysis"/>
    </Graphics>
    <Xref Database="" ID=""/>
  </Interaction>
  <Interaction>
    <Graphics ZOrder="12288" LineThickness="1.0" Color="000000">
      <Point X="2012.91811619283" Y="3011.32790582409" GraphRef="ign37" RelX="1.0" RelY="0.0"/>
      <Point X="2012.91811619283" Y="3011.32790582409" GraphRef="ign37" RelX="-1.0" RelY="0.0" ArrowHead="mim-catalysis"/>
    </Graphics>
    <Xref Database="" ID=""/>
  </Interaction>
  <Interaction>
    <Graphics ZOrder="12288" LineThickness="1.0" Color="000000">
      <Point X="1035.72729972764" Y="1751.78405063799" GraphRef="ign57" RelX="1.0" RelY="0.0"/>
      <Point X="1326.66777892972" Y="1875.72461689979" GraphRef="ign9" RelX="-1.0" RelY="0.0" ArrowHead="mim-catalysis"/>
    </Graphics>
    <Xref Database="" ID=""/>
  </Interaction>
  <Interaction>
    <Graphics ZOrder="12288" LineThickness="1.0" Color="000000">
      <Point X="982.084666728693" Y="2139.14304869255" GraphRef="ign58" RelX="1.0" RelY="0.0"/>
      <Point X="1289.26904784087" Y="2131.17122145889" GraphRef="ign10" RelX="-1.0" RelY="0.0" ArrowHead="mim-catalysis"/>
    </Graphics>
    <Xref Database="" ID=""/>
  </Interaction>
  <Interaction>
    <Graphics ZOrder="12288" LineThickness="1.0" Color="000000">
      <Point X="2012.91811619283" Y="3011.32790582409" GraphRef="ign37" RelX="1.0" RelY="0.0"/>
      <Point X="2096.81448997866" Y="2348.24346389466" GraphRef="ign49" RelX="-1.0" RelY="0.0" ArrowHead="mim-catalysis"/>
    </Graphics>
    <Xref Database="" ID=""/>
  </Interaction>
  <Interaction>
    <Graphics ZOrder="12288" LineThickness="1.0" Color="000000">
      <Point X="2012.91811619283" Y="3011.32790582409" GraphRef="ign37" RelX="1.0" RelY="0.0"/>
      <Point X="1973.11529526399" Y="2558.88491637034" GraphRef="ign50" RelX="-1.0" RelY="0.0" ArrowHead="mim-catalysis"/>
    </Graphics>
    <Xref Database="" ID=""/>
  </Interaction>
  <Interaction>
    <Graphics ZOrder="12288" LineThickness="1.0" Color="000000">
      <Point X="2012.91811619283" Y="3011.32790582409" GraphRef="ign37" RelX="1.0" RelY="0.0"/>
      <Point X="1888.29801672617" Y="2702.46738608936" GraphRef="ign29" RelX="-1.0" RelY="0.0" ArrowHead="mim-catalysis"/>
    </Graphics>
    <Xref Database="" ID=""/>
  </Interaction>
  <Interaction>
    <Graphics ZOrder="12288" LineThickness="1.0" Color="000000">
      <Point X="2012.91811619283" Y="3011.32790582409" GraphRef="ign37" RelX="1.0" RelY="0.0"/>
      <Point X="1734.3042167925" Y="2672.2527942585" GraphRef="ign34" RelX="-1.0" RelY="0.0" ArrowHead="mim-catalysis"/>
    </Graphics>
    <Xref Database="" ID=""/>
  </Interaction>
  <Interaction>
    <Graphics ZOrder="12288" LineThickness="1.0" Color="000000">
      <Point X="2096.81448997866" Y="2348.24346389466" GraphRef="ign49" RelX="1.0" RelY="0.0"/>
      <Point X="1994.22352239155" Y="2227.0460288152" GraphRef="ign53" RelX="-1.0" RelY="0.0" ArrowHead="mim-catalysis"/>
    </Graphics>
    <Xref Database="" ID=""/>
  </Interaction>
  <Interaction>
    <Graphics ZOrder="12288" LineThickness="1.0" Color="000000">
      <Point X="2096.81448997866" Y="2348.24346389466" GraphRef="ign49" RelX="1.0" RelY="0.0"/>
      <Point X="1723.88682771255" Y="2052.06963761021" GraphRef="ign48" RelX="-1.0" RelY="0.0" ArrowHead="mim-catalysis"/>
    </Graphics>
    <Xref Database="" ID=""/>
  </Interaction>
  <Interaction>
    <Graphics ZOrder="12288" LineThickness="1.0" Color="000000">
      <Point X="1973.11529526399" Y="2558.88491637034" GraphRef="ign50" RelX="1.0" RelY="0.0"/>
      <Point X="1994.22352239155" Y="2227.0460288152" GraphRef="ign53" RelX="-1.0" RelY="0.0" ArrowHead="mim-catalysis"/>
    </Graphics>
    <Xref Database="" ID=""/>
  </Interaction>
  <Interaction>
    <Graphics ZOrder="12288" LineThickness="1.0" Color="000000">
      <Point X="1973.11529526399" Y="2558.88491637034" GraphRef="ign50" RelX="1.0" RelY="0.0"/>
      <Point X="1895.5182425306" Y="2211.00646125331" GraphRef="ign52" RelX="-1.0" RelY="0.0" ArrowHead="mim-catalysis"/>
    </Graphics>
    <Xref Database="" ID=""/>
  </Interaction>
  <Interaction>
    <Graphics ZOrder="12288" LineThickness="1.0" Color="000000">
      <Point X="1326.66777892972" Y="1875.72461689979" GraphRef="ign9" RelX="1.0" RelY="0.0"/>
      <Point X="1723.88682771255" Y="2052.06963761021" GraphRef="ign48" RelX="-1.0" RelY="0.0" ArrowHead="mim-catalysis"/>
    </Graphics>
    <Xref Database="" ID=""/>
  </Interaction>
  <Interaction>
    <Graphics ZOrder="12288" LineThickness="1.0" Color="000000">
      <Point X="1888.29801672617" Y="2702.46738608936" GraphRef="ign29" RelX="1.0" RelY="0.0"/>
      <Point X="1835.6765836122" Y="2314.25822713902" GraphRef="ign33" RelX="-1.0" RelY="0.0" ArrowHead="mim-catalysis"/>
    </Graphics>
    <Xref Database="" ID=""/>
  </Interaction>
  <Interaction>
    <Graphics ZOrder="12288" LineThickness="1.0" Color="000000">
      <Point X="1734.3042167925" Y="2672.2527942585" GraphRef="ign34" RelX="1.0" RelY="0.0"/>
      <Point X="1610.74262956281" Y="2247.9649293555" GraphRef="ign42" RelX="-1.0" RelY="0.0" ArrowHead="mim-catalysis"/>
    </Graphics>
    <Xref Database="" ID=""/>
  </Interaction>
  <Interaction>
    <Graphics ZOrder="12288" LineThickness="1.0" Color="000000">
      <Point X="1289.26904784087" Y="2131.17122145889" GraphRef="ign10" RelX="1.0" RelY="0.0"/>
      <Point X="1610.74262956281" Y="2247.9649293555" GraphRef="ign42" RelX="-1.0" RelY="0.0" ArrowHead="mim-catalysis"/>
    </Graphics>
    <Xref Database="" ID=""/>
  </Interaction>
  <Interaction>
    <Graphics ZOrder="12288" LineThickness="1.0" Color="000000">
      <Point X="1289.26904784087" Y="2131.17122145889" GraphRef="ign10" RelX="1.0" RelY="0.0"/>
      <Point X="1530.00732933514" Y="1953.9679673929" GraphRef="ign14" RelX="-1.0" RelY="0.0" ArrowHead="mim-catalysis"/>
    </Graphics>
    <Xref Database="" ID=""/>
  </Interaction>
  <Interaction>
    <Graphics ZOrder="12288" LineThickness="1.0" Color="000000">
      <Point X="1723.88682771255" Y="2052.06963761021" GraphRef="ign48" RelX="1.0" RelY="0.0"/>
      <Point X="1894.88119345171" Y="1885.83844845124" GraphRef="ign3" RelX="-1.0" RelY="0.0" ArrowHead="mim-catalysis"/>
    </Graphics>
    <Xref Database="" ID=""/>
  </Interaction>
  <Interaction>
    <Graphics ZOrder="12288" LineThickness="1.0" Color="000000">
      <Point X="1994.22352239155" Y="2227.0460288152" GraphRef="ign53" RelX="1.0" RelY="0.0"/>
      <Point X="1894.88119345171" Y="1885.83844845124" GraphRef="ign3" RelX="-1.0" RelY="0.0" ArrowHead="mim-catalysis"/>
    </Graphics>
    <Xref Database="" ID=""/>
  </Interaction>
  <Interaction>
    <Graphics ZOrder="12288" LineThickness="1.0" Color="000000">
      <Point X="1895.5182425306" Y="2211.00646125331" GraphRef="ign52" RelX="1.0" RelY="0.0"/>
      <Point X="1894.88119345171" Y="1885.83844845124" GraphRef="ign3" RelX="-1.0" RelY="0.0" ArrowHead="mim-catalysis"/>
    </Graphics>
    <Xref Database="" ID=""/>
  </Interaction>
  <Interaction>
    <Graphics ZOrder="12288" LineThickness="1.0" Color="000000">
      <Point X="1610.74262956281" Y="2247.9649293555" GraphRef="ign42" RelX="1.0" RelY="0.0"/>
      <Point X="1894.88119345171" Y="1885.83844845124" GraphRef="ign3" RelX="-1.0" RelY="0.0" ArrowHead="mim-catalysis"/>
    </Graphics>
    <Xref Database="" ID=""/>
  </Interaction>
  <Interaction>
    <Graphics ZOrder="12288" LineThickness="1.0" Color="000000">
      <Point X="1530.00732933514" Y="1953.9679673929" GraphRef="ign14" RelX="1.0" RelY="0.0"/>
      <Point X="1894.88119345171" Y="1885.83844845124" GraphRef="ign3" RelX="-1.0" RelY="0.0" ArrowHead="mim-catalysis"/>
    </Graphics>
    <Xref Database="" ID=""/>
  </Interaction>
  <Interaction>
    <Graphics ZOrder="12288" LineThickness="1.0" Color="000000">
      <Point X="1835.6765836122" Y="2314.25822713902" GraphRef="ign33" RelX="1.0" RelY="0.0"/>
      <Point X="1894.88119345171" Y="1885.83844845124" GraphRef="ign3" RelX="-1.0" RelY="0.0" ArrowHead="mim-catalysis"/>
    </Graphics>
    <Xref Database="" ID=""/>
  </Interaction>
  <Interaction>
    <Graphics ZOrder="12288" LineThickness="1.0" Color="000000">
      <Point X="2238.67048496385" Y="1732.56461726396" GraphRef="ign56" RelX="1.0" RelY="0.0"/>
      <Point X="2325.31454704898" Y="1619.86333639727" GraphRef="ign21" RelX="-1.0" RelY="0.0" ArrowHead="mim-inhibition"/>
    </Graphics>
    <Xref Database="" ID=""/>
  </Interaction>
  <Interaction>
    <Graphics ZOrder="12288" LineThickness="1.0" Color="000000">
      <Point X="2238.67048496385" Y="1732.56461726396" GraphRef="ign56" RelX="1.0" RelY="0.0"/>
      <Point X="2238.24425295855" Y="1884.45726559417" GraphRef="ign13" RelX="-1.0" RelY="0.0" ArrowHead="mim-inhibition"/>
    </Graphics>
    <Xref Database="" ID=""/>
  </Interaction>
  <Interaction>
    <Graphics ZOrder="12288" LineThickness="1.0" Color="000000">
      <Point X="2569.30819263522" Y="1693.11557425934" GraphRef="ign23" RelX="1.0" RelY="0.0"/>
      <Point X="2444.96935827971" Y="1629.5346918161" GraphRef="ign28" RelX="-1.0" RelY="0.0" ArrowHead="mim-catalysis"/>
    </Graphics>
    <Xref Database="" ID=""/>
  </Interaction>
  <Interaction>
    <Graphics ZOrder="12288" LineThickness="1.0" Color="000000">
      <Point X="2444.96935827971" Y="1629.5346918161" GraphRef="ign28" RelX="1.0" RelY="0.0"/>
      <Point X="2325.31454704898" Y="1619.86333639727" GraphRef="ign21" RelX="-1.0" RelY="0.0" ArrowHead="mim-catalysis"/>
    </Graphics>
    <Xref Database="" ID=""/>
  </Interaction>
  <Interaction>
    <Graphics ZOrder="12288" LineThickness="1.0" Color="000000">
      <Point X="2325.31454704898" Y="1619.86333639727" GraphRef="ign21" RelX="1.0" RelY="0.0"/>
      <Point X="2238.24425295855" Y="1884.45726559417" GraphRef="ign13" RelX="-1.0" RelY="0.0" ArrowHead="mim-catalysis"/>
    </Graphics>
    <Xref Database="" ID=""/>
  </Interaction>
  <Interaction>
    <Graphics ZOrder="12288" LineThickness="1.0" Color="000000">
      <Point X="2444.96935827971" Y="1629.5346918161" GraphRef="ign28" RelX="1.0" RelY="0.0"/>
      <Point X="2238.24425295855" Y="1884.45726559417" GraphRef="ign13" RelX="-1.0" RelY="0.0" ArrowHead="mim-inhibition"/>
    </Graphics>
    <Xref Database="" ID=""/>
  </Interaction>
  <Interaction>
    <Graphics ZOrder="12288" LineThickness="1.0" Color="000000">
      <Point X="1557.20392561822" Y="3680.72100071659" GraphRef="ign62" RelX="1.0" RelY="0.0"/>
      <Point X="1774.26941010195" Y="3558.66001241692" GraphRef="ign36" RelX="-1.0" RelY="0.0" ArrowHead="mim-catalysis"/>
    </Graphics>
    <Xref Database="" ID=""/>
  </Interaction>
  <Interaction>
    <Graphics ZOrder="12288" LineThickness="1.0" Color="000000">
      <Point X="1774.26941010195" Y="3558.66001241692" GraphRef="ign36" RelX="1.0" RelY="0.0"/>
      <Point X="2012.91811619283" Y="3011.32790582409" GraphRef="ign37" RelX="-1.0" RelY="0.0" ArrowHead="mim-catalysis"/>
    </Graphics>
    <Xref Database="" ID=""/>
  </Interaction>
  <Interaction>
    <Graphics ZOrder="12288" LineThickness="1.0" Color="000000">
      <Point X="2012.91811619283" Y="3011.32790582409" GraphRef="ign37" RelX="1.0" RelY="0.0"/>
      <Point X="1876.16967459195" Y="3610.02218352242" GraphRef="ign16" RelX="-1.0" RelY="0.0" ArrowHead="mim-catalysis"/>
    </Graphics>
    <Xref Database="" ID=""/>
  </Interaction>
  <Interaction>
    <Graphics ZOrder="12288" LineThickness="1.0" Color="000000">
      <Point X="1876.16967459195" Y="3610.02218352242" GraphRef="ign16" RelX="1.0" RelY="0.0"/>
      <Point X="1892.11915572249" Y="3899.7327187967" GraphRef="ign26" RelX="-1.0" RelY="0.0" ArrowHead="mim-catalysis"/>
    </Graphics>
    <Xref Database="" ID=""/>
  </Interaction>
  <Interaction>
    <Graphics ZOrder="12288" LineThickness="1.0" Color="000000">
      <Point X="1892.11915572249" Y="3899.7327187967" GraphRef="ign26" RelX="1.0" RelY="0.0"/>
      <Point X="1846.93354481625" Y="4110.8355789921" GraphRef="ign1" RelX="-1.0" RelY="0.0" ArrowHead="mim-catalysis"/>
    </Graphics>
    <Xref Database="" ID=""/>
  </Interaction>
  <Interaction>
    <Graphics ZOrder="12288" LineThickness="1.0" Color="000000">
      <Point X="1876.16967459195" Y="3610.02218352242" GraphRef="ign16" RelX="1.0" RelY="0.0"/>
      <Point X="1678.21662541648" Y="4081.95976978381" GraphRef="ign19" RelX="-1.0" RelY="0.0" ArrowHead="mim-catalysis"/>
    </Graphics>
    <Xref Database="" ID=""/>
  </Interaction>
  <Interaction>
    <Graphics ZOrder="12288" LineThickness="1.0" Color="000000">
      <Point X="1678.21662541648" Y="4081.95976978381" GraphRef="ign19" RelX="1.0" RelY="0.0"/>
      <Point X="1846.93354481625" Y="4110.8355789921" GraphRef="ign1" RelX="-1.0" RelY="0.0" ArrowHead="mim-catalysis"/>
    </Graphics>
    <Xref Database="" ID=""/>
  </Interaction>
  <Interaction>
    <Graphics ZOrder="12288" LineThickness="1.0" Color="000000">
      <Point X="1774.26941010195" Y="3558.66001241692" GraphRef="ign36" RelX="1.0" RelY="0.0"/>
      <Point X="1774.26941010195" Y="3558.66001241692" GraphRef="ign36" RelX="-1.0" RelY="0.0" ArrowHead="mim-catalysis"/>
    </Graphics>
    <Xref Database="" ID=""/>
  </Interaction>
  <Interaction>
    <Graphics ZOrder="12288" LineThickness="1.0" Color="000000">
      <Point X="1774.26941010195" Y="3558.66001241692" GraphRef="ign36" RelX="1.0" RelY="0.0"/>
      <Point X="1678.21662541648" Y="4081.95976978381" GraphRef="ign19" RelX="-1.0" RelY="0.0" ArrowHead="mim-catalysis"/>
    </Graphics>
    <Xref Database="" ID=""/>
  </Interaction>
  <InfoBox CenterX="0.0" CenterY="0.0"/>
</Pathway>
