# Supplementary material for: Cardiotoxicity adverse outcome pathway network: towards mechanistic and quantitative modelling
Source: Front Toxicol. 2026 May 18;8:1781536. doi: 10.3389/ftox.2026.1781536 (PMC13224945; doi:10.3389/ftox.2026.1781536)
Supplement: Supplementary file 1 [file Supplementaryfile1.zip › Supplementary_files/outputs/network/aop_network.xml]

<?xml version="1.0" encoding="UTF-8"?>
<sbml xmlns="http://www.sbml.org/sbml/level2/version4" xmlns:celldesigner="http://www.sbml.org/2001/ns/celldesigner" level="2" version="4">
<model >
<notes><html xmlns="http://www.w3.org/1999/xhtml"><head><title/></head><body>
[-:-]	lcsb.mapviewer.converter.ConverterException: lcsb.mapviewer.model.LogMarker@4dbf3c4aLine cannot have 0 length.
[-:-]	lcsb.mapviewer.converter.ConverterException: lcsb.mapviewer.model.LogMarker@6695d2d7Line cannot have 0 length.
[CATALYSIS:id11245]	Invalid interaction type.
[CATALYSIS:id11289]	Invalid interaction type.
[CATALYSIS:id11247]	Invalid interaction type.
[CATALYSIS:id11241]	Invalid interaction type.
[CATALYSIS:id11285]	Invalid interaction type.
[CATALYSIS:id11242]	Invalid interaction type.
[CATALYSIS:id11286]	Invalid interaction type.
[CATALYSIS:id11243]	Invalid interaction type.
[CATALYSIS:id11287]	Invalid interaction type.
[CATALYSIS:id11244]	Invalid interaction type.
[CATALYSIS:id11288]	Invalid interaction type.
[CATALYSIS:id11281]	Invalid interaction type.
[CATALYSIS:id11282]	Invalid interaction type.
[CATALYSIS:id11283]	Invalid interaction type.
[CATALYSIS:id11240]	Invalid interaction type.
[CATALYSIS:id11284]	Invalid interaction type.
[CATALYSIS:id11280]	Invalid interaction type.
[CATALYSIS:id11219]	Invalid interaction type.
[CATALYSIS:id11256]	Invalid interaction type.
[CATALYSIS:id11257]	Invalid interaction type.
[CATALYSIS:id11258]	Invalid interaction type.
[CATALYSIS:id11259]	Invalid interaction type.
[CATALYSIS:id11252]	Invalid interaction type.
[CATALYSIS:id11296]	Invalid interaction type.
[CATALYSIS:id11253]	Invalid interaction type.
[CATALYSIS:id11297]	Invalid interaction type.
[CATALYSIS:id11254]	Invalid interaction type.
[CATALYSIS:id11255]	Invalid interaction type.
[CATALYSIS:id11292]	Invalid interaction type.
[CATALYSIS:id11293]	Invalid interaction type.
[CATALYSIS:id11250]	Invalid interaction type.
[CATALYSIS:id11294]	Invalid interaction type.
[CATALYSIS:id11251]	Invalid interaction type.
[CATALYSIS:id11295]	Invalid interaction type.
[CATALYSIS:id11290]	Invalid interaction type.
[CATALYSIS:id11291]	Invalid interaction type.
[CATALYSIS:id11227]	Invalid interaction type.
[CATALYSIS:id11304]	Invalid interaction type.
[CATALYSIS:id11305]	Invalid interaction type.
[CATALYSIS:id11306]	Invalid interaction type.
[CATALYSIS:id11307]	Invalid interaction type.
[CATALYSIS:id11223]	Invalid interaction type.
[CATALYSIS:id11267]	Invalid interaction type.
[CATALYSIS:id11300]	Invalid interaction type.
[CATALYSIS:id11268]	Invalid interaction type.
[CATALYSIS:id11301]	Invalid interaction type.
[CATALYSIS:id11225]	Invalid interaction type.
[CATALYSIS:id11269]	Invalid interaction type.
[CATALYSIS:id11302]	Invalid interaction type.
[CATALYSIS:id11263]	Invalid interaction type.
[CATALYSIS:id11220]	Invalid interaction type.
[CATALYSIS:id11264]	Invalid interaction type.
[CATALYSIS:id11221]	Invalid interaction type.
[CATALYSIS:id11265]	Invalid interaction type.
[CATALYSIS:id11222]	Invalid interaction type.
[CATALYSIS:id11266]	Invalid interaction type.
[CATALYSIS:id11260]	Invalid interaction type.
[CATALYSIS:id11261]	Invalid interaction type.
[CATALYSIS:id11262]	Invalid interaction type.
[CATALYSIS:id11238]	Invalid interaction type.
[CATALYSIS:id11278]	Invalid interaction type.
[CATALYSIS:id11235]	Invalid interaction type.
[CATALYSIS:id11279]	Invalid interaction type.
[CATALYSIS:id11312]	Invalid interaction type.
[CATALYSIS:id11236]	Invalid interaction type.
[CATALYSIS:id11237]	Invalid interaction type.
[CATALYSIS:id11274]	Invalid interaction type.
[CATALYSIS:id11231]	Invalid interaction type.
[CATALYSIS:id11275]	Invalid interaction type.
[CATALYSIS:id11232]	Invalid interaction type.
[CATALYSIS:id11233]	Invalid interaction type.
[CATALYSIS:id11277]	Invalid interaction type.
[CATALYSIS:id11310]	Invalid interaction type.
[CATALYSIS:id11270]	Invalid interaction type.
[CATALYSIS:id11271]	Invalid interaction type.
[CATALYSIS:id11272]	Invalid interaction type.
[CATALYSIS:id11273]	Invalid interaction type.
[CATALYSIS:id11308]	Invalid interaction type.
[CATALYSIS:id11309]	Invalid interaction type.</body></html></notes><annotation>
<celldesigner:extension>
<celldesigner:modelVersion>4.0</celldesigner:modelVersion>
<celldesigner:modelDisplay sizeX="3133" sizeY="6247"/>
<celldesigner:listOfIncludedSpecies>
</celldesigner:listOfIncludedSpecies>
<celldesigner:listOfCompartmentAliases>
</celldesigner:listOfCompartmentAliases>
<celldesigner:listOfComplexSpeciesAliases>
</celldesigner:listOfComplexSpeciesAliases>
<celldesigner:listOfSpeciesAliases>
<celldesigner:speciesAlias id="ign1" species="s_id_ign1" >
<celldesigner:activity>inactive</celldesigner:activity>
<celldesigner:bounds x="1816.93354481625" y="4095.8355789920997" w="60.0" h="30.0" />
<celldesigner:font size="12"/><celldesigner:view state="usual"/>
<celldesigner:usualView><celldesigner:innerPosition x="0" y="0"/><celldesigner:boxSize width="60.0" height="30.0"/><celldesigner:singleLine width="1.0"/><celldesigner:paint color="FFFF9292" scheme="Color"/></celldesigner:usualView>
<celldesigner:briefView><celldesigner:innerPosition x="0" y="0"/><celldesigner:boxSize width="60.0" height="30.0"/><celldesigner:singleLine width="1.0"/><celldesigner:paint color="FFFF9292" scheme="Color"/></celldesigner:briefView>
</celldesigner:speciesAlias>
<celldesigner:speciesAlias id="ign10" species="s_id_ign10" >
<celldesigner:activity>inactive</celldesigner:activity>
<celldesigner:bounds x="1259.26904784087" y="2116.17122145889" w="60.0" h="30.0" />
<celldesigner:font size="12"/><celldesigner:view state="usual"/>
<celldesigner:usualView><celldesigner:innerPosition x="0" y="0"/><celldesigner:boxSize width="60.0" height="30.0"/><celldesigner:singleLine width="1.0"/><celldesigner:paint color="FFFEE391" scheme="Color"/></celldesigner:usualView>
<celldesigner:briefView><celldesigner:innerPosition x="0" y="0"/><celldesigner:boxSize width="60.0" height="30.0"/><celldesigner:singleLine width="1.0"/><celldesigner:paint color="FFFEE391" scheme="Color"/></celldesigner:briefView>
</celldesigner:speciesAlias>
<celldesigner:speciesAlias id="ign11" species="s_id_ign11" >
<celldesigner:activity>inactive</celldesigner:activity>
<celldesigner:bounds x="1473.27861843196" y="1204.60834622334" w="60.0" h="30.0" />
<celldesigner:font size="12"/><celldesigner:view state="usual"/>
<celldesigner:usualView><celldesigner:innerPosition x="0" y="0"/><celldesigner:boxSize width="60.0" height="30.0"/><celldesigner:singleLine width="1.0"/><celldesigner:paint color="FFFEE391" scheme="Color"/></celldesigner:usualView>
<celldesigner:briefView><celldesigner:innerPosition x="0" y="0"/><celldesigner:boxSize width="60.0" height="30.0"/><celldesigner:singleLine width="1.0"/><celldesigner:paint color="FFFEE391" scheme="Color"/></celldesigner:briefView>
</celldesigner:speciesAlias>
<celldesigner:speciesAlias id="ign12" species="s_id_ign12" >
<celldesigner:activity>inactive</celldesigner:activity>
<celldesigner:bounds x="2732.82046431095" y="2207.22536535384" w="60.0" h="30.0" />
<celldesigner:font size="12"/><celldesigner:view state="usual"/>
<celldesigner:usualView><celldesigner:innerPosition x="0" y="0"/><celldesigner:boxSize width="60.0" height="30.0"/><celldesigner:singleLine width="1.0"/><celldesigner:paint color="FFFEE391" scheme="Color"/></celldesigner:usualView>
<celldesigner:briefView><celldesigner:innerPosition x="0" y="0"/><celldesigner:boxSize width="60.0" height="30.0"/><celldesigner:singleLine width="1.0"/><celldesigner:paint color="FFFEE391" scheme="Color"/></celldesigner:briefView>
</celldesigner:speciesAlias>
<celldesigner:speciesAlias id="ign13" species="s_id_ign13" >
<celldesigner:activity>inactive</celldesigner:activity>
<celldesigner:bounds x="2208.24425295855" y="1869.45726559417" w="60.0" h="30.0" />
<celldesigner:font size="12"/><celldesigner:view state="usual"/>
<celldesigner:usualView><celldesigner:innerPosition x="0" y="0"/><celldesigner:boxSize width="60.0" height="30.0"/><celldesigner:singleLine width="1.0"/><celldesigner:paint color="FFFEE391" scheme="Color"/></celldesigner:usualView>
<celldesigner:briefView><celldesigner:innerPosition x="0" y="0"/><celldesigner:boxSize width="60.0" height="30.0"/><celldesigner:singleLine width="1.0"/><celldesigner:paint color="FFFEE391" scheme="Color"/></celldesigner:briefView>
</celldesigner:speciesAlias>
<celldesigner:speciesAlias id="ign14" species="s_id_ign14" >
<celldesigner:activity>inactive</celldesigner:activity>
<celldesigner:bounds x="1500.00732933514" y="1938.9679673929" w="60.0" h="30.0" />
<celldesigner:font size="12"/><celldesigner:view state="usual"/>
<celldesigner:usualView><celldesigner:innerPosition x="0" y="0"/><celldesigner:boxSize width="60.0" height="30.0"/><celldesigner:singleLine width="1.0"/><celldesigner:paint color="FFFEE391" scheme="Color"/></celldesigner:usualView>
<celldesigner:briefView><celldesigner:innerPosition x="0" y="0"/><celldesigner:boxSize width="60.0" height="30.0"/><celldesigner:singleLine width="1.0"/><celldesigner:paint color="FFFEE391" scheme="Color"/></celldesigner:briefView>
</celldesigner:speciesAlias>
<celldesigner:speciesAlias id="ign15" species="s_id_ign15" >
<celldesigner:activity>inactive</celldesigner:activity>
<celldesigner:bounds x="1694.87823836576" y="1124.96502855384" w="60.0" h="30.0" />
<celldesigner:font size="12"/><celldesigner:view state="usual"/>
<celldesigner:usualView><celldesigner:innerPosition x="0" y="0"/><celldesigner:boxSize width="60.0" height="30.0"/><celldesigner:singleLine width="1.0"/><celldesigner:paint color="FFFEE391" scheme="Color"/></celldesigner:usualView>
<celldesigner:briefView><celldesigner:innerPosition x="0" y="0"/><celldesigner:boxSize width="60.0" height="30.0"/><celldesigner:singleLine width="1.0"/><celldesigner:paint color="FFFEE391" scheme="Color"/></celldesigner:briefView>
</celldesigner:speciesAlias>
<celldesigner:speciesAlias id="ign16" species="s_id_ign16" >
<celldesigner:activity>inactive</celldesigner:activity>
<celldesigner:bounds x="1846.16967459195" y="3595.02218352242" w="60.0" h="30.0" />
<celldesigner:font size="12"/><celldesigner:view state="usual"/>
<celldesigner:usualView><celldesigner:innerPosition x="0" y="0"/><celldesigner:boxSize width="60.0" height="30.0"/><celldesigner:singleLine width="1.0"/><celldesigner:paint color="FFFEE391" scheme="Color"/></celldesigner:usualView>
<celldesigner:briefView><celldesigner:innerPosition x="0" y="0"/><celldesigner:boxSize width="60.0" height="30.0"/><celldesigner:singleLine width="1.0"/><celldesigner:paint color="FFFEE391" scheme="Color"/></celldesigner:briefView>
</celldesigner:speciesAlias>
<celldesigner:speciesAlias id="ign17" species="s_id_ign17" >
<celldesigner:activity>inactive</celldesigner:activity>
<celldesigner:bounds x="1641.27969588096" y="4477.08784982215" w="60.0" h="30.0" />
<celldesigner:font size="12"/><celldesigner:view state="usual"/>
<celldesigner:usualView><celldesigner:innerPosition x="0" y="0"/><celldesigner:boxSize width="60.0" height="30.0"/><celldesigner:singleLine width="1.0"/><celldesigner:paint color="FFFEE391" scheme="Color"/></celldesigner:usualView>
<celldesigner:briefView><celldesigner:innerPosition x="0" y="0"/><celldesigner:boxSize width="60.0" height="30.0"/><celldesigner:singleLine width="1.0"/><celldesigner:paint color="FFFEE391" scheme="Color"/></celldesigner:briefView>
</celldesigner:speciesAlias>
<celldesigner:speciesAlias id="ign18" species="s_id_ign18" >
<celldesigner:activity>inactive</celldesigner:activity>
<celldesigner:bounds x="1696.07725012582" y="4826.11986613304" w="60.0" h="30.0" />
<celldesigner:font size="12"/><celldesigner:view state="usual"/>
<celldesigner:usualView><celldesigner:innerPosition x="0" y="0"/><celldesigner:boxSize width="60.0" height="30.0"/><celldesigner:singleLine width="1.0"/><celldesigner:paint color="FFFEE391" scheme="Color"/></celldesigner:usualView>
<celldesigner:briefView><celldesigner:innerPosition x="0" y="0"/><celldesigner:boxSize width="60.0" height="30.0"/><celldesigner:singleLine width="1.0"/><celldesigner:paint color="FFFEE391" scheme="Color"/></celldesigner:briefView>
</celldesigner:speciesAlias>
<celldesigner:speciesAlias id="ign19" species="s_id_ign19" >
<celldesigner:activity>inactive</celldesigner:activity>
<celldesigner:bounds x="1648.21662541648" y="4066.95976978381" w="60.0" h="30.0" />
<celldesigner:font size="12"/><celldesigner:view state="usual"/>
<celldesigner:usualView><celldesigner:innerPosition x="0" y="0"/><celldesigner:boxSize width="60.0" height="30.0"/><celldesigner:singleLine width="1.0"/><celldesigner:paint color="FFFEE391" scheme="Color"/></celldesigner:usualView>
<celldesigner:briefView><celldesigner:innerPosition x="0" y="0"/><celldesigner:boxSize width="60.0" height="30.0"/><celldesigner:singleLine width="1.0"/><celldesigner:paint color="FFFEE391" scheme="Color"/></celldesigner:briefView>
</celldesigner:speciesAlias>
<celldesigner:speciesAlias id="ign2" species="s_id_ign2" >
<celldesigner:activity>inactive</celldesigner:activity>
<celldesigner:bounds x="1018.02744657523" y="4838.76423855699" w="60.0" h="30.0" />
<celldesigner:font size="12"/><celldesigner:view state="usual"/>
<celldesigner:usualView><celldesigner:innerPosition x="0" y="0"/><celldesigner:boxSize width="60.0" height="30.0"/><celldesigner:singleLine width="1.0"/><celldesigner:paint color="FFFF9292" scheme="Color"/></celldesigner:usualView>
<celldesigner:briefView><celldesigner:innerPosition x="0" y="0"/><celldesigner:boxSize width="60.0" height="30.0"/><celldesigner:singleLine width="1.0"/><celldesigner:paint color="FFFF9292" scheme="Color"/></celldesigner:briefView>
</celldesigner:speciesAlias>
<celldesigner:speciesAlias id="ign20" species="s_id_ign20" >
<celldesigner:activity>inactive</celldesigner:activity>
<celldesigner:bounds x="1308.02351156531" y="4465.7324392046" w="60.0" h="30.0" />
<celldesigner:font size="12"/><celldesigner:view state="usual"/>
<celldesigner:usualView><celldesigner:innerPosition x="0" y="0"/><celldesigner:boxSize width="60.0" height="30.0"/><celldesigner:singleLine width="1.0"/><celldesigner:paint color="FFFEE391" scheme="Color"/></celldesigner:usualView>
<celldesigner:briefView><celldesigner:innerPosition x="0" y="0"/><celldesigner:boxSize width="60.0" height="30.0"/><celldesigner:singleLine width="1.0"/><celldesigner:paint color="FFFEE391" scheme="Color"/></celldesigner:briefView>
</celldesigner:speciesAlias>
<celldesigner:speciesAlias id="ign21" species="s_id_ign21" >
<celldesigner:activity>inactive</celldesigner:activity>
<celldesigner:bounds x="2295.31454704898" y="1604.86333639727" w="60.0" h="30.0" />
<celldesigner:font size="12"/><celldesigner:view state="usual"/>
<celldesigner:usualView><celldesigner:innerPosition x="0" y="0"/><celldesigner:boxSize width="60.0" height="30.0"/><celldesigner:singleLine width="1.0"/><celldesigner:paint color="FFFEE391" scheme="Color"/></celldesigner:usualView>
<celldesigner:briefView><celldesigner:innerPosition x="0" y="0"/><celldesigner:boxSize width="60.0" height="30.0"/><celldesigner:singleLine width="1.0"/><celldesigner:paint color="FFFEE391" scheme="Color"/></celldesigner:briefView>
</celldesigner:speciesAlias>
<celldesigner:speciesAlias id="ign22" species="s_id_ign22" >
<celldesigner:activity>inactive</celldesigner:activity>
<celldesigner:bounds x="1894.84085117293" y="364.14948599425" w="60.0" h="30.0" />
<celldesigner:font size="12"/><celldesigner:view state="usual"/>
<celldesigner:usualView><celldesigner:innerPosition x="0" y="0"/><celldesigner:boxSize width="60.0" height="30.0"/><celldesigner:singleLine width="1.0"/><celldesigner:paint color="FFFEE391" scheme="Color"/></celldesigner:usualView>
<celldesigner:briefView><celldesigner:innerPosition x="0" y="0"/><celldesigner:boxSize width="60.0" height="30.0"/><celldesigner:singleLine width="1.0"/><celldesigner:paint color="FFFEE391" scheme="Color"/></celldesigner:briefView>
</celldesigner:speciesAlias>
<celldesigner:speciesAlias id="ign23" species="s_id_ign23" >
<celldesigner:activity>inactive</celldesigner:activity>
<celldesigner:bounds x="2539.30819263522" y="1678.11557425934" w="60.0" h="30.0" />
<celldesigner:font size="12"/><celldesigner:view state="usual"/>
<celldesigner:usualView><celldesigner:innerPosition x="0" y="0"/><celldesigner:boxSize width="60.0" height="30.0"/><celldesigner:singleLine width="1.0"/><celldesigner:paint color="FFFEE391" scheme="Color"/></celldesigner:usualView>
<celldesigner:briefView><celldesigner:innerPosition x="0" y="0"/><celldesigner:boxSize width="60.0" height="30.0"/><celldesigner:singleLine width="1.0"/><celldesigner:paint color="FFFEE391" scheme="Color"/></celldesigner:briefView>
</celldesigner:speciesAlias>
<celldesigner:speciesAlias id="ign24" species="s_id_ign24" >
<celldesigner:activity>inactive</celldesigner:activity>
<celldesigner:bounds x="1770.73359195287" y="4682.40322264775" w="60.0" h="30.0" />
<celldesigner:font size="12"/><celldesigner:view state="usual"/>
<celldesigner:usualView><celldesigner:innerPosition x="0" y="0"/><celldesigner:boxSize width="60.0" height="30.0"/><celldesigner:singleLine width="1.0"/><celldesigner:paint color="FFFEE391" scheme="Color"/></celldesigner:usualView>
<celldesigner:briefView><celldesigner:innerPosition x="0" y="0"/><celldesigner:boxSize width="60.0" height="30.0"/><celldesigner:singleLine width="1.0"/><celldesigner:paint color="FFFEE391" scheme="Color"/></celldesigner:briefView>
</celldesigner:speciesAlias>
<celldesigner:speciesAlias id="ign25" species="s_id_ign25" >
<celldesigner:activity>inactive</celldesigner:activity>
<celldesigner:bounds x="1733.97645138777" y="4402.47575496508" w="60.0" h="30.0" />
<celldesigner:font size="12"/><celldesigner:view state="usual"/>
<celldesigner:usualView><celldesigner:innerPosition x="0" y="0"/><celldesigner:boxSize width="60.0" height="30.0"/><celldesigner:singleLine width="1.0"/><celldesigner:paint color="FFFEE391" scheme="Color"/></celldesigner:usualView>
<celldesigner:briefView><celldesigner:innerPosition x="0" y="0"/><celldesigner:boxSize width="60.0" height="30.0"/><celldesigner:singleLine width="1.0"/><celldesigner:paint color="FFFEE391" scheme="Color"/></celldesigner:briefView>
</celldesigner:speciesAlias>
<celldesigner:speciesAlias id="ign26" species="s_id_ign26" >
<celldesigner:activity>inactive</celldesigner:activity>
<celldesigner:bounds x="1862.11915572249" y="3884.7327187967" w="60.0" h="30.0" />
<celldesigner:font size="12"/><celldesigner:view state="usual"/>
<celldesigner:usualView><celldesigner:innerPosition x="0" y="0"/><celldesigner:boxSize width="60.0" height="30.0"/><celldesigner:singleLine width="1.0"/><celldesigner:paint color="FFFEE391" scheme="Color"/></celldesigner:usualView>
<celldesigner:briefView><celldesigner:innerPosition x="0" y="0"/><celldesigner:boxSize width="60.0" height="30.0"/><celldesigner:singleLine width="1.0"/><celldesigner:paint color="FFFEE391" scheme="Color"/></celldesigner:briefView>
</celldesigner:speciesAlias>
<celldesigner:speciesAlias id="ign27" species="s_id_ign27" >
<celldesigner:activity>inactive</celldesigner:activity>
<celldesigner:bounds x="2468.54830113627" y="1760.50459740579" w="60.0" h="30.0" />
<celldesigner:font size="12"/><celldesigner:view state="usual"/>
<celldesigner:usualView><celldesigner:innerPosition x="0" y="0"/><celldesigner:boxSize width="60.0" height="30.0"/><celldesigner:singleLine width="1.0"/><celldesigner:paint color="FFFEE391" scheme="Color"/></celldesigner:usualView>
<celldesigner:briefView><celldesigner:innerPosition x="0" y="0"/><celldesigner:boxSize width="60.0" height="30.0"/><celldesigner:singleLine width="1.0"/><celldesigner:paint color="FFFEE391" scheme="Color"/></celldesigner:briefView>
</celldesigner:speciesAlias>
<celldesigner:speciesAlias id="ign28" species="s_id_ign28" >
<celldesigner:activity>inactive</celldesigner:activity>
<celldesigner:bounds x="2414.96935827971" y="1614.5346918161" w="60.0" h="30.0" />
<celldesigner:font size="12"/><celldesigner:view state="usual"/>
<celldesigner:usualView><celldesigner:innerPosition x="0" y="0"/><celldesigner:boxSize width="60.0" height="30.0"/><celldesigner:singleLine width="1.0"/><celldesigner:paint color="FFFEE391" scheme="Color"/></celldesigner:usualView>
<celldesigner:briefView><celldesigner:innerPosition x="0" y="0"/><celldesigner:boxSize width="60.0" height="30.0"/><celldesigner:singleLine width="1.0"/><celldesigner:paint color="FFFEE391" scheme="Color"/></celldesigner:briefView>
</celldesigner:speciesAlias>
<celldesigner:speciesAlias id="ign29" species="s_id_ign29" >
<celldesigner:activity>inactive</celldesigner:activity>
<celldesigner:bounds x="1858.29801672617" y="2687.46738608936" w="60.0" h="30.0" />
<celldesigner:font size="12"/><celldesigner:view state="usual"/>
<celldesigner:usualView><celldesigner:innerPosition x="0" y="0"/><celldesigner:boxSize width="60.0" height="30.0"/><celldesigner:singleLine width="1.0"/><celldesigner:paint color="FFFEE391" scheme="Color"/></celldesigner:usualView>
<celldesigner:briefView><celldesigner:innerPosition x="0" y="0"/><celldesigner:boxSize width="60.0" height="30.0"/><celldesigner:singleLine width="1.0"/><celldesigner:paint color="FFFEE391" scheme="Color"/></celldesigner:briefView>
</celldesigner:speciesAlias>
<celldesigner:speciesAlias id="ign3" species="s_id_ign3" >
<celldesigner:activity>inactive</celldesigner:activity>
<celldesigner:bounds x="1864.88119345171" y="1870.83844845124" w="60.0" h="30.0" />
<celldesigner:font size="12"/><celldesigner:view state="usual"/>
<celldesigner:usualView><celldesigner:innerPosition x="0" y="0"/><celldesigner:boxSize width="60.0" height="30.0"/><celldesigner:singleLine width="1.0"/><celldesigner:paint color="FFFF9292" scheme="Color"/></celldesigner:usualView>
<celldesigner:briefView><celldesigner:innerPosition x="0" y="0"/><celldesigner:boxSize width="60.0" height="30.0"/><celldesigner:singleLine width="1.0"/><celldesigner:paint color="FFFF9292" scheme="Color"/></celldesigner:briefView>
</celldesigner:speciesAlias>
<celldesigner:speciesAlias id="ign30" species="s_id_ign30" >
<celldesigner:activity>inactive</celldesigner:activity>
<celldesigner:bounds x="1601.08803297054" y="1176.43811313094" w="60.0" h="30.0" />
<celldesigner:font size="12"/><celldesigner:view state="usual"/>
<celldesigner:usualView><celldesigner:innerPosition x="0" y="0"/><celldesigner:boxSize width="60.0" height="30.0"/><celldesigner:singleLine width="1.0"/><celldesigner:paint color="FFFEE391" scheme="Color"/></celldesigner:usualView>
<celldesigner:briefView><celldesigner:innerPosition x="0" y="0"/><celldesigner:boxSize width="60.0" height="30.0"/><celldesigner:singleLine width="1.0"/><celldesigner:paint color="FFFEE391" scheme="Color"/></celldesigner:briefView>
</celldesigner:speciesAlias>
<celldesigner:speciesAlias id="ign31" species="s_id_ign31" >
<celldesigner:activity>inactive</celldesigner:activity>
<celldesigner:bounds x="1851.48518698295" y="749.016746921556" w="60.0" h="30.0" />
<celldesigner:font size="12"/><celldesigner:view state="usual"/>
<celldesigner:usualView><celldesigner:innerPosition x="0" y="0"/><celldesigner:boxSize width="60.0" height="30.0"/><celldesigner:singleLine width="1.0"/><celldesigner:paint color="FFFEE391" scheme="Color"/></celldesigner:usualView>
<celldesigner:briefView><celldesigner:innerPosition x="0" y="0"/><celldesigner:boxSize width="60.0" height="30.0"/><celldesigner:singleLine width="1.0"/><celldesigner:paint color="FFFEE391" scheme="Color"/></celldesigner:briefView>
</celldesigner:speciesAlias>
<celldesigner:speciesAlias id="ign32" species="s_id_ign32" >
<celldesigner:activity>inactive</celldesigner:activity>
<celldesigner:bounds x="2303.51924956857" y="2197.07240377346" w="60.0" h="30.0" />
<celldesigner:font size="12"/><celldesigner:view state="usual"/>
<celldesigner:usualView><celldesigner:innerPosition x="0" y="0"/><celldesigner:boxSize width="60.0" height="30.0"/><celldesigner:singleLine width="1.0"/><celldesigner:paint color="FFFEE391" scheme="Color"/></celldesigner:usualView>
<celldesigner:briefView><celldesigner:innerPosition x="0" y="0"/><celldesigner:boxSize width="60.0" height="30.0"/><celldesigner:singleLine width="1.0"/><celldesigner:paint color="FFFEE391" scheme="Color"/></celldesigner:briefView>
</celldesigner:speciesAlias>
<celldesigner:speciesAlias id="ign33" species="s_id_ign33" >
<celldesigner:activity>inactive</celldesigner:activity>
<celldesigner:bounds x="1805.6765836122" y="2299.25822713902" w="60.0" h="30.0" />
<celldesigner:font size="12"/><celldesigner:view state="usual"/>
<celldesigner:usualView><celldesigner:innerPosition x="0" y="0"/><celldesigner:boxSize width="60.0" height="30.0"/><celldesigner:singleLine width="1.0"/><celldesigner:paint color="FFFEE391" scheme="Color"/></celldesigner:usualView>
<celldesigner:briefView><celldesigner:innerPosition x="0" y="0"/><celldesigner:boxSize width="60.0" height="30.0"/><celldesigner:singleLine width="1.0"/><celldesigner:paint color="FFFEE391" scheme="Color"/></celldesigner:briefView>
</celldesigner:speciesAlias>
<celldesigner:speciesAlias id="ign34" species="s_id_ign34" >
<celldesigner:activity>inactive</celldesigner:activity>
<celldesigner:bounds x="1704.3042167925" y="2657.2527942585" w="60.0" h="30.0" />
<celldesigner:font size="12"/><celldesigner:view state="usual"/>
<celldesigner:usualView><celldesigner:innerPosition x="0" y="0"/><celldesigner:boxSize width="60.0" height="30.0"/><celldesigner:singleLine width="1.0"/><celldesigner:paint color="FFFEE391" scheme="Color"/></celldesigner:usualView>
<celldesigner:briefView><celldesigner:innerPosition x="0" y="0"/><celldesigner:boxSize width="60.0" height="30.0"/><celldesigner:singleLine width="1.0"/><celldesigner:paint color="FFFEE391" scheme="Color"/></celldesigner:briefView>
</celldesigner:speciesAlias>
<celldesigner:speciesAlias id="ign35" species="s_id_ign35" >
<celldesigner:activity>inactive</celldesigner:activity>
<celldesigner:bounds x="192.914173112844" y="6011.22590173241" w="60.0" h="30.0" />
<celldesigner:font size="12"/><celldesigner:view state="usual"/>
<celldesigner:usualView><celldesigner:innerPosition x="0" y="0"/><celldesigner:boxSize width="60.0" height="30.0"/><celldesigner:singleLine width="1.0"/><celldesigner:paint color="FFFEE391" scheme="Color"/></celldesigner:usualView>
<celldesigner:briefView><celldesigner:innerPosition x="0" y="0"/><celldesigner:boxSize width="60.0" height="30.0"/><celldesigner:singleLine width="1.0"/><celldesigner:paint color="FFFEE391" scheme="Color"/></celldesigner:briefView>
</celldesigner:speciesAlias>
<celldesigner:speciesAlias id="ign36" species="s_id_ign36" >
<celldesigner:activity>inactive</celldesigner:activity>
<celldesigner:bounds x="1744.26941010195" y="3543.66001241692" w="60.0" h="30.0" />
<celldesigner:font size="12"/><celldesigner:view state="usual"/>
<celldesigner:usualView><celldesigner:innerPosition x="0" y="0"/><celldesigner:boxSize width="60.0" height="30.0"/><celldesigner:singleLine width="1.0"/><celldesigner:paint color="FFFEE391" scheme="Color"/></celldesigner:usualView>
<celldesigner:briefView><celldesigner:innerPosition x="0" y="0"/><celldesigner:boxSize width="60.0" height="30.0"/><celldesigner:singleLine width="1.0"/><celldesigner:paint color="FFFEE391" scheme="Color"/></celldesigner:briefView>
</celldesigner:speciesAlias>
<celldesigner:speciesAlias id="ign37" species="s_id_ign37" >
<celldesigner:activity>inactive</celldesigner:activity>
<celldesigner:bounds x="1982.91811619283" y="2996.32790582409" w="60.0" h="30.0" />
<celldesigner:font size="12"/><celldesigner:view state="usual"/>
<celldesigner:usualView><celldesigner:innerPosition x="0" y="0"/><celldesigner:boxSize width="60.0" height="30.0"/><celldesigner:singleLine width="1.0"/><celldesigner:paint color="FFFEE391" scheme="Color"/></celldesigner:usualView>
<celldesigner:briefView><celldesigner:innerPosition x="0" y="0"/><celldesigner:boxSize width="60.0" height="30.0"/><celldesigner:singleLine width="1.0"/><celldesigner:paint color="FFFEE391" scheme="Color"/></celldesigner:briefView>
</celldesigner:speciesAlias>
<celldesigner:speciesAlias id="ign38" species="s_id_ign38" >
<celldesigner:activity>inactive</celldesigner:activity>
<celldesigner:bounds x="353.953378198056" y="5768.49501846207" w="60.0" h="30.0" />
<celldesigner:font size="12"/><celldesigner:view state="usual"/>
<celldesigner:usualView><celldesigner:innerPosition x="0" y="0"/><celldesigner:boxSize width="60.0" height="30.0"/><celldesigner:singleLine width="1.0"/><celldesigner:paint color="FFFEE391" scheme="Color"/></celldesigner:usualView>
<celldesigner:briefView><celldesigner:innerPosition x="0" y="0"/><celldesigner:boxSize width="60.0" height="30.0"/><celldesigner:singleLine width="1.0"/><celldesigner:paint color="FFFEE391" scheme="Color"/></celldesigner:briefView>
</celldesigner:speciesAlias>
<celldesigner:speciesAlias id="ign39" species="s_id_ign39" >
<celldesigner:activity>inactive</celldesigner:activity>
<celldesigner:bounds x="544.645632568996" y="5495.53607744405" w="60.0" h="30.0" />
<celldesigner:font size="12"/><celldesigner:view state="usual"/>
<celldesigner:usualView><celldesigner:innerPosition x="0" y="0"/><celldesigner:boxSize width="60.0" height="30.0"/><celldesigner:singleLine width="1.0"/><celldesigner:paint color="FFFEE391" scheme="Color"/></celldesigner:usualView>
<celldesigner:briefView><celldesigner:innerPosition x="0" y="0"/><celldesigner:boxSize width="60.0" height="30.0"/><celldesigner:singleLine width="1.0"/><celldesigner:paint color="FFFEE391" scheme="Color"/></celldesigner:briefView>
</celldesigner:speciesAlias>
<celldesigner:speciesAlias id="ign4" species="s_id_ign4" >
<celldesigner:activity>inactive</celldesigner:activity>
<celldesigner:bounds x="1511.0069799997" y="571.234786675789" w="60.0" h="30.0" />
<celldesigner:font size="12"/><celldesigner:view state="usual"/>
<celldesigner:usualView><celldesigner:innerPosition x="0" y="0"/><celldesigner:boxSize width="60.0" height="30.0"/><celldesigner:singleLine width="1.0"/><celldesigner:paint color="FFFF9292" scheme="Color"/></celldesigner:usualView>
<celldesigner:briefView><celldesigner:innerPosition x="0" y="0"/><celldesigner:boxSize width="60.0" height="30.0"/><celldesigner:singleLine width="1.0"/><celldesigner:paint color="FFFF9292" scheme="Color"/></celldesigner:briefView>
</celldesigner:speciesAlias>
<celldesigner:speciesAlias id="ign40" species="s_id_ign40" >
<celldesigner:activity>inactive</celldesigner:activity>
<celldesigner:bounds x="2647.26594245135" y="1901.36181897534" w="60.0" h="30.0" />
<celldesigner:font size="12"/><celldesigner:view state="usual"/>
<celldesigner:usualView><celldesigner:innerPosition x="0" y="0"/><celldesigner:boxSize width="60.0" height="30.0"/><celldesigner:singleLine width="1.0"/><celldesigner:paint color="FFFEE391" scheme="Color"/></celldesigner:usualView>
<celldesigner:briefView><celldesigner:innerPosition x="0" y="0"/><celldesigner:boxSize width="60.0" height="30.0"/><celldesigner:singleLine width="1.0"/><celldesigner:paint color="FFFEE391" scheme="Color"/></celldesigner:briefView>
</celldesigner:speciesAlias>
<celldesigner:speciesAlias id="ign41" species="s_id_ign41" >
<celldesigner:activity>inactive</celldesigner:activity>
<celldesigner:bounds x="765.558210047527" y="5184.55348368056" w="60.0" h="30.0" />
<celldesigner:font size="12"/><celldesigner:view state="usual"/>
<celldesigner:usualView><celldesigner:innerPosition x="0" y="0"/><celldesigner:boxSize width="60.0" height="30.0"/><celldesigner:singleLine width="1.0"/><celldesigner:paint color="FFFEE391" scheme="Color"/></celldesigner:usualView>
<celldesigner:briefView><celldesigner:innerPosition x="0" y="0"/><celldesigner:boxSize width="60.0" height="30.0"/><celldesigner:singleLine width="1.0"/><celldesigner:paint color="FFFEE391" scheme="Color"/></celldesigner:briefView>
</celldesigner:speciesAlias>
<celldesigner:speciesAlias id="ign42" species="s_id_ign42" >
<celldesigner:activity>inactive</celldesigner:activity>
<celldesigner:bounds x="1580.74262956281" y="2232.9649293555" w="60.0" h="30.0" />
<celldesigner:font size="12"/><celldesigner:view state="usual"/>
<celldesigner:usualView><celldesigner:innerPosition x="0" y="0"/><celldesigner:boxSize width="60.0" height="30.0"/><celldesigner:singleLine width="1.0"/><celldesigner:paint color="FFFEE391" scheme="Color"/></celldesigner:usualView>
<celldesigner:briefView><celldesigner:innerPosition x="0" y="0"/><celldesigner:boxSize width="60.0" height="30.0"/><celldesigner:singleLine width="1.0"/><celldesigner:paint color="FFFEE391" scheme="Color"/></celldesigner:briefView>
</celldesigner:speciesAlias>
<celldesigner:speciesAlias id="ign43" species="s_id_ign43" >
<celldesigner:activity>inactive</celldesigner:activity>
<celldesigner:bounds x="2385.16575875049" y="3268.23808585365" w="60.0" h="30.0" />
<celldesigner:font size="12"/><celldesigner:view state="usual"/>
<celldesigner:usualView><celldesigner:innerPosition x="0" y="0"/><celldesigner:boxSize width="60.0" height="30.0"/><celldesigner:singleLine width="1.0"/><celldesigner:paint color="FFFEE391" scheme="Color"/></celldesigner:usualView>
<celldesigner:briefView><celldesigner:innerPosition x="0" y="0"/><celldesigner:boxSize width="60.0" height="30.0"/><celldesigner:singleLine width="1.0"/><celldesigner:paint color="FFFEE391" scheme="Color"/></celldesigner:briefView>
</celldesigner:speciesAlias>
<celldesigner:speciesAlias id="ign44" species="s_id_ign44" >
<celldesigner:activity>inactive</celldesigner:activity>
<celldesigner:bounds x="2205.81876791727" y="2949.91147417898" w="60.0" h="30.0" />
<celldesigner:font size="12"/><celldesigner:view state="usual"/>
<celldesigner:usualView><celldesigner:innerPosition x="0" y="0"/><celldesigner:boxSize width="60.0" height="30.0"/><celldesigner:singleLine width="1.0"/><celldesigner:paint color="FFFEE391" scheme="Color"/></celldesigner:usualView>
<celldesigner:briefView><celldesigner:innerPosition x="0" y="0"/><celldesigner:boxSize width="60.0" height="30.0"/><celldesigner:singleLine width="1.0"/><celldesigner:paint color="FFFEE391" scheme="Color"/></celldesigner:briefView>
</celldesigner:speciesAlias>
<celldesigner:speciesAlias id="ign45" species="s_id_ign45" >
<celldesigner:activity>inactive</celldesigner:activity>
<celldesigner:bounds x="2323.8796910109" y="3067.80791137356" w="60.0" h="30.0" />
<celldesigner:font size="12"/><celldesigner:view state="usual"/>
<celldesigner:usualView><celldesigner:innerPosition x="0" y="0"/><celldesigner:boxSize width="60.0" height="30.0"/><celldesigner:singleLine width="1.0"/><celldesigner:paint color="FFFEE391" scheme="Color"/></celldesigner:usualView>
<celldesigner:briefView><celldesigner:innerPosition x="0" y="0"/><celldesigner:boxSize width="60.0" height="30.0"/><celldesigner:singleLine width="1.0"/><celldesigner:paint color="FFFEE391" scheme="Color"/></celldesigner:briefView>
</celldesigner:speciesAlias>
<celldesigner:speciesAlias id="ign46" species="s_id_ign46" >
<celldesigner:activity>inactive</celldesigner:activity>
<celldesigner:bounds x="1776.73319174756" y="1222.64437783939" w="60.0" h="30.0" />
<celldesigner:font size="12"/><celldesigner:view state="usual"/>
<celldesigner:usualView><celldesigner:innerPosition x="0" y="0"/><celldesigner:boxSize width="60.0" height="30.0"/><celldesigner:singleLine width="1.0"/><celldesigner:paint color="FFFEE391" scheme="Color"/></celldesigner:usualView>
<celldesigner:briefView><celldesigner:innerPosition x="0" y="0"/><celldesigner:boxSize width="60.0" height="30.0"/><celldesigner:singleLine width="1.0"/><celldesigner:paint color="FFFEE391" scheme="Color"/></celldesigner:briefView>
</celldesigner:speciesAlias>
<celldesigner:speciesAlias id="ign47" species="s_id_ign47" >
<celldesigner:activity>inactive</celldesigner:activity>
<celldesigner:bounds x="1628.97947817835" y="838.98103676319" w="60.0" h="30.0" />
<celldesigner:font size="12"/><celldesigner:view state="usual"/>
<celldesigner:usualView><celldesigner:innerPosition x="0" y="0"/><celldesigner:boxSize width="60.0" height="30.0"/><celldesigner:singleLine width="1.0"/><celldesigner:paint color="FFFEE391" scheme="Color"/></celldesigner:usualView>
<celldesigner:briefView><celldesigner:innerPosition x="0" y="0"/><celldesigner:boxSize width="60.0" height="30.0"/><celldesigner:singleLine width="1.0"/><celldesigner:paint color="FFFEE391" scheme="Color"/></celldesigner:briefView>
</celldesigner:speciesAlias>
<celldesigner:speciesAlias id="ign48" species="s_id_ign48" >
<celldesigner:activity>inactive</celldesigner:activity>
<celldesigner:bounds x="1693.88682771255" y="2037.06963761021" w="60.0" h="30.0" />
<celldesigner:font size="12"/><celldesigner:view state="usual"/>
<celldesigner:usualView><celldesigner:innerPosition x="0" y="0"/><celldesigner:boxSize width="60.0" height="30.0"/><celldesigner:singleLine width="1.0"/><celldesigner:paint color="FFFEE391" scheme="Color"/></celldesigner:usualView>
<celldesigner:briefView><celldesigner:innerPosition x="0" y="0"/><celldesigner:boxSize width="60.0" height="30.0"/><celldesigner:singleLine width="1.0"/><celldesigner:paint color="FFFEE391" scheme="Color"/></celldesigner:briefView>
</celldesigner:speciesAlias>
<celldesigner:speciesAlias id="ign49" species="s_id_ign49" >
<celldesigner:activity>inactive</celldesigner:activity>
<celldesigner:bounds x="2066.81448997866" y="2333.24346389466" w="60.0" h="30.0" />
<celldesigner:font size="12"/><celldesigner:view state="usual"/>
<celldesigner:usualView><celldesigner:innerPosition x="0" y="0"/><celldesigner:boxSize width="60.0" height="30.0"/><celldesigner:singleLine width="1.0"/><celldesigner:paint color="FFFEE391" scheme="Color"/></celldesigner:usualView>
<celldesigner:briefView><celldesigner:innerPosition x="0" y="0"/><celldesigner:boxSize width="60.0" height="30.0"/><celldesigner:singleLine width="1.0"/><celldesigner:paint color="FFFEE391" scheme="Color"/></celldesigner:briefView>
</celldesigner:speciesAlias>
<celldesigner:speciesAlias id="ign5" species="s_id_ign5" >
<celldesigner:activity>inactive</celldesigner:activity>
<celldesigner:bounds x="1755.49734336916" y="1595.57795647244" w="60.0" h="30.0" />
<celldesigner:font size="12"/><celldesigner:view state="usual"/>
<celldesigner:usualView><celldesigner:innerPosition x="0" y="0"/><celldesigner:boxSize width="60.0" height="30.0"/><celldesigner:singleLine width="1.0"/><celldesigner:paint color="FFFF9292" scheme="Color"/></celldesigner:usualView>
<celldesigner:briefView><celldesigner:innerPosition x="0" y="0"/><celldesigner:boxSize width="60.0" height="30.0"/><celldesigner:singleLine width="1.0"/><celldesigner:paint color="FFFF9292" scheme="Color"/></celldesigner:briefView>
</celldesigner:speciesAlias>
<celldesigner:speciesAlias id="ign50" species="s_id_ign50" >
<celldesigner:activity>inactive</celldesigner:activity>
<celldesigner:bounds x="1943.11529526399" y="2543.88491637034" w="60.0" h="30.0" />
<celldesigner:font size="12"/><celldesigner:view state="usual"/>
<celldesigner:usualView><celldesigner:innerPosition x="0" y="0"/><celldesigner:boxSize width="60.0" height="30.0"/><celldesigner:singleLine width="1.0"/><celldesigner:paint color="FFFEE391" scheme="Color"/></celldesigner:usualView>
<celldesigner:briefView><celldesigner:innerPosition x="0" y="0"/><celldesigner:boxSize width="60.0" height="30.0"/><celldesigner:singleLine width="1.0"/><celldesigner:paint color="FFFEE391" scheme="Color"/></celldesigner:briefView>
</celldesigner:speciesAlias>
<celldesigner:speciesAlias id="ign51" species="s_id_ign51" >
<celldesigner:activity>inactive</celldesigner:activity>
<celldesigner:bounds x="2426.772294171" y="2138.94093194079" w="60.0" h="30.0" />
<celldesigner:font size="12"/><celldesigner:view state="usual"/>
<celldesigner:usualView><celldesigner:innerPosition x="0" y="0"/><celldesigner:boxSize width="60.0" height="30.0"/><celldesigner:singleLine width="1.0"/><celldesigner:paint color="FFFEE391" scheme="Color"/></celldesigner:usualView>
<celldesigner:briefView><celldesigner:innerPosition x="0" y="0"/><celldesigner:boxSize width="60.0" height="30.0"/><celldesigner:singleLine width="1.0"/><celldesigner:paint color="FFFEE391" scheme="Color"/></celldesigner:briefView>
</celldesigner:speciesAlias>
<celldesigner:speciesAlias id="ign52" species="s_id_ign52" >
<celldesigner:activity>inactive</celldesigner:activity>
<celldesigner:bounds x="1865.5182425306" y="2196.00646125331" w="60.0" h="30.0" />
<celldesigner:font size="12"/><celldesigner:view state="usual"/>
<celldesigner:usualView><celldesigner:innerPosition x="0" y="0"/><celldesigner:boxSize width="60.0" height="30.0"/><celldesigner:singleLine width="1.0"/><celldesigner:paint color="FFFEE391" scheme="Color"/></celldesigner:usualView>
<celldesigner:briefView><celldesigner:innerPosition x="0" y="0"/><celldesigner:boxSize width="60.0" height="30.0"/><celldesigner:singleLine width="1.0"/><celldesigner:paint color="FFFEE391" scheme="Color"/></celldesigner:briefView>
</celldesigner:speciesAlias>
<celldesigner:speciesAlias id="ign53" species="s_id_ign53" >
<celldesigner:activity>inactive</celldesigner:activity>
<celldesigner:bounds x="1964.22352239155" y="2212.0460288152" w="60.0" h="30.0" />
<celldesigner:font size="12"/><celldesigner:view state="usual"/>
<celldesigner:usualView><celldesigner:innerPosition x="0" y="0"/><celldesigner:boxSize width="60.0" height="30.0"/><celldesigner:singleLine width="1.0"/><celldesigner:paint color="FFFEE391" scheme="Color"/></celldesigner:usualView>
<celldesigner:briefView><celldesigner:innerPosition x="0" y="0"/><celldesigner:boxSize width="60.0" height="30.0"/><celldesigner:singleLine width="1.0"/><celldesigner:paint color="FFFEE391" scheme="Color"/></celldesigner:briefView>
</celldesigner:speciesAlias>
<celldesigner:speciesAlias id="ign54" species="s_id_ign54" >
<celldesigner:activity>inactive</celldesigner:activity>
<celldesigner:bounds x="2958.61278306791" y="3634.50096138177" w="60.0" h="30.0" />
<celldesigner:font size="12"/><celldesigner:view state="usual"/>
<celldesigner:usualView><celldesigner:innerPosition x="0" y="0"/><celldesigner:boxSize width="60.0" height="30.0"/><celldesigner:singleLine width="1.0"/><celldesigner:paint color="FFA1D99D" scheme="Color"/></celldesigner:usualView>
<celldesigner:briefView><celldesigner:innerPosition x="0" y="0"/><celldesigner:boxSize width="60.0" height="30.0"/><celldesigner:singleLine width="1.0"/><celldesigner:paint color="FFA1D99D" scheme="Color"/></celldesigner:briefView>
</celldesigner:speciesAlias>
<celldesigner:speciesAlias id="ign55" species="s_id_ign55" >
<celldesigner:activity>inactive</celldesigner:activity>
<celldesigner:bounds x="1694.26732014396" y="1404.07379665626" w="60.0" h="30.0" />
<celldesigner:font size="12"/><celldesigner:view state="usual"/>
<celldesigner:usualView><celldesigner:innerPosition x="0" y="0"/><celldesigner:boxSize width="60.0" height="30.0"/><celldesigner:singleLine width="1.0"/><celldesigner:paint color="FFA1D99D" scheme="Color"/></celldesigner:usualView>
<celldesigner:briefView><celldesigner:innerPosition x="0" y="0"/><celldesigner:boxSize width="60.0" height="30.0"/><celldesigner:singleLine width="1.0"/><celldesigner:paint color="FFA1D99D" scheme="Color"/></celldesigner:briefView>
</celldesigner:speciesAlias>
<celldesigner:speciesAlias id="ign56" species="s_id_ign56" >
<celldesigner:activity>inactive</celldesigner:activity>
<celldesigner:bounds x="2208.67048496385" y="1717.56461726396" w="60.0" h="30.0" />
<celldesigner:font size="12"/><celldesigner:view state="usual"/>
<celldesigner:usualView><celldesigner:innerPosition x="0" y="0"/><celldesigner:boxSize width="60.0" height="30.0"/><celldesigner:singleLine width="1.0"/><celldesigner:paint color="FFA1D99D" scheme="Color"/></celldesigner:usualView>
<celldesigner:briefView><celldesigner:innerPosition x="0" y="0"/><celldesigner:boxSize width="60.0" height="30.0"/><celldesigner:singleLine width="1.0"/><celldesigner:paint color="FFA1D99D" scheme="Color"/></celldesigner:briefView>
</celldesigner:speciesAlias>
<celldesigner:speciesAlias id="ign57" species="s_id_ign57" >
<celldesigner:activity>inactive</celldesigner:activity>
<celldesigner:bounds x="1005.72729972764" y="1736.78405063799" w="60.0" h="30.0" />
<celldesigner:font size="12"/><celldesigner:view state="usual"/>
<celldesigner:usualView><celldesigner:innerPosition x="0" y="0"/><celldesigner:boxSize width="60.0" height="30.0"/><celldesigner:singleLine width="1.0"/><celldesigner:paint color="FFA1D99D" scheme="Color"/></celldesigner:usualView>
<celldesigner:briefView><celldesigner:innerPosition x="0" y="0"/><celldesigner:boxSize width="60.0" height="30.0"/><celldesigner:singleLine width="1.0"/><celldesigner:paint color="FFA1D99D" scheme="Color"/></celldesigner:briefView>
</celldesigner:speciesAlias>
<celldesigner:speciesAlias id="ign58" species="s_id_ign58" >
<celldesigner:activity>inactive</celldesigner:activity>
<celldesigner:bounds x="952.084666728693" y="2124.14304869255" w="60.0" h="30.0" />
<celldesigner:font size="12"/><celldesigner:view state="usual"/>
<celldesigner:usualView><celldesigner:innerPosition x="0" y="0"/><celldesigner:boxSize width="60.0" height="30.0"/><celldesigner:singleLine width="1.0"/><celldesigner:paint color="FFA1D99D" scheme="Color"/></celldesigner:usualView>
<celldesigner:briefView><celldesigner:innerPosition x="0" y="0"/><celldesigner:boxSize width="60.0" height="30.0"/><celldesigner:singleLine width="1.0"/><celldesigner:paint color="FFA1D99D" scheme="Color"/></celldesigner:briefView>
</celldesigner:speciesAlias>
<celldesigner:speciesAlias id="ign59" species="s_id_ign59" >
<celldesigner:activity>inactive</celldesigner:activity>
<celldesigner:bounds x="1727.8602173959" y="5096.22873273104" w="60.0" h="30.0" />
<celldesigner:font size="12"/><celldesigner:view state="usual"/>
<celldesigner:usualView><celldesigner:innerPosition x="0" y="0"/><celldesigner:boxSize width="60.0" height="30.0"/><celldesigner:singleLine width="1.0"/><celldesigner:paint color="FFA1D99D" scheme="Color"/></celldesigner:usualView>
<celldesigner:briefView><celldesigner:innerPosition x="0" y="0"/><celldesigner:boxSize width="60.0" height="30.0"/><celldesigner:singleLine width="1.0"/><celldesigner:paint color="FFA1D99D" scheme="Color"/></celldesigner:briefView>
</celldesigner:speciesAlias>
<celldesigner:speciesAlias id="ign6" species="s_id_ign6" >
<celldesigner:activity>inactive</celldesigner:activity>
<celldesigner:bounds x="2716.1236393384" y="3482.37273233887" w="60.0" h="30.0" />
<celldesigner:font size="12"/><celldesigner:view state="usual"/>
<celldesigner:usualView><celldesigner:innerPosition x="0" y="0"/><celldesigner:boxSize width="60.0" height="30.0"/><celldesigner:singleLine width="1.0"/><celldesigner:paint color="FFFEE391" scheme="Color"/></celldesigner:usualView>
<celldesigner:briefView><celldesigner:innerPosition x="0" y="0"/><celldesigner:boxSize width="60.0" height="30.0"/><celldesigner:singleLine width="1.0"/><celldesigner:paint color="FFFEE391" scheme="Color"/></celldesigner:briefView>
</celldesigner:speciesAlias>
<celldesigner:speciesAlias id="ign60" species="s_id_ign60" >
<celldesigner:activity>inactive</celldesigner:activity>
<celldesigner:bounds x="70.0" y="6201.05712798183" w="60.0" h="30.0" />
<celldesigner:font size="12"/><celldesigner:view state="usual"/>
<celldesigner:usualView><celldesigner:innerPosition x="0" y="0"/><celldesigner:boxSize width="60.0" height="30.0"/><celldesigner:singleLine width="1.0"/><celldesigner:paint color="FFA1D99D" scheme="Color"/></celldesigner:usualView>
<celldesigner:briefView><celldesigner:innerPosition x="0" y="0"/><celldesigner:boxSize width="60.0" height="30.0"/><celldesigner:singleLine width="1.0"/><celldesigner:paint color="FFA1D99D" scheme="Color"/></celldesigner:briefView>
</celldesigner:speciesAlias>
<celldesigner:speciesAlias id="ign61" species="s_id_ign61" >
<celldesigner:activity>inactive</celldesigner:activity>
<celldesigner:bounds x="3042.07222707895" y="2194.67632167763" w="60.0" h="30.0" />
<celldesigner:font size="12"/><celldesigner:view state="usual"/>
<celldesigner:usualView><celldesigner:innerPosition x="0" y="0"/><celldesigner:boxSize width="60.0" height="30.0"/><celldesigner:singleLine width="1.0"/><celldesigner:paint color="FFA1D99D" scheme="Color"/></celldesigner:usualView>
<celldesigner:briefView><celldesigner:innerPosition x="0" y="0"/><celldesigner:boxSize width="60.0" height="30.0"/><celldesigner:singleLine width="1.0"/><celldesigner:paint color="FFA1D99D" scheme="Color"/></celldesigner:briefView>
</celldesigner:speciesAlias>
<celldesigner:speciesAlias id="ign62" species="s_id_ign62" >
<celldesigner:activity>inactive</celldesigner:activity>
<celldesigner:bounds x="1527.20392561822" y="3665.72100071659" w="60.0" h="30.0" />
<celldesigner:font size="12"/><celldesigner:view state="usual"/>
<celldesigner:usualView><celldesigner:innerPosition x="0" y="0"/><celldesigner:boxSize width="60.0" height="30.0"/><celldesigner:singleLine width="1.0"/><celldesigner:paint color="FFA1D99D" scheme="Color"/></celldesigner:usualView>
<celldesigner:briefView><celldesigner:innerPosition x="0" y="0"/><celldesigner:boxSize width="60.0" height="30.0"/><celldesigner:singleLine width="1.0"/><celldesigner:paint color="FFA1D99D" scheme="Color"/></celldesigner:briefView>
</celldesigner:speciesAlias>
<celldesigner:speciesAlias id="ign63" species="s_id_ign63" >
<celldesigner:activity>inactive</celldesigner:activity>
<celldesigner:bounds x="1919.56903483155" y="85.0" w="60.0" h="30.0" />
<celldesigner:font size="12"/><celldesigner:view state="usual"/>
<celldesigner:usualView><celldesigner:innerPosition x="0" y="0"/><celldesigner:boxSize width="60.0" height="30.0"/><celldesigner:singleLine width="1.0"/><celldesigner:paint color="FFA1D99D" scheme="Color"/></celldesigner:usualView>
<celldesigner:briefView><celldesigner:innerPosition x="0" y="0"/><celldesigner:boxSize width="60.0" height="30.0"/><celldesigner:singleLine width="1.0"/><celldesigner:paint color="FFA1D99D" scheme="Color"/></celldesigner:briefView>
</celldesigner:speciesAlias>
<celldesigner:speciesAlias id="ign64" species="s_id_ign64" >
<celldesigner:activity>inactive</celldesigner:activity>
<celldesigner:bounds x="2253.75850485965" y="3374.88794628326" w="60.0" h="30.0" />
<celldesigner:font size="12"/><celldesigner:view state="usual"/>
<celldesigner:usualView><celldesigner:innerPosition x="0" y="0"/><celldesigner:boxSize width="60.0" height="30.0"/><celldesigner:singleLine width="1.0"/><celldesigner:paint color="FFA1D99D" scheme="Color"/></celldesigner:usualView>
<celldesigner:briefView><celldesigner:innerPosition x="0" y="0"/><celldesigner:boxSize width="60.0" height="30.0"/><celldesigner:singleLine width="1.0"/><celldesigner:paint color="FFA1D99D" scheme="Color"/></celldesigner:briefView>
</celldesigner:speciesAlias>
<celldesigner:speciesAlias id="ign7" species="s_id_ign7" >
<celldesigner:activity>inactive</celldesigner:activity>
<celldesigner:bounds x="2335.0473877495" y="2596.75906795543" w="60.0" h="30.0" />
<celldesigner:font size="12"/><celldesigner:view state="usual"/>
<celldesigner:usualView><celldesigner:innerPosition x="0" y="0"/><celldesigner:boxSize width="60.0" height="30.0"/><celldesigner:singleLine width="1.0"/><celldesigner:paint color="FFFEE391" scheme="Color"/></celldesigner:usualView>
<celldesigner:briefView><celldesigner:innerPosition x="0" y="0"/><celldesigner:boxSize width="60.0" height="30.0"/><celldesigner:singleLine width="1.0"/><celldesigner:paint color="FFFEE391" scheme="Color"/></celldesigner:briefView>
</celldesigner:speciesAlias>
<celldesigner:speciesAlias id="ign8" species="s_id_ign8" >
<celldesigner:activity>inactive</celldesigner:activity>
<celldesigner:bounds x="2159.65531918421" y="3121.16523781256" w="60.0" h="30.0" />
<celldesigner:font size="12"/><celldesigner:view state="usual"/>
<celldesigner:usualView><celldesigner:innerPosition x="0" y="0"/><celldesigner:boxSize width="60.0" height="30.0"/><celldesigner:singleLine width="1.0"/><celldesigner:paint color="FFFEE391" scheme="Color"/></celldesigner:usualView>
<celldesigner:briefView><celldesigner:innerPosition x="0" y="0"/><celldesigner:boxSize width="60.0" height="30.0"/><celldesigner:singleLine width="1.0"/><celldesigner:paint color="FFFEE391" scheme="Color"/></celldesigner:briefView>
</celldesigner:speciesAlias>
<celldesigner:speciesAlias id="ign9" species="s_id_ign9" >
<celldesigner:activity>inactive</celldesigner:activity>
<celldesigner:bounds x="1296.66777892972" y="1860.72461689979" w="60.0" h="30.0" />
<celldesigner:font size="12"/><celldesigner:view state="usual"/>
<celldesigner:usualView><celldesigner:innerPosition x="0" y="0"/><celldesigner:boxSize width="60.0" height="30.0"/><celldesigner:singleLine width="1.0"/><celldesigner:paint color="FFFEE391" scheme="Color"/></celldesigner:usualView>
<celldesigner:briefView><celldesigner:innerPosition x="0" y="0"/><celldesigner:boxSize width="60.0" height="30.0"/><celldesigner:singleLine width="1.0"/><celldesigner:paint color="FFFEE391" scheme="Color"/></celldesigner:briefView>
</celldesigner:speciesAlias>
</celldesigner:listOfSpeciesAliases>
<celldesigner:listOfProteins><celldesigner:protein id="p_0" name="Decrease_space_LV_space_function_space_(KE2215)" type="GENERIC">
</celldesigner:protein>
<celldesigner:protein id="p_1" name="Increased,_space_secretion_space_of_space_catecholamine_space_(KE2004)" type="GENERIC">
</celldesigner:protein>
<celldesigner:protein id="p_2" name="ACh_space_Synaptic_space_Accumulation_space_(KE10)" type="GENERIC">
</celldesigner:protein>
<celldesigner:protein id="p_3" name="Altered,_space_Action_space_Potential_space_(KE698)" type="GENERIC">
</celldesigner:protein>
<celldesigner:protein id="p_4" name="Altered,_space_Cardiovascular_space_development_slash_function_space_(KE317)" type="GENERIC">
</celldesigner:protein>
<celldesigner:protein id="p_5" name="Cardiac_space_hypertrophy_space_(KE2001)" type="GENERIC">
</celldesigner:protein>
<celldesigner:protein id="p_6" name="Cardiovascular_space_dysregulation_space_(KE1703)" type="GENERIC">
</celldesigner:protein>
<celldesigner:protein id="p_7" name="Cell_space_injury_slash_death_space_(KE55)" type="GENERIC">
</celldesigner:protein>
<celldesigner:protein id="p_8" name="Decrease,_space_Calcium_space_binding_space_to_space_Troponin_space_C_space_(KE1531)" type="GENERIC">
</celldesigner:protein>
<celldesigner:protein id="p_9" name="Decrease,_space_Calcium_space_currents_space_(KE1530)" type="GENERIC">
</celldesigner:protein>
<celldesigner:protein id="p_10" name="Decrease,_space_Cardiac_space_contractility_space_(KE1532)" type="GENERIC">
</celldesigner:protein>
<celldesigner:protein id="p_11" name="Heart_space_failure_space_(KE1535,_space_KE1964)" type="GENERIC">
</celldesigner:protein>
<celldesigner:protein id="p_12" name="Decrease,_space_Cardiac_space_ejection_space_fraction_space_(KE1533)" type="GENERIC">
</celldesigner:protein>
<celldesigner:protein id="p_13" name="Decrease,_space_sox9_space_expression_space_(KE2020)" type="GENERIC">
</celldesigner:protein>
<celldesigner:protein id="p_14" name="Decreased,_space_Sodium_space_conductance_space_1_space_(KE585)" type="GENERIC">
</celldesigner:protein>
<celldesigner:protein id="p_15" name="Dimerization,_space_AHR_slash_ARNT_space_(KE944)" type="GENERIC">
</celldesigner:protein>
<celldesigner:protein id="p_16" name="Disruption,_space_Intracellular_space_calcium_space_mobilization_space_(KE1536)" type="GENERIC">
</celldesigner:protein>
<celldesigner:protein id="p_17" name="Disruption,_space_Sarcomere_space_assembly_space_(KE1537)" type="GENERIC">
</celldesigner:protein>
<celldesigner:protein id="p_18" name="Increase,_space_Cardiac_space_remodelling_space_(KE2084)" type="GENERIC">
</celldesigner:protein>
<celldesigner:protein id="p_19" name="Increase,_space_COX_minus_2_space_expression_space_(KE1269)" type="GENERIC">
</celldesigner:protein>
<celldesigner:protein id="p_20" name="Increase,_space_slincR_space_expression_space_(KE2021)" type="GENERIC">
</celldesigner:protein>
<celldesigner:protein id="p_21" name="Increased_space_cellular_space_proliferation_space_and_space_differentiation_space_(KE1500)" type="GENERIC">
</celldesigner:protein>
<celldesigner:protein id="p_22" name="Increased_space_Mortality_space_(KE351,_space_KE947,_space_KE1929)" type="GENERIC">
</celldesigner:protein>
<celldesigner:protein id="p_23" name="Increased_space_Cholinergic_space_Signaling_space_(KE39)" type="GENERIC">
</celldesigner:protein>
<celldesigner:protein id="p_24" name="Increased,_space_Atrioventricular_space_block_space_and_space_bradycardia_space_(KE444)" type="GENERIC">
</celldesigner:protein>
<celldesigner:protein id="p_25" name="Increased,_space_cardiac_space_arrhythmia_space_(KE699,_space_KE1106)" type="GENERIC">
</celldesigner:protein>
<celldesigner:protein id="p_26" name="Increased,_space_Cardiac_space_fibrosis_space_(KE1924)" type="GENERIC">
</celldesigner:protein>
<celldesigner:protein id="p_27" name="Increased,_space_Myocardial_space_apoptosis_space_(KE1918)" type="GENERIC">
</celldesigner:protein>
<celldesigner:protein id="p_28" name="Inhibition_space_of_space_rapid_space_delayed_space_rectifying_space_potassium_space_current_space_(KE2100)" type="GENERIC">
</celldesigner:protein>
<celldesigner:protein id="p_29" name="Mitochondrial_space_dysfunction_space_(KE177,_space_KE40)" type="GENERIC">
</celldesigner:protein>
<celldesigner:protein id="p_30" name="Oxidative_space_Stress_space_(KE1392,_space_KE1115)" type="GENERIC">
</celldesigner:protein>
<celldesigner:protein id="p_31" name="Prolongation_space_of_space_Action_space_Potential_space_(KE1961)" type="GENERIC">
</celldesigner:protein>
<celldesigner:protein id="p_32" name="Prolongation_space_of_space_QT_space_interval_space_(KE1962)" type="GENERIC">
</celldesigner:protein>
<celldesigner:protein id="p_33" name="Increased,_space_amputations_space_(KE591)" type="GENERIC">
</celldesigner:protein>
<celldesigner:protein id="p_34" name="Reduced_space_dimerization,_space_ARNT_slash_HIF1_minus_alpha_space_(KE945)" type="GENERIC">
</celldesigner:protein>
<celldesigner:protein id="p_35" name="Torsades_space_de_space_Pointes_space_(KE1963)" type="GENERIC">
</celldesigner:protein>
<celldesigner:protein id="p_36" name="Ventricular_space_remodeling_space_(KE2002)" type="GENERIC">
</celldesigner:protein>
<celldesigner:protein id="p_37" name="Occurrence,_space_renal_space_ischemia_space_(KE1105)" type="GENERIC">
</celldesigner:protein>
<celldesigner:protein id="p_38" name="Occurrence,_space_renal_space_proximal_space_tubular_space_necrosis_space_(KE1097)" type="GENERIC">
</celldesigner:protein>
<celldesigner:protein id="p_39" name="Occurrence,_space_tophi_space_(urate)_space_deposition_space_(KE1102)" type="GENERIC">
</celldesigner:protein>
<celldesigner:protein id="p_40" name="Respiratory_space_distress_slash_arrest_space_(KE445)" type="GENERIC">
</celldesigner:protein>
<celldesigner:protein id="p_41" name="Hypoxia_space_(KE590)" type="GENERIC">
</celldesigner:protein>
<celldesigner:protein id="p_42" name="Atherosclerosis_space_(KE1443)" type="GENERIC">
</celldesigner:protein>
<celldesigner:protein id="p_43" name="Endothelial_space_cell_space_dysfunction_space_(KE1913,_space_KE110)" type="GENERIC">
</celldesigner:protein>
<celldesigner:protein id="p_44" name="Decrease,_space_Population_space_growth_space_rate_space_(KE360)" type="GENERIC">
</celldesigner:protein>
<celldesigner:protein id="p_45" name="Increased,_space_Vascular_space_smooth_space_muscle_space_cell_space_activation_space_(KE1925)" type="GENERIC">
</celldesigner:protein>
<celldesigner:protein id="p_46" name="Reduced_space_production,_space_VEGF_space_(KE948)" type="GENERIC">
</celldesigner:protein>
<celldesigner:protein id="p_47" name="Vascular_space_calcification_space_(KE2000)" type="GENERIC">
</celldesigner:protein>
<celldesigner:protein id="p_48" name="Vascular_space_remodeling_space_(KE2003)" type="GENERIC">
</celldesigner:protein>
<celldesigner:protein id="p_49" name="Inhibition,_space_Cyclooxygenase_space_1_space_activity_space_(KE1103)" type="GENERIC">
</celldesigner:protein>
<celldesigner:protein id="p_50" name="AchE_space_Inhibition_space_(KE12)" type="GENERIC">
</celldesigner:protein>
<celldesigner:protein id="p_51" name="Activation,_space_AhR_space_(KE18)" type="GENERIC">
</celldesigner:protein>
<celldesigner:protein id="p_52" name="Activation,_space_Inflammatory_space_cytokines,_space_chemokines,_space_cytoprotective_space_gene_space_pathways_space_(KE151)" type="GENERIC">
</celldesigner:protein>
<celldesigner:protein id="p_53" name="Activation,_space_Nicotinic_space_acetylcholine_space_receptor_space_(KE559)" type="GENERIC">
</celldesigner:protein>
<celldesigner:protein id="p_54" name="Blockade,_space_L_minus_Type_space_Calcium_space_Channels_space_(KE1529)" type="GENERIC">
</celldesigner:protein>
<celldesigner:protein id="p_55" name="Decreased,_space_Prostaglandin_space_F2alpha_space_concentration,_space_plasma_space_(KE1104)" type="GENERIC">
</celldesigner:protein>
<celldesigner:protein id="p_56" name="hERG_space_channel_space_blockade_space_(KE2099)" type="GENERIC">
</celldesigner:protein>
<celldesigner:protein id="p_57" name="Impaired,_space_ion_space_channels_space_(KE697)" type="GENERIC">
</celldesigner:protein>
<celldesigner:protein id="p_58" name="Inhibition,_space_ETC_space_complexes_space_of_space_the_space_respiratory_space_chain_space_(KE105)" type="GENERIC">
</celldesigner:protein>
<celldesigner:protein id="p_59" name="Inhibition,_space_sodium_space_channel_space_(KE584)" type="GENERIC">
</celldesigner:protein>
<celldesigner:protein id="p_60" name="Inhibition,_space_organic_space_anion_space_transporter_space_1_space_(OAT1)_space_(KE877)" type="GENERIC">
</celldesigner:protein>
<celldesigner:protein id="p_61" name="Increased,_space_blood_space_potassium_space_concentration_space_(KE1098)" type="GENERIC">
</celldesigner:protein>
<celldesigner:protein id="p_62" name="Increased,_space_blood_space_uric_space_acid_space_concentration_space_(KE1096)" type="GENERIC">
</celldesigner:protein>
<celldesigner:protein id="p_63" name="Activation,_space_Macrophages_space_(KE1198)" type="GENERIC">
</celldesigner:protein>
</celldesigner:listOfProteins>
<celldesigner:listOfGenes></celldesigner:listOfGenes>
<celldesigner:listOfRNAs></celldesigner:listOfRNAs>
<celldesigner:listOfAntisenseRNAs></celldesigner:listOfAntisenseRNAs>
<celldesigner:listOfLayers></celldesigner:listOfLayers>
</celldesigner:extension>
<rdf:RDF xmlns:rdf="http://www.w3.org/1999/02/22-rdf-syntax-ns#" xmlns:dc="http://purl.org/dc/elements/1.1/" xmlns:dcterms="http://purl.org/dc/terms/" xmlns:vCard="http://www.w3.org/2001/vcard-rdf/3.0#" xmlns:bqbiol="http://biomodels.net/biology-qualifiers/" xmlns:bqmodel="http://biomodels.net/model-qualifiers/">
<rdf:Description rdf:about="#null">
<dcterms:modified rdf:parseType="Resource"></dcterms:modified>
</rdf:Description>
</rdf:RDF>
</annotation>
<listOfCompartments>
<compartment metaid="default" id="default" name="default" size="1" units="volume" >
<notes><html xmlns="http://www.w3.org/1999/xhtml"><head><title/></head><body>
</body></html></notes>
<annotation>
<celldesigner:extension>
<celldesigner:name>default</celldesigner:name>
</celldesigner:extension>
<rdf:RDF xmlns:rdf="http://www.w3.org/1999/02/22-rdf-syntax-ns#" xmlns:dc="http://purl.org/dc/elements/1.1/" xmlns:dcterms="http://purl.org/dc/terms/" xmlns:vCard="http://www.w3.org/2001/vcard-rdf/3.0#" xmlns:bqbiol="http://biomodels.net/biology-qualifiers/" xmlns:bqmodel="http://biomodels.net/model-qualifiers/">
<rdf:Description rdf:about="#default">
<dcterms:modified rdf:parseType="Resource"></dcterms:modified>
</rdf:Description>
</rdf:RDF>
</annotation>
</compartment>
</listOfCompartments>
<listOfSpecies><species  name="Decrease_space_LV_space_function_space_(KE2215)" id="s_id_ign1" metaid="s_id_ign1" initialConcentration="0.0" hasOnlySubstanceUnits="false" constant="false" boundaryCondition="false" compartment="default"><notes><html xmlns="http://www.w3.org/1999/xhtml"><head><title/></head><body>
<a xmlns:celldesigner="http://www.sbml.org/2001/ns/celldesigner" href="https://aopwiki.org/events/2215" target="_blank">Event:2215</a>

</body></html></notes>
<annotation><celldesigner:extension><celldesigner:speciesIdentity><celldesigner:class>PROTEIN</celldesigner:class>
<celldesigner:proteinReference>p_0</celldesigner:proteinReference>
<celldesigner:name>Decrease_space_LV_space_function_space_(KE2215)</celldesigner:name>
</celldesigner:speciesIdentity>
</celldesigner:extension>
<rdf:RDF xmlns:rdf="http://www.w3.org/1999/02/22-rdf-syntax-ns#" xmlns:dc="http://purl.org/dc/elements/1.1/" xmlns:dcterms="http://purl.org/dc/terms/" xmlns:vCard="http://www.w3.org/2001/vcard-rdf/3.0#" xmlns:bqbiol="http://biomodels.net/biology-qualifiers/" xmlns:bqmodel="http://biomodels.net/model-qualifiers/">
<rdf:Description rdf:about="#s_id_ign1">
<dcterms:modified rdf:parseType="Resource"></dcterms:modified>
</rdf:Description>
</rdf:RDF>
</annotation>
</species>
<species  name="Increased,_space_secretion_space_of_space_catecholamine_space_(KE2004)" id="s_id_ign10" metaid="s_id_ign10" initialConcentration="0.0" hasOnlySubstanceUnits="false" constant="false" boundaryCondition="false" compartment="default"><notes><html xmlns="http://www.w3.org/1999/xhtml"><head><title/></head><body>
<a xmlns:celldesigner="http://www.sbml.org/2001/ns/celldesigner" href="https://aopwiki.org/events/2004" target="_blank">Event:2004</a>

</body></html></notes>
<annotation><celldesigner:extension><celldesigner:speciesIdentity><celldesigner:class>PROTEIN</celldesigner:class>
<celldesigner:proteinReference>p_1</celldesigner:proteinReference>
<celldesigner:name>Increased,_space_secretion_space_of_space_catecholamine_space_(KE2004)</celldesigner:name>
</celldesigner:speciesIdentity>
</celldesigner:extension>
<rdf:RDF xmlns:rdf="http://www.w3.org/1999/02/22-rdf-syntax-ns#" xmlns:dc="http://purl.org/dc/elements/1.1/" xmlns:dcterms="http://purl.org/dc/terms/" xmlns:vCard="http://www.w3.org/2001/vcard-rdf/3.0#" xmlns:bqbiol="http://biomodels.net/biology-qualifiers/" xmlns:bqmodel="http://biomodels.net/model-qualifiers/">
<rdf:Description rdf:about="#s_id_ign10">
<dcterms:modified rdf:parseType="Resource"></dcterms:modified>
</rdf:Description>
</rdf:RDF>
</annotation>
</species>
<species  name="ACh_space_Synaptic_space_Accumulation_space_(KE10)" id="s_id_ign11" metaid="s_id_ign11" initialConcentration="0.0" hasOnlySubstanceUnits="false" constant="false" boundaryCondition="false" compartment="default"><notes><html xmlns="http://www.w3.org/1999/xhtml"><head><title/></head><body>
<a xmlns:celldesigner="http://www.sbml.org/2001/ns/celldesigner" href="https://aopwiki.org/events/10" target="_blank">Event:10</a>

</body></html></notes>
<annotation><celldesigner:extension><celldesigner:speciesIdentity><celldesigner:class>PROTEIN</celldesigner:class>
<celldesigner:proteinReference>p_2</celldesigner:proteinReference>
<celldesigner:name>ACh_space_Synaptic_space_Accumulation_space_(KE10)</celldesigner:name>
</celldesigner:speciesIdentity>
</celldesigner:extension>
<rdf:RDF xmlns:rdf="http://www.w3.org/1999/02/22-rdf-syntax-ns#" xmlns:dc="http://purl.org/dc/elements/1.1/" xmlns:dcterms="http://purl.org/dc/terms/" xmlns:vCard="http://www.w3.org/2001/vcard-rdf/3.0#" xmlns:bqbiol="http://biomodels.net/biology-qualifiers/" xmlns:bqmodel="http://biomodels.net/model-qualifiers/">
<rdf:Description rdf:about="#s_id_ign11">
<dcterms:modified rdf:parseType="Resource"></dcterms:modified>
</rdf:Description>
</rdf:RDF>
</annotation>
</species>
<species  name="Altered,_space_Action_space_Potential_space_(KE698)" id="s_id_ign12" metaid="s_id_ign12" initialConcentration="0.0" hasOnlySubstanceUnits="false" constant="false" boundaryCondition="false" compartment="default"><notes><html xmlns="http://www.w3.org/1999/xhtml"><head><title/></head><body>
<a xmlns:celldesigner="http://www.sbml.org/2001/ns/celldesigner" href="https://aopwiki.org/events/698" target="_blank">Event:698</a>

</body></html></notes>
<annotation><celldesigner:extension><celldesigner:speciesIdentity><celldesigner:class>PROTEIN</celldesigner:class>
<celldesigner:proteinReference>p_3</celldesigner:proteinReference>
<celldesigner:name>Altered,_space_Action_space_Potential_space_(KE698)</celldesigner:name>
</celldesigner:speciesIdentity>
</celldesigner:extension>
<rdf:RDF xmlns:rdf="http://www.w3.org/1999/02/22-rdf-syntax-ns#" xmlns:dc="http://purl.org/dc/elements/1.1/" xmlns:dcterms="http://purl.org/dc/terms/" xmlns:vCard="http://www.w3.org/2001/vcard-rdf/3.0#" xmlns:bqbiol="http://biomodels.net/biology-qualifiers/" xmlns:bqmodel="http://biomodels.net/model-qualifiers/">
<rdf:Description rdf:about="#s_id_ign12">
<dcterms:modified rdf:parseType="Resource"></dcterms:modified>
</rdf:Description>
</rdf:RDF>
</annotation>
</species>
<species  name="Altered,_space_Cardiovascular_space_development_slash_function_space_(KE317)" id="s_id_ign13" metaid="s_id_ign13" initialConcentration="0.0" hasOnlySubstanceUnits="false" constant="false" boundaryCondition="false" compartment="default"><notes><html xmlns="http://www.w3.org/1999/xhtml"><head><title/></head><body>
<a xmlns:celldesigner="http://www.sbml.org/2001/ns/celldesigner" href="https://aopwiki.org/events/317" target="_blank">Event:317</a>

</body></html></notes>
<annotation><celldesigner:extension><celldesigner:speciesIdentity><celldesigner:class>PROTEIN</celldesigner:class>
<celldesigner:proteinReference>p_4</celldesigner:proteinReference>
<celldesigner:name>Altered,_space_Cardiovascular_space_development_slash_function_space_(KE317)</celldesigner:name>
</celldesigner:speciesIdentity>
</celldesigner:extension>
<rdf:RDF xmlns:rdf="http://www.w3.org/1999/02/22-rdf-syntax-ns#" xmlns:dc="http://purl.org/dc/elements/1.1/" xmlns:dcterms="http://purl.org/dc/terms/" xmlns:vCard="http://www.w3.org/2001/vcard-rdf/3.0#" xmlns:bqbiol="http://biomodels.net/biology-qualifiers/" xmlns:bqmodel="http://biomodels.net/model-qualifiers/">
<rdf:Description rdf:about="#s_id_ign13">
<dcterms:modified rdf:parseType="Resource"></dcterms:modified>
</rdf:Description>
</rdf:RDF>
</annotation>
</species>
<species  name="Cardiac_space_hypertrophy_space_(KE2001)" id="s_id_ign14" metaid="s_id_ign14" initialConcentration="0.0" hasOnlySubstanceUnits="false" constant="false" boundaryCondition="false" compartment="default"><notes><html xmlns="http://www.w3.org/1999/xhtml"><head><title/></head><body>
<a xmlns:celldesigner="http://www.sbml.org/2001/ns/celldesigner" href="https://aopwiki.org/events/2001" target="_blank">Event:2001</a>

</body></html></notes>
<annotation><celldesigner:extension><celldesigner:speciesIdentity><celldesigner:class>PROTEIN</celldesigner:class>
<celldesigner:proteinReference>p_5</celldesigner:proteinReference>
<celldesigner:name>Cardiac_space_hypertrophy_space_(KE2001)</celldesigner:name>
</celldesigner:speciesIdentity>
</celldesigner:extension>
<rdf:RDF xmlns:rdf="http://www.w3.org/1999/02/22-rdf-syntax-ns#" xmlns:dc="http://purl.org/dc/elements/1.1/" xmlns:dcterms="http://purl.org/dc/terms/" xmlns:vCard="http://www.w3.org/2001/vcard-rdf/3.0#" xmlns:bqbiol="http://biomodels.net/biology-qualifiers/" xmlns:bqmodel="http://biomodels.net/model-qualifiers/">
<rdf:Description rdf:about="#s_id_ign14">
<dcterms:modified rdf:parseType="Resource"></dcterms:modified>
</rdf:Description>
</rdf:RDF>
</annotation>
</species>
<species  name="Cardiovascular_space_dysregulation_space_(KE1703)" id="s_id_ign15" metaid="s_id_ign15" initialConcentration="0.0" hasOnlySubstanceUnits="false" constant="false" boundaryCondition="false" compartment="default"><notes><html xmlns="http://www.w3.org/1999/xhtml"><head><title/></head><body>
<a xmlns:celldesigner="http://www.sbml.org/2001/ns/celldesigner" href="https://aopwiki.org/events/1703" target="_blank">Event:1703</a>

</body></html></notes>
<annotation><celldesigner:extension><celldesigner:speciesIdentity><celldesigner:class>PROTEIN</celldesigner:class>
<celldesigner:proteinReference>p_6</celldesigner:proteinReference>
<celldesigner:name>Cardiovascular_space_dysregulation_space_(KE1703)</celldesigner:name>
</celldesigner:speciesIdentity>
</celldesigner:extension>
<rdf:RDF xmlns:rdf="http://www.w3.org/1999/02/22-rdf-syntax-ns#" xmlns:dc="http://purl.org/dc/elements/1.1/" xmlns:dcterms="http://purl.org/dc/terms/" xmlns:vCard="http://www.w3.org/2001/vcard-rdf/3.0#" xmlns:bqbiol="http://biomodels.net/biology-qualifiers/" xmlns:bqmodel="http://biomodels.net/model-qualifiers/">
<rdf:Description rdf:about="#s_id_ign15">
<dcterms:modified rdf:parseType="Resource"></dcterms:modified>
</rdf:Description>
</rdf:RDF>
</annotation>
</species>
<species  name="Cell_space_injury_slash_death_space_(KE55)" id="s_id_ign16" metaid="s_id_ign16" initialConcentration="0.0" hasOnlySubstanceUnits="false" constant="false" boundaryCondition="false" compartment="default"><notes><html xmlns="http://www.w3.org/1999/xhtml"><head><title/></head><body>
<a xmlns:celldesigner="http://www.sbml.org/2001/ns/celldesigner" href="https://aopwiki.org/events/55" target="_blank">Event:55</a>

</body></html></notes>
<annotation><celldesigner:extension><celldesigner:speciesIdentity><celldesigner:class>PROTEIN</celldesigner:class>
<celldesigner:proteinReference>p_7</celldesigner:proteinReference>
<celldesigner:name>Cell_space_injury_slash_death_space_(KE55)</celldesigner:name>
</celldesigner:speciesIdentity>
</celldesigner:extension>
<rdf:RDF xmlns:rdf="http://www.w3.org/1999/02/22-rdf-syntax-ns#" xmlns:dc="http://purl.org/dc/elements/1.1/" xmlns:dcterms="http://purl.org/dc/terms/" xmlns:vCard="http://www.w3.org/2001/vcard-rdf/3.0#" xmlns:bqbiol="http://biomodels.net/biology-qualifiers/" xmlns:bqmodel="http://biomodels.net/model-qualifiers/">
<rdf:Description rdf:about="#s_id_ign16">
<dcterms:modified rdf:parseType="Resource"></dcterms:modified>
</rdf:Description>
</rdf:RDF>
</annotation>
</species>
<species  name="Decrease,_space_Calcium_space_binding_space_to_space_Troponin_space_C_space_(KE1531)" id="s_id_ign17" metaid="s_id_ign17" initialConcentration="0.0" hasOnlySubstanceUnits="false" constant="false" boundaryCondition="false" compartment="default"><notes><html xmlns="http://www.w3.org/1999/xhtml"><head><title/></head><body>
<a xmlns:celldesigner="http://www.sbml.org/2001/ns/celldesigner" href="https://aopwiki.org/events/1531" target="_blank">Event:1531</a>

</body></html></notes>
<annotation><celldesigner:extension><celldesigner:speciesIdentity><celldesigner:class>PROTEIN</celldesigner:class>
<celldesigner:proteinReference>p_8</celldesigner:proteinReference>
<celldesigner:name>Decrease,_space_Calcium_space_binding_space_to_space_Troponin_space_C_space_(KE1531)</celldesigner:name>
</celldesigner:speciesIdentity>
</celldesigner:extension>
<rdf:RDF xmlns:rdf="http://www.w3.org/1999/02/22-rdf-syntax-ns#" xmlns:dc="http://purl.org/dc/elements/1.1/" xmlns:dcterms="http://purl.org/dc/terms/" xmlns:vCard="http://www.w3.org/2001/vcard-rdf/3.0#" xmlns:bqbiol="http://biomodels.net/biology-qualifiers/" xmlns:bqmodel="http://biomodels.net/model-qualifiers/">
<rdf:Description rdf:about="#s_id_ign17">
<dcterms:modified rdf:parseType="Resource"></dcterms:modified>
</rdf:Description>
</rdf:RDF>
</annotation>
</species>
<species  name="Decrease,_space_Calcium_space_currents_space_(KE1530)" id="s_id_ign18" metaid="s_id_ign18" initialConcentration="0.0" hasOnlySubstanceUnits="false" constant="false" boundaryCondition="false" compartment="default"><notes><html xmlns="http://www.w3.org/1999/xhtml"><head><title/></head><body>
<a xmlns:celldesigner="http://www.sbml.org/2001/ns/celldesigner" href="https://aopwiki.org/events/1530" target="_blank">Event:1530</a>

</body></html></notes>
<annotation><celldesigner:extension><celldesigner:speciesIdentity><celldesigner:class>PROTEIN</celldesigner:class>
<celldesigner:proteinReference>p_9</celldesigner:proteinReference>
<celldesigner:name>Decrease,_space_Calcium_space_currents_space_(KE1530)</celldesigner:name>
</celldesigner:speciesIdentity>
</celldesigner:extension>
<rdf:RDF xmlns:rdf="http://www.w3.org/1999/02/22-rdf-syntax-ns#" xmlns:dc="http://purl.org/dc/elements/1.1/" xmlns:dcterms="http://purl.org/dc/terms/" xmlns:vCard="http://www.w3.org/2001/vcard-rdf/3.0#" xmlns:bqbiol="http://biomodels.net/biology-qualifiers/" xmlns:bqmodel="http://biomodels.net/model-qualifiers/">
<rdf:Description rdf:about="#s_id_ign18">
<dcterms:modified rdf:parseType="Resource"></dcterms:modified>
</rdf:Description>
</rdf:RDF>
</annotation>
</species>
<species  name="Decrease,_space_Cardiac_space_contractility_space_(KE1532)" id="s_id_ign19" metaid="s_id_ign19" initialConcentration="0.0" hasOnlySubstanceUnits="false" constant="false" boundaryCondition="false" compartment="default"><notes><html xmlns="http://www.w3.org/1999/xhtml"><head><title/></head><body>
<a xmlns:celldesigner="http://www.sbml.org/2001/ns/celldesigner" href="https://aopwiki.org/events/1532" target="_blank">Event:1532</a>

</body></html></notes>
<annotation><celldesigner:extension><celldesigner:speciesIdentity><celldesigner:class>PROTEIN</celldesigner:class>
<celldesigner:proteinReference>p_10</celldesigner:proteinReference>
<celldesigner:name>Decrease,_space_Cardiac_space_contractility_space_(KE1532)</celldesigner:name>
</celldesigner:speciesIdentity>
</celldesigner:extension>
<rdf:RDF xmlns:rdf="http://www.w3.org/1999/02/22-rdf-syntax-ns#" xmlns:dc="http://purl.org/dc/elements/1.1/" xmlns:dcterms="http://purl.org/dc/terms/" xmlns:vCard="http://www.w3.org/2001/vcard-rdf/3.0#" xmlns:bqbiol="http://biomodels.net/biology-qualifiers/" xmlns:bqmodel="http://biomodels.net/model-qualifiers/">
<rdf:Description rdf:about="#s_id_ign19">
<dcterms:modified rdf:parseType="Resource"></dcterms:modified>
</rdf:Description>
</rdf:RDF>
</annotation>
</species>
<species  name="Heart_space_failure_space_(KE1535,_space_KE1964)" id="s_id_ign2" metaid="s_id_ign2" initialConcentration="0.0" hasOnlySubstanceUnits="false" constant="false" boundaryCondition="false" compartment="default"><notes><html xmlns="http://www.w3.org/1999/xhtml"><head><title/></head><body>
<a xmlns:celldesigner="http://www.sbml.org/2001/ns/celldesigner" href="https://aopwiki.org/events/1535" target="_blank">Event:1535</a>; <a xmlns:celldesigner="http://www.sbml.org/2001/ns/celldesigner" href="https://aopwiki.org/events/1964" target="_blank">Event:1964</a>

</body></html></notes>
<annotation><celldesigner:extension><celldesigner:speciesIdentity><celldesigner:class>PROTEIN</celldesigner:class>
<celldesigner:proteinReference>p_11</celldesigner:proteinReference>
<celldesigner:name>Heart_space_failure_space_(KE1535,_space_KE1964)</celldesigner:name>
</celldesigner:speciesIdentity>
</celldesigner:extension>
<rdf:RDF xmlns:rdf="http://www.w3.org/1999/02/22-rdf-syntax-ns#" xmlns:dc="http://purl.org/dc/elements/1.1/" xmlns:dcterms="http://purl.org/dc/terms/" xmlns:vCard="http://www.w3.org/2001/vcard-rdf/3.0#" xmlns:bqbiol="http://biomodels.net/biology-qualifiers/" xmlns:bqmodel="http://biomodels.net/model-qualifiers/">
<rdf:Description rdf:about="#s_id_ign2">
<dcterms:modified rdf:parseType="Resource"></dcterms:modified>
</rdf:Description>
</rdf:RDF>
</annotation>
</species>
<species  name="Decrease,_space_Cardiac_space_ejection_space_fraction_space_(KE1533)" id="s_id_ign20" metaid="s_id_ign20" initialConcentration="0.0" hasOnlySubstanceUnits="false" constant="false" boundaryCondition="false" compartment="default"><notes><html xmlns="http://www.w3.org/1999/xhtml"><head><title/></head><body>
<a xmlns:celldesigner="http://www.sbml.org/2001/ns/celldesigner" href="https://aopwiki.org/events/1533" target="_blank">Event:1533</a>

</body></html></notes>
<annotation><celldesigner:extension><celldesigner:speciesIdentity><celldesigner:class>PROTEIN</celldesigner:class>
<celldesigner:proteinReference>p_12</celldesigner:proteinReference>
<celldesigner:name>Decrease,_space_Cardiac_space_ejection_space_fraction_space_(KE1533)</celldesigner:name>
</celldesigner:speciesIdentity>
</celldesigner:extension>
<rdf:RDF xmlns:rdf="http://www.w3.org/1999/02/22-rdf-syntax-ns#" xmlns:dc="http://purl.org/dc/elements/1.1/" xmlns:dcterms="http://purl.org/dc/terms/" xmlns:vCard="http://www.w3.org/2001/vcard-rdf/3.0#" xmlns:bqbiol="http://biomodels.net/biology-qualifiers/" xmlns:bqmodel="http://biomodels.net/model-qualifiers/">
<rdf:Description rdf:about="#s_id_ign20">
<dcterms:modified rdf:parseType="Resource"></dcterms:modified>
</rdf:Description>
</rdf:RDF>
</annotation>
</species>
<species  name="Decrease,_space_sox9_space_expression_space_(KE2020)" id="s_id_ign21" metaid="s_id_ign21" initialConcentration="0.0" hasOnlySubstanceUnits="false" constant="false" boundaryCondition="false" compartment="default"><notes><html xmlns="http://www.w3.org/1999/xhtml"><head><title/></head><body>
<a xmlns:celldesigner="http://www.sbml.org/2001/ns/celldesigner" href="https://aopwiki.org/events/2020" target="_blank">Event:2020</a>

</body></html></notes>
<annotation><celldesigner:extension><celldesigner:speciesIdentity><celldesigner:class>PROTEIN</celldesigner:class>
<celldesigner:proteinReference>p_13</celldesigner:proteinReference>
<celldesigner:name>Decrease,_space_sox9_space_expression_space_(KE2020)</celldesigner:name>
</celldesigner:speciesIdentity>
</celldesigner:extension>
<rdf:RDF xmlns:rdf="http://www.w3.org/1999/02/22-rdf-syntax-ns#" xmlns:dc="http://purl.org/dc/elements/1.1/" xmlns:dcterms="http://purl.org/dc/terms/" xmlns:vCard="http://www.w3.org/2001/vcard-rdf/3.0#" xmlns:bqbiol="http://biomodels.net/biology-qualifiers/" xmlns:bqmodel="http://biomodels.net/model-qualifiers/">
<rdf:Description rdf:about="#s_id_ign21">
<dcterms:modified rdf:parseType="Resource"></dcterms:modified>
</rdf:Description>
</rdf:RDF>
</annotation>
</species>
<species  name="Decreased,_space_Sodium_space_conductance_space_1_space_(KE585)" id="s_id_ign22" metaid="s_id_ign22" initialConcentration="0.0" hasOnlySubstanceUnits="false" constant="false" boundaryCondition="false" compartment="default"><notes><html xmlns="http://www.w3.org/1999/xhtml"><head><title/></head><body>
<a xmlns:celldesigner="http://www.sbml.org/2001/ns/celldesigner" href="https://aopwiki.org/events/585" target="_blank">Event:585</a>

</body></html></notes>
<annotation><celldesigner:extension><celldesigner:speciesIdentity><celldesigner:class>PROTEIN</celldesigner:class>
<celldesigner:proteinReference>p_14</celldesigner:proteinReference>
<celldesigner:name>Decreased,_space_Sodium_space_conductance_space_1_space_(KE585)</celldesigner:name>
</celldesigner:speciesIdentity>
</celldesigner:extension>
<rdf:RDF xmlns:rdf="http://www.w3.org/1999/02/22-rdf-syntax-ns#" xmlns:dc="http://purl.org/dc/elements/1.1/" xmlns:dcterms="http://purl.org/dc/terms/" xmlns:vCard="http://www.w3.org/2001/vcard-rdf/3.0#" xmlns:bqbiol="http://biomodels.net/biology-qualifiers/" xmlns:bqmodel="http://biomodels.net/model-qualifiers/">
<rdf:Description rdf:about="#s_id_ign22">
<dcterms:modified rdf:parseType="Resource"></dcterms:modified>
</rdf:Description>
</rdf:RDF>
</annotation>
</species>
<species  name="Dimerization,_space_AHR_slash_ARNT_space_(KE944)" id="s_id_ign23" metaid="s_id_ign23" initialConcentration="0.0" hasOnlySubstanceUnits="false" constant="false" boundaryCondition="false" compartment="default"><notes><html xmlns="http://www.w3.org/1999/xhtml"><head><title/></head><body>
<a xmlns:celldesigner="http://www.sbml.org/2001/ns/celldesigner" href="https://aopwiki.org/events/944" target="_blank">Event:944</a>

</body></html></notes>
<annotation><celldesigner:extension><celldesigner:speciesIdentity><celldesigner:class>PROTEIN</celldesigner:class>
<celldesigner:proteinReference>p_15</celldesigner:proteinReference>
<celldesigner:name>Dimerization,_space_AHR_slash_ARNT_space_(KE944)</celldesigner:name>
</celldesigner:speciesIdentity>
</celldesigner:extension>
<rdf:RDF xmlns:rdf="http://www.w3.org/1999/02/22-rdf-syntax-ns#" xmlns:dc="http://purl.org/dc/elements/1.1/" xmlns:dcterms="http://purl.org/dc/terms/" xmlns:vCard="http://www.w3.org/2001/vcard-rdf/3.0#" xmlns:bqbiol="http://biomodels.net/biology-qualifiers/" xmlns:bqmodel="http://biomodels.net/model-qualifiers/">
<rdf:Description rdf:about="#s_id_ign23">
<dcterms:modified rdf:parseType="Resource"></dcterms:modified>
</rdf:Description>
</rdf:RDF>
</annotation>
</species>
<species  name="Disruption,_space_Intracellular_space_calcium_space_mobilization_space_(KE1536)" id="s_id_ign24" metaid="s_id_ign24" initialConcentration="0.0" hasOnlySubstanceUnits="false" constant="false" boundaryCondition="false" compartment="default"><notes><html xmlns="http://www.w3.org/1999/xhtml"><head><title/></head><body>
<a xmlns:celldesigner="http://www.sbml.org/2001/ns/celldesigner" href="https://aopwiki.org/events/1536" target="_blank">Event:1536</a>

</body></html></notes>
<annotation><celldesigner:extension><celldesigner:speciesIdentity><celldesigner:class>PROTEIN</celldesigner:class>
<celldesigner:proteinReference>p_16</celldesigner:proteinReference>
<celldesigner:name>Disruption,_space_Intracellular_space_calcium_space_mobilization_space_(KE1536)</celldesigner:name>
</celldesigner:speciesIdentity>
</celldesigner:extension>
<rdf:RDF xmlns:rdf="http://www.w3.org/1999/02/22-rdf-syntax-ns#" xmlns:dc="http://purl.org/dc/elements/1.1/" xmlns:dcterms="http://purl.org/dc/terms/" xmlns:vCard="http://www.w3.org/2001/vcard-rdf/3.0#" xmlns:bqbiol="http://biomodels.net/biology-qualifiers/" xmlns:bqmodel="http://biomodels.net/model-qualifiers/">
<rdf:Description rdf:about="#s_id_ign24">
<dcterms:modified rdf:parseType="Resource"></dcterms:modified>
</rdf:Description>
</rdf:RDF>
</annotation>
</species>
<species  name="Disruption,_space_Sarcomere_space_assembly_space_(KE1537)" id="s_id_ign25" metaid="s_id_ign25" initialConcentration="0.0" hasOnlySubstanceUnits="false" constant="false" boundaryCondition="false" compartment="default"><notes><html xmlns="http://www.w3.org/1999/xhtml"><head><title/></head><body>
<a xmlns:celldesigner="http://www.sbml.org/2001/ns/celldesigner" href="https://aopwiki.org/events/1537" target="_blank">Event:1537</a>

</body></html></notes>
<annotation><celldesigner:extension><celldesigner:speciesIdentity><celldesigner:class>PROTEIN</celldesigner:class>
<celldesigner:proteinReference>p_17</celldesigner:proteinReference>
<celldesigner:name>Disruption,_space_Sarcomere_space_assembly_space_(KE1537)</celldesigner:name>
</celldesigner:speciesIdentity>
</celldesigner:extension>
<rdf:RDF xmlns:rdf="http://www.w3.org/1999/02/22-rdf-syntax-ns#" xmlns:dc="http://purl.org/dc/elements/1.1/" xmlns:dcterms="http://purl.org/dc/terms/" xmlns:vCard="http://www.w3.org/2001/vcard-rdf/3.0#" xmlns:bqbiol="http://biomodels.net/biology-qualifiers/" xmlns:bqmodel="http://biomodels.net/model-qualifiers/">
<rdf:Description rdf:about="#s_id_ign25">
<dcterms:modified rdf:parseType="Resource"></dcterms:modified>
</rdf:Description>
</rdf:RDF>
</annotation>
</species>
<species  name="Increase,_space_Cardiac_space_remodelling_space_(KE2084)" id="s_id_ign26" metaid="s_id_ign26" initialConcentration="0.0" hasOnlySubstanceUnits="false" constant="false" boundaryCondition="false" compartment="default"><notes><html xmlns="http://www.w3.org/1999/xhtml"><head><title/></head><body>
<a xmlns:celldesigner="http://www.sbml.org/2001/ns/celldesigner" href="https://aopwiki.org/events/2084" target="_blank">Event:2084</a>

</body></html></notes>
<annotation><celldesigner:extension><celldesigner:speciesIdentity><celldesigner:class>PROTEIN</celldesigner:class>
<celldesigner:proteinReference>p_18</celldesigner:proteinReference>
<celldesigner:name>Increase,_space_Cardiac_space_remodelling_space_(KE2084)</celldesigner:name>
</celldesigner:speciesIdentity>
</celldesigner:extension>
<rdf:RDF xmlns:rdf="http://www.w3.org/1999/02/22-rdf-syntax-ns#" xmlns:dc="http://purl.org/dc/elements/1.1/" xmlns:dcterms="http://purl.org/dc/terms/" xmlns:vCard="http://www.w3.org/2001/vcard-rdf/3.0#" xmlns:bqbiol="http://biomodels.net/biology-qualifiers/" xmlns:bqmodel="http://biomodels.net/model-qualifiers/">
<rdf:Description rdf:about="#s_id_ign26">
<dcterms:modified rdf:parseType="Resource"></dcterms:modified>
</rdf:Description>
</rdf:RDF>
</annotation>
</species>
<species  name="Increase,_space_COX_minus_2_space_expression_space_(KE1269)" id="s_id_ign27" metaid="s_id_ign27" initialConcentration="0.0" hasOnlySubstanceUnits="false" constant="false" boundaryCondition="false" compartment="default"><notes><html xmlns="http://www.w3.org/1999/xhtml"><head><title/></head><body>
<a xmlns:celldesigner="http://www.sbml.org/2001/ns/celldesigner" href="https://aopwiki.org/events/1269" target="_blank">Event:1269</a>

</body></html></notes>
<annotation><celldesigner:extension><celldesigner:speciesIdentity><celldesigner:class>PROTEIN</celldesigner:class>
<celldesigner:proteinReference>p_19</celldesigner:proteinReference>
<celldesigner:name>Increase,_space_COX_minus_2_space_expression_space_(KE1269)</celldesigner:name>
</celldesigner:speciesIdentity>
</celldesigner:extension>
<rdf:RDF xmlns:rdf="http://www.w3.org/1999/02/22-rdf-syntax-ns#" xmlns:dc="http://purl.org/dc/elements/1.1/" xmlns:dcterms="http://purl.org/dc/terms/" xmlns:vCard="http://www.w3.org/2001/vcard-rdf/3.0#" xmlns:bqbiol="http://biomodels.net/biology-qualifiers/" xmlns:bqmodel="http://biomodels.net/model-qualifiers/">
<rdf:Description rdf:about="#s_id_ign27">
<dcterms:modified rdf:parseType="Resource"></dcterms:modified>
</rdf:Description>
</rdf:RDF>
</annotation>
</species>
<species  name="Increase,_space_slincR_space_expression_space_(KE2021)" id="s_id_ign28" metaid="s_id_ign28" initialConcentration="0.0" hasOnlySubstanceUnits="false" constant="false" boundaryCondition="false" compartment="default"><notes><html xmlns="http://www.w3.org/1999/xhtml"><head><title/></head><body>
<a xmlns:celldesigner="http://www.sbml.org/2001/ns/celldesigner" href="https://aopwiki.org/events/2021" target="_blank">Event:2021</a>

</body></html></notes>
<annotation><celldesigner:extension><celldesigner:speciesIdentity><celldesigner:class>PROTEIN</celldesigner:class>
<celldesigner:proteinReference>p_20</celldesigner:proteinReference>
<celldesigner:name>Increase,_space_slincR_space_expression_space_(KE2021)</celldesigner:name>
</celldesigner:speciesIdentity>
</celldesigner:extension>
<rdf:RDF xmlns:rdf="http://www.w3.org/1999/02/22-rdf-syntax-ns#" xmlns:dc="http://purl.org/dc/elements/1.1/" xmlns:dcterms="http://purl.org/dc/terms/" xmlns:vCard="http://www.w3.org/2001/vcard-rdf/3.0#" xmlns:bqbiol="http://biomodels.net/biology-qualifiers/" xmlns:bqmodel="http://biomodels.net/model-qualifiers/">
<rdf:Description rdf:about="#s_id_ign28">
<dcterms:modified rdf:parseType="Resource"></dcterms:modified>
</rdf:Description>
</rdf:RDF>
</annotation>
</species>
<species  name="Increased_space_cellular_space_proliferation_space_and_space_differentiation_space_(KE1500)" id="s_id_ign29" metaid="s_id_ign29" initialConcentration="0.0" hasOnlySubstanceUnits="false" constant="false" boundaryCondition="false" compartment="default"><notes><html xmlns="http://www.w3.org/1999/xhtml"><head><title/></head><body>
<a xmlns:celldesigner="http://www.sbml.org/2001/ns/celldesigner" href="https://aopwiki.org/events/1500" target="_blank">Event:1500</a>

</body></html></notes>
<annotation><celldesigner:extension><celldesigner:speciesIdentity><celldesigner:class>PROTEIN</celldesigner:class>
<celldesigner:proteinReference>p_21</celldesigner:proteinReference>
<celldesigner:name>Increased_space_cellular_space_proliferation_space_and_space_differentiation_space_(KE1500)</celldesigner:name>
</celldesigner:speciesIdentity>
</celldesigner:extension>
<rdf:RDF xmlns:rdf="http://www.w3.org/1999/02/22-rdf-syntax-ns#" xmlns:dc="http://purl.org/dc/elements/1.1/" xmlns:dcterms="http://purl.org/dc/terms/" xmlns:vCard="http://www.w3.org/2001/vcard-rdf/3.0#" xmlns:bqbiol="http://biomodels.net/biology-qualifiers/" xmlns:bqmodel="http://biomodels.net/model-qualifiers/">
<rdf:Description rdf:about="#s_id_ign29">
<dcterms:modified rdf:parseType="Resource"></dcterms:modified>
</rdf:Description>
</rdf:RDF>
</annotation>
</species>
<species  name="Increased_space_Mortality_space_(KE351,_space_KE947,_space_KE1929)" id="s_id_ign3" metaid="s_id_ign3" initialConcentration="0.0" hasOnlySubstanceUnits="false" constant="false" boundaryCondition="false" compartment="default"><notes><html xmlns="http://www.w3.org/1999/xhtml"><head><title/></head><body>
<a xmlns:celldesigner="http://www.sbml.org/2001/ns/celldesigner" href="https://aopwiki.org/events/351" target="_blank">Event:351</a>; <a xmlns:celldesigner="http://www.sbml.org/2001/ns/celldesigner" href="https://aopwiki.org/events/947" target="_blank">Event:947</a>; <a xmlns:celldesigner="http://www.sbml.org/2001/ns/celldesigner" href="https://aopwiki.org/events/1929" target="_blank">Event:1929</a>

</body></html></notes>
<annotation><celldesigner:extension><celldesigner:speciesIdentity><celldesigner:class>PROTEIN</celldesigner:class>
<celldesigner:proteinReference>p_22</celldesigner:proteinReference>
<celldesigner:name>Increased_space_Mortality_space_(KE351,_space_KE947,_space_KE1929)</celldesigner:name>
</celldesigner:speciesIdentity>
</celldesigner:extension>
<rdf:RDF xmlns:rdf="http://www.w3.org/1999/02/22-rdf-syntax-ns#" xmlns:dc="http://purl.org/dc/elements/1.1/" xmlns:dcterms="http://purl.org/dc/terms/" xmlns:vCard="http://www.w3.org/2001/vcard-rdf/3.0#" xmlns:bqbiol="http://biomodels.net/biology-qualifiers/" xmlns:bqmodel="http://biomodels.net/model-qualifiers/">
<rdf:Description rdf:about="#s_id_ign3">
<dcterms:modified rdf:parseType="Resource"></dcterms:modified>
</rdf:Description>
</rdf:RDF>
</annotation>
</species>
<species  name="Increased_space_Cholinergic_space_Signaling_space_(KE39)" id="s_id_ign30" metaid="s_id_ign30" initialConcentration="0.0" hasOnlySubstanceUnits="false" constant="false" boundaryCondition="false" compartment="default"><notes><html xmlns="http://www.w3.org/1999/xhtml"><head><title/></head><body>
<a xmlns:celldesigner="http://www.sbml.org/2001/ns/celldesigner" href="https://aopwiki.org/events/39" target="_blank">Event:39</a>

</body></html></notes>
<annotation><celldesigner:extension><celldesigner:speciesIdentity><celldesigner:class>PROTEIN</celldesigner:class>
<celldesigner:proteinReference>p_23</celldesigner:proteinReference>
<celldesigner:name>Increased_space_Cholinergic_space_Signaling_space_(KE39)</celldesigner:name>
</celldesigner:speciesIdentity>
</celldesigner:extension>
<rdf:RDF xmlns:rdf="http://www.w3.org/1999/02/22-rdf-syntax-ns#" xmlns:dc="http://purl.org/dc/elements/1.1/" xmlns:dcterms="http://purl.org/dc/terms/" xmlns:vCard="http://www.w3.org/2001/vcard-rdf/3.0#" xmlns:bqbiol="http://biomodels.net/biology-qualifiers/" xmlns:bqmodel="http://biomodels.net/model-qualifiers/">
<rdf:Description rdf:about="#s_id_ign30">
<dcterms:modified rdf:parseType="Resource"></dcterms:modified>
</rdf:Description>
</rdf:RDF>
</annotation>
</species>
<species  name="Increased,_space_Atrioventricular_space_block_space_and_space_bradycardia_space_(KE444)" id="s_id_ign31" metaid="s_id_ign31" initialConcentration="0.0" hasOnlySubstanceUnits="false" constant="false" boundaryCondition="false" compartment="default"><notes><html xmlns="http://www.w3.org/1999/xhtml"><head><title/></head><body>
<a xmlns:celldesigner="http://www.sbml.org/2001/ns/celldesigner" href="https://aopwiki.org/events/444" target="_blank">Event:444</a>

</body></html></notes>
<annotation><celldesigner:extension><celldesigner:speciesIdentity><celldesigner:class>PROTEIN</celldesigner:class>
<celldesigner:proteinReference>p_24</celldesigner:proteinReference>
<celldesigner:name>Increased,_space_Atrioventricular_space_block_space_and_space_bradycardia_space_(KE444)</celldesigner:name>
</celldesigner:speciesIdentity>
</celldesigner:extension>
<rdf:RDF xmlns:rdf="http://www.w3.org/1999/02/22-rdf-syntax-ns#" xmlns:dc="http://purl.org/dc/elements/1.1/" xmlns:dcterms="http://purl.org/dc/terms/" xmlns:vCard="http://www.w3.org/2001/vcard-rdf/3.0#" xmlns:bqbiol="http://biomodels.net/biology-qualifiers/" xmlns:bqmodel="http://biomodels.net/model-qualifiers/">
<rdf:Description rdf:about="#s_id_ign31">
<dcterms:modified rdf:parseType="Resource"></dcterms:modified>
</rdf:Description>
</rdf:RDF>
</annotation>
</species>
<species  name="Increased,_space_cardiac_space_arrhythmia_space_(KE699,_space_KE1106)" id="s_id_ign32" metaid="s_id_ign32" initialConcentration="0.0" hasOnlySubstanceUnits="false" constant="false" boundaryCondition="false" compartment="default"><notes><html xmlns="http://www.w3.org/1999/xhtml"><head><title/></head><body>
<a xmlns:celldesigner="http://www.sbml.org/2001/ns/celldesigner" href="https://aopwiki.org/events/699" target="_blank">Event:699</a>; <a xmlns:celldesigner="http://www.sbml.org/2001/ns/celldesigner" href="https://aopwiki.org/events/1106" target="_blank">Event:1106</a>

</body></html></notes>
<annotation><celldesigner:extension><celldesigner:speciesIdentity><celldesigner:class>PROTEIN</celldesigner:class>
<celldesigner:proteinReference>p_25</celldesigner:proteinReference>
<celldesigner:name>Increased,_space_cardiac_space_arrhythmia_space_(KE699,_space_KE1106)</celldesigner:name>
</celldesigner:speciesIdentity>
</celldesigner:extension>
<rdf:RDF xmlns:rdf="http://www.w3.org/1999/02/22-rdf-syntax-ns#" xmlns:dc="http://purl.org/dc/elements/1.1/" xmlns:dcterms="http://purl.org/dc/terms/" xmlns:vCard="http://www.w3.org/2001/vcard-rdf/3.0#" xmlns:bqbiol="http://biomodels.net/biology-qualifiers/" xmlns:bqmodel="http://biomodels.net/model-qualifiers/">
<rdf:Description rdf:about="#s_id_ign32">
<dcterms:modified rdf:parseType="Resource"></dcterms:modified>
</rdf:Description>
</rdf:RDF>
</annotation>
</species>
<species  name="Increased,_space_Cardiac_space_fibrosis_space_(KE1924)" id="s_id_ign33" metaid="s_id_ign33" initialConcentration="0.0" hasOnlySubstanceUnits="false" constant="false" boundaryCondition="false" compartment="default"><notes><html xmlns="http://www.w3.org/1999/xhtml"><head><title/></head><body>
<a xmlns:celldesigner="http://www.sbml.org/2001/ns/celldesigner" href="https://aopwiki.org/events/1924" target="_blank">Event:1924</a>

</body></html></notes>
<annotation><celldesigner:extension><celldesigner:speciesIdentity><celldesigner:class>PROTEIN</celldesigner:class>
<celldesigner:proteinReference>p_26</celldesigner:proteinReference>
<celldesigner:name>Increased,_space_Cardiac_space_fibrosis_space_(KE1924)</celldesigner:name>
</celldesigner:speciesIdentity>
</celldesigner:extension>
<rdf:RDF xmlns:rdf="http://www.w3.org/1999/02/22-rdf-syntax-ns#" xmlns:dc="http://purl.org/dc/elements/1.1/" xmlns:dcterms="http://purl.org/dc/terms/" xmlns:vCard="http://www.w3.org/2001/vcard-rdf/3.0#" xmlns:bqbiol="http://biomodels.net/biology-qualifiers/" xmlns:bqmodel="http://biomodels.net/model-qualifiers/">
<rdf:Description rdf:about="#s_id_ign33">
<dcterms:modified rdf:parseType="Resource"></dcterms:modified>
</rdf:Description>
</rdf:RDF>
</annotation>
</species>
<species  name="Increased,_space_Myocardial_space_apoptosis_space_(KE1918)" id="s_id_ign34" metaid="s_id_ign34" initialConcentration="0.0" hasOnlySubstanceUnits="false" constant="false" boundaryCondition="false" compartment="default"><notes><html xmlns="http://www.w3.org/1999/xhtml"><head><title/></head><body>
<a xmlns:celldesigner="http://www.sbml.org/2001/ns/celldesigner" href="https://aopwiki.org/events/1918" target="_blank">Event:1918</a>

</body></html></notes>
<annotation><celldesigner:extension><celldesigner:speciesIdentity><celldesigner:class>PROTEIN</celldesigner:class>
<celldesigner:proteinReference>p_27</celldesigner:proteinReference>
<celldesigner:name>Increased,_space_Myocardial_space_apoptosis_space_(KE1918)</celldesigner:name>
</celldesigner:speciesIdentity>
</celldesigner:extension>
<rdf:RDF xmlns:rdf="http://www.w3.org/1999/02/22-rdf-syntax-ns#" xmlns:dc="http://purl.org/dc/elements/1.1/" xmlns:dcterms="http://purl.org/dc/terms/" xmlns:vCard="http://www.w3.org/2001/vcard-rdf/3.0#" xmlns:bqbiol="http://biomodels.net/biology-qualifiers/" xmlns:bqmodel="http://biomodels.net/model-qualifiers/">
<rdf:Description rdf:about="#s_id_ign34">
<dcterms:modified rdf:parseType="Resource"></dcterms:modified>
</rdf:Description>
</rdf:RDF>
</annotation>
</species>
<species  name="Inhibition_space_of_space_rapid_space_delayed_space_rectifying_space_potassium_space_current_space_(KE2100)" id="s_id_ign35" metaid="s_id_ign35" initialConcentration="0.0" hasOnlySubstanceUnits="false" constant="false" boundaryCondition="false" compartment="default"><notes><html xmlns="http://www.w3.org/1999/xhtml"><head><title/></head><body>
<a xmlns:celldesigner="http://www.sbml.org/2001/ns/celldesigner" href="https://aopwiki.org/events/2100" target="_blank">Event:2100</a>

</body></html></notes>
<annotation><celldesigner:extension><celldesigner:speciesIdentity><celldesigner:class>PROTEIN</celldesigner:class>
<celldesigner:proteinReference>p_28</celldesigner:proteinReference>
<celldesigner:name>Inhibition_space_of_space_rapid_space_delayed_space_rectifying_space_potassium_space_current_space_(KE2100)</celldesigner:name>
</celldesigner:speciesIdentity>
</celldesigner:extension>
<rdf:RDF xmlns:rdf="http://www.w3.org/1999/02/22-rdf-syntax-ns#" xmlns:dc="http://purl.org/dc/elements/1.1/" xmlns:dcterms="http://purl.org/dc/terms/" xmlns:vCard="http://www.w3.org/2001/vcard-rdf/3.0#" xmlns:bqbiol="http://biomodels.net/biology-qualifiers/" xmlns:bqmodel="http://biomodels.net/model-qualifiers/">
<rdf:Description rdf:about="#s_id_ign35">
<dcterms:modified rdf:parseType="Resource"></dcterms:modified>
</rdf:Description>
</rdf:RDF>
</annotation>
</species>
<species  name="Mitochondrial_space_dysfunction_space_(KE177,_space_KE40)" id="s_id_ign36" metaid="s_id_ign36" initialConcentration="0.0" hasOnlySubstanceUnits="false" constant="false" boundaryCondition="false" compartment="default"><notes><html xmlns="http://www.w3.org/1999/xhtml"><head><title/></head><body>
<a xmlns:celldesigner="http://www.sbml.org/2001/ns/celldesigner" href="https://aopwiki.org/events/177" target="_blank">Event:177</a>; <a xmlns:celldesigner="http://www.sbml.org/2001/ns/celldesigner" href="https://aopwiki.org/events/40" target="_blank">Event:40</a>

</body></html></notes>
<annotation><celldesigner:extension><celldesigner:speciesIdentity><celldesigner:class>PROTEIN</celldesigner:class>
<celldesigner:proteinReference>p_29</celldesigner:proteinReference>
<celldesigner:name>Mitochondrial_space_dysfunction_space_(KE177,_space_KE40)</celldesigner:name>
</celldesigner:speciesIdentity>
</celldesigner:extension>
<rdf:RDF xmlns:rdf="http://www.w3.org/1999/02/22-rdf-syntax-ns#" xmlns:dc="http://purl.org/dc/elements/1.1/" xmlns:dcterms="http://purl.org/dc/terms/" xmlns:vCard="http://www.w3.org/2001/vcard-rdf/3.0#" xmlns:bqbiol="http://biomodels.net/biology-qualifiers/" xmlns:bqmodel="http://biomodels.net/model-qualifiers/">
<rdf:Description rdf:about="#s_id_ign36">
<dcterms:modified rdf:parseType="Resource"></dcterms:modified>
</rdf:Description>
</rdf:RDF>
</annotation>
</species>
<species  name="Oxidative_space_Stress_space_(KE1392,_space_KE1115)" id="s_id_ign37" metaid="s_id_ign37" initialConcentration="0.0" hasOnlySubstanceUnits="false" constant="false" boundaryCondition="false" compartment="default"><notes><html xmlns="http://www.w3.org/1999/xhtml"><head><title/></head><body>
<a xmlns:celldesigner="http://www.sbml.org/2001/ns/celldesigner" href="https://aopwiki.org/events/1392" target="_blank">Event:1392</a>; <a xmlns:celldesigner="http://www.sbml.org/2001/ns/celldesigner" href="https://aopwiki.org/events/1115" target="_blank">Event:1115</a>

</body></html></notes>
<annotation><celldesigner:extension><celldesigner:speciesIdentity><celldesigner:class>PROTEIN</celldesigner:class>
<celldesigner:proteinReference>p_30</celldesigner:proteinReference>
<celldesigner:name>Oxidative_space_Stress_space_(KE1392,_space_KE1115)</celldesigner:name>
</celldesigner:speciesIdentity>
</celldesigner:extension>
<rdf:RDF xmlns:rdf="http://www.w3.org/1999/02/22-rdf-syntax-ns#" xmlns:dc="http://purl.org/dc/elements/1.1/" xmlns:dcterms="http://purl.org/dc/terms/" xmlns:vCard="http://www.w3.org/2001/vcard-rdf/3.0#" xmlns:bqbiol="http://biomodels.net/biology-qualifiers/" xmlns:bqmodel="http://biomodels.net/model-qualifiers/">
<rdf:Description rdf:about="#s_id_ign37">
<dcterms:modified rdf:parseType="Resource"></dcterms:modified>
</rdf:Description>
</rdf:RDF>
</annotation>
</species>
<species  name="Prolongation_space_of_space_Action_space_Potential_space_(KE1961)" id="s_id_ign38" metaid="s_id_ign38" initialConcentration="0.0" hasOnlySubstanceUnits="false" constant="false" boundaryCondition="false" compartment="default"><notes><html xmlns="http://www.w3.org/1999/xhtml"><head><title/></head><body>
<a xmlns:celldesigner="http://www.sbml.org/2001/ns/celldesigner" href="https://aopwiki.org/events/1961" target="_blank">Event:1961</a>

</body></html></notes>
<annotation><celldesigner:extension><celldesigner:speciesIdentity><celldesigner:class>PROTEIN</celldesigner:class>
<celldesigner:proteinReference>p_31</celldesigner:proteinReference>
<celldesigner:name>Prolongation_space_of_space_Action_space_Potential_space_(KE1961)</celldesigner:name>
</celldesigner:speciesIdentity>
</celldesigner:extension>
<rdf:RDF xmlns:rdf="http://www.w3.org/1999/02/22-rdf-syntax-ns#" xmlns:dc="http://purl.org/dc/elements/1.1/" xmlns:dcterms="http://purl.org/dc/terms/" xmlns:vCard="http://www.w3.org/2001/vcard-rdf/3.0#" xmlns:bqbiol="http://biomodels.net/biology-qualifiers/" xmlns:bqmodel="http://biomodels.net/model-qualifiers/">
<rdf:Description rdf:about="#s_id_ign38">
<dcterms:modified rdf:parseType="Resource"></dcterms:modified>
</rdf:Description>
</rdf:RDF>
</annotation>
</species>
<species  name="Prolongation_space_of_space_QT_space_interval_space_(KE1962)" id="s_id_ign39" metaid="s_id_ign39" initialConcentration="0.0" hasOnlySubstanceUnits="false" constant="false" boundaryCondition="false" compartment="default"><notes><html xmlns="http://www.w3.org/1999/xhtml"><head><title/></head><body>
<a xmlns:celldesigner="http://www.sbml.org/2001/ns/celldesigner" href="https://aopwiki.org/events/1962" target="_blank">Event:1962</a>

</body></html></notes>
<annotation><celldesigner:extension><celldesigner:speciesIdentity><celldesigner:class>PROTEIN</celldesigner:class>
<celldesigner:proteinReference>p_32</celldesigner:proteinReference>
<celldesigner:name>Prolongation_space_of_space_QT_space_interval_space_(KE1962)</celldesigner:name>
</celldesigner:speciesIdentity>
</celldesigner:extension>
<rdf:RDF xmlns:rdf="http://www.w3.org/1999/02/22-rdf-syntax-ns#" xmlns:dc="http://purl.org/dc/elements/1.1/" xmlns:dcterms="http://purl.org/dc/terms/" xmlns:vCard="http://www.w3.org/2001/vcard-rdf/3.0#" xmlns:bqbiol="http://biomodels.net/biology-qualifiers/" xmlns:bqmodel="http://biomodels.net/model-qualifiers/">
<rdf:Description rdf:about="#s_id_ign39">
<dcterms:modified rdf:parseType="Resource"></dcterms:modified>
</rdf:Description>
</rdf:RDF>
</annotation>
</species>
<species  name="Increased,_space_amputations_space_(KE591)" id="s_id_ign4" metaid="s_id_ign4" initialConcentration="0.0" hasOnlySubstanceUnits="false" constant="false" boundaryCondition="false" compartment="default"><notes><html xmlns="http://www.w3.org/1999/xhtml"><head><title/></head><body>
<a xmlns:celldesigner="http://www.sbml.org/2001/ns/celldesigner" href="https://aopwiki.org/events/591" target="_blank">Event:591</a>

</body></html></notes>
<annotation><celldesigner:extension><celldesigner:speciesIdentity><celldesigner:class>PROTEIN</celldesigner:class>
<celldesigner:proteinReference>p_33</celldesigner:proteinReference>
<celldesigner:name>Increased,_space_amputations_space_(KE591)</celldesigner:name>
</celldesigner:speciesIdentity>
</celldesigner:extension>
<rdf:RDF xmlns:rdf="http://www.w3.org/1999/02/22-rdf-syntax-ns#" xmlns:dc="http://purl.org/dc/elements/1.1/" xmlns:dcterms="http://purl.org/dc/terms/" xmlns:vCard="http://www.w3.org/2001/vcard-rdf/3.0#" xmlns:bqbiol="http://biomodels.net/biology-qualifiers/" xmlns:bqmodel="http://biomodels.net/model-qualifiers/">
<rdf:Description rdf:about="#s_id_ign4">
<dcterms:modified rdf:parseType="Resource"></dcterms:modified>
</rdf:Description>
</rdf:RDF>
</annotation>
</species>
<species  name="Reduced_space_dimerization,_space_ARNT_slash_HIF1_minus_alpha_space_(KE945)" id="s_id_ign40" metaid="s_id_ign40" initialConcentration="0.0" hasOnlySubstanceUnits="false" constant="false" boundaryCondition="false" compartment="default"><notes><html xmlns="http://www.w3.org/1999/xhtml"><head><title/></head><body>
<a xmlns:celldesigner="http://www.sbml.org/2001/ns/celldesigner" href="https://aopwiki.org/events/945" target="_blank">Event:945</a>

</body></html></notes>
<annotation><celldesigner:extension><celldesigner:speciesIdentity><celldesigner:class>PROTEIN</celldesigner:class>
<celldesigner:proteinReference>p_34</celldesigner:proteinReference>
<celldesigner:name>Reduced_space_dimerization,_space_ARNT_slash_HIF1_minus_alpha_space_(KE945)</celldesigner:name>
</celldesigner:speciesIdentity>
</celldesigner:extension>
<rdf:RDF xmlns:rdf="http://www.w3.org/1999/02/22-rdf-syntax-ns#" xmlns:dc="http://purl.org/dc/elements/1.1/" xmlns:dcterms="http://purl.org/dc/terms/" xmlns:vCard="http://www.w3.org/2001/vcard-rdf/3.0#" xmlns:bqbiol="http://biomodels.net/biology-qualifiers/" xmlns:bqmodel="http://biomodels.net/model-qualifiers/">
<rdf:Description rdf:about="#s_id_ign40">
<dcterms:modified rdf:parseType="Resource"></dcterms:modified>
</rdf:Description>
</rdf:RDF>
</annotation>
</species>
<species  name="Torsades_space_de_space_Pointes_space_(KE1963)" id="s_id_ign41" metaid="s_id_ign41" initialConcentration="0.0" hasOnlySubstanceUnits="false" constant="false" boundaryCondition="false" compartment="default"><notes><html xmlns="http://www.w3.org/1999/xhtml"><head><title/></head><body>
<a xmlns:celldesigner="http://www.sbml.org/2001/ns/celldesigner" href="https://aopwiki.org/events/1963" target="_blank">Event:1963</a>

</body></html></notes>
<annotation><celldesigner:extension><celldesigner:speciesIdentity><celldesigner:class>PROTEIN</celldesigner:class>
<celldesigner:proteinReference>p_35</celldesigner:proteinReference>
<celldesigner:name>Torsades_space_de_space_Pointes_space_(KE1963)</celldesigner:name>
</celldesigner:speciesIdentity>
</celldesigner:extension>
<rdf:RDF xmlns:rdf="http://www.w3.org/1999/02/22-rdf-syntax-ns#" xmlns:dc="http://purl.org/dc/elements/1.1/" xmlns:dcterms="http://purl.org/dc/terms/" xmlns:vCard="http://www.w3.org/2001/vcard-rdf/3.0#" xmlns:bqbiol="http://biomodels.net/biology-qualifiers/" xmlns:bqmodel="http://biomodels.net/model-qualifiers/">
<rdf:Description rdf:about="#s_id_ign41">
<dcterms:modified rdf:parseType="Resource"></dcterms:modified>
</rdf:Description>
</rdf:RDF>
</annotation>
</species>
<species  name="Ventricular_space_remodeling_space_(KE2002)" id="s_id_ign42" metaid="s_id_ign42" initialConcentration="0.0" hasOnlySubstanceUnits="false" constant="false" boundaryCondition="false" compartment="default"><notes><html xmlns="http://www.w3.org/1999/xhtml"><head><title/></head><body>
<a xmlns:celldesigner="http://www.sbml.org/2001/ns/celldesigner" href="https://aopwiki.org/events/2002" target="_blank">Event:2002</a>

</body></html></notes>
<annotation><celldesigner:extension><celldesigner:speciesIdentity><celldesigner:class>PROTEIN</celldesigner:class>
<celldesigner:proteinReference>p_36</celldesigner:proteinReference>
<celldesigner:name>Ventricular_space_remodeling_space_(KE2002)</celldesigner:name>
</celldesigner:speciesIdentity>
</celldesigner:extension>
<rdf:RDF xmlns:rdf="http://www.w3.org/1999/02/22-rdf-syntax-ns#" xmlns:dc="http://purl.org/dc/elements/1.1/" xmlns:dcterms="http://purl.org/dc/terms/" xmlns:vCard="http://www.w3.org/2001/vcard-rdf/3.0#" xmlns:bqbiol="http://biomodels.net/biology-qualifiers/" xmlns:bqmodel="http://biomodels.net/model-qualifiers/">
<rdf:Description rdf:about="#s_id_ign42">
<dcterms:modified rdf:parseType="Resource"></dcterms:modified>
</rdf:Description>
</rdf:RDF>
</annotation>
</species>
<species  name="Occurrence,_space_renal_space_ischemia_space_(KE1105)" id="s_id_ign43" metaid="s_id_ign43" initialConcentration="0.0" hasOnlySubstanceUnits="false" constant="false" boundaryCondition="false" compartment="default"><notes><html xmlns="http://www.w3.org/1999/xhtml"><head><title/></head><body>
<a xmlns:celldesigner="http://www.sbml.org/2001/ns/celldesigner" href="https://aopwiki.org/events/1105" target="_blank">Event:1105</a>

</body></html></notes>
<annotation><celldesigner:extension><celldesigner:speciesIdentity><celldesigner:class>PROTEIN</celldesigner:class>
<celldesigner:proteinReference>p_37</celldesigner:proteinReference>
<celldesigner:name>Occurrence,_space_renal_space_ischemia_space_(KE1105)</celldesigner:name>
</celldesigner:speciesIdentity>
</celldesigner:extension>
<rdf:RDF xmlns:rdf="http://www.w3.org/1999/02/22-rdf-syntax-ns#" xmlns:dc="http://purl.org/dc/elements/1.1/" xmlns:dcterms="http://purl.org/dc/terms/" xmlns:vCard="http://www.w3.org/2001/vcard-rdf/3.0#" xmlns:bqbiol="http://biomodels.net/biology-qualifiers/" xmlns:bqmodel="http://biomodels.net/model-qualifiers/">
<rdf:Description rdf:about="#s_id_ign43">
<dcterms:modified rdf:parseType="Resource"></dcterms:modified>
</rdf:Description>
</rdf:RDF>
</annotation>
</species>
<species  name="Occurrence,_space_renal_space_proximal_space_tubular_space_necrosis_space_(KE1097)" id="s_id_ign44" metaid="s_id_ign44" initialConcentration="0.0" hasOnlySubstanceUnits="false" constant="false" boundaryCondition="false" compartment="default"><notes><html xmlns="http://www.w3.org/1999/xhtml"><head><title/></head><body>
<a xmlns:celldesigner="http://www.sbml.org/2001/ns/celldesigner" href="https://aopwiki.org/events/1097" target="_blank">Event:1097</a>

</body></html></notes>
<annotation><celldesigner:extension><celldesigner:speciesIdentity><celldesigner:class>PROTEIN</celldesigner:class>
<celldesigner:proteinReference>p_38</celldesigner:proteinReference>
<celldesigner:name>Occurrence,_space_renal_space_proximal_space_tubular_space_necrosis_space_(KE1097)</celldesigner:name>
</celldesigner:speciesIdentity>
</celldesigner:extension>
<rdf:RDF xmlns:rdf="http://www.w3.org/1999/02/22-rdf-syntax-ns#" xmlns:dc="http://purl.org/dc/elements/1.1/" xmlns:dcterms="http://purl.org/dc/terms/" xmlns:vCard="http://www.w3.org/2001/vcard-rdf/3.0#" xmlns:bqbiol="http://biomodels.net/biology-qualifiers/" xmlns:bqmodel="http://biomodels.net/model-qualifiers/">
<rdf:Description rdf:about="#s_id_ign44">
<dcterms:modified rdf:parseType="Resource"></dcterms:modified>
</rdf:Description>
</rdf:RDF>
</annotation>
</species>
<species  name="Occurrence,_space_tophi_space_(urate)_space_deposition_space_(KE1102)" id="s_id_ign45" metaid="s_id_ign45" initialConcentration="0.0" hasOnlySubstanceUnits="false" constant="false" boundaryCondition="false" compartment="default"><notes><html xmlns="http://www.w3.org/1999/xhtml"><head><title/></head><body>
<a xmlns:celldesigner="http://www.sbml.org/2001/ns/celldesigner" href="https://aopwiki.org/events/1102" target="_blank">Event:1102</a>

</body></html></notes>
<annotation><celldesigner:extension><celldesigner:speciesIdentity><celldesigner:class>PROTEIN</celldesigner:class>
<celldesigner:proteinReference>p_39</celldesigner:proteinReference>
<celldesigner:name>Occurrence,_space_tophi_space_(urate)_space_deposition_space_(KE1102)</celldesigner:name>
</celldesigner:speciesIdentity>
</celldesigner:extension>
<rdf:RDF xmlns:rdf="http://www.w3.org/1999/02/22-rdf-syntax-ns#" xmlns:dc="http://purl.org/dc/elements/1.1/" xmlns:dcterms="http://purl.org/dc/terms/" xmlns:vCard="http://www.w3.org/2001/vcard-rdf/3.0#" xmlns:bqbiol="http://biomodels.net/biology-qualifiers/" xmlns:bqmodel="http://biomodels.net/model-qualifiers/">
<rdf:Description rdf:about="#s_id_ign45">
<dcterms:modified rdf:parseType="Resource"></dcterms:modified>
</rdf:Description>
</rdf:RDF>
</annotation>
</species>
<species  name="Respiratory_space_distress_slash_arrest_space_(KE445)" id="s_id_ign46" metaid="s_id_ign46" initialConcentration="0.0" hasOnlySubstanceUnits="false" constant="false" boundaryCondition="false" compartment="default"><notes><html xmlns="http://www.w3.org/1999/xhtml"><head><title/></head><body>
<a xmlns:celldesigner="http://www.sbml.org/2001/ns/celldesigner" href="https://aopwiki.org/events/445" target="_blank">Event:445</a>

</body></html></notes>
<annotation><celldesigner:extension><celldesigner:speciesIdentity><celldesigner:class>PROTEIN</celldesigner:class>
<celldesigner:proteinReference>p_40</celldesigner:proteinReference>
<celldesigner:name>Respiratory_space_distress_slash_arrest_space_(KE445)</celldesigner:name>
</celldesigner:speciesIdentity>
</celldesigner:extension>
<rdf:RDF xmlns:rdf="http://www.w3.org/1999/02/22-rdf-syntax-ns#" xmlns:dc="http://purl.org/dc/elements/1.1/" xmlns:dcterms="http://purl.org/dc/terms/" xmlns:vCard="http://www.w3.org/2001/vcard-rdf/3.0#" xmlns:bqbiol="http://biomodels.net/biology-qualifiers/" xmlns:bqmodel="http://biomodels.net/model-qualifiers/">
<rdf:Description rdf:about="#s_id_ign46">
<dcterms:modified rdf:parseType="Resource"></dcterms:modified>
</rdf:Description>
</rdf:RDF>
</annotation>
</species>
<species  name="Hypoxia_space_(KE590)" id="s_id_ign47" metaid="s_id_ign47" initialConcentration="0.0" hasOnlySubstanceUnits="false" constant="false" boundaryCondition="false" compartment="default"><notes><html xmlns="http://www.w3.org/1999/xhtml"><head><title/></head><body>
<a xmlns:celldesigner="http://www.sbml.org/2001/ns/celldesigner" href="https://aopwiki.org/events/590" target="_blank">Event:590</a>

</body></html></notes>
<annotation><celldesigner:extension><celldesigner:speciesIdentity><celldesigner:class>PROTEIN</celldesigner:class>
<celldesigner:proteinReference>p_41</celldesigner:proteinReference>
<celldesigner:name>Hypoxia_space_(KE590)</celldesigner:name>
</celldesigner:speciesIdentity>
</celldesigner:extension>
<rdf:RDF xmlns:rdf="http://www.w3.org/1999/02/22-rdf-syntax-ns#" xmlns:dc="http://purl.org/dc/elements/1.1/" xmlns:dcterms="http://purl.org/dc/terms/" xmlns:vCard="http://www.w3.org/2001/vcard-rdf/3.0#" xmlns:bqbiol="http://biomodels.net/biology-qualifiers/" xmlns:bqmodel="http://biomodels.net/model-qualifiers/">
<rdf:Description rdf:about="#s_id_ign47">
<dcterms:modified rdf:parseType="Resource"></dcterms:modified>
</rdf:Description>
</rdf:RDF>
</annotation>
</species>
<species  name="Atherosclerosis_space_(KE1443)" id="s_id_ign48" metaid="s_id_ign48" initialConcentration="0.0" hasOnlySubstanceUnits="false" constant="false" boundaryCondition="false" compartment="default"><notes><html xmlns="http://www.w3.org/1999/xhtml"><head><title/></head><body>
<a xmlns:celldesigner="http://www.sbml.org/2001/ns/celldesigner" href="https://aopwiki.org/events/1443" target="_blank">Event:1443</a>

</body></html></notes>
<annotation><celldesigner:extension><celldesigner:speciesIdentity><celldesigner:class>PROTEIN</celldesigner:class>
<celldesigner:proteinReference>p_42</celldesigner:proteinReference>
<celldesigner:name>Atherosclerosis_space_(KE1443)</celldesigner:name>
</celldesigner:speciesIdentity>
</celldesigner:extension>
<rdf:RDF xmlns:rdf="http://www.w3.org/1999/02/22-rdf-syntax-ns#" xmlns:dc="http://purl.org/dc/elements/1.1/" xmlns:dcterms="http://purl.org/dc/terms/" xmlns:vCard="http://www.w3.org/2001/vcard-rdf/3.0#" xmlns:bqbiol="http://biomodels.net/biology-qualifiers/" xmlns:bqmodel="http://biomodels.net/model-qualifiers/">
<rdf:Description rdf:about="#s_id_ign48">
<dcterms:modified rdf:parseType="Resource"></dcterms:modified>
</rdf:Description>
</rdf:RDF>
</annotation>
</species>
<species  name="Endothelial_space_cell_space_dysfunction_space_(KE1913,_space_KE110)" id="s_id_ign49" metaid="s_id_ign49" initialConcentration="0.0" hasOnlySubstanceUnits="false" constant="false" boundaryCondition="false" compartment="default"><notes><html xmlns="http://www.w3.org/1999/xhtml"><head><title/></head><body>
<a xmlns:celldesigner="http://www.sbml.org/2001/ns/celldesigner" href="https://aopwiki.org/events/1913" target="_blank">Event:1913</a>; <a xmlns:celldesigner="http://www.sbml.org/2001/ns/celldesigner" href="https://aopwiki.org/events/110" target="_blank">Event:110</a>

</body></html></notes>
<annotation><celldesigner:extension><celldesigner:speciesIdentity><celldesigner:class>PROTEIN</celldesigner:class>
<celldesigner:proteinReference>p_43</celldesigner:proteinReference>
<celldesigner:name>Endothelial_space_cell_space_dysfunction_space_(KE1913,_space_KE110)</celldesigner:name>
</celldesigner:speciesIdentity>
</celldesigner:extension>
<rdf:RDF xmlns:rdf="http://www.w3.org/1999/02/22-rdf-syntax-ns#" xmlns:dc="http://purl.org/dc/elements/1.1/" xmlns:dcterms="http://purl.org/dc/terms/" xmlns:vCard="http://www.w3.org/2001/vcard-rdf/3.0#" xmlns:bqbiol="http://biomodels.net/biology-qualifiers/" xmlns:bqmodel="http://biomodels.net/model-qualifiers/">
<rdf:Description rdf:about="#s_id_ign49">
<dcterms:modified rdf:parseType="Resource"></dcterms:modified>
</rdf:Description>
</rdf:RDF>
</annotation>
</species>
<species  name="Decrease,_space_Population_space_growth_space_rate_space_(KE360)" id="s_id_ign5" metaid="s_id_ign5" initialConcentration="0.0" hasOnlySubstanceUnits="false" constant="false" boundaryCondition="false" compartment="default"><notes><html xmlns="http://www.w3.org/1999/xhtml"><head><title/></head><body>
<a xmlns:celldesigner="http://www.sbml.org/2001/ns/celldesigner" href="https://aopwiki.org/events/360" target="_blank">Event:360</a>

</body></html></notes>
<annotation><celldesigner:extension><celldesigner:speciesIdentity><celldesigner:class>PROTEIN</celldesigner:class>
<celldesigner:proteinReference>p_44</celldesigner:proteinReference>
<celldesigner:name>Decrease,_space_Population_space_growth_space_rate_space_(KE360)</celldesigner:name>
</celldesigner:speciesIdentity>
</celldesigner:extension>
<rdf:RDF xmlns:rdf="http://www.w3.org/1999/02/22-rdf-syntax-ns#" xmlns:dc="http://purl.org/dc/elements/1.1/" xmlns:dcterms="http://purl.org/dc/terms/" xmlns:vCard="http://www.w3.org/2001/vcard-rdf/3.0#" xmlns:bqbiol="http://biomodels.net/biology-qualifiers/" xmlns:bqmodel="http://biomodels.net/model-qualifiers/">
<rdf:Description rdf:about="#s_id_ign5">
<dcterms:modified rdf:parseType="Resource"></dcterms:modified>
</rdf:Description>
</rdf:RDF>
</annotation>
</species>
<species  name="Increased,_space_Vascular_space_smooth_space_muscle_space_cell_space_activation_space_(KE1925)" id="s_id_ign50" metaid="s_id_ign50" initialConcentration="0.0" hasOnlySubstanceUnits="false" constant="false" boundaryCondition="false" compartment="default"><notes><html xmlns="http://www.w3.org/1999/xhtml"><head><title/></head><body>
<a xmlns:celldesigner="http://www.sbml.org/2001/ns/celldesigner" href="https://aopwiki.org/events/1925" target="_blank">Event:1925</a>

</body></html></notes>
<annotation><celldesigner:extension><celldesigner:speciesIdentity><celldesigner:class>PROTEIN</celldesigner:class>
<celldesigner:proteinReference>p_45</celldesigner:proteinReference>
<celldesigner:name>Increased,_space_Vascular_space_smooth_space_muscle_space_cell_space_activation_space_(KE1925)</celldesigner:name>
</celldesigner:speciesIdentity>
</celldesigner:extension>
<rdf:RDF xmlns:rdf="http://www.w3.org/1999/02/22-rdf-syntax-ns#" xmlns:dc="http://purl.org/dc/elements/1.1/" xmlns:dcterms="http://purl.org/dc/terms/" xmlns:vCard="http://www.w3.org/2001/vcard-rdf/3.0#" xmlns:bqbiol="http://biomodels.net/biology-qualifiers/" xmlns:bqmodel="http://biomodels.net/model-qualifiers/">
<rdf:Description rdf:about="#s_id_ign50">
<dcterms:modified rdf:parseType="Resource"></dcterms:modified>
</rdf:Description>
</rdf:RDF>
</annotation>
</species>
<species  name="Reduced_space_production,_space_VEGF_space_(KE948)" id="s_id_ign51" metaid="s_id_ign51" initialConcentration="0.0" hasOnlySubstanceUnits="false" constant="false" boundaryCondition="false" compartment="default"><notes><html xmlns="http://www.w3.org/1999/xhtml"><head><title/></head><body>
<a xmlns:celldesigner="http://www.sbml.org/2001/ns/celldesigner" href="https://aopwiki.org/events/948" target="_blank">Event:948</a>

</body></html></notes>
<annotation><celldesigner:extension><celldesigner:speciesIdentity><celldesigner:class>PROTEIN</celldesigner:class>
<celldesigner:proteinReference>p_46</celldesigner:proteinReference>
<celldesigner:name>Reduced_space_production,_space_VEGF_space_(KE948)</celldesigner:name>
</celldesigner:speciesIdentity>
</celldesigner:extension>
<rdf:RDF xmlns:rdf="http://www.w3.org/1999/02/22-rdf-syntax-ns#" xmlns:dc="http://purl.org/dc/elements/1.1/" xmlns:dcterms="http://purl.org/dc/terms/" xmlns:vCard="http://www.w3.org/2001/vcard-rdf/3.0#" xmlns:bqbiol="http://biomodels.net/biology-qualifiers/" xmlns:bqmodel="http://biomodels.net/model-qualifiers/">
<rdf:Description rdf:about="#s_id_ign51">
<dcterms:modified rdf:parseType="Resource"></dcterms:modified>
</rdf:Description>
</rdf:RDF>
</annotation>
</species>
<species  name="Vascular_space_calcification_space_(KE2000)" id="s_id_ign52" metaid="s_id_ign52" initialConcentration="0.0" hasOnlySubstanceUnits="false" constant="false" boundaryCondition="false" compartment="default"><notes><html xmlns="http://www.w3.org/1999/xhtml"><head><title/></head><body>
<a xmlns:celldesigner="http://www.sbml.org/2001/ns/celldesigner" href="https://aopwiki.org/events/2000" target="_blank">Event:2000</a>

</body></html></notes>
<annotation><celldesigner:extension><celldesigner:speciesIdentity><celldesigner:class>PROTEIN</celldesigner:class>
<celldesigner:proteinReference>p_47</celldesigner:proteinReference>
<celldesigner:name>Vascular_space_calcification_space_(KE2000)</celldesigner:name>
</celldesigner:speciesIdentity>
</celldesigner:extension>
<rdf:RDF xmlns:rdf="http://www.w3.org/1999/02/22-rdf-syntax-ns#" xmlns:dc="http://purl.org/dc/elements/1.1/" xmlns:dcterms="http://purl.org/dc/terms/" xmlns:vCard="http://www.w3.org/2001/vcard-rdf/3.0#" xmlns:bqbiol="http://biomodels.net/biology-qualifiers/" xmlns:bqmodel="http://biomodels.net/model-qualifiers/">
<rdf:Description rdf:about="#s_id_ign52">
<dcterms:modified rdf:parseType="Resource"></dcterms:modified>
</rdf:Description>
</rdf:RDF>
</annotation>
</species>
<species  name="Vascular_space_remodeling_space_(KE2003)" id="s_id_ign53" metaid="s_id_ign53" initialConcentration="0.0" hasOnlySubstanceUnits="false" constant="false" boundaryCondition="false" compartment="default"><notes><html xmlns="http://www.w3.org/1999/xhtml"><head><title/></head><body>
<a xmlns:celldesigner="http://www.sbml.org/2001/ns/celldesigner" href="https://aopwiki.org/events/2003" target="_blank">Event:2003</a>

</body></html></notes>
<annotation><celldesigner:extension><celldesigner:speciesIdentity><celldesigner:class>PROTEIN</celldesigner:class>
<celldesigner:proteinReference>p_48</celldesigner:proteinReference>
<celldesigner:name>Vascular_space_remodeling_space_(KE2003)</celldesigner:name>
</celldesigner:speciesIdentity>
</celldesigner:extension>
<rdf:RDF xmlns:rdf="http://www.w3.org/1999/02/22-rdf-syntax-ns#" xmlns:dc="http://purl.org/dc/elements/1.1/" xmlns:dcterms="http://purl.org/dc/terms/" xmlns:vCard="http://www.w3.org/2001/vcard-rdf/3.0#" xmlns:bqbiol="http://biomodels.net/biology-qualifiers/" xmlns:bqmodel="http://biomodels.net/model-qualifiers/">
<rdf:Description rdf:about="#s_id_ign53">
<dcterms:modified rdf:parseType="Resource"></dcterms:modified>
</rdf:Description>
</rdf:RDF>
</annotation>
</species>
<species  name="Inhibition,_space_Cyclooxygenase_space_1_space_activity_space_(KE1103)" id="s_id_ign54" metaid="s_id_ign54" initialConcentration="0.0" hasOnlySubstanceUnits="false" constant="false" boundaryCondition="false" compartment="default"><notes><html xmlns="http://www.w3.org/1999/xhtml"><head><title/></head><body>
<a xmlns:celldesigner="http://www.sbml.org/2001/ns/celldesigner" href="https://aopwiki.org/events/1103" target="_blank">Event:1103</a>

</body></html></notes>
<annotation><celldesigner:extension><celldesigner:speciesIdentity><celldesigner:class>PROTEIN</celldesigner:class>
<celldesigner:proteinReference>p_49</celldesigner:proteinReference>
<celldesigner:name>Inhibition,_space_Cyclooxygenase_space_1_space_activity_space_(KE1103)</celldesigner:name>
</celldesigner:speciesIdentity>
</celldesigner:extension>
<rdf:RDF xmlns:rdf="http://www.w3.org/1999/02/22-rdf-syntax-ns#" xmlns:dc="http://purl.org/dc/elements/1.1/" xmlns:dcterms="http://purl.org/dc/terms/" xmlns:vCard="http://www.w3.org/2001/vcard-rdf/3.0#" xmlns:bqbiol="http://biomodels.net/biology-qualifiers/" xmlns:bqmodel="http://biomodels.net/model-qualifiers/">
<rdf:Description rdf:about="#s_id_ign54">
<dcterms:modified rdf:parseType="Resource"></dcterms:modified>
</rdf:Description>
</rdf:RDF>
</annotation>
</species>
<species  name="AchE_space_Inhibition_space_(KE12)" id="s_id_ign55" metaid="s_id_ign55" initialConcentration="0.0" hasOnlySubstanceUnits="false" constant="false" boundaryCondition="false" compartment="default"><notes><html xmlns="http://www.w3.org/1999/xhtml"><head><title/></head><body>
<a xmlns:celldesigner="http://www.sbml.org/2001/ns/celldesigner" href="https://aopwiki.org/events/12" target="_blank">Event:12</a>

</body></html></notes>
<annotation><celldesigner:extension><celldesigner:speciesIdentity><celldesigner:class>PROTEIN</celldesigner:class>
<celldesigner:proteinReference>p_50</celldesigner:proteinReference>
<celldesigner:name>AchE_space_Inhibition_space_(KE12)</celldesigner:name>
</celldesigner:speciesIdentity>
</celldesigner:extension>
<rdf:RDF xmlns:rdf="http://www.w3.org/1999/02/22-rdf-syntax-ns#" xmlns:dc="http://purl.org/dc/elements/1.1/" xmlns:dcterms="http://purl.org/dc/terms/" xmlns:vCard="http://www.w3.org/2001/vcard-rdf/3.0#" xmlns:bqbiol="http://biomodels.net/biology-qualifiers/" xmlns:bqmodel="http://biomodels.net/model-qualifiers/">
<rdf:Description rdf:about="#s_id_ign55">
<dcterms:modified rdf:parseType="Resource"></dcterms:modified>
</rdf:Description>
</rdf:RDF>
</annotation>
</species>
<species  name="Activation,_space_AhR_space_(KE18)" id="s_id_ign56" metaid="s_id_ign56" initialConcentration="0.0" hasOnlySubstanceUnits="false" constant="false" boundaryCondition="false" compartment="default"><notes><html xmlns="http://www.w3.org/1999/xhtml"><head><title/></head><body>
<a xmlns:celldesigner="http://www.sbml.org/2001/ns/celldesigner" href="https://aopwiki.org/events/18" target="_blank">Event:18</a>

</body></html></notes>
<annotation><celldesigner:extension><celldesigner:speciesIdentity><celldesigner:class>PROTEIN</celldesigner:class>
<celldesigner:proteinReference>p_51</celldesigner:proteinReference>
<celldesigner:name>Activation,_space_AhR_space_(KE18)</celldesigner:name>
</celldesigner:speciesIdentity>
</celldesigner:extension>
<rdf:RDF xmlns:rdf="http://www.w3.org/1999/02/22-rdf-syntax-ns#" xmlns:dc="http://purl.org/dc/elements/1.1/" xmlns:dcterms="http://purl.org/dc/terms/" xmlns:vCard="http://www.w3.org/2001/vcard-rdf/3.0#" xmlns:bqbiol="http://biomodels.net/biology-qualifiers/" xmlns:bqmodel="http://biomodels.net/model-qualifiers/">
<rdf:Description rdf:about="#s_id_ign56">
<dcterms:modified rdf:parseType="Resource"></dcterms:modified>
</rdf:Description>
</rdf:RDF>
</annotation>
</species>
<species  name="Activation,_space_Inflammatory_space_cytokines,_space_chemokines,_space_cytoprotective_space_gene_space_pathways_space_(KE151)" id="s_id_ign57" metaid="s_id_ign57" initialConcentration="0.0" hasOnlySubstanceUnits="false" constant="false" boundaryCondition="false" compartment="default"><notes><html xmlns="http://www.w3.org/1999/xhtml"><head><title/></head><body>
<a xmlns:celldesigner="http://www.sbml.org/2001/ns/celldesigner" href="https://aopwiki.org/events/151" target="_blank">Event:151</a>

</body></html></notes>
<annotation><celldesigner:extension><celldesigner:speciesIdentity><celldesigner:class>PROTEIN</celldesigner:class>
<celldesigner:proteinReference>p_52</celldesigner:proteinReference>
<celldesigner:name>Activation,_space_Inflammatory_space_cytokines,_space_chemokines,_space_cytoprotective_space_gene_space_pathways_space_(KE151)</celldesigner:name>
</celldesigner:speciesIdentity>
</celldesigner:extension>
<rdf:RDF xmlns:rdf="http://www.w3.org/1999/02/22-rdf-syntax-ns#" xmlns:dc="http://purl.org/dc/elements/1.1/" xmlns:dcterms="http://purl.org/dc/terms/" xmlns:vCard="http://www.w3.org/2001/vcard-rdf/3.0#" xmlns:bqbiol="http://biomodels.net/biology-qualifiers/" xmlns:bqmodel="http://biomodels.net/model-qualifiers/">
<rdf:Description rdf:about="#s_id_ign57">
<dcterms:modified rdf:parseType="Resource"></dcterms:modified>
</rdf:Description>
</rdf:RDF>
</annotation>
</species>
<species  name="Activation,_space_Nicotinic_space_acetylcholine_space_receptor_space_(KE559)" id="s_id_ign58" metaid="s_id_ign58" initialConcentration="0.0" hasOnlySubstanceUnits="false" constant="false" boundaryCondition="false" compartment="default"><notes><html xmlns="http://www.w3.org/1999/xhtml"><head><title/></head><body>
<a xmlns:celldesigner="http://www.sbml.org/2001/ns/celldesigner" href="https://aopwiki.org/events/559" target="_blank">Event:559</a>

</body></html></notes>
<annotation><celldesigner:extension><celldesigner:speciesIdentity><celldesigner:class>PROTEIN</celldesigner:class>
<celldesigner:proteinReference>p_53</celldesigner:proteinReference>
<celldesigner:name>Activation,_space_Nicotinic_space_acetylcholine_space_receptor_space_(KE559)</celldesigner:name>
</celldesigner:speciesIdentity>
</celldesigner:extension>
<rdf:RDF xmlns:rdf="http://www.w3.org/1999/02/22-rdf-syntax-ns#" xmlns:dc="http://purl.org/dc/elements/1.1/" xmlns:dcterms="http://purl.org/dc/terms/" xmlns:vCard="http://www.w3.org/2001/vcard-rdf/3.0#" xmlns:bqbiol="http://biomodels.net/biology-qualifiers/" xmlns:bqmodel="http://biomodels.net/model-qualifiers/">
<rdf:Description rdf:about="#s_id_ign58">
<dcterms:modified rdf:parseType="Resource"></dcterms:modified>
</rdf:Description>
</rdf:RDF>
</annotation>
</species>
<species  name="Blockade,_space_L_minus_Type_space_Calcium_space_Channels_space_(KE1529)" id="s_id_ign59" metaid="s_id_ign59" initialConcentration="0.0" hasOnlySubstanceUnits="false" constant="false" boundaryCondition="false" compartment="default"><notes><html xmlns="http://www.w3.org/1999/xhtml"><head><title/></head><body>
<a xmlns:celldesigner="http://www.sbml.org/2001/ns/celldesigner" href="https://aopwiki.org/events/1529" target="_blank">Event:1529</a>

</body></html></notes>
<annotation><celldesigner:extension><celldesigner:speciesIdentity><celldesigner:class>PROTEIN</celldesigner:class>
<celldesigner:proteinReference>p_54</celldesigner:proteinReference>
<celldesigner:name>Blockade,_space_L_minus_Type_space_Calcium_space_Channels_space_(KE1529)</celldesigner:name>
</celldesigner:speciesIdentity>
</celldesigner:extension>
<rdf:RDF xmlns:rdf="http://www.w3.org/1999/02/22-rdf-syntax-ns#" xmlns:dc="http://purl.org/dc/elements/1.1/" xmlns:dcterms="http://purl.org/dc/terms/" xmlns:vCard="http://www.w3.org/2001/vcard-rdf/3.0#" xmlns:bqbiol="http://biomodels.net/biology-qualifiers/" xmlns:bqmodel="http://biomodels.net/model-qualifiers/">
<rdf:Description rdf:about="#s_id_ign59">
<dcterms:modified rdf:parseType="Resource"></dcterms:modified>
</rdf:Description>
</rdf:RDF>
</annotation>
</species>
<species  name="Decreased,_space_Prostaglandin_space_F2alpha_space_concentration,_space_plasma_space_(KE1104)" id="s_id_ign6" metaid="s_id_ign6" initialConcentration="0.0" hasOnlySubstanceUnits="false" constant="false" boundaryCondition="false" compartment="default"><notes><html xmlns="http://www.w3.org/1999/xhtml"><head><title/></head><body>
<a xmlns:celldesigner="http://www.sbml.org/2001/ns/celldesigner" href="https://aopwiki.org/events/1104" target="_blank">Event:1104</a>

</body></html></notes>
<annotation><celldesigner:extension><celldesigner:speciesIdentity><celldesigner:class>PROTEIN</celldesigner:class>
<celldesigner:proteinReference>p_55</celldesigner:proteinReference>
<celldesigner:name>Decreased,_space_Prostaglandin_space_F2alpha_space_concentration,_space_plasma_space_(KE1104)</celldesigner:name>
</celldesigner:speciesIdentity>
</celldesigner:extension>
<rdf:RDF xmlns:rdf="http://www.w3.org/1999/02/22-rdf-syntax-ns#" xmlns:dc="http://purl.org/dc/elements/1.1/" xmlns:dcterms="http://purl.org/dc/terms/" xmlns:vCard="http://www.w3.org/2001/vcard-rdf/3.0#" xmlns:bqbiol="http://biomodels.net/biology-qualifiers/" xmlns:bqmodel="http://biomodels.net/model-qualifiers/">
<rdf:Description rdf:about="#s_id_ign6">
<dcterms:modified rdf:parseType="Resource"></dcterms:modified>
</rdf:Description>
</rdf:RDF>
</annotation>
</species>
<species  name="hERG_space_channel_space_blockade_space_(KE2099)" id="s_id_ign60" metaid="s_id_ign60" initialConcentration="0.0" hasOnlySubstanceUnits="false" constant="false" boundaryCondition="false" compartment="default"><notes><html xmlns="http://www.w3.org/1999/xhtml"><head><title/></head><body>
<a xmlns:celldesigner="http://www.sbml.org/2001/ns/celldesigner" href="https://aopwiki.org/events/2099" target="_blank">Event:2099</a>

</body></html></notes>
<annotation><celldesigner:extension><celldesigner:speciesIdentity><celldesigner:class>PROTEIN</celldesigner:class>
<celldesigner:proteinReference>p_56</celldesigner:proteinReference>
<celldesigner:name>hERG_space_channel_space_blockade_space_(KE2099)</celldesigner:name>
</celldesigner:speciesIdentity>
</celldesigner:extension>
<rdf:RDF xmlns:rdf="http://www.w3.org/1999/02/22-rdf-syntax-ns#" xmlns:dc="http://purl.org/dc/elements/1.1/" xmlns:dcterms="http://purl.org/dc/terms/" xmlns:vCard="http://www.w3.org/2001/vcard-rdf/3.0#" xmlns:bqbiol="http://biomodels.net/biology-qualifiers/" xmlns:bqmodel="http://biomodels.net/model-qualifiers/">
<rdf:Description rdf:about="#s_id_ign60">
<dcterms:modified rdf:parseType="Resource"></dcterms:modified>
</rdf:Description>
</rdf:RDF>
</annotation>
</species>
<species  name="Impaired,_space_ion_space_channels_space_(KE697)" id="s_id_ign61" metaid="s_id_ign61" initialConcentration="0.0" hasOnlySubstanceUnits="false" constant="false" boundaryCondition="false" compartment="default"><notes><html xmlns="http://www.w3.org/1999/xhtml"><head><title/></head><body>
<a xmlns:celldesigner="http://www.sbml.org/2001/ns/celldesigner" href="https://aopwiki.org/events/697" target="_blank">Event:697</a>

</body></html></notes>
<annotation><celldesigner:extension><celldesigner:speciesIdentity><celldesigner:class>PROTEIN</celldesigner:class>
<celldesigner:proteinReference>p_57</celldesigner:proteinReference>
<celldesigner:name>Impaired,_space_ion_space_channels_space_(KE697)</celldesigner:name>
</celldesigner:speciesIdentity>
</celldesigner:extension>
<rdf:RDF xmlns:rdf="http://www.w3.org/1999/02/22-rdf-syntax-ns#" xmlns:dc="http://purl.org/dc/elements/1.1/" xmlns:dcterms="http://purl.org/dc/terms/" xmlns:vCard="http://www.w3.org/2001/vcard-rdf/3.0#" xmlns:bqbiol="http://biomodels.net/biology-qualifiers/" xmlns:bqmodel="http://biomodels.net/model-qualifiers/">
<rdf:Description rdf:about="#s_id_ign61">
<dcterms:modified rdf:parseType="Resource"></dcterms:modified>
</rdf:Description>
</rdf:RDF>
</annotation>
</species>
<species  name="Inhibition,_space_ETC_space_complexes_space_of_space_the_space_respiratory_space_chain_space_(KE105)" id="s_id_ign62" metaid="s_id_ign62" initialConcentration="0.0" hasOnlySubstanceUnits="false" constant="false" boundaryCondition="false" compartment="default"><notes><html xmlns="http://www.w3.org/1999/xhtml"><head><title/></head><body>
<a xmlns:celldesigner="http://www.sbml.org/2001/ns/celldesigner" href="https://aopwiki.org/events/105" target="_blank">Event:105</a>

</body></html></notes>
<annotation><celldesigner:extension><celldesigner:speciesIdentity><celldesigner:class>PROTEIN</celldesigner:class>
<celldesigner:proteinReference>p_58</celldesigner:proteinReference>
<celldesigner:name>Inhibition,_space_ETC_space_complexes_space_of_space_the_space_respiratory_space_chain_space_(KE105)</celldesigner:name>
</celldesigner:speciesIdentity>
</celldesigner:extension>
<rdf:RDF xmlns:rdf="http://www.w3.org/1999/02/22-rdf-syntax-ns#" xmlns:dc="http://purl.org/dc/elements/1.1/" xmlns:dcterms="http://purl.org/dc/terms/" xmlns:vCard="http://www.w3.org/2001/vcard-rdf/3.0#" xmlns:bqbiol="http://biomodels.net/biology-qualifiers/" xmlns:bqmodel="http://biomodels.net/model-qualifiers/">
<rdf:Description rdf:about="#s_id_ign62">
<dcterms:modified rdf:parseType="Resource"></dcterms:modified>
</rdf:Description>
</rdf:RDF>
</annotation>
</species>
<species  name="Inhibition,_space_sodium_space_channel_space_(KE584)" id="s_id_ign63" metaid="s_id_ign63" initialConcentration="0.0" hasOnlySubstanceUnits="false" constant="false" boundaryCondition="false" compartment="default"><notes><html xmlns="http://www.w3.org/1999/xhtml"><head><title/></head><body>
<a xmlns:celldesigner="http://www.sbml.org/2001/ns/celldesigner" href="https://aopwiki.org/events/584" target="_blank">Event:584</a>

</body></html></notes>
<annotation><celldesigner:extension><celldesigner:speciesIdentity><celldesigner:class>PROTEIN</celldesigner:class>
<celldesigner:proteinReference>p_59</celldesigner:proteinReference>
<celldesigner:name>Inhibition,_space_sodium_space_channel_space_(KE584)</celldesigner:name>
</celldesigner:speciesIdentity>
</celldesigner:extension>
<rdf:RDF xmlns:rdf="http://www.w3.org/1999/02/22-rdf-syntax-ns#" xmlns:dc="http://purl.org/dc/elements/1.1/" xmlns:dcterms="http://purl.org/dc/terms/" xmlns:vCard="http://www.w3.org/2001/vcard-rdf/3.0#" xmlns:bqbiol="http://biomodels.net/biology-qualifiers/" xmlns:bqmodel="http://biomodels.net/model-qualifiers/">
<rdf:Description rdf:about="#s_id_ign63">
<dcterms:modified rdf:parseType="Resource"></dcterms:modified>
</rdf:Description>
</rdf:RDF>
</annotation>
</species>
<species  name="Inhibition,_space_organic_space_anion_space_transporter_space_1_space_(OAT1)_space_(KE877)" id="s_id_ign64" metaid="s_id_ign64" initialConcentration="0.0" hasOnlySubstanceUnits="false" constant="false" boundaryCondition="false" compartment="default"><notes><html xmlns="http://www.w3.org/1999/xhtml"><head><title/></head><body>
<a xmlns:celldesigner="http://www.sbml.org/2001/ns/celldesigner" href="https://aopwiki.org/events/877" target="_blank">Event:877</a>

</body></html></notes>
<annotation><celldesigner:extension><celldesigner:speciesIdentity><celldesigner:class>PROTEIN</celldesigner:class>
<celldesigner:proteinReference>p_60</celldesigner:proteinReference>
<celldesigner:name>Inhibition,_space_organic_space_anion_space_transporter_space_1_space_(OAT1)_space_(KE877)</celldesigner:name>
</celldesigner:speciesIdentity>
</celldesigner:extension>
<rdf:RDF xmlns:rdf="http://www.w3.org/1999/02/22-rdf-syntax-ns#" xmlns:dc="http://purl.org/dc/elements/1.1/" xmlns:dcterms="http://purl.org/dc/terms/" xmlns:vCard="http://www.w3.org/2001/vcard-rdf/3.0#" xmlns:bqbiol="http://biomodels.net/biology-qualifiers/" xmlns:bqmodel="http://biomodels.net/model-qualifiers/">
<rdf:Description rdf:about="#s_id_ign64">
<dcterms:modified rdf:parseType="Resource"></dcterms:modified>
</rdf:Description>
</rdf:RDF>
</annotation>
</species>
<species  name="Increased,_space_blood_space_potassium_space_concentration_space_(KE1098)" id="s_id_ign7" metaid="s_id_ign7" initialConcentration="0.0" hasOnlySubstanceUnits="false" constant="false" boundaryCondition="false" compartment="default"><notes><html xmlns="http://www.w3.org/1999/xhtml"><head><title/></head><body>
<a xmlns:celldesigner="http://www.sbml.org/2001/ns/celldesigner" href="https://aopwiki.org/events/1098" target="_blank">Event:1098</a>

</body></html></notes>
<annotation><celldesigner:extension><celldesigner:speciesIdentity><celldesigner:class>PROTEIN</celldesigner:class>
<celldesigner:proteinReference>p_61</celldesigner:proteinReference>
<celldesigner:name>Increased,_space_blood_space_potassium_space_concentration_space_(KE1098)</celldesigner:name>
</celldesigner:speciesIdentity>
</celldesigner:extension>
<rdf:RDF xmlns:rdf="http://www.w3.org/1999/02/22-rdf-syntax-ns#" xmlns:dc="http://purl.org/dc/elements/1.1/" xmlns:dcterms="http://purl.org/dc/terms/" xmlns:vCard="http://www.w3.org/2001/vcard-rdf/3.0#" xmlns:bqbiol="http://biomodels.net/biology-qualifiers/" xmlns:bqmodel="http://biomodels.net/model-qualifiers/">
<rdf:Description rdf:about="#s_id_ign7">
<dcterms:modified rdf:parseType="Resource"></dcterms:modified>
</rdf:Description>
</rdf:RDF>
</annotation>
</species>
<species  name="Increased,_space_blood_space_uric_space_acid_space_concentration_space_(KE1096)" id="s_id_ign8" metaid="s_id_ign8" initialConcentration="0.0" hasOnlySubstanceUnits="false" constant="false" boundaryCondition="false" compartment="default"><notes><html xmlns="http://www.w3.org/1999/xhtml"><head><title/></head><body>
<a xmlns:celldesigner="http://www.sbml.org/2001/ns/celldesigner" href="https://aopwiki.org/events/1096" target="_blank">Event:1096</a>

</body></html></notes>
<annotation><celldesigner:extension><celldesigner:speciesIdentity><celldesigner:class>PROTEIN</celldesigner:class>
<celldesigner:proteinReference>p_62</celldesigner:proteinReference>
<celldesigner:name>Increased,_space_blood_space_uric_space_acid_space_concentration_space_(KE1096)</celldesigner:name>
</celldesigner:speciesIdentity>
</celldesigner:extension>
<rdf:RDF xmlns:rdf="http://www.w3.org/1999/02/22-rdf-syntax-ns#" xmlns:dc="http://purl.org/dc/elements/1.1/" xmlns:dcterms="http://purl.org/dc/terms/" xmlns:vCard="http://www.w3.org/2001/vcard-rdf/3.0#" xmlns:bqbiol="http://biomodels.net/biology-qualifiers/" xmlns:bqmodel="http://biomodels.net/model-qualifiers/">
<rdf:Description rdf:about="#s_id_ign8">
<dcterms:modified rdf:parseType="Resource"></dcterms:modified>
</rdf:Description>
</rdf:RDF>
</annotation>
</species>
<species  name="Activation,_space_Macrophages_space_(KE1198)" id="s_id_ign9" metaid="s_id_ign9" initialConcentration="0.0" hasOnlySubstanceUnits="false" constant="false" boundaryCondition="false" compartment="default"><notes><html xmlns="http://www.w3.org/1999/xhtml"><head><title/></head><body>
<a xmlns:celldesigner="http://www.sbml.org/2001/ns/celldesigner" href="https://aopwiki.org/events/1198" target="_blank">Event:1198</a>

</body></html></notes>
<annotation><celldesigner:extension><celldesigner:speciesIdentity><celldesigner:class>PROTEIN</celldesigner:class>
<celldesigner:proteinReference>p_63</celldesigner:proteinReference>
<celldesigner:name>Activation,_space_Macrophages_space_(KE1198)</celldesigner:name>
</celldesigner:speciesIdentity>
</celldesigner:extension>
<rdf:RDF xmlns:rdf="http://www.w3.org/1999/02/22-rdf-syntax-ns#" xmlns:dc="http://purl.org/dc/elements/1.1/" xmlns:dcterms="http://purl.org/dc/terms/" xmlns:vCard="http://www.w3.org/2001/vcard-rdf/3.0#" xmlns:bqbiol="http://biomodels.net/biology-qualifiers/" xmlns:bqmodel="http://biomodels.net/model-qualifiers/">
<rdf:Description rdf:about="#s_id_ign9">
<dcterms:modified rdf:parseType="Resource"></dcterms:modified>
</rdf:Description>
</rdf:RDF>
</annotation>
</species>
</listOfSpecies>
<listOfReactions>
<reaction metaid="id11232" id="id11232" reversible="false" >
<annotation>
<celldesigner:extension>
<celldesigner:reactionType>POSITIVE_INFLUENCE</celldesigner:reactionType>
<celldesigner:baseReactants>
<celldesigner:baseReactant species="s_id_ign23" alias="ign23" >
<celldesigner:linkAnchor position="INACTIVE"/>
</celldesigner:baseReactant>
</celldesigner:baseReactants>
<celldesigner:baseProducts>
<celldesigner:baseProduct species="s_id_ign27" alias="ign27" >
<celldesigner:linkAnchor position="INACTIVE"/>
</celldesigner:baseProduct>
</celldesigner:baseProducts>
<celldesigner:listOfReactantLinks>
</celldesigner:listOfReactantLinks>
<celldesigner:listOfProductLinks>
</celldesigner:listOfProductLinks>
<celldesigner:connectScheme connectPolicy="direct" rectangleIndex="0" >
<celldesigner:listOfLineDirection>
<celldesigner:lineDirection index="0" value="unknown"/>
<celldesigner:lineDirection index="1" value="unknown"/>
<celldesigner:lineDirection index="2" value="unknown"/>
</celldesigner:listOfLineDirection>
</celldesigner:connectScheme>
<celldesigner:listOfModification>
</celldesigner:listOfModification>
<celldesigner:line width="1.0" color="FF000000" type="Straight" />
</celldesigner:extension>
<rdf:RDF xmlns:rdf="http://www.w3.org/1999/02/22-rdf-syntax-ns#" xmlns:dc="http://purl.org/dc/elements/1.1/" xmlns:dcterms="http://purl.org/dc/terms/" xmlns:vCard="http://www.w3.org/2001/vcard-rdf/3.0#" xmlns:bqbiol="http://biomodels.net/biology-qualifiers/" xmlns:bqmodel="http://biomodels.net/model-qualifiers/">
<rdf:Description rdf:about="#id11232">
<dcterms:modified rdf:parseType="Resource"></dcterms:modified>
</rdf:Description>
</rdf:RDF>
</annotation>
<listOfReactants>
<speciesReference species="s_id_ign23" >
<annotation>
<celldesigner:extension>
<celldesigner:alias>ign23</celldesigner:alias>
</celldesigner:extension>
</annotation>
</speciesReference>
</listOfReactants>
<listOfProducts>
<speciesReference species="s_id_ign27" >
<annotation>
<celldesigner:extension>
<celldesigner:alias>ign27</celldesigner:alias>
</celldesigner:extension>
</annotation>
</speciesReference>
</listOfProducts>
</reaction>
<reaction metaid="id11304" id="id11304" reversible="false" >
<annotation>
<celldesigner:extension>
<celldesigner:reactionType>POSITIVE_INFLUENCE</celldesigner:reactionType>
<celldesigner:baseReactants>
<celldesigner:baseReactant species="s_id_ign62" alias="ign62" >
<celldesigner:linkAnchor position="INACTIVE"/>
</celldesigner:baseReactant>
</celldesigner:baseReactants>
<celldesigner:baseProducts>
<celldesigner:baseProduct species="s_id_ign36" alias="ign36" >
<celldesigner:linkAnchor position="INACTIVE"/>
</celldesigner:baseProduct>
</celldesigner:baseProducts>
<celldesigner:listOfReactantLinks>
</celldesigner:listOfReactantLinks>
<celldesigner:listOfProductLinks>
</celldesigner:listOfProductLinks>
<celldesigner:connectScheme connectPolicy="direct" rectangleIndex="0" >
<celldesigner:listOfLineDirection>
<celldesigner:lineDirection index="0" value="unknown"/>
<celldesigner:lineDirection index="1" value="unknown"/>
<celldesigner:lineDirection index="2" value="unknown"/>
</celldesigner:listOfLineDirection>
</celldesigner:connectScheme>
<celldesigner:listOfModification>
</celldesigner:listOfModification>
<celldesigner:line width="1.0" color="FF000000" type="Straight" />
</celldesigner:extension>
<rdf:RDF xmlns:rdf="http://www.w3.org/1999/02/22-rdf-syntax-ns#" xmlns:dc="http://purl.org/dc/elements/1.1/" xmlns:dcterms="http://purl.org/dc/terms/" xmlns:vCard="http://www.w3.org/2001/vcard-rdf/3.0#" xmlns:bqbiol="http://biomodels.net/biology-qualifiers/" xmlns:bqmodel="http://biomodels.net/model-qualifiers/">
<rdf:Description rdf:about="#id11304">
<dcterms:modified rdf:parseType="Resource"></dcterms:modified>
</rdf:Description>
</rdf:RDF>
</annotation>
<listOfReactants>
<speciesReference species="s_id_ign62" >
<annotation>
<celldesigner:extension>
<celldesigner:alias>ign62</celldesigner:alias>
</celldesigner:extension>
</annotation>
</speciesReference>
</listOfReactants>
<listOfProducts>
<speciesReference species="s_id_ign36" >
<annotation>
<celldesigner:extension>
<celldesigner:alias>ign36</celldesigner:alias>
</celldesigner:extension>
</annotation>
</speciesReference>
</listOfProducts>
</reaction>
<reaction metaid="id11244" id="id11244" reversible="false" >
<annotation>
<celldesigner:extension>
<celldesigner:reactionType>POSITIVE_INFLUENCE</celldesigner:reactionType>
<celldesigner:baseReactants>
<celldesigner:baseReactant species="s_id_ign64" alias="ign64" >
<celldesigner:linkAnchor position="INACTIVE"/>
</celldesigner:baseReactant>
</celldesigner:baseReactants>
<celldesigner:baseProducts>
<celldesigner:baseProduct species="s_id_ign8" alias="ign8" >
<celldesigner:linkAnchor position="INACTIVE"/>
</celldesigner:baseProduct>
</celldesigner:baseProducts>
<celldesigner:listOfReactantLinks>
</celldesigner:listOfReactantLinks>
<celldesigner:listOfProductLinks>
</celldesigner:listOfProductLinks>
<celldesigner:connectScheme connectPolicy="direct" rectangleIndex="0" >
<celldesigner:listOfLineDirection>
<celldesigner:lineDirection index="0" value="unknown"/>
<celldesigner:lineDirection index="1" value="unknown"/>
<celldesigner:lineDirection index="2" value="unknown"/>
</celldesigner:listOfLineDirection>
</celldesigner:connectScheme>
<celldesigner:listOfModification>
</celldesigner:listOfModification>
<celldesigner:line width="1.0" color="FF000000" type="Straight" />
</celldesigner:extension>
<rdf:RDF xmlns:rdf="http://www.w3.org/1999/02/22-rdf-syntax-ns#" xmlns:dc="http://purl.org/dc/elements/1.1/" xmlns:dcterms="http://purl.org/dc/terms/" xmlns:vCard="http://www.w3.org/2001/vcard-rdf/3.0#" xmlns:bqbiol="http://biomodels.net/biology-qualifiers/" xmlns:bqmodel="http://biomodels.net/model-qualifiers/">
<rdf:Description rdf:about="#id11244">
<dcterms:modified rdf:parseType="Resource"></dcterms:modified>
</rdf:Description>
</rdf:RDF>
</annotation>
<listOfReactants>
<speciesReference species="s_id_ign64" >
<annotation>
<celldesigner:extension>
<celldesigner:alias>ign64</celldesigner:alias>
</celldesigner:extension>
</annotation>
</speciesReference>
</listOfReactants>
<listOfProducts>
<speciesReference species="s_id_ign8" >
<annotation>
<celldesigner:extension>
<celldesigner:alias>ign8</celldesigner:alias>
</celldesigner:extension>
</annotation>
</speciesReference>
</listOfProducts>
</reaction>
<reaction metaid="id11241" id="id11241" reversible="false" >
<annotation>
<celldesigner:extension>
<celldesigner:reactionType>POSITIVE_INFLUENCE</celldesigner:reactionType>
<celldesigner:baseReactants>
<celldesigner:baseReactant species="s_id_ign61" alias="ign61" >
<celldesigner:linkAnchor position="INACTIVE"/>
</celldesigner:baseReactant>
</celldesigner:baseReactants>
<celldesigner:baseProducts>
<celldesigner:baseProduct species="s_id_ign12" alias="ign12" >
<celldesigner:linkAnchor position="INACTIVE"/>
</celldesigner:baseProduct>
</celldesigner:baseProducts>
<celldesigner:listOfReactantLinks>
</celldesigner:listOfReactantLinks>
<celldesigner:listOfProductLinks>
</celldesigner:listOfProductLinks>
<celldesigner:connectScheme connectPolicy="direct" rectangleIndex="0" >
<celldesigner:listOfLineDirection>
<celldesigner:lineDirection index="0" value="unknown"/>
<celldesigner:lineDirection index="1" value="unknown"/>
<celldesigner:lineDirection index="2" value="unknown"/>
</celldesigner:listOfLineDirection>
</celldesigner:connectScheme>
<celldesigner:listOfModification>
</celldesigner:listOfModification>
<celldesigner:line width="1.0" color="FF000000" type="Straight" />
</celldesigner:extension>
<rdf:RDF xmlns:rdf="http://www.w3.org/1999/02/22-rdf-syntax-ns#" xmlns:dc="http://purl.org/dc/elements/1.1/" xmlns:dcterms="http://purl.org/dc/terms/" xmlns:vCard="http://www.w3.org/2001/vcard-rdf/3.0#" xmlns:bqbiol="http://biomodels.net/biology-qualifiers/" xmlns:bqmodel="http://biomodels.net/model-qualifiers/">
<rdf:Description rdf:about="#id11241">
<dcterms:modified rdf:parseType="Resource"></dcterms:modified>
</rdf:Description>
</rdf:RDF>
</annotation>
<listOfReactants>
<speciesReference species="s_id_ign61" >
<annotation>
<celldesigner:extension>
<celldesigner:alias>ign61</celldesigner:alias>
</celldesigner:extension>
</annotation>
</speciesReference>
</listOfReactants>
<listOfProducts>
<speciesReference species="s_id_ign12" >
<annotation>
<celldesigner:extension>
<celldesigner:alias>ign12</celldesigner:alias>
</celldesigner:extension>
</annotation>
</speciesReference>
</listOfProducts>
</reaction>
<reaction metaid="id11278" id="id11278" reversible="false" >
<annotation>
<celldesigner:extension>
<celldesigner:reactionType>POSITIVE_INFLUENCE</celldesigner:reactionType>
<celldesigner:baseReactants>
<celldesigner:baseReactant species="s_id_ign58" alias="ign58" >
<celldesigner:linkAnchor position="INACTIVE"/>
</celldesigner:baseReactant>
</celldesigner:baseReactants>
<celldesigner:baseProducts>
<celldesigner:baseProduct species="s_id_ign10" alias="ign10" >
<celldesigner:linkAnchor position="INACTIVE"/>
</celldesigner:baseProduct>
</celldesigner:baseProducts>
<celldesigner:listOfReactantLinks>
</celldesigner:listOfReactantLinks>
<celldesigner:listOfProductLinks>
</celldesigner:listOfProductLinks>
<celldesigner:connectScheme connectPolicy="direct" rectangleIndex="0" >
<celldesigner:listOfLineDirection>
<celldesigner:lineDirection index="0" value="unknown"/>
<celldesigner:lineDirection index="1" value="unknown"/>
<celldesigner:lineDirection index="2" value="unknown"/>
</celldesigner:listOfLineDirection>
</celldesigner:connectScheme>
<celldesigner:listOfModification>
</celldesigner:listOfModification>
<celldesigner:line width="1.0" color="FF000000" type="Straight" />
</celldesigner:extension>
<rdf:RDF xmlns:rdf="http://www.w3.org/1999/02/22-rdf-syntax-ns#" xmlns:dc="http://purl.org/dc/elements/1.1/" xmlns:dcterms="http://purl.org/dc/terms/" xmlns:vCard="http://www.w3.org/2001/vcard-rdf/3.0#" xmlns:bqbiol="http://biomodels.net/biology-qualifiers/" xmlns:bqmodel="http://biomodels.net/model-qualifiers/">
<rdf:Description rdf:about="#id11278">
<dcterms:modified rdf:parseType="Resource"></dcterms:modified>
</rdf:Description>
</rdf:RDF>
</annotation>
<listOfReactants>
<speciesReference species="s_id_ign58" >
<annotation>
<celldesigner:extension>
<celldesigner:alias>ign58</celldesigner:alias>
</celldesigner:extension>
</annotation>
</speciesReference>
</listOfReactants>
<listOfProducts>
<speciesReference species="s_id_ign10" >
<annotation>
<celldesigner:extension>
<celldesigner:alias>ign10</celldesigner:alias>
</celldesigner:extension>
</annotation>
</speciesReference>
</listOfProducts>
</reaction>
<reaction metaid="id11227" id="id11227" reversible="false" >
<annotation>
<celldesigner:extension>
<celldesigner:reactionType>POSITIVE_INFLUENCE</celldesigner:reactionType>
<celldesigner:baseReactants>
<celldesigner:baseReactant species="s_id_ign3" alias="ign3" >
<celldesigner:linkAnchor position="INACTIVE"/>
</celldesigner:baseReactant>
</celldesigner:baseReactants>
<celldesigner:baseProducts>
<celldesigner:baseProduct species="s_id_ign5" alias="ign5" >
<celldesigner:linkAnchor position="INACTIVE"/>
</celldesigner:baseProduct>
</celldesigner:baseProducts>
<celldesigner:listOfReactantLinks>
</celldesigner:listOfReactantLinks>
<celldesigner:listOfProductLinks>
</celldesigner:listOfProductLinks>
<celldesigner:connectScheme connectPolicy="direct" rectangleIndex="0" >
<celldesigner:listOfLineDirection>
<celldesigner:lineDirection index="0" value="unknown"/>
<celldesigner:lineDirection index="1" value="unknown"/>
<celldesigner:lineDirection index="2" value="unknown"/>
</celldesigner:listOfLineDirection>
</celldesigner:connectScheme>
<celldesigner:listOfModification>
</celldesigner:listOfModification>
<celldesigner:line width="1.0" color="FF000000" type="Straight" />
</celldesigner:extension>
<rdf:RDF xmlns:rdf="http://www.w3.org/1999/02/22-rdf-syntax-ns#" xmlns:dc="http://purl.org/dc/elements/1.1/" xmlns:dcterms="http://purl.org/dc/terms/" xmlns:vCard="http://www.w3.org/2001/vcard-rdf/3.0#" xmlns:bqbiol="http://biomodels.net/biology-qualifiers/" xmlns:bqmodel="http://biomodels.net/model-qualifiers/">
<rdf:Description rdf:about="#id11227">
<dcterms:modified rdf:parseType="Resource"></dcterms:modified>
</rdf:Description>
</rdf:RDF>
</annotation>
<listOfReactants>
<speciesReference species="s_id_ign3" >
<annotation>
<celldesigner:extension>
<celldesigner:alias>ign3</celldesigner:alias>
</celldesigner:extension>
</annotation>
</speciesReference>
</listOfReactants>
<listOfProducts>
<speciesReference species="s_id_ign5" >
<annotation>
<celldesigner:extension>
<celldesigner:alias>ign5</celldesigner:alias>
</celldesigner:extension>
</annotation>
</speciesReference>
</listOfProducts>
</reaction>
<reaction metaid="id11249" id="id11249" reversible="false" >
<annotation>
<celldesigner:extension>
<celldesigner:reactionType>NEGATIVE_INFLUENCE</celldesigner:reactionType>
<celldesigner:baseReactants>
<celldesigner:baseReactant species="s_id_ign37" alias="ign37" >
<celldesigner:linkAnchor position="INACTIVE"/>
</celldesigner:baseReactant>
</celldesigner:baseReactants>
<celldesigner:baseProducts>
<celldesigner:baseProduct species="s_id_ign44" alias="ign44" >
<celldesigner:linkAnchor position="INACTIVE"/>
</celldesigner:baseProduct>
</celldesigner:baseProducts>
<celldesigner:listOfReactantLinks>
</celldesigner:listOfReactantLinks>
<celldesigner:listOfProductLinks>
</celldesigner:listOfProductLinks>
<celldesigner:connectScheme connectPolicy="direct" rectangleIndex="0" >
<celldesigner:listOfLineDirection>
<celldesigner:lineDirection index="0" value="unknown"/>
<celldesigner:lineDirection index="1" value="unknown"/>
<celldesigner:lineDirection index="2" value="unknown"/>
</celldesigner:listOfLineDirection>
</celldesigner:connectScheme>
<celldesigner:listOfModification>
</celldesigner:listOfModification>
<celldesigner:line width="1.0" color="FF000000" type="Straight" />
</celldesigner:extension>
<rdf:RDF xmlns:rdf="http://www.w3.org/1999/02/22-rdf-syntax-ns#" xmlns:dc="http://purl.org/dc/elements/1.1/" xmlns:dcterms="http://purl.org/dc/terms/" xmlns:vCard="http://www.w3.org/2001/vcard-rdf/3.0#" xmlns:bqbiol="http://biomodels.net/biology-qualifiers/" xmlns:bqmodel="http://biomodels.net/model-qualifiers/">
<rdf:Description rdf:about="#id11249">
<dcterms:modified rdf:parseType="Resource"></dcterms:modified>
</rdf:Description>
</rdf:RDF>
</annotation>
<listOfReactants>
<speciesReference species="s_id_ign37" >
<annotation>
<celldesigner:extension>
<celldesigner:alias>ign37</celldesigner:alias>
</celldesigner:extension>
</annotation>
</speciesReference>
</listOfReactants>
<listOfProducts>
<speciesReference species="s_id_ign44" >
<annotation>
<celldesigner:extension>
<celldesigner:alias>ign44</celldesigner:alias>
</celldesigner:extension>
</annotation>
</speciesReference>
</listOfProducts>
</reaction>
<reaction metaid="id11264" id="id11264" reversible="false" >
<annotation>
<celldesigner:extension>
<celldesigner:reactionType>POSITIVE_INFLUENCE</celldesigner:reactionType>
<celldesigner:baseReactants>
<celldesigner:baseReactant species="s_id_ign18" alias="ign18" >
<celldesigner:linkAnchor position="INACTIVE"/>
</celldesigner:baseReactant>
</celldesigner:baseReactants>
<celldesigner:baseProducts>
<celldesigner:baseProduct species="s_id_ign17" alias="ign17" >
<celldesigner:linkAnchor position="INACTIVE"/>
</celldesigner:baseProduct>
</celldesigner:baseProducts>
<celldesigner:listOfReactantLinks>
</celldesigner:listOfReactantLinks>
<celldesigner:listOfProductLinks>
</celldesigner:listOfProductLinks>
<celldesigner:connectScheme connectPolicy="direct" rectangleIndex="0" >
<celldesigner:listOfLineDirection>
<celldesigner:lineDirection index="0" value="unknown"/>
<celldesigner:lineDirection index="1" value="unknown"/>
<celldesigner:lineDirection index="2" value="unknown"/>
</celldesigner:listOfLineDirection>
</celldesigner:connectScheme>
<celldesigner:listOfModification>
</celldesigner:listOfModification>
<celldesigner:line width="1.0" color="FF000000" type="Straight" />
</celldesigner:extension>
<rdf:RDF xmlns:rdf="http://www.w3.org/1999/02/22-rdf-syntax-ns#" xmlns:dc="http://purl.org/dc/elements/1.1/" xmlns:dcterms="http://purl.org/dc/terms/" xmlns:vCard="http://www.w3.org/2001/vcard-rdf/3.0#" xmlns:bqbiol="http://biomodels.net/biology-qualifiers/" xmlns:bqmodel="http://biomodels.net/model-qualifiers/">
<rdf:Description rdf:about="#id11264">
<dcterms:modified rdf:parseType="Resource"></dcterms:modified>
</rdf:Description>
</rdf:RDF>
</annotation>
<listOfReactants>
<speciesReference species="s_id_ign18" >
<annotation>
<celldesigner:extension>
<celldesigner:alias>ign18</celldesigner:alias>
</celldesigner:extension>
</annotation>
</speciesReference>
</listOfReactants>
<listOfProducts>
<speciesReference species="s_id_ign17" >
<annotation>
<celldesigner:extension>
<celldesigner:alias>ign17</celldesigner:alias>
</celldesigner:extension>
</annotation>
</speciesReference>
</listOfProducts>
</reaction>
<reaction metaid="id11256" id="id11256" reversible="false" >
<annotation>
<celldesigner:extension>
<celldesigner:reactionType>POSITIVE_INFLUENCE</celldesigner:reactionType>
<celldesigner:baseReactants>
<celldesigner:baseReactant species="s_id_ign8" alias="ign8" >
<celldesigner:linkAnchor position="INACTIVE"/>
</celldesigner:baseReactant>
</celldesigner:baseReactants>
<celldesigner:baseProducts>
<celldesigner:baseProduct species="s_id_ign45" alias="ign45" >
<celldesigner:linkAnchor position="INACTIVE"/>
</celldesigner:baseProduct>
</celldesigner:baseProducts>
<celldesigner:listOfReactantLinks>
</celldesigner:listOfReactantLinks>
<celldesigner:listOfProductLinks>
</celldesigner:listOfProductLinks>
<celldesigner:connectScheme connectPolicy="direct" rectangleIndex="0" >
<celldesigner:listOfLineDirection>
<celldesigner:lineDirection index="0" value="unknown"/>
<celldesigner:lineDirection index="1" value="unknown"/>
<celldesigner:lineDirection index="2" value="unknown"/>
</celldesigner:listOfLineDirection>
</celldesigner:connectScheme>
<celldesigner:listOfModification>
</celldesigner:listOfModification>
<celldesigner:line width="1.0" color="FF000000" type="Straight" />
</celldesigner:extension>
<rdf:RDF xmlns:rdf="http://www.w3.org/1999/02/22-rdf-syntax-ns#" xmlns:dc="http://purl.org/dc/elements/1.1/" xmlns:dcterms="http://purl.org/dc/terms/" xmlns:vCard="http://www.w3.org/2001/vcard-rdf/3.0#" xmlns:bqbiol="http://biomodels.net/biology-qualifiers/" xmlns:bqmodel="http://biomodels.net/model-qualifiers/">
<rdf:Description rdf:about="#id11256">
<dcterms:modified rdf:parseType="Resource"></dcterms:modified>
</rdf:Description>
</rdf:RDF>
</annotation>
<listOfReactants>
<speciesReference species="s_id_ign8" >
<annotation>
<celldesigner:extension>
<celldesigner:alias>ign8</celldesigner:alias>
</celldesigner:extension>
</annotation>
</speciesReference>
</listOfReactants>
<listOfProducts>
<speciesReference species="s_id_ign45" >
<annotation>
<celldesigner:extension>
<celldesigner:alias>ign45</celldesigner:alias>
</celldesigner:extension>
</annotation>
</speciesReference>
</listOfProducts>
</reaction>
<reaction metaid="id11295" id="id11295" reversible="false" >
<annotation>
<celldesigner:extension>
<celldesigner:reactionType>POSITIVE_INFLUENCE</celldesigner:reactionType>
<celldesigner:baseReactants>
<celldesigner:baseReactant species="s_id_ign42" alias="ign42" >
<celldesigner:linkAnchor position="INACTIVE"/>
</celldesigner:baseReactant>
</celldesigner:baseReactants>
<celldesigner:baseProducts>
<celldesigner:baseProduct species="s_id_ign3" alias="ign3" >
<celldesigner:linkAnchor position="INACTIVE"/>
</celldesigner:baseProduct>
</celldesigner:baseProducts>
<celldesigner:listOfReactantLinks>
</celldesigner:listOfReactantLinks>
<celldesigner:listOfProductLinks>
</celldesigner:listOfProductLinks>
<celldesigner:connectScheme connectPolicy="direct" rectangleIndex="0" >
<celldesigner:listOfLineDirection>
<celldesigner:lineDirection index="0" value="unknown"/>
<celldesigner:lineDirection index="1" value="unknown"/>
<celldesigner:lineDirection index="2" value="unknown"/>
</celldesigner:listOfLineDirection>
</celldesigner:connectScheme>
<celldesigner:listOfModification>
</celldesigner:listOfModification>
<celldesigner:line width="1.0" color="FF000000" type="Straight" />
</celldesigner:extension>
<rdf:RDF xmlns:rdf="http://www.w3.org/1999/02/22-rdf-syntax-ns#" xmlns:dc="http://purl.org/dc/elements/1.1/" xmlns:dcterms="http://purl.org/dc/terms/" xmlns:vCard="http://www.w3.org/2001/vcard-rdf/3.0#" xmlns:bqbiol="http://biomodels.net/biology-qualifiers/" xmlns:bqmodel="http://biomodels.net/model-qualifiers/">
<rdf:Description rdf:about="#id11295">
<dcterms:modified rdf:parseType="Resource"></dcterms:modified>
</rdf:Description>
</rdf:RDF>
</annotation>
<listOfReactants>
<speciesReference species="s_id_ign42" >
<annotation>
<celldesigner:extension>
<celldesigner:alias>ign42</celldesigner:alias>
</celldesigner:extension>
</annotation>
</speciesReference>
</listOfReactants>
<listOfProducts>
<speciesReference species="s_id_ign3" >
<annotation>
<celldesigner:extension>
<celldesigner:alias>ign3</celldesigner:alias>
</celldesigner:extension>
</annotation>
</speciesReference>
</listOfProducts>
</reaction>
<reaction metaid="id11226" id="id11226" reversible="false" >
<annotation>
<celldesigner:extension>
<celldesigner:reactionType>NEGATIVE_INFLUENCE</celldesigner:reactionType>
<celldesigner:baseReactants>
<celldesigner:baseReactant species="s_id_ign55" alias="ign55" >
<celldesigner:linkAnchor position="INACTIVE"/>
</celldesigner:baseReactant>
</celldesigner:baseReactants>
<celldesigner:baseProducts>
<celldesigner:baseProduct species="s_id_ign5" alias="ign5" >
<celldesigner:linkAnchor position="INACTIVE"/>
</celldesigner:baseProduct>
</celldesigner:baseProducts>
<celldesigner:listOfReactantLinks>
</celldesigner:listOfReactantLinks>
<celldesigner:listOfProductLinks>
</celldesigner:listOfProductLinks>
<celldesigner:connectScheme connectPolicy="direct" rectangleIndex="0" >
<celldesigner:listOfLineDirection>
<celldesigner:lineDirection index="0" value="unknown"/>
<celldesigner:lineDirection index="1" value="unknown"/>
<celldesigner:lineDirection index="2" value="unknown"/>
</celldesigner:listOfLineDirection>
</celldesigner:connectScheme>
<celldesigner:listOfModification>
</celldesigner:listOfModification>
<celldesigner:line width="1.0" color="FF000000" type="Straight" />
</celldesigner:extension>
<rdf:RDF xmlns:rdf="http://www.w3.org/1999/02/22-rdf-syntax-ns#" xmlns:dc="http://purl.org/dc/elements/1.1/" xmlns:dcterms="http://purl.org/dc/terms/" xmlns:vCard="http://www.w3.org/2001/vcard-rdf/3.0#" xmlns:bqbiol="http://biomodels.net/biology-qualifiers/" xmlns:bqmodel="http://biomodels.net/model-qualifiers/">
<rdf:Description rdf:about="#id11226">
<dcterms:modified rdf:parseType="Resource"></dcterms:modified>
</rdf:Description>
</rdf:RDF>
</annotation>
<listOfReactants>
<speciesReference species="s_id_ign55" >
<annotation>
<celldesigner:extension>
<celldesigner:alias>ign55</celldesigner:alias>
</celldesigner:extension>
</annotation>
</speciesReference>
</listOfReactants>
<listOfProducts>
<speciesReference species="s_id_ign5" >
<annotation>
<celldesigner:extension>
<celldesigner:alias>ign5</celldesigner:alias>
</celldesigner:extension>
</annotation>
</speciesReference>
</listOfProducts>
</reaction>
<reaction metaid="id11297" id="id11297" reversible="false" >
<annotation>
<celldesigner:extension>
<celldesigner:reactionType>POSITIVE_INFLUENCE</celldesigner:reactionType>
<celldesigner:baseReactants>
<celldesigner:baseReactant species="s_id_ign33" alias="ign33" >
<celldesigner:linkAnchor position="INACTIVE"/>
</celldesigner:baseReactant>
</celldesigner:baseReactants>
<celldesigner:baseProducts>
<celldesigner:baseProduct species="s_id_ign3" alias="ign3" >
<celldesigner:linkAnchor position="INACTIVE"/>
</celldesigner:baseProduct>
</celldesigner:baseProducts>
<celldesigner:listOfReactantLinks>
</celldesigner:listOfReactantLinks>
<celldesigner:listOfProductLinks>
</celldesigner:listOfProductLinks>
<celldesigner:connectScheme connectPolicy="direct" rectangleIndex="0" >
<celldesigner:listOfLineDirection>
<celldesigner:lineDirection index="0" value="unknown"/>
<celldesigner:lineDirection index="1" value="unknown"/>
<celldesigner:lineDirection index="2" value="unknown"/>
</celldesigner:listOfLineDirection>
</celldesigner:connectScheme>
<celldesigner:listOfModification>
</celldesigner:listOfModification>
<celldesigner:line width="1.0" color="FF000000" type="Straight" />
</celldesigner:extension>
<rdf:RDF xmlns:rdf="http://www.w3.org/1999/02/22-rdf-syntax-ns#" xmlns:dc="http://purl.org/dc/elements/1.1/" xmlns:dcterms="http://purl.org/dc/terms/" xmlns:vCard="http://www.w3.org/2001/vcard-rdf/3.0#" xmlns:bqbiol="http://biomodels.net/biology-qualifiers/" xmlns:bqmodel="http://biomodels.net/model-qualifiers/">
<rdf:Description rdf:about="#id11297">
<dcterms:modified rdf:parseType="Resource"></dcterms:modified>
</rdf:Description>
</rdf:RDF>
</annotation>
<listOfReactants>
<speciesReference species="s_id_ign33" >
<annotation>
<celldesigner:extension>
<celldesigner:alias>ign33</celldesigner:alias>
</celldesigner:extension>
</annotation>
</speciesReference>
</listOfReactants>
<listOfProducts>
<speciesReference species="s_id_ign3" >
<annotation>
<celldesigner:extension>
<celldesigner:alias>ign3</celldesigner:alias>
</celldesigner:extension>
</annotation>
</speciesReference>
</listOfProducts>
</reaction>
<reaction metaid="id11223" id="id11223" reversible="false" >
<annotation>
<celldesigner:extension>
<celldesigner:reactionType>POSITIVE_INFLUENCE</celldesigner:reactionType>
<celldesigner:baseReactants>
<celldesigner:baseReactant species="s_id_ign46" alias="ign46" >
<celldesigner:linkAnchor position="INACTIVE"/>
</celldesigner:baseReactant>
</celldesigner:baseReactants>
<celldesigner:baseProducts>
<celldesigner:baseProduct species="s_id_ign3" alias="ign3" >
<celldesigner:linkAnchor position="INACTIVE"/>
</celldesigner:baseProduct>
</celldesigner:baseProducts>
<celldesigner:listOfReactantLinks>
</celldesigner:listOfReactantLinks>
<celldesigner:listOfProductLinks>
</celldesigner:listOfProductLinks>
<celldesigner:connectScheme connectPolicy="direct" rectangleIndex="0" >
<celldesigner:listOfLineDirection>
<celldesigner:lineDirection index="0" value="unknown"/>
<celldesigner:lineDirection index="1" value="unknown"/>
<celldesigner:lineDirection index="2" value="unknown"/>
</celldesigner:listOfLineDirection>
</celldesigner:connectScheme>
<celldesigner:listOfModification>
</celldesigner:listOfModification>
<celldesigner:line width="1.0" color="FF000000" type="Straight" />
</celldesigner:extension>
<rdf:RDF xmlns:rdf="http://www.w3.org/1999/02/22-rdf-syntax-ns#" xmlns:dc="http://purl.org/dc/elements/1.1/" xmlns:dcterms="http://purl.org/dc/terms/" xmlns:vCard="http://www.w3.org/2001/vcard-rdf/3.0#" xmlns:bqbiol="http://biomodels.net/biology-qualifiers/" xmlns:bqmodel="http://biomodels.net/model-qualifiers/">
<rdf:Description rdf:about="#id11223">
<dcterms:modified rdf:parseType="Resource"></dcterms:modified>
</rdf:Description>
</rdf:RDF>
</annotation>
<listOfReactants>
<speciesReference species="s_id_ign46" >
<annotation>
<celldesigner:extension>
<celldesigner:alias>ign46</celldesigner:alias>
</celldesigner:extension>
</annotation>
</speciesReference>
</listOfReactants>
<listOfProducts>
<speciesReference species="s_id_ign3" >
<annotation>
<celldesigner:extension>
<celldesigner:alias>ign3</celldesigner:alias>
</celldesigner:extension>
</annotation>
</speciesReference>
</listOfProducts>
</reaction>
<reaction metaid="id11272" id="id11272" reversible="false" >
<annotation>
<celldesigner:extension>
<celldesigner:reactionType>POSITIVE_INFLUENCE</celldesigner:reactionType>
<celldesigner:baseReactants>
<celldesigner:baseReactant species="s_id_ign35" alias="ign35" >
<celldesigner:linkAnchor position="INACTIVE"/>
</celldesigner:baseReactant>
</celldesigner:baseReactants>
<celldesigner:baseProducts>
<celldesigner:baseProduct species="s_id_ign38" alias="ign38" >
<celldesigner:linkAnchor position="INACTIVE"/>
</celldesigner:baseProduct>
</celldesigner:baseProducts>
<celldesigner:listOfReactantLinks>
</celldesigner:listOfReactantLinks>
<celldesigner:listOfProductLinks>
</celldesigner:listOfProductLinks>
<celldesigner:connectScheme connectPolicy="direct" rectangleIndex="0" >
<celldesigner:listOfLineDirection>
<celldesigner:lineDirection index="0" value="unknown"/>
<celldesigner:lineDirection index="1" value="unknown"/>
<celldesigner:lineDirection index="2" value="unknown"/>
</celldesigner:listOfLineDirection>
</celldesigner:connectScheme>
<celldesigner:listOfModification>
</celldesigner:listOfModification>
<celldesigner:line width="1.0" color="FF000000" type="Straight" />
</celldesigner:extension>
<rdf:RDF xmlns:rdf="http://www.w3.org/1999/02/22-rdf-syntax-ns#" xmlns:dc="http://purl.org/dc/elements/1.1/" xmlns:dcterms="http://purl.org/dc/terms/" xmlns:vCard="http://www.w3.org/2001/vcard-rdf/3.0#" xmlns:bqbiol="http://biomodels.net/biology-qualifiers/" xmlns:bqmodel="http://biomodels.net/model-qualifiers/">
<rdf:Description rdf:about="#id11272">
<dcterms:modified rdf:parseType="Resource"></dcterms:modified>
</rdf:Description>
</rdf:RDF>
</annotation>
<listOfReactants>
<speciesReference species="s_id_ign35" >
<annotation>
<celldesigner:extension>
<celldesigner:alias>ign35</celldesigner:alias>
</celldesigner:extension>
</annotation>
</speciesReference>
</listOfReactants>
<listOfProducts>
<speciesReference species="s_id_ign38" >
<annotation>
<celldesigner:extension>
<celldesigner:alias>ign38</celldesigner:alias>
</celldesigner:extension>
</annotation>
</speciesReference>
</listOfProducts>
</reaction>
<reaction metaid="id11229" id="id11229" reversible="false" >
<annotation>
<celldesigner:extension>
<celldesigner:reactionType>NEGATIVE_INFLUENCE</celldesigner:reactionType>
<celldesigner:baseReactants>
<celldesigner:baseReactant species="s_id_ign55" alias="ign55" >
<celldesigner:linkAnchor position="INACTIVE"/>
</celldesigner:baseReactant>
</celldesigner:baseReactants>
<celldesigner:baseProducts>
<celldesigner:baseProduct species="s_id_ign30" alias="ign30" >
<celldesigner:linkAnchor position="INACTIVE"/>
</celldesigner:baseProduct>
</celldesigner:baseProducts>
<celldesigner:listOfReactantLinks>
</celldesigner:listOfReactantLinks>
<celldesigner:listOfProductLinks>
</celldesigner:listOfProductLinks>
<celldesigner:connectScheme connectPolicy="direct" rectangleIndex="0" >
<celldesigner:listOfLineDirection>
<celldesigner:lineDirection index="0" value="unknown"/>
<celldesigner:lineDirection index="1" value="unknown"/>
<celldesigner:lineDirection index="2" value="unknown"/>
</celldesigner:listOfLineDirection>
</celldesigner:connectScheme>
<celldesigner:listOfModification>
</celldesigner:listOfModification>
<celldesigner:line width="1.0" color="FF000000" type="Straight" />
</celldesigner:extension>
<rdf:RDF xmlns:rdf="http://www.w3.org/1999/02/22-rdf-syntax-ns#" xmlns:dc="http://purl.org/dc/elements/1.1/" xmlns:dcterms="http://purl.org/dc/terms/" xmlns:vCard="http://www.w3.org/2001/vcard-rdf/3.0#" xmlns:bqbiol="http://biomodels.net/biology-qualifiers/" xmlns:bqmodel="http://biomodels.net/model-qualifiers/">
<rdf:Description rdf:about="#id11229">
<dcterms:modified rdf:parseType="Resource"></dcterms:modified>
</rdf:Description>
</rdf:RDF>
</annotation>
<listOfReactants>
<speciesReference species="s_id_ign55" >
<annotation>
<celldesigner:extension>
<celldesigner:alias>ign55</celldesigner:alias>
</celldesigner:extension>
</annotation>
</speciesReference>
</listOfReactants>
<listOfProducts>
<speciesReference species="s_id_ign30" >
<annotation>
<celldesigner:extension>
<celldesigner:alias>ign30</celldesigner:alias>
</celldesigner:extension>
</annotation>
</speciesReference>
</listOfProducts>
</reaction>
<reaction metaid="id11254" id="id11254" reversible="false" >
<annotation>
<celldesigner:extension>
<celldesigner:reactionType>POSITIVE_INFLUENCE</celldesigner:reactionType>
<celldesigner:baseReactants>
<celldesigner:baseReactant species="s_id_ign44" alias="ign44" >
<celldesigner:linkAnchor position="INACTIVE"/>
</celldesigner:baseReactant>
</celldesigner:baseReactants>
<celldesigner:baseProducts>
<celldesigner:baseProduct species="s_id_ign7" alias="ign7" >
<celldesigner:linkAnchor position="INACTIVE"/>
</celldesigner:baseProduct>
</celldesigner:baseProducts>
<celldesigner:listOfReactantLinks>
</celldesigner:listOfReactantLinks>
<celldesigner:listOfProductLinks>
</celldesigner:listOfProductLinks>
<celldesigner:connectScheme connectPolicy="direct" rectangleIndex="0" >
<celldesigner:listOfLineDirection>
<celldesigner:lineDirection index="0" value="unknown"/>
<celldesigner:lineDirection index="1" value="unknown"/>
<celldesigner:lineDirection index="2" value="unknown"/>
</celldesigner:listOfLineDirection>
</celldesigner:connectScheme>
<celldesigner:listOfModification>
</celldesigner:listOfModification>
<celldesigner:line width="1.0" color="FF000000" type="Straight" />
</celldesigner:extension>
<rdf:RDF xmlns:rdf="http://www.w3.org/1999/02/22-rdf-syntax-ns#" xmlns:dc="http://purl.org/dc/elements/1.1/" xmlns:dcterms="http://purl.org/dc/terms/" xmlns:vCard="http://www.w3.org/2001/vcard-rdf/3.0#" xmlns:bqbiol="http://biomodels.net/biology-qualifiers/" xmlns:bqmodel="http://biomodels.net/model-qualifiers/">
<rdf:Description rdf:about="#id11254">
<dcterms:modified rdf:parseType="Resource"></dcterms:modified>
</rdf:Description>
</rdf:RDF>
</annotation>
<listOfReactants>
<speciesReference species="s_id_ign44" >
<annotation>
<celldesigner:extension>
<celldesigner:alias>ign44</celldesigner:alias>
</celldesigner:extension>
</annotation>
</speciesReference>
</listOfReactants>
<listOfProducts>
<speciesReference species="s_id_ign7" >
<annotation>
<celldesigner:extension>
<celldesigner:alias>ign7</celldesigner:alias>
</celldesigner:extension>
</annotation>
</speciesReference>
</listOfProducts>
</reaction>
<reaction metaid="id11273" id="id11273" reversible="false" >
<annotation>
<celldesigner:extension>
<celldesigner:reactionType>POSITIVE_INFLUENCE</celldesigner:reactionType>
<celldesigner:baseReactants>
<celldesigner:baseReactant species="s_id_ign38" alias="ign38" >
<celldesigner:linkAnchor position="INACTIVE"/>
</celldesigner:baseReactant>
</celldesigner:baseReactants>
<celldesigner:baseProducts>
<celldesigner:baseProduct species="s_id_ign39" alias="ign39" >
<celldesigner:linkAnchor position="INACTIVE"/>
</celldesigner:baseProduct>
</celldesigner:baseProducts>
<celldesigner:listOfReactantLinks>
</celldesigner:listOfReactantLinks>
<celldesigner:listOfProductLinks>
</celldesigner:listOfProductLinks>
<celldesigner:connectScheme connectPolicy="direct" rectangleIndex="0" >
<celldesigner:listOfLineDirection>
<celldesigner:lineDirection index="0" value="unknown"/>
<celldesigner:lineDirection index="1" value="unknown"/>
<celldesigner:lineDirection index="2" value="unknown"/>
</celldesigner:listOfLineDirection>
</celldesigner:connectScheme>
<celldesigner:listOfModification>
</celldesigner:listOfModification>
<celldesigner:line width="1.0" color="FF000000" type="Straight" />
</celldesigner:extension>
<rdf:RDF xmlns:rdf="http://www.w3.org/1999/02/22-rdf-syntax-ns#" xmlns:dc="http://purl.org/dc/elements/1.1/" xmlns:dcterms="http://purl.org/dc/terms/" xmlns:vCard="http://www.w3.org/2001/vcard-rdf/3.0#" xmlns:bqbiol="http://biomodels.net/biology-qualifiers/" xmlns:bqmodel="http://biomodels.net/model-qualifiers/">
<rdf:Description rdf:about="#id11273">
<dcterms:modified rdf:parseType="Resource"></dcterms:modified>
</rdf:Description>
</rdf:RDF>
</annotation>
<listOfReactants>
<speciesReference species="s_id_ign38" >
<annotation>
<celldesigner:extension>
<celldesigner:alias>ign38</celldesigner:alias>
</celldesigner:extension>
</annotation>
</speciesReference>
</listOfReactants>
<listOfProducts>
<speciesReference species="s_id_ign39" >
<annotation>
<celldesigner:extension>
<celldesigner:alias>ign39</celldesigner:alias>
</celldesigner:extension>
</annotation>
</speciesReference>
</listOfProducts>
</reaction>
<reaction metaid="id11267" id="id11267" reversible="false" >
<annotation>
<celldesigner:extension>
<celldesigner:reactionType>POSITIVE_INFLUENCE</celldesigner:reactionType>
<celldesigner:baseReactants>
<celldesigner:baseReactant species="s_id_ign20" alias="ign20" >
<celldesigner:linkAnchor position="INACTIVE"/>
</celldesigner:baseReactant>
</celldesigner:baseReactants>
<celldesigner:baseProducts>
<celldesigner:baseProduct species="s_id_ign2" alias="ign2" >
<celldesigner:linkAnchor position="INACTIVE"/>
</celldesigner:baseProduct>
</celldesigner:baseProducts>
<celldesigner:listOfReactantLinks>
</celldesigner:listOfReactantLinks>
<celldesigner:listOfProductLinks>
</celldesigner:listOfProductLinks>
<celldesigner:connectScheme connectPolicy="direct" rectangleIndex="0" >
<celldesigner:listOfLineDirection>
<celldesigner:lineDirection index="0" value="unknown"/>
<celldesigner:lineDirection index="1" value="unknown"/>
<celldesigner:lineDirection index="2" value="unknown"/>
</celldesigner:listOfLineDirection>
</celldesigner:connectScheme>
<celldesigner:listOfModification>
</celldesigner:listOfModification>
<celldesigner:line width="1.0" color="FF000000" type="Straight" />
</celldesigner:extension>
<rdf:RDF xmlns:rdf="http://www.w3.org/1999/02/22-rdf-syntax-ns#" xmlns:dc="http://purl.org/dc/elements/1.1/" xmlns:dcterms="http://purl.org/dc/terms/" xmlns:vCard="http://www.w3.org/2001/vcard-rdf/3.0#" xmlns:bqbiol="http://biomodels.net/biology-qualifiers/" xmlns:bqmodel="http://biomodels.net/model-qualifiers/">
<rdf:Description rdf:about="#id11267">
<dcterms:modified rdf:parseType="Resource"></dcterms:modified>
</rdf:Description>
</rdf:RDF>
</annotation>
<listOfReactants>
<speciesReference species="s_id_ign20" >
<annotation>
<celldesigner:extension>
<celldesigner:alias>ign20</celldesigner:alias>
</celldesigner:extension>
</annotation>
</speciesReference>
</listOfReactants>
<listOfProducts>
<speciesReference species="s_id_ign2" >
<annotation>
<celldesigner:extension>
<celldesigner:alias>ign2</celldesigner:alias>
</celldesigner:extension>
</annotation>
</speciesReference>
</listOfProducts>
</reaction>
<reaction metaid="id11308" id="id11308" reversible="false" >
<annotation>
<celldesigner:extension>
<celldesigner:reactionType>POSITIVE_INFLUENCE</celldesigner:reactionType>
<celldesigner:baseReactants>
<celldesigner:baseReactant species="s_id_ign26" alias="ign26" >
<celldesigner:linkAnchor position="INACTIVE"/>
</celldesigner:baseReactant>
</celldesigner:baseReactants>
<celldesigner:baseProducts>
<celldesigner:baseProduct species="s_id_ign1" alias="ign1" >
<celldesigner:linkAnchor position="INACTIVE"/>
</celldesigner:baseProduct>
</celldesigner:baseProducts>
<celldesigner:listOfReactantLinks>
</celldesigner:listOfReactantLinks>
<celldesigner:listOfProductLinks>
</celldesigner:listOfProductLinks>
<celldesigner:connectScheme connectPolicy="direct" rectangleIndex="0" >
<celldesigner:listOfLineDirection>
<celldesigner:lineDirection index="0" value="unknown"/>
<celldesigner:lineDirection index="1" value="unknown"/>
<celldesigner:lineDirection index="2" value="unknown"/>
</celldesigner:listOfLineDirection>
</celldesigner:connectScheme>
<celldesigner:listOfModification>
</celldesigner:listOfModification>
<celldesigner:line width="1.0" color="FF000000" type="Straight" />
</celldesigner:extension>
<rdf:RDF xmlns:rdf="http://www.w3.org/1999/02/22-rdf-syntax-ns#" xmlns:dc="http://purl.org/dc/elements/1.1/" xmlns:dcterms="http://purl.org/dc/terms/" xmlns:vCard="http://www.w3.org/2001/vcard-rdf/3.0#" xmlns:bqbiol="http://biomodels.net/biology-qualifiers/" xmlns:bqmodel="http://biomodels.net/model-qualifiers/">
<rdf:Description rdf:about="#id11308">
<dcterms:modified rdf:parseType="Resource"></dcterms:modified>
</rdf:Description>
</rdf:RDF>
</annotation>
<listOfReactants>
<speciesReference species="s_id_ign26" >
<annotation>
<celldesigner:extension>
<celldesigner:alias>ign26</celldesigner:alias>
</celldesigner:extension>
</annotation>
</speciesReference>
</listOfReactants>
<listOfProducts>
<speciesReference species="s_id_ign1" >
<annotation>
<celldesigner:extension>
<celldesigner:alias>ign1</celldesigner:alias>
</celldesigner:extension>
</annotation>
</speciesReference>
</listOfProducts>
</reaction>
<reaction metaid="id11260" id="id11260" reversible="false" >
<annotation>
<celldesigner:extension>
<celldesigner:reactionType>POSITIVE_INFLUENCE</celldesigner:reactionType>
<celldesigner:baseReactants>
<celldesigner:baseReactant species="s_id_ign45" alias="ign45" >
<celldesigner:linkAnchor position="INACTIVE"/>
</celldesigner:baseReactant>
</celldesigner:baseReactants>
<celldesigner:baseProducts>
<celldesigner:baseProduct species="s_id_ign44" alias="ign44" >
<celldesigner:linkAnchor position="INACTIVE"/>
</celldesigner:baseProduct>
</celldesigner:baseProducts>
<celldesigner:listOfReactantLinks>
</celldesigner:listOfReactantLinks>
<celldesigner:listOfProductLinks>
</celldesigner:listOfProductLinks>
<celldesigner:connectScheme connectPolicy="direct" rectangleIndex="0" >
<celldesigner:listOfLineDirection>
<celldesigner:lineDirection index="0" value="unknown"/>
<celldesigner:lineDirection index="1" value="unknown"/>
<celldesigner:lineDirection index="2" value="unknown"/>
</celldesigner:listOfLineDirection>
</celldesigner:connectScheme>
<celldesigner:listOfModification>
</celldesigner:listOfModification>
<celldesigner:line width="1.0" color="FF000000" type="Straight" />
</celldesigner:extension>
<rdf:RDF xmlns:rdf="http://www.w3.org/1999/02/22-rdf-syntax-ns#" xmlns:dc="http://purl.org/dc/elements/1.1/" xmlns:dcterms="http://purl.org/dc/terms/" xmlns:vCard="http://www.w3.org/2001/vcard-rdf/3.0#" xmlns:bqbiol="http://biomodels.net/biology-qualifiers/" xmlns:bqmodel="http://biomodels.net/model-qualifiers/">
<rdf:Description rdf:about="#id11260">
<dcterms:modified rdf:parseType="Resource"></dcterms:modified>
</rdf:Description>
</rdf:RDF>
</annotation>
<listOfReactants>
<speciesReference species="s_id_ign45" >
<annotation>
<celldesigner:extension>
<celldesigner:alias>ign45</celldesigner:alias>
</celldesigner:extension>
</annotation>
</speciesReference>
</listOfReactants>
<listOfProducts>
<speciesReference species="s_id_ign44" >
<annotation>
<celldesigner:extension>
<celldesigner:alias>ign44</celldesigner:alias>
</celldesigner:extension>
</annotation>
</speciesReference>
</listOfProducts>
</reaction>
<reaction metaid="id11291" id="id11291" reversible="false" >
<annotation>
<celldesigner:extension>
<celldesigner:reactionType>POSITIVE_INFLUENCE</celldesigner:reactionType>
<celldesigner:baseReactants>
<celldesigner:baseReactant species="s_id_ign10" alias="ign10" >
<celldesigner:linkAnchor position="INACTIVE"/>
</celldesigner:baseReactant>
</celldesigner:baseReactants>
<celldesigner:baseProducts>
<celldesigner:baseProduct species="s_id_ign14" alias="ign14" >
<celldesigner:linkAnchor position="INACTIVE"/>
</celldesigner:baseProduct>
</celldesigner:baseProducts>
<celldesigner:listOfReactantLinks>
</celldesigner:listOfReactantLinks>
<celldesigner:listOfProductLinks>
</celldesigner:listOfProductLinks>
<celldesigner:connectScheme connectPolicy="direct" rectangleIndex="0" >
<celldesigner:listOfLineDirection>
<celldesigner:lineDirection index="0" value="unknown"/>
<celldesigner:lineDirection index="1" value="unknown"/>
<celldesigner:lineDirection index="2" value="unknown"/>
</celldesigner:listOfLineDirection>
</celldesigner:connectScheme>
<celldesigner:listOfModification>
</celldesigner:listOfModification>
<celldesigner:line width="1.0" color="FF000000" type="Straight" />
</celldesigner:extension>
<rdf:RDF xmlns:rdf="http://www.w3.org/1999/02/22-rdf-syntax-ns#" xmlns:dc="http://purl.org/dc/elements/1.1/" xmlns:dcterms="http://purl.org/dc/terms/" xmlns:vCard="http://www.w3.org/2001/vcard-rdf/3.0#" xmlns:bqbiol="http://biomodels.net/biology-qualifiers/" xmlns:bqmodel="http://biomodels.net/model-qualifiers/">
<rdf:Description rdf:about="#id11291">
<dcterms:modified rdf:parseType="Resource"></dcterms:modified>
</rdf:Description>
</rdf:RDF>
</annotation>
<listOfReactants>
<speciesReference species="s_id_ign10" >
<annotation>
<celldesigner:extension>
<celldesigner:alias>ign10</celldesigner:alias>
</celldesigner:extension>
</annotation>
</speciesReference>
</listOfReactants>
<listOfProducts>
<speciesReference species="s_id_ign14" >
<annotation>
<celldesigner:extension>
<celldesigner:alias>ign14</celldesigner:alias>
</celldesigner:extension>
</annotation>
</speciesReference>
</listOfProducts>
</reaction>
<reaction metaid="id11253" id="id11253" reversible="false" >
<annotation>
<celldesigner:extension>
<celldesigner:reactionType>POSITIVE_INFLUENCE</celldesigner:reactionType>
<celldesigner:baseReactants>
<celldesigner:baseReactant species="s_id_ign49" alias="ign49" >
<celldesigner:linkAnchor position="INACTIVE"/>
</celldesigner:baseReactant>
</celldesigner:baseReactants>
<celldesigner:baseProducts>
<celldesigner:baseProduct species="s_id_ign13" alias="ign13" >
<celldesigner:linkAnchor position="INACTIVE"/>
</celldesigner:baseProduct>
</celldesigner:baseProducts>
<celldesigner:listOfReactantLinks>
</celldesigner:listOfReactantLinks>
<celldesigner:listOfProductLinks>
</celldesigner:listOfProductLinks>
<celldesigner:connectScheme connectPolicy="direct" rectangleIndex="0" >
<celldesigner:listOfLineDirection>
<celldesigner:lineDirection index="0" value="unknown"/>
<celldesigner:lineDirection index="1" value="unknown"/>
<celldesigner:lineDirection index="2" value="unknown"/>
</celldesigner:listOfLineDirection>
</celldesigner:connectScheme>
<celldesigner:listOfModification>
</celldesigner:listOfModification>
<celldesigner:line width="1.0" color="FF000000" type="Straight" />
</celldesigner:extension>
<rdf:RDF xmlns:rdf="http://www.w3.org/1999/02/22-rdf-syntax-ns#" xmlns:dc="http://purl.org/dc/elements/1.1/" xmlns:dcterms="http://purl.org/dc/terms/" xmlns:vCard="http://www.w3.org/2001/vcard-rdf/3.0#" xmlns:bqbiol="http://biomodels.net/biology-qualifiers/" xmlns:bqmodel="http://biomodels.net/model-qualifiers/">
<rdf:Description rdf:about="#id11253">
<dcterms:modified rdf:parseType="Resource"></dcterms:modified>
</rdf:Description>
</rdf:RDF>
</annotation>
<listOfReactants>
<speciesReference species="s_id_ign49" >
<annotation>
<celldesigner:extension>
<celldesigner:alias>ign49</celldesigner:alias>
</celldesigner:extension>
</annotation>
</speciesReference>
</listOfReactants>
<listOfProducts>
<speciesReference species="s_id_ign13" >
<annotation>
<celldesigner:extension>
<celldesigner:alias>ign13</celldesigner:alias>
</celldesigner:extension>
</annotation>
</speciesReference>
</listOfProducts>
</reaction>
<reaction metaid="id11233" id="id11233" reversible="false" >
<annotation>
<celldesigner:extension>
<celldesigner:reactionType>POSITIVE_INFLUENCE</celldesigner:reactionType>
<celldesigner:baseReactants>
<celldesigner:baseReactant species="s_id_ign13" alias="ign13" >
<celldesigner:linkAnchor position="INACTIVE"/>
</celldesigner:baseReactant>
</celldesigner:baseReactants>
<celldesigner:baseProducts>
<celldesigner:baseProduct species="s_id_ign3" alias="ign3" >
<celldesigner:linkAnchor position="INACTIVE"/>
</celldesigner:baseProduct>
</celldesigner:baseProducts>
<celldesigner:listOfReactantLinks>
</celldesigner:listOfReactantLinks>
<celldesigner:listOfProductLinks>
</celldesigner:listOfProductLinks>
<celldesigner:connectScheme connectPolicy="direct" rectangleIndex="0" >
<celldesigner:listOfLineDirection>
<celldesigner:lineDirection index="0" value="unknown"/>
<celldesigner:lineDirection index="1" value="unknown"/>
<celldesigner:lineDirection index="2" value="unknown"/>
</celldesigner:listOfLineDirection>
</celldesigner:connectScheme>
<celldesigner:listOfModification>
</celldesigner:listOfModification>
<celldesigner:line width="1.0" color="FF000000" type="Straight" />
</celldesigner:extension>
<rdf:RDF xmlns:rdf="http://www.w3.org/1999/02/22-rdf-syntax-ns#" xmlns:dc="http://purl.org/dc/elements/1.1/" xmlns:dcterms="http://purl.org/dc/terms/" xmlns:vCard="http://www.w3.org/2001/vcard-rdf/3.0#" xmlns:bqbiol="http://biomodels.net/biology-qualifiers/" xmlns:bqmodel="http://biomodels.net/model-qualifiers/">
<rdf:Description rdf:about="#id11233">
<dcterms:modified rdf:parseType="Resource"></dcterms:modified>
</rdf:Description>
</rdf:RDF>
</annotation>
<listOfReactants>
<speciesReference species="s_id_ign13" >
<annotation>
<celldesigner:extension>
<celldesigner:alias>ign13</celldesigner:alias>
</celldesigner:extension>
</annotation>
</speciesReference>
</listOfReactants>
<listOfProducts>
<speciesReference species="s_id_ign3" >
<annotation>
<celldesigner:extension>
<celldesigner:alias>ign3</celldesigner:alias>
</celldesigner:extension>
</annotation>
</speciesReference>
</listOfProducts>
</reaction>
<reaction metaid="id11221" id="id11221" reversible="false" >
<annotation>
<celldesigner:extension>
<celldesigner:reactionType>POSITIVE_INFLUENCE</celldesigner:reactionType>
<celldesigner:baseReactants>
<celldesigner:baseReactant species="s_id_ign30" alias="ign30" >
<celldesigner:linkAnchor position="INACTIVE"/>
</celldesigner:baseReactant>
</celldesigner:baseReactants>
<celldesigner:baseProducts>
<celldesigner:baseProduct species="s_id_ign46" alias="ign46" >
<celldesigner:linkAnchor position="INACTIVE"/>
</celldesigner:baseProduct>
</celldesigner:baseProducts>
<celldesigner:listOfReactantLinks>
</celldesigner:listOfReactantLinks>
<celldesigner:listOfProductLinks>
</celldesigner:listOfProductLinks>
<celldesigner:connectScheme connectPolicy="direct" rectangleIndex="0" >
<celldesigner:listOfLineDirection>
<celldesigner:lineDirection index="0" value="unknown"/>
<celldesigner:lineDirection index="1" value="unknown"/>
<celldesigner:lineDirection index="2" value="unknown"/>
</celldesigner:listOfLineDirection>
</celldesigner:connectScheme>
<celldesigner:listOfModification>
</celldesigner:listOfModification>
<celldesigner:line width="1.0" color="FF000000" type="Straight" />
</celldesigner:extension>
<rdf:RDF xmlns:rdf="http://www.w3.org/1999/02/22-rdf-syntax-ns#" xmlns:dc="http://purl.org/dc/elements/1.1/" xmlns:dcterms="http://purl.org/dc/terms/" xmlns:vCard="http://www.w3.org/2001/vcard-rdf/3.0#" xmlns:bqbiol="http://biomodels.net/biology-qualifiers/" xmlns:bqmodel="http://biomodels.net/model-qualifiers/">
<rdf:Description rdf:about="#id11221">
<dcterms:modified rdf:parseType="Resource"></dcterms:modified>
</rdf:Description>
</rdf:RDF>
</annotation>
<listOfReactants>
<speciesReference species="s_id_ign30" >
<annotation>
<celldesigner:extension>
<celldesigner:alias>ign30</celldesigner:alias>
</celldesigner:extension>
</annotation>
</speciesReference>
</listOfReactants>
<listOfProducts>
<speciesReference species="s_id_ign46" >
<annotation>
<celldesigner:extension>
<celldesigner:alias>ign46</celldesigner:alias>
</celldesigner:extension>
</annotation>
</speciesReference>
</listOfProducts>
</reaction>
<reaction metaid="id11284" id="id11284" reversible="false" >
<annotation>
<celldesigner:extension>
<celldesigner:reactionType>POSITIVE_INFLUENCE</celldesigner:reactionType>
<celldesigner:baseReactants>
<celldesigner:baseReactant species="s_id_ign49" alias="ign49" >
<celldesigner:linkAnchor position="INACTIVE"/>
</celldesigner:baseReactant>
</celldesigner:baseReactants>
<celldesigner:baseProducts>
<celldesigner:baseProduct species="s_id_ign48" alias="ign48" >
<celldesigner:linkAnchor position="INACTIVE"/>
</celldesigner:baseProduct>
</celldesigner:baseProducts>
<celldesigner:listOfReactantLinks>
</celldesigner:listOfReactantLinks>
<celldesigner:listOfProductLinks>
</celldesigner:listOfProductLinks>
<celldesigner:connectScheme connectPolicy="direct" rectangleIndex="0" >
<celldesigner:listOfLineDirection>
<celldesigner:lineDirection index="0" value="unknown"/>
<celldesigner:lineDirection index="1" value="unknown"/>
<celldesigner:lineDirection index="2" value="unknown"/>
</celldesigner:listOfLineDirection>
</celldesigner:connectScheme>
<celldesigner:listOfModification>
</celldesigner:listOfModification>
<celldesigner:line width="1.0" color="FF000000" type="Straight" />
</celldesigner:extension>
<rdf:RDF xmlns:rdf="http://www.w3.org/1999/02/22-rdf-syntax-ns#" xmlns:dc="http://purl.org/dc/elements/1.1/" xmlns:dcterms="http://purl.org/dc/terms/" xmlns:vCard="http://www.w3.org/2001/vcard-rdf/3.0#" xmlns:bqbiol="http://biomodels.net/biology-qualifiers/" xmlns:bqmodel="http://biomodels.net/model-qualifiers/">
<rdf:Description rdf:about="#id11284">
<dcterms:modified rdf:parseType="Resource"></dcterms:modified>
</rdf:Description>
</rdf:RDF>
</annotation>
<listOfReactants>
<speciesReference species="s_id_ign49" >
<annotation>
<celldesigner:extension>
<celldesigner:alias>ign49</celldesigner:alias>
</celldesigner:extension>
</annotation>
</speciesReference>
</listOfReactants>
<listOfProducts>
<speciesReference species="s_id_ign48" >
<annotation>
<celldesigner:extension>
<celldesigner:alias>ign48</celldesigner:alias>
</celldesigner:extension>
</annotation>
</speciesReference>
</listOfProducts>
</reaction>
<reaction metaid="id11275" id="id11275" reversible="false" >
<annotation>
<celldesigner:extension>
<celldesigner:reactionType>POSITIVE_INFLUENCE</celldesigner:reactionType>
<celldesigner:baseReactants>
<celldesigner:baseReactant species="s_id_ign41" alias="ign41" >
<celldesigner:linkAnchor position="INACTIVE"/>
</celldesigner:baseReactant>
</celldesigner:baseReactants>
<celldesigner:baseProducts>
<celldesigner:baseProduct species="s_id_ign2" alias="ign2" >
<celldesigner:linkAnchor position="INACTIVE"/>
</celldesigner:baseProduct>
</celldesigner:baseProducts>
<celldesigner:listOfReactantLinks>
</celldesigner:listOfReactantLinks>
<celldesigner:listOfProductLinks>
</celldesigner:listOfProductLinks>
<celldesigner:connectScheme connectPolicy="direct" rectangleIndex="0" >
<celldesigner:listOfLineDirection>
<celldesigner:lineDirection index="0" value="unknown"/>
<celldesigner:lineDirection index="1" value="unknown"/>
<celldesigner:lineDirection index="2" value="unknown"/>
</celldesigner:listOfLineDirection>
</celldesigner:connectScheme>
<celldesigner:listOfModification>
</celldesigner:listOfModification>
<celldesigner:line width="1.0" color="FF000000" type="Straight" />
</celldesigner:extension>
<rdf:RDF xmlns:rdf="http://www.w3.org/1999/02/22-rdf-syntax-ns#" xmlns:dc="http://purl.org/dc/elements/1.1/" xmlns:dcterms="http://purl.org/dc/terms/" xmlns:vCard="http://www.w3.org/2001/vcard-rdf/3.0#" xmlns:bqbiol="http://biomodels.net/biology-qualifiers/" xmlns:bqmodel="http://biomodels.net/model-qualifiers/">
<rdf:Description rdf:about="#id11275">
<dcterms:modified rdf:parseType="Resource"></dcterms:modified>
</rdf:Description>
</rdf:RDF>
</annotation>
<listOfReactants>
<speciesReference species="s_id_ign41" >
<annotation>
<celldesigner:extension>
<celldesigner:alias>ign41</celldesigner:alias>
</celldesigner:extension>
</annotation>
</speciesReference>
</listOfReactants>
<listOfProducts>
<speciesReference species="s_id_ign2" >
<annotation>
<celldesigner:extension>
<celldesigner:alias>ign2</celldesigner:alias>
</celldesigner:extension>
</annotation>
</speciesReference>
</listOfProducts>
</reaction>
<reaction metaid="id11289" id="id11289" reversible="false" >
<annotation>
<celldesigner:extension>
<celldesigner:reactionType>POSITIVE_INFLUENCE</celldesigner:reactionType>
<celldesigner:baseReactants>
<celldesigner:baseReactant species="s_id_ign34" alias="ign34" >
<celldesigner:linkAnchor position="INACTIVE"/>
</celldesigner:baseReactant>
</celldesigner:baseReactants>
<celldesigner:baseProducts>
<celldesigner:baseProduct species="s_id_ign42" alias="ign42" >
<celldesigner:linkAnchor position="INACTIVE"/>
</celldesigner:baseProduct>
</celldesigner:baseProducts>
<celldesigner:listOfReactantLinks>
</celldesigner:listOfReactantLinks>
<celldesigner:listOfProductLinks>
</celldesigner:listOfProductLinks>
<celldesigner:connectScheme connectPolicy="direct" rectangleIndex="0" >
<celldesigner:listOfLineDirection>
<celldesigner:lineDirection index="0" value="unknown"/>
<celldesigner:lineDirection index="1" value="unknown"/>
<celldesigner:lineDirection index="2" value="unknown"/>
</celldesigner:listOfLineDirection>
</celldesigner:connectScheme>
<celldesigner:listOfModification>
</celldesigner:listOfModification>
<celldesigner:line width="1.0" color="FF000000" type="Straight" />
</celldesigner:extension>
<rdf:RDF xmlns:rdf="http://www.w3.org/1999/02/22-rdf-syntax-ns#" xmlns:dc="http://purl.org/dc/elements/1.1/" xmlns:dcterms="http://purl.org/dc/terms/" xmlns:vCard="http://www.w3.org/2001/vcard-rdf/3.0#" xmlns:bqbiol="http://biomodels.net/biology-qualifiers/" xmlns:bqmodel="http://biomodels.net/model-qualifiers/">
<rdf:Description rdf:about="#id11289">
<dcterms:modified rdf:parseType="Resource"></dcterms:modified>
</rdf:Description>
</rdf:RDF>
</annotation>
<listOfReactants>
<speciesReference species="s_id_ign34" >
<annotation>
<celldesigner:extension>
<celldesigner:alias>ign34</celldesigner:alias>
</celldesigner:extension>
</annotation>
</speciesReference>
</listOfReactants>
<listOfProducts>
<speciesReference species="s_id_ign42" >
<annotation>
<celldesigner:extension>
<celldesigner:alias>ign42</celldesigner:alias>
</celldesigner:extension>
</annotation>
</speciesReference>
</listOfProducts>
</reaction>
<reaction metaid="id11292" id="id11292" reversible="false" >
<annotation>
<celldesigner:extension>
<celldesigner:reactionType>POSITIVE_INFLUENCE</celldesigner:reactionType>
<celldesigner:baseReactants>
<celldesigner:baseReactant species="s_id_ign48" alias="ign48" >
<celldesigner:linkAnchor position="INACTIVE"/>
</celldesigner:baseReactant>
</celldesigner:baseReactants>
<celldesigner:baseProducts>
<celldesigner:baseProduct species="s_id_ign3" alias="ign3" >
<celldesigner:linkAnchor position="INACTIVE"/>
</celldesigner:baseProduct>
</celldesigner:baseProducts>
<celldesigner:listOfReactantLinks>
</celldesigner:listOfReactantLinks>
<celldesigner:listOfProductLinks>
</celldesigner:listOfProductLinks>
<celldesigner:connectScheme connectPolicy="direct" rectangleIndex="0" >
<celldesigner:listOfLineDirection>
<celldesigner:lineDirection index="0" value="unknown"/>
<celldesigner:lineDirection index="1" value="unknown"/>
<celldesigner:lineDirection index="2" value="unknown"/>
</celldesigner:listOfLineDirection>
</celldesigner:connectScheme>
<celldesigner:listOfModification>
</celldesigner:listOfModification>
<celldesigner:line width="1.0" color="FF000000" type="Straight" />
</celldesigner:extension>
<rdf:RDF xmlns:rdf="http://www.w3.org/1999/02/22-rdf-syntax-ns#" xmlns:dc="http://purl.org/dc/elements/1.1/" xmlns:dcterms="http://purl.org/dc/terms/" xmlns:vCard="http://www.w3.org/2001/vcard-rdf/3.0#" xmlns:bqbiol="http://biomodels.net/biology-qualifiers/" xmlns:bqmodel="http://biomodels.net/model-qualifiers/">
<rdf:Description rdf:about="#id11292">
<dcterms:modified rdf:parseType="Resource"></dcterms:modified>
</rdf:Description>
</rdf:RDF>
</annotation>
<listOfReactants>
<speciesReference species="s_id_ign48" >
<annotation>
<celldesigner:extension>
<celldesigner:alias>ign48</celldesigner:alias>
</celldesigner:extension>
</annotation>
</speciesReference>
</listOfReactants>
<listOfProducts>
<speciesReference species="s_id_ign3" >
<annotation>
<celldesigner:extension>
<celldesigner:alias>ign3</celldesigner:alias>
</celldesigner:extension>
</annotation>
</speciesReference>
</listOfProducts>
</reaction>
<reaction metaid="id11234" id="id11234" reversible="false" >
<annotation>
<celldesigner:extension>
<celldesigner:reactionType>NEGATIVE_INFLUENCE</celldesigner:reactionType>
<celldesigner:baseReactants>
<celldesigner:baseReactant species="s_id_ign56" alias="ign56" >
<celldesigner:linkAnchor position="INACTIVE"/>
</celldesigner:baseReactant>
</celldesigner:baseReactants>
<celldesigner:baseProducts>
<celldesigner:baseProduct species="s_id_ign3" alias="ign3" >
<celldesigner:linkAnchor position="INACTIVE"/>
</celldesigner:baseProduct>
</celldesigner:baseProducts>
<celldesigner:listOfReactantLinks>
</celldesigner:listOfReactantLinks>
<celldesigner:listOfProductLinks>
</celldesigner:listOfProductLinks>
<celldesigner:connectScheme connectPolicy="direct" rectangleIndex="0" >
<celldesigner:listOfLineDirection>
<celldesigner:lineDirection index="0" value="unknown"/>
<celldesigner:lineDirection index="1" value="unknown"/>
<celldesigner:lineDirection index="2" value="unknown"/>
</celldesigner:listOfLineDirection>
</celldesigner:connectScheme>
<celldesigner:listOfModification>
</celldesigner:listOfModification>
<celldesigner:line width="1.0" color="FF000000" type="Straight" />
</celldesigner:extension>
<rdf:RDF xmlns:rdf="http://www.w3.org/1999/02/22-rdf-syntax-ns#" xmlns:dc="http://purl.org/dc/elements/1.1/" xmlns:dcterms="http://purl.org/dc/terms/" xmlns:vCard="http://www.w3.org/2001/vcard-rdf/3.0#" xmlns:bqbiol="http://biomodels.net/biology-qualifiers/" xmlns:bqmodel="http://biomodels.net/model-qualifiers/">
<rdf:Description rdf:about="#id11234">
<dcterms:modified rdf:parseType="Resource"></dcterms:modified>
</rdf:Description>
</rdf:RDF>
</annotation>
<listOfReactants>
<speciesReference species="s_id_ign56" >
<annotation>
<celldesigner:extension>
<celldesigner:alias>ign56</celldesigner:alias>
</celldesigner:extension>
</annotation>
</speciesReference>
</listOfReactants>
<listOfProducts>
<speciesReference species="s_id_ign3" >
<annotation>
<celldesigner:extension>
<celldesigner:alias>ign3</celldesigner:alias>
</celldesigner:extension>
</annotation>
</speciesReference>
</listOfProducts>
</reaction>
<reaction metaid="id11252" id="id11252" reversible="false" >
<annotation>
<celldesigner:extension>
<celldesigner:reactionType>POSITIVE_INFLUENCE</celldesigner:reactionType>
<celldesigner:baseReactants>
<celldesigner:baseReactant species="s_id_ign40" alias="ign40" >
<celldesigner:linkAnchor position="INACTIVE"/>
</celldesigner:baseReactant>
</celldesigner:baseReactants>
<celldesigner:baseProducts>
<celldesigner:baseProduct species="s_id_ign51" alias="ign51" >
<celldesigner:linkAnchor position="INACTIVE"/>
</celldesigner:baseProduct>
</celldesigner:baseProducts>
<celldesigner:listOfReactantLinks>
</celldesigner:listOfReactantLinks>
<celldesigner:listOfProductLinks>
</celldesigner:listOfProductLinks>
<celldesigner:connectScheme connectPolicy="direct" rectangleIndex="0" >
<celldesigner:listOfLineDirection>
<celldesigner:lineDirection index="0" value="unknown"/>
<celldesigner:lineDirection index="1" value="unknown"/>
<celldesigner:lineDirection index="2" value="unknown"/>
</celldesigner:listOfLineDirection>
</celldesigner:connectScheme>
<celldesigner:listOfModification>
</celldesigner:listOfModification>
<celldesigner:line width="1.0" color="FF000000" type="Straight" />
</celldesigner:extension>
<rdf:RDF xmlns:rdf="http://www.w3.org/1999/02/22-rdf-syntax-ns#" xmlns:dc="http://purl.org/dc/elements/1.1/" xmlns:dcterms="http://purl.org/dc/terms/" xmlns:vCard="http://www.w3.org/2001/vcard-rdf/3.0#" xmlns:bqbiol="http://biomodels.net/biology-qualifiers/" xmlns:bqmodel="http://biomodels.net/model-qualifiers/">
<rdf:Description rdf:about="#id11252">
<dcterms:modified rdf:parseType="Resource"></dcterms:modified>
</rdf:Description>
</rdf:RDF>
</annotation>
<listOfReactants>
<speciesReference species="s_id_ign40" >
<annotation>
<celldesigner:extension>
<celldesigner:alias>ign40</celldesigner:alias>
</celldesigner:extension>
</annotation>
</speciesReference>
</listOfReactants>
<listOfProducts>
<speciesReference species="s_id_ign51" >
<annotation>
<celldesigner:extension>
<celldesigner:alias>ign51</celldesigner:alias>
</celldesigner:extension>
</annotation>
</speciesReference>
</listOfProducts>
</reaction>
<reaction metaid="id11238" id="id11238" reversible="false" >
<annotation>
<celldesigner:extension>
<celldesigner:reactionType>POSITIVE_INFLUENCE</celldesigner:reactionType>
<celldesigner:baseReactants>
<celldesigner:baseReactant species="s_id_ign22" alias="ign22" >
<celldesigner:linkAnchor position="INACTIVE"/>
</celldesigner:baseReactant>
</celldesigner:baseReactants>
<celldesigner:baseProducts>
<celldesigner:baseProduct species="s_id_ign31" alias="ign31" >
<celldesigner:linkAnchor position="INACTIVE"/>
</celldesigner:baseProduct>
</celldesigner:baseProducts>
<celldesigner:listOfReactantLinks>
</celldesigner:listOfReactantLinks>
<celldesigner:listOfProductLinks>
</celldesigner:listOfProductLinks>
<celldesigner:connectScheme connectPolicy="direct" rectangleIndex="0" >
<celldesigner:listOfLineDirection>
<celldesigner:lineDirection index="0" value="unknown"/>
<celldesigner:lineDirection index="1" value="unknown"/>
<celldesigner:lineDirection index="2" value="unknown"/>
</celldesigner:listOfLineDirection>
</celldesigner:connectScheme>
<celldesigner:listOfModification>
</celldesigner:listOfModification>
<celldesigner:line width="1.0" color="FF000000" type="Straight" />
</celldesigner:extension>
<rdf:RDF xmlns:rdf="http://www.w3.org/1999/02/22-rdf-syntax-ns#" xmlns:dc="http://purl.org/dc/elements/1.1/" xmlns:dcterms="http://purl.org/dc/terms/" xmlns:vCard="http://www.w3.org/2001/vcard-rdf/3.0#" xmlns:bqbiol="http://biomodels.net/biology-qualifiers/" xmlns:bqmodel="http://biomodels.net/model-qualifiers/">
<rdf:Description rdf:about="#id11238">
<dcterms:modified rdf:parseType="Resource"></dcterms:modified>
</rdf:Description>
</rdf:RDF>
</annotation>
<listOfReactants>
<speciesReference species="s_id_ign22" >
<annotation>
<celldesigner:extension>
<celldesigner:alias>ign22</celldesigner:alias>
</celldesigner:extension>
</annotation>
</speciesReference>
</listOfReactants>
<listOfProducts>
<speciesReference species="s_id_ign31" >
<annotation>
<celldesigner:extension>
<celldesigner:alias>ign31</celldesigner:alias>
</celldesigner:extension>
</annotation>
</speciesReference>
</listOfProducts>
</reaction>
<reaction metaid="id11293" id="id11293" reversible="false" >
<annotation>
<celldesigner:extension>
<celldesigner:reactionType>POSITIVE_INFLUENCE</celldesigner:reactionType>
<celldesigner:baseReactants>
<celldesigner:baseReactant species="s_id_ign53" alias="ign53" >
<celldesigner:linkAnchor position="INACTIVE"/>
</celldesigner:baseReactant>
</celldesigner:baseReactants>
<celldesigner:baseProducts>
<celldesigner:baseProduct species="s_id_ign3" alias="ign3" >
<celldesigner:linkAnchor position="INACTIVE"/>
</celldesigner:baseProduct>
</celldesigner:baseProducts>
<celldesigner:listOfReactantLinks>
</celldesigner:listOfReactantLinks>
<celldesigner:listOfProductLinks>
</celldesigner:listOfProductLinks>
<celldesigner:connectScheme connectPolicy="direct" rectangleIndex="0" >
<celldesigner:listOfLineDirection>
<celldesigner:lineDirection index="0" value="unknown"/>
<celldesigner:lineDirection index="1" value="unknown"/>
<celldesigner:lineDirection index="2" value="unknown"/>
</celldesigner:listOfLineDirection>
</celldesigner:connectScheme>
<celldesigner:listOfModification>
</celldesigner:listOfModification>
<celldesigner:line width="1.0" color="FF000000" type="Straight" />
</celldesigner:extension>
<rdf:RDF xmlns:rdf="http://www.w3.org/1999/02/22-rdf-syntax-ns#" xmlns:dc="http://purl.org/dc/elements/1.1/" xmlns:dcterms="http://purl.org/dc/terms/" xmlns:vCard="http://www.w3.org/2001/vcard-rdf/3.0#" xmlns:bqbiol="http://biomodels.net/biology-qualifiers/" xmlns:bqmodel="http://biomodels.net/model-qualifiers/">
<rdf:Description rdf:about="#id11293">
<dcterms:modified rdf:parseType="Resource"></dcterms:modified>
</rdf:Description>
</rdf:RDF>
</annotation>
<listOfReactants>
<speciesReference species="s_id_ign53" >
<annotation>
<celldesigner:extension>
<celldesigner:alias>ign53</celldesigner:alias>
</celldesigner:extension>
</annotation>
</speciesReference>
</listOfReactants>
<listOfProducts>
<speciesReference species="s_id_ign3" >
<annotation>
<celldesigner:extension>
<celldesigner:alias>ign3</celldesigner:alias>
</celldesigner:extension>
</annotation>
</speciesReference>
</listOfProducts>
</reaction>
<reaction metaid="id11277" id="id11277" reversible="false" >
<annotation>
<celldesigner:extension>
<celldesigner:reactionType>POSITIVE_INFLUENCE</celldesigner:reactionType>
<celldesigner:baseReactants>
<celldesigner:baseReactant species="s_id_ign57" alias="ign57" >
<celldesigner:linkAnchor position="INACTIVE"/>
</celldesigner:baseReactant>
</celldesigner:baseReactants>
<celldesigner:baseProducts>
<celldesigner:baseProduct species="s_id_ign9" alias="ign9" >
<celldesigner:linkAnchor position="INACTIVE"/>
</celldesigner:baseProduct>
</celldesigner:baseProducts>
<celldesigner:listOfReactantLinks>
</celldesigner:listOfReactantLinks>
<celldesigner:listOfProductLinks>
</celldesigner:listOfProductLinks>
<celldesigner:connectScheme connectPolicy="direct" rectangleIndex="0" >
<celldesigner:listOfLineDirection>
<celldesigner:lineDirection index="0" value="unknown"/>
<celldesigner:lineDirection index="1" value="unknown"/>
<celldesigner:lineDirection index="2" value="unknown"/>
</celldesigner:listOfLineDirection>
</celldesigner:connectScheme>
<celldesigner:listOfModification>
</celldesigner:listOfModification>
<celldesigner:line width="1.0" color="FF000000" type="Straight" />
</celldesigner:extension>
<rdf:RDF xmlns:rdf="http://www.w3.org/1999/02/22-rdf-syntax-ns#" xmlns:dc="http://purl.org/dc/elements/1.1/" xmlns:dcterms="http://purl.org/dc/terms/" xmlns:vCard="http://www.w3.org/2001/vcard-rdf/3.0#" xmlns:bqbiol="http://biomodels.net/biology-qualifiers/" xmlns:bqmodel="http://biomodels.net/model-qualifiers/">
<rdf:Description rdf:about="#id11277">
<dcterms:modified rdf:parseType="Resource"></dcterms:modified>
</rdf:Description>
</rdf:RDF>
</annotation>
<listOfReactants>
<speciesReference species="s_id_ign57" >
<annotation>
<celldesigner:extension>
<celldesigner:alias>ign57</celldesigner:alias>
</celldesigner:extension>
</annotation>
</speciesReference>
</listOfReactants>
<listOfProducts>
<speciesReference species="s_id_ign9" >
<annotation>
<celldesigner:extension>
<celldesigner:alias>ign9</celldesigner:alias>
</celldesigner:extension>
</annotation>
</speciesReference>
</listOfProducts>
</reaction>
<reaction metaid="id11259" id="id11259" reversible="false" >
<annotation>
<celldesigner:extension>
<celldesigner:reactionType>POSITIVE_INFLUENCE</celldesigner:reactionType>
<celldesigner:baseReactants>
<celldesigner:baseReactant species="s_id_ign37" alias="ign37" >
<celldesigner:linkAnchor position="INACTIVE"/>
</celldesigner:baseReactant>
</celldesigner:baseReactants>
<celldesigner:baseProducts>
<celldesigner:baseProduct species="s_id_ign44" alias="ign44" >
<celldesigner:linkAnchor position="INACTIVE"/>
</celldesigner:baseProduct>
</celldesigner:baseProducts>
<celldesigner:listOfReactantLinks>
</celldesigner:listOfReactantLinks>
<celldesigner:listOfProductLinks>
</celldesigner:listOfProductLinks>
<celldesigner:connectScheme connectPolicy="direct" rectangleIndex="0" >
<celldesigner:listOfLineDirection>
<celldesigner:lineDirection index="0" value="unknown"/>
<celldesigner:lineDirection index="1" value="unknown"/>
<celldesigner:lineDirection index="2" value="unknown"/>
</celldesigner:listOfLineDirection>
</celldesigner:connectScheme>
<celldesigner:listOfModification>
</celldesigner:listOfModification>
<celldesigner:line width="1.0" color="FF000000" type="Straight" />
</celldesigner:extension>
<rdf:RDF xmlns:rdf="http://www.w3.org/1999/02/22-rdf-syntax-ns#" xmlns:dc="http://purl.org/dc/elements/1.1/" xmlns:dcterms="http://purl.org/dc/terms/" xmlns:vCard="http://www.w3.org/2001/vcard-rdf/3.0#" xmlns:bqbiol="http://biomodels.net/biology-qualifiers/" xmlns:bqmodel="http://biomodels.net/model-qualifiers/">
<rdf:Description rdf:about="#id11259">
<dcterms:modified rdf:parseType="Resource"></dcterms:modified>
</rdf:Description>
</rdf:RDF>
</annotation>
<listOfReactants>
<speciesReference species="s_id_ign37" >
<annotation>
<celldesigner:extension>
<celldesigner:alias>ign37</celldesigner:alias>
</celldesigner:extension>
</annotation>
</speciesReference>
</listOfReactants>
<listOfProducts>
<speciesReference species="s_id_ign44" >
<annotation>
<celldesigner:extension>
<celldesigner:alias>ign44</celldesigner:alias>
</celldesigner:extension>
</annotation>
</speciesReference>
</listOfProducts>
</reaction>
<reaction metaid="id11296" id="id11296" reversible="false" >
<annotation>
<celldesigner:extension>
<celldesigner:reactionType>POSITIVE_INFLUENCE</celldesigner:reactionType>
<celldesigner:baseReactants>
<celldesigner:baseReactant species="s_id_ign14" alias="ign14" >
<celldesigner:linkAnchor position="INACTIVE"/>
</celldesigner:baseReactant>
</celldesigner:baseReactants>
<celldesigner:baseProducts>
<celldesigner:baseProduct species="s_id_ign3" alias="ign3" >
<celldesigner:linkAnchor position="INACTIVE"/>
</celldesigner:baseProduct>
</celldesigner:baseProducts>
<celldesigner:listOfReactantLinks>
</celldesigner:listOfReactantLinks>
<celldesigner:listOfProductLinks>
</celldesigner:listOfProductLinks>
<celldesigner:connectScheme connectPolicy="direct" rectangleIndex="0" >
<celldesigner:listOfLineDirection>
<celldesigner:lineDirection index="0" value="unknown"/>
<celldesigner:lineDirection index="1" value="unknown"/>
<celldesigner:lineDirection index="2" value="unknown"/>
</celldesigner:listOfLineDirection>
</celldesigner:connectScheme>
<celldesigner:listOfModification>
</celldesigner:listOfModification>
<celldesigner:line width="1.0" color="FF000000" type="Straight" />
</celldesigner:extension>
<rdf:RDF xmlns:rdf="http://www.w3.org/1999/02/22-rdf-syntax-ns#" xmlns:dc="http://purl.org/dc/elements/1.1/" xmlns:dcterms="http://purl.org/dc/terms/" xmlns:vCard="http://www.w3.org/2001/vcard-rdf/3.0#" xmlns:bqbiol="http://biomodels.net/biology-qualifiers/" xmlns:bqmodel="http://biomodels.net/model-qualifiers/">
<rdf:Description rdf:about="#id11296">
<dcterms:modified rdf:parseType="Resource"></dcterms:modified>
</rdf:Description>
</rdf:RDF>
</annotation>
<listOfReactants>
<speciesReference species="s_id_ign14" >
<annotation>
<celldesigner:extension>
<celldesigner:alias>ign14</celldesigner:alias>
</celldesigner:extension>
</annotation>
</speciesReference>
</listOfReactants>
<listOfProducts>
<speciesReference species="s_id_ign3" >
<annotation>
<celldesigner:extension>
<celldesigner:alias>ign3</celldesigner:alias>
</celldesigner:extension>
</annotation>
</speciesReference>
</listOfProducts>
</reaction>
<reaction metaid="id11281" id="id11281" reversible="false" >
<annotation>
<celldesigner:extension>
<celldesigner:reactionType>POSITIVE_INFLUENCE</celldesigner:reactionType>
<celldesigner:baseReactants>
<celldesigner:baseReactant species="s_id_ign37" alias="ign37" >
<celldesigner:linkAnchor position="INACTIVE"/>
</celldesigner:baseReactant>
</celldesigner:baseReactants>
<celldesigner:baseProducts>
<celldesigner:baseProduct species="s_id_ign29" alias="ign29" >
<celldesigner:linkAnchor position="INACTIVE"/>
</celldesigner:baseProduct>
</celldesigner:baseProducts>
<celldesigner:listOfReactantLinks>
</celldesigner:listOfReactantLinks>
<celldesigner:listOfProductLinks>
</celldesigner:listOfProductLinks>
<celldesigner:connectScheme connectPolicy="direct" rectangleIndex="0" >
<celldesigner:listOfLineDirection>
<celldesigner:lineDirection index="0" value="unknown"/>
<celldesigner:lineDirection index="1" value="unknown"/>
<celldesigner:lineDirection index="2" value="unknown"/>
</celldesigner:listOfLineDirection>
</celldesigner:connectScheme>
<celldesigner:listOfModification>
</celldesigner:listOfModification>
<celldesigner:line width="1.0" color="FF000000" type="Straight" />
</celldesigner:extension>
<rdf:RDF xmlns:rdf="http://www.w3.org/1999/02/22-rdf-syntax-ns#" xmlns:dc="http://purl.org/dc/elements/1.1/" xmlns:dcterms="http://purl.org/dc/terms/" xmlns:vCard="http://www.w3.org/2001/vcard-rdf/3.0#" xmlns:bqbiol="http://biomodels.net/biology-qualifiers/" xmlns:bqmodel="http://biomodels.net/model-qualifiers/">
<rdf:Description rdf:about="#id11281">
<dcterms:modified rdf:parseType="Resource"></dcterms:modified>
</rdf:Description>
</rdf:RDF>
</annotation>
<listOfReactants>
<speciesReference species="s_id_ign37" >
<annotation>
<celldesigner:extension>
<celldesigner:alias>ign37</celldesigner:alias>
</celldesigner:extension>
</annotation>
</speciesReference>
</listOfReactants>
<listOfProducts>
<speciesReference species="s_id_ign29" >
<annotation>
<celldesigner:extension>
<celldesigner:alias>ign29</celldesigner:alias>
</celldesigner:extension>
</annotation>
</speciesReference>
</listOfProducts>
</reaction>
<reaction metaid="id11236" id="id11236" reversible="false" >
<annotation>
<celldesigner:extension>
<celldesigner:reactionType>POSITIVE_INFLUENCE</celldesigner:reactionType>
<celldesigner:baseReactants>
<celldesigner:baseReactant species="s_id_ign63" alias="ign63" >
<celldesigner:linkAnchor position="INACTIVE"/>
</celldesigner:baseReactant>
</celldesigner:baseReactants>
<celldesigner:baseProducts>
<celldesigner:baseProduct species="s_id_ign22" alias="ign22" >
<celldesigner:linkAnchor position="INACTIVE"/>
</celldesigner:baseProduct>
</celldesigner:baseProducts>
<celldesigner:listOfReactantLinks>
</celldesigner:listOfReactantLinks>
<celldesigner:listOfProductLinks>
</celldesigner:listOfProductLinks>
<celldesigner:connectScheme connectPolicy="direct" rectangleIndex="0" >
<celldesigner:listOfLineDirection>
<celldesigner:lineDirection index="0" value="unknown"/>
<celldesigner:lineDirection index="1" value="unknown"/>
<celldesigner:lineDirection index="2" value="unknown"/>
</celldesigner:listOfLineDirection>
</celldesigner:connectScheme>
<celldesigner:listOfModification>
</celldesigner:listOfModification>
<celldesigner:line width="1.0" color="FF000000" type="Straight" />
</celldesigner:extension>
<rdf:RDF xmlns:rdf="http://www.w3.org/1999/02/22-rdf-syntax-ns#" xmlns:dc="http://purl.org/dc/elements/1.1/" xmlns:dcterms="http://purl.org/dc/terms/" xmlns:vCard="http://www.w3.org/2001/vcard-rdf/3.0#" xmlns:bqbiol="http://biomodels.net/biology-qualifiers/" xmlns:bqmodel="http://biomodels.net/model-qualifiers/">
<rdf:Description rdf:about="#id11236">
<dcterms:modified rdf:parseType="Resource"></dcterms:modified>
</rdf:Description>
</rdf:RDF>
</annotation>
<listOfReactants>
<speciesReference species="s_id_ign63" >
<annotation>
<celldesigner:extension>
<celldesigner:alias>ign63</celldesigner:alias>
</celldesigner:extension>
</annotation>
</speciesReference>
</listOfReactants>
<listOfProducts>
<speciesReference species="s_id_ign22" >
<annotation>
<celldesigner:extension>
<celldesigner:alias>ign22</celldesigner:alias>
</celldesigner:extension>
</annotation>
</speciesReference>
</listOfProducts>
</reaction>
<reaction metaid="id11219" id="id11219" reversible="false" >
<annotation>
<celldesigner:extension>
<celldesigner:reactionType>POSITIVE_INFLUENCE</celldesigner:reactionType>
<celldesigner:baseReactants>
<celldesigner:baseReactant species="s_id_ign55" alias="ign55" >
<celldesigner:linkAnchor position="INACTIVE"/>
</celldesigner:baseReactant>
</celldesigner:baseReactants>
<celldesigner:baseProducts>
<celldesigner:baseProduct species="s_id_ign11" alias="ign11" >
<celldesigner:linkAnchor position="INACTIVE"/>
</celldesigner:baseProduct>
</celldesigner:baseProducts>
<celldesigner:listOfReactantLinks>
</celldesigner:listOfReactantLinks>
<celldesigner:listOfProductLinks>
</celldesigner:listOfProductLinks>
<celldesigner:connectScheme connectPolicy="direct" rectangleIndex="0" >
<celldesigner:listOfLineDirection>
<celldesigner:lineDirection index="0" value="unknown"/>
<celldesigner:lineDirection index="1" value="unknown"/>
<celldesigner:lineDirection index="2" value="unknown"/>
</celldesigner:listOfLineDirection>
</celldesigner:connectScheme>
<celldesigner:listOfModification>
</celldesigner:listOfModification>
<celldesigner:line width="1.0" color="FF000000" type="Straight" />
</celldesigner:extension>
<rdf:RDF xmlns:rdf="http://www.w3.org/1999/02/22-rdf-syntax-ns#" xmlns:dc="http://purl.org/dc/elements/1.1/" xmlns:dcterms="http://purl.org/dc/terms/" xmlns:vCard="http://www.w3.org/2001/vcard-rdf/3.0#" xmlns:bqbiol="http://biomodels.net/biology-qualifiers/" xmlns:bqmodel="http://biomodels.net/model-qualifiers/">
<rdf:Description rdf:about="#id11219">
<dcterms:modified rdf:parseType="Resource"></dcterms:modified>
</rdf:Description>
</rdf:RDF>
</annotation>
<listOfReactants>
<speciesReference species="s_id_ign55" >
<annotation>
<celldesigner:extension>
<celldesigner:alias>ign55</celldesigner:alias>
</celldesigner:extension>
</annotation>
</speciesReference>
</listOfReactants>
<listOfProducts>
<speciesReference species="s_id_ign11" >
<annotation>
<celldesigner:extension>
<celldesigner:alias>ign11</celldesigner:alias>
</celldesigner:extension>
</annotation>
</speciesReference>
</listOfProducts>
</reaction>
<reaction metaid="id11222" id="id11222" reversible="false" >
<annotation>
<celldesigner:extension>
<celldesigner:reactionType>POSITIVE_INFLUENCE</celldesigner:reactionType>
<celldesigner:baseReactants>
<celldesigner:baseReactant species="s_id_ign30" alias="ign30" >
<celldesigner:linkAnchor position="INACTIVE"/>
</celldesigner:baseReactant>
</celldesigner:baseReactants>
<celldesigner:baseProducts>
<celldesigner:baseProduct species="s_id_ign15" alias="ign15" >
<celldesigner:linkAnchor position="INACTIVE"/>
</celldesigner:baseProduct>
</celldesigner:baseProducts>
<celldesigner:listOfReactantLinks>
</celldesigner:listOfReactantLinks>
<celldesigner:listOfProductLinks>
</celldesigner:listOfProductLinks>
<celldesigner:connectScheme connectPolicy="direct" rectangleIndex="0" >
<celldesigner:listOfLineDirection>
<celldesigner:lineDirection index="0" value="unknown"/>
<celldesigner:lineDirection index="1" value="unknown"/>
<celldesigner:lineDirection index="2" value="unknown"/>
</celldesigner:listOfLineDirection>
</celldesigner:connectScheme>
<celldesigner:listOfModification>
</celldesigner:listOfModification>
<celldesigner:line width="1.0" color="FF000000" type="Straight" />
</celldesigner:extension>
<rdf:RDF xmlns:rdf="http://www.w3.org/1999/02/22-rdf-syntax-ns#" xmlns:dc="http://purl.org/dc/elements/1.1/" xmlns:dcterms="http://purl.org/dc/terms/" xmlns:vCard="http://www.w3.org/2001/vcard-rdf/3.0#" xmlns:bqbiol="http://biomodels.net/biology-qualifiers/" xmlns:bqmodel="http://biomodels.net/model-qualifiers/">
<rdf:Description rdf:about="#id11222">
<dcterms:modified rdf:parseType="Resource"></dcterms:modified>
</rdf:Description>
</rdf:RDF>
</annotation>
<listOfReactants>
<speciesReference species="s_id_ign30" >
<annotation>
<celldesigner:extension>
<celldesigner:alias>ign30</celldesigner:alias>
</celldesigner:extension>
</annotation>
</speciesReference>
</listOfReactants>
<listOfProducts>
<speciesReference species="s_id_ign15" >
<annotation>
<celldesigner:extension>
<celldesigner:alias>ign15</celldesigner:alias>
</celldesigner:extension>
</annotation>
</speciesReference>
</listOfProducts>
</reaction>
<reaction metaid="id11303" id="id11303" reversible="false" >
<annotation>
<celldesigner:extension>
<celldesigner:reactionType>NEGATIVE_INFLUENCE</celldesigner:reactionType>
<celldesigner:baseReactants>
<celldesigner:baseReactant species="s_id_ign28" alias="ign28" >
<celldesigner:linkAnchor position="INACTIVE"/>
</celldesigner:baseReactant>
</celldesigner:baseReactants>
<celldesigner:baseProducts>
<celldesigner:baseProduct species="s_id_ign13" alias="ign13" >
<celldesigner:linkAnchor position="INACTIVE"/>
</celldesigner:baseProduct>
</celldesigner:baseProducts>
<celldesigner:listOfReactantLinks>
</celldesigner:listOfReactantLinks>
<celldesigner:listOfProductLinks>
</celldesigner:listOfProductLinks>
<celldesigner:connectScheme connectPolicy="direct" rectangleIndex="0" >
<celldesigner:listOfLineDirection>
<celldesigner:lineDirection index="0" value="unknown"/>
<celldesigner:lineDirection index="1" value="unknown"/>
<celldesigner:lineDirection index="2" value="unknown"/>
</celldesigner:listOfLineDirection>
</celldesigner:connectScheme>
<celldesigner:listOfModification>
</celldesigner:listOfModification>
<celldesigner:line width="1.0" color="FF000000" type="Straight" />
</celldesigner:extension>
<rdf:RDF xmlns:rdf="http://www.w3.org/1999/02/22-rdf-syntax-ns#" xmlns:dc="http://purl.org/dc/elements/1.1/" xmlns:dcterms="http://purl.org/dc/terms/" xmlns:vCard="http://www.w3.org/2001/vcard-rdf/3.0#" xmlns:bqbiol="http://biomodels.net/biology-qualifiers/" xmlns:bqmodel="http://biomodels.net/model-qualifiers/">
<rdf:Description rdf:about="#id11303">
<dcterms:modified rdf:parseType="Resource"></dcterms:modified>
</rdf:Description>
</rdf:RDF>
</annotation>
<listOfReactants>
<speciesReference species="s_id_ign28" >
<annotation>
<celldesigner:extension>
<celldesigner:alias>ign28</celldesigner:alias>
</celldesigner:extension>
</annotation>
</speciesReference>
</listOfReactants>
<listOfProducts>
<speciesReference species="s_id_ign13" >
<annotation>
<celldesigner:extension>
<celldesigner:alias>ign13</celldesigner:alias>
</celldesigner:extension>
</annotation>
</speciesReference>
</listOfProducts>
</reaction>
<reaction metaid="id11255" id="id11255" reversible="false" >
<annotation>
<celldesigner:extension>
<celldesigner:reactionType>POSITIVE_INFLUENCE</celldesigner:reactionType>
<celldesigner:baseReactants>
<celldesigner:baseReactant species="s_id_ign44" alias="ign44" >
<celldesigner:linkAnchor position="INACTIVE"/>
</celldesigner:baseReactant>
</celldesigner:baseReactants>
<celldesigner:baseProducts>
<celldesigner:baseProduct species="s_id_ign8" alias="ign8" >
<celldesigner:linkAnchor position="INACTIVE"/>
</celldesigner:baseProduct>
</celldesigner:baseProducts>
<celldesigner:listOfReactantLinks>
</celldesigner:listOfReactantLinks>
<celldesigner:listOfProductLinks>
</celldesigner:listOfProductLinks>
<celldesigner:connectScheme connectPolicy="direct" rectangleIndex="0" >
<celldesigner:listOfLineDirection>
<celldesigner:lineDirection index="0" value="unknown"/>
<celldesigner:lineDirection index="1" value="unknown"/>
<celldesigner:lineDirection index="2" value="unknown"/>
</celldesigner:listOfLineDirection>
</celldesigner:connectScheme>
<celldesigner:listOfModification>
</celldesigner:listOfModification>
<celldesigner:line width="1.0" color="FF000000" type="Straight" />
</celldesigner:extension>
<rdf:RDF xmlns:rdf="http://www.w3.org/1999/02/22-rdf-syntax-ns#" xmlns:dc="http://purl.org/dc/elements/1.1/" xmlns:dcterms="http://purl.org/dc/terms/" xmlns:vCard="http://www.w3.org/2001/vcard-rdf/3.0#" xmlns:bqbiol="http://biomodels.net/biology-qualifiers/" xmlns:bqmodel="http://biomodels.net/model-qualifiers/">
<rdf:Description rdf:about="#id11255">
<dcterms:modified rdf:parseType="Resource"></dcterms:modified>
</rdf:Description>
</rdf:RDF>
</annotation>
<listOfReactants>
<speciesReference species="s_id_ign44" >
<annotation>
<celldesigner:extension>
<celldesigner:alias>ign44</celldesigner:alias>
</celldesigner:extension>
</annotation>
</speciesReference>
</listOfReactants>
<listOfProducts>
<speciesReference species="s_id_ign8" >
<annotation>
<celldesigner:extension>
<celldesigner:alias>ign8</celldesigner:alias>
</celldesigner:extension>
</annotation>
</speciesReference>
</listOfProducts>
</reaction>
<reaction metaid="id11271" id="id11271" reversible="false" >
<annotation>
<celldesigner:extension>
<celldesigner:reactionType>POSITIVE_INFLUENCE</celldesigner:reactionType>
<celldesigner:baseReactants>
<celldesigner:baseReactant species="s_id_ign60" alias="ign60" >
<celldesigner:linkAnchor position="INACTIVE"/>
</celldesigner:baseReactant>
</celldesigner:baseReactants>
<celldesigner:baseProducts>
<celldesigner:baseProduct species="s_id_ign35" alias="ign35" >
<celldesigner:linkAnchor position="INACTIVE"/>
</celldesigner:baseProduct>
</celldesigner:baseProducts>
<celldesigner:listOfReactantLinks>
</celldesigner:listOfReactantLinks>
<celldesigner:listOfProductLinks>
</celldesigner:listOfProductLinks>
<celldesigner:connectScheme connectPolicy="direct" rectangleIndex="0" >
<celldesigner:listOfLineDirection>
<celldesigner:lineDirection index="0" value="unknown"/>
<celldesigner:lineDirection index="1" value="unknown"/>
<celldesigner:lineDirection index="2" value="unknown"/>
</celldesigner:listOfLineDirection>
</celldesigner:connectScheme>
<celldesigner:listOfModification>
</celldesigner:listOfModification>
<celldesigner:line width="1.0" color="FF000000" type="Straight" />
</celldesigner:extension>
<rdf:RDF xmlns:rdf="http://www.w3.org/1999/02/22-rdf-syntax-ns#" xmlns:dc="http://purl.org/dc/elements/1.1/" xmlns:dcterms="http://purl.org/dc/terms/" xmlns:vCard="http://www.w3.org/2001/vcard-rdf/3.0#" xmlns:bqbiol="http://biomodels.net/biology-qualifiers/" xmlns:bqmodel="http://biomodels.net/model-qualifiers/">
<rdf:Description rdf:about="#id11271">
<dcterms:modified rdf:parseType="Resource"></dcterms:modified>
</rdf:Description>
</rdf:RDF>
</annotation>
<listOfReactants>
<speciesReference species="s_id_ign60" >
<annotation>
<celldesigner:extension>
<celldesigner:alias>ign60</celldesigner:alias>
</celldesigner:extension>
</annotation>
</speciesReference>
</listOfReactants>
<listOfProducts>
<speciesReference species="s_id_ign35" >
<annotation>
<celldesigner:extension>
<celldesigner:alias>ign35</celldesigner:alias>
</celldesigner:extension>
</annotation>
</speciesReference>
</listOfProducts>
</reaction>
<reaction metaid="id11257" id="id11257" reversible="false" >
<annotation>
<celldesigner:extension>
<celldesigner:reactionType>POSITIVE_INFLUENCE</celldesigner:reactionType>
<celldesigner:baseReactants>
<celldesigner:baseReactant species="s_id_ign54" alias="ign54" >
<celldesigner:linkAnchor position="INACTIVE"/>
</celldesigner:baseReactant>
</celldesigner:baseReactants>
<celldesigner:baseProducts>
<celldesigner:baseProduct species="s_id_ign6" alias="ign6" >
<celldesigner:linkAnchor position="INACTIVE"/>
</celldesigner:baseProduct>
</celldesigner:baseProducts>
<celldesigner:listOfReactantLinks>
</celldesigner:listOfReactantLinks>
<celldesigner:listOfProductLinks>
</celldesigner:listOfProductLinks>
<celldesigner:connectScheme connectPolicy="direct" rectangleIndex="0" >
<celldesigner:listOfLineDirection>
<celldesigner:lineDirection index="0" value="unknown"/>
<celldesigner:lineDirection index="1" value="unknown"/>
<celldesigner:lineDirection index="2" value="unknown"/>
</celldesigner:listOfLineDirection>
</celldesigner:connectScheme>
<celldesigner:listOfModification>
</celldesigner:listOfModification>
<celldesigner:line width="1.0" color="FF000000" type="Straight" />
</celldesigner:extension>
<rdf:RDF xmlns:rdf="http://www.w3.org/1999/02/22-rdf-syntax-ns#" xmlns:dc="http://purl.org/dc/elements/1.1/" xmlns:dcterms="http://purl.org/dc/terms/" xmlns:vCard="http://www.w3.org/2001/vcard-rdf/3.0#" xmlns:bqbiol="http://biomodels.net/biology-qualifiers/" xmlns:bqmodel="http://biomodels.net/model-qualifiers/">
<rdf:Description rdf:about="#id11257">
<dcterms:modified rdf:parseType="Resource"></dcterms:modified>
</rdf:Description>
</rdf:RDF>
</annotation>
<listOfReactants>
<speciesReference species="s_id_ign54" >
<annotation>
<celldesigner:extension>
<celldesigner:alias>ign54</celldesigner:alias>
</celldesigner:extension>
</annotation>
</speciesReference>
</listOfReactants>
<listOfProducts>
<speciesReference species="s_id_ign6" >
<annotation>
<celldesigner:extension>
<celldesigner:alias>ign6</celldesigner:alias>
</celldesigner:extension>
</annotation>
</speciesReference>
</listOfProducts>
</reaction>
<reaction metaid="id11248" id="id11248" reversible="false" >
<annotation>
<celldesigner:extension>
<celldesigner:reactionType>NEGATIVE_INFLUENCE</celldesigner:reactionType>
<celldesigner:baseReactants>
<celldesigner:baseReactant species="s_id_ign8" alias="ign8" >
<celldesigner:linkAnchor position="INACTIVE"/>
</celldesigner:baseReactant>
</celldesigner:baseReactants>
<celldesigner:baseProducts>
<celldesigner:baseProduct species="s_id_ign37" alias="ign37" >
<celldesigner:linkAnchor position="INACTIVE"/>
</celldesigner:baseProduct>
</celldesigner:baseProducts>
<celldesigner:listOfReactantLinks>
</celldesigner:listOfReactantLinks>
<celldesigner:listOfProductLinks>
</celldesigner:listOfProductLinks>
<celldesigner:connectScheme connectPolicy="direct" rectangleIndex="0" >
<celldesigner:listOfLineDirection>
<celldesigner:lineDirection index="0" value="unknown"/>
<celldesigner:lineDirection index="1" value="unknown"/>
<celldesigner:lineDirection index="2" value="unknown"/>
</celldesigner:listOfLineDirection>
</celldesigner:connectScheme>
<celldesigner:listOfModification>
</celldesigner:listOfModification>
<celldesigner:line width="1.0" color="FF000000" type="Straight" />
</celldesigner:extension>
<rdf:RDF xmlns:rdf="http://www.w3.org/1999/02/22-rdf-syntax-ns#" xmlns:dc="http://purl.org/dc/elements/1.1/" xmlns:dcterms="http://purl.org/dc/terms/" xmlns:vCard="http://www.w3.org/2001/vcard-rdf/3.0#" xmlns:bqbiol="http://biomodels.net/biology-qualifiers/" xmlns:bqmodel="http://biomodels.net/model-qualifiers/">
<rdf:Description rdf:about="#id11248">
<dcterms:modified rdf:parseType="Resource"></dcterms:modified>
</rdf:Description>
</rdf:RDF>
</annotation>
<listOfReactants>
<speciesReference species="s_id_ign8" >
<annotation>
<celldesigner:extension>
<celldesigner:alias>ign8</celldesigner:alias>
</celldesigner:extension>
</annotation>
</speciesReference>
</listOfReactants>
<listOfProducts>
<speciesReference species="s_id_ign37" >
<annotation>
<celldesigner:extension>
<celldesigner:alias>ign37</celldesigner:alias>
</celldesigner:extension>
</annotation>
</speciesReference>
</listOfProducts>
</reaction>
<reaction metaid="id11247" id="id11247" reversible="false" >
<annotation>
<celldesigner:extension>
<celldesigner:reactionType>POSITIVE_INFLUENCE</celldesigner:reactionType>
<celldesigner:baseReactants>
<celldesigner:baseReactant species="s_id_ign7" alias="ign7" >
<celldesigner:linkAnchor position="INACTIVE"/>
</celldesigner:baseReactant>
</celldesigner:baseReactants>
<celldesigner:baseProducts>
<celldesigner:baseProduct species="s_id_ign32" alias="ign32" >
<celldesigner:linkAnchor position="INACTIVE"/>
</celldesigner:baseProduct>
</celldesigner:baseProducts>
<celldesigner:listOfReactantLinks>
</celldesigner:listOfReactantLinks>
<celldesigner:listOfProductLinks>
</celldesigner:listOfProductLinks>
<celldesigner:connectScheme connectPolicy="direct" rectangleIndex="0" >
<celldesigner:listOfLineDirection>
<celldesigner:lineDirection index="0" value="unknown"/>
<celldesigner:lineDirection index="1" value="unknown"/>
<celldesigner:lineDirection index="2" value="unknown"/>
</celldesigner:listOfLineDirection>
</celldesigner:connectScheme>
<celldesigner:listOfModification>
</celldesigner:listOfModification>
<celldesigner:line width="1.0" color="FF000000" type="Straight" />
</celldesigner:extension>
<rdf:RDF xmlns:rdf="http://www.w3.org/1999/02/22-rdf-syntax-ns#" xmlns:dc="http://purl.org/dc/elements/1.1/" xmlns:dcterms="http://purl.org/dc/terms/" xmlns:vCard="http://www.w3.org/2001/vcard-rdf/3.0#" xmlns:bqbiol="http://biomodels.net/biology-qualifiers/" xmlns:bqmodel="http://biomodels.net/model-qualifiers/">
<rdf:Description rdf:about="#id11247">
<dcterms:modified rdf:parseType="Resource"></dcterms:modified>
</rdf:Description>
</rdf:RDF>
</annotation>
<listOfReactants>
<speciesReference species="s_id_ign7" >
<annotation>
<celldesigner:extension>
<celldesigner:alias>ign7</celldesigner:alias>
</celldesigner:extension>
</annotation>
</speciesReference>
</listOfReactants>
<listOfProducts>
<speciesReference species="s_id_ign32" >
<annotation>
<celldesigner:extension>
<celldesigner:alias>ign32</celldesigner:alias>
</celldesigner:extension>
</annotation>
</speciesReference>
</listOfProducts>
</reaction>
<reaction metaid="id11230" id="id11230" reversible="false" >
<annotation>
<celldesigner:extension>
<celldesigner:reactionType>NEGATIVE_INFLUENCE</celldesigner:reactionType>
<celldesigner:baseReactants>
<celldesigner:baseReactant species="s_id_ign55" alias="ign55" >
<celldesigner:linkAnchor position="INACTIVE"/>
</celldesigner:baseReactant>
</celldesigner:baseReactants>
<celldesigner:baseProducts>
<celldesigner:baseProduct species="s_id_ign15" alias="ign15" >
<celldesigner:linkAnchor position="INACTIVE"/>
</celldesigner:baseProduct>
</celldesigner:baseProducts>
<celldesigner:listOfReactantLinks>
</celldesigner:listOfReactantLinks>
<celldesigner:listOfProductLinks>
</celldesigner:listOfProductLinks>
<celldesigner:connectScheme connectPolicy="direct" rectangleIndex="0" >
<celldesigner:listOfLineDirection>
<celldesigner:lineDirection index="0" value="unknown"/>
<celldesigner:lineDirection index="1" value="unknown"/>
<celldesigner:lineDirection index="2" value="unknown"/>
</celldesigner:listOfLineDirection>
</celldesigner:connectScheme>
<celldesigner:listOfModification>
</celldesigner:listOfModification>
<celldesigner:line width="1.0" color="FF000000" type="Straight" />
</celldesigner:extension>
<rdf:RDF xmlns:rdf="http://www.w3.org/1999/02/22-rdf-syntax-ns#" xmlns:dc="http://purl.org/dc/elements/1.1/" xmlns:dcterms="http://purl.org/dc/terms/" xmlns:vCard="http://www.w3.org/2001/vcard-rdf/3.0#" xmlns:bqbiol="http://biomodels.net/biology-qualifiers/" xmlns:bqmodel="http://biomodels.net/model-qualifiers/">
<rdf:Description rdf:about="#id11230">
<dcterms:modified rdf:parseType="Resource"></dcterms:modified>
</rdf:Description>
</rdf:RDF>
</annotation>
<listOfReactants>
<speciesReference species="s_id_ign55" >
<annotation>
<celldesigner:extension>
<celldesigner:alias>ign55</celldesigner:alias>
</celldesigner:extension>
</annotation>
</speciesReference>
</listOfReactants>
<listOfProducts>
<speciesReference species="s_id_ign15" >
<annotation>
<celldesigner:extension>
<celldesigner:alias>ign15</celldesigner:alias>
</celldesigner:extension>
</annotation>
</speciesReference>
</listOfProducts>
</reaction>
<reaction metaid="id11301" id="id11301" reversible="false" >
<annotation>
<celldesigner:extension>
<celldesigner:reactionType>POSITIVE_INFLUENCE</celldesigner:reactionType>
<celldesigner:baseReactants>
<celldesigner:baseReactant species="s_id_ign28" alias="ign28" >
<celldesigner:linkAnchor position="INACTIVE"/>
</celldesigner:baseReactant>
</celldesigner:baseReactants>
<celldesigner:baseProducts>
<celldesigner:baseProduct species="s_id_ign21" alias="ign21" >
<celldesigner:linkAnchor position="INACTIVE"/>
</celldesigner:baseProduct>
</celldesigner:baseProducts>
<celldesigner:listOfReactantLinks>
</celldesigner:listOfReactantLinks>
<celldesigner:listOfProductLinks>
</celldesigner:listOfProductLinks>
<celldesigner:connectScheme connectPolicy="direct" rectangleIndex="0" >
<celldesigner:listOfLineDirection>
<celldesigner:lineDirection index="0" value="unknown"/>
<celldesigner:lineDirection index="1" value="unknown"/>
<celldesigner:lineDirection index="2" value="unknown"/>
</celldesigner:listOfLineDirection>
</celldesigner:connectScheme>
<celldesigner:listOfModification>
</celldesigner:listOfModification>
<celldesigner:line width="1.0" color="FF000000" type="Straight" />
</celldesigner:extension>
<rdf:RDF xmlns:rdf="http://www.w3.org/1999/02/22-rdf-syntax-ns#" xmlns:dc="http://purl.org/dc/elements/1.1/" xmlns:dcterms="http://purl.org/dc/terms/" xmlns:vCard="http://www.w3.org/2001/vcard-rdf/3.0#" xmlns:bqbiol="http://biomodels.net/biology-qualifiers/" xmlns:bqmodel="http://biomodels.net/model-qualifiers/">
<rdf:Description rdf:about="#id11301">
<dcterms:modified rdf:parseType="Resource"></dcterms:modified>
</rdf:Description>
</rdf:RDF>
</annotation>
<listOfReactants>
<speciesReference species="s_id_ign28" >
<annotation>
<celldesigner:extension>
<celldesigner:alias>ign28</celldesigner:alias>
</celldesigner:extension>
</annotation>
</speciesReference>
</listOfReactants>
<listOfProducts>
<speciesReference species="s_id_ign21" >
<annotation>
<celldesigner:extension>
<celldesigner:alias>ign21</celldesigner:alias>
</celldesigner:extension>
</annotation>
</speciesReference>
</listOfProducts>
</reaction>
<reaction metaid="id11245" id="id11245" reversible="false" >
<annotation>
<celldesigner:extension>
<celldesigner:reactionType>POSITIVE_INFLUENCE</celldesigner:reactionType>
<celldesigner:baseReactants>
<celldesigner:baseReactant species="s_id_ign8" alias="ign8" >
<celldesigner:linkAnchor position="INACTIVE"/>
</celldesigner:baseReactant>
</celldesigner:baseReactants>
<celldesigner:baseProducts>
<celldesigner:baseProduct species="s_id_ign44" alias="ign44" >
<celldesigner:linkAnchor position="INACTIVE"/>
</celldesigner:baseProduct>
</celldesigner:baseProducts>
<celldesigner:listOfReactantLinks>
</celldesigner:listOfReactantLinks>
<celldesigner:listOfProductLinks>
</celldesigner:listOfProductLinks>
<celldesigner:connectScheme connectPolicy="direct" rectangleIndex="0" >
<celldesigner:listOfLineDirection>
<celldesigner:lineDirection index="0" value="unknown"/>
<celldesigner:lineDirection index="1" value="unknown"/>
<celldesigner:lineDirection index="2" value="unknown"/>
</celldesigner:listOfLineDirection>
</celldesigner:connectScheme>
<celldesigner:listOfModification>
</celldesigner:listOfModification>
<celldesigner:line width="1.0" color="FF000000" type="Straight" />
</celldesigner:extension>
<rdf:RDF xmlns:rdf="http://www.w3.org/1999/02/22-rdf-syntax-ns#" xmlns:dc="http://purl.org/dc/elements/1.1/" xmlns:dcterms="http://purl.org/dc/terms/" xmlns:vCard="http://www.w3.org/2001/vcard-rdf/3.0#" xmlns:bqbiol="http://biomodels.net/biology-qualifiers/" xmlns:bqmodel="http://biomodels.net/model-qualifiers/">
<rdf:Description rdf:about="#id11245">
<dcterms:modified rdf:parseType="Resource"></dcterms:modified>
</rdf:Description>
</rdf:RDF>
</annotation>
<listOfReactants>
<speciesReference species="s_id_ign8" >
<annotation>
<celldesigner:extension>
<celldesigner:alias>ign8</celldesigner:alias>
</celldesigner:extension>
</annotation>
</speciesReference>
</listOfReactants>
<listOfProducts>
<speciesReference species="s_id_ign44" >
<annotation>
<celldesigner:extension>
<celldesigner:alias>ign44</celldesigner:alias>
</celldesigner:extension>
</annotation>
</speciesReference>
</listOfProducts>
</reaction>
<reaction metaid="id11294" id="id11294" reversible="false" >
<annotation>
<celldesigner:extension>
<celldesigner:reactionType>POSITIVE_INFLUENCE</celldesigner:reactionType>
<celldesigner:baseReactants>
<celldesigner:baseReactant species="s_id_ign52" alias="ign52" >
<celldesigner:linkAnchor position="INACTIVE"/>
</celldesigner:baseReactant>
</celldesigner:baseReactants>
<celldesigner:baseProducts>
<celldesigner:baseProduct species="s_id_ign3" alias="ign3" >
<celldesigner:linkAnchor position="INACTIVE"/>
</celldesigner:baseProduct>
</celldesigner:baseProducts>
<celldesigner:listOfReactantLinks>
</celldesigner:listOfReactantLinks>
<celldesigner:listOfProductLinks>
</celldesigner:listOfProductLinks>
<celldesigner:connectScheme connectPolicy="direct" rectangleIndex="0" >
<celldesigner:listOfLineDirection>
<celldesigner:lineDirection index="0" value="unknown"/>
<celldesigner:lineDirection index="1" value="unknown"/>
<celldesigner:lineDirection index="2" value="unknown"/>
</celldesigner:listOfLineDirection>
</celldesigner:connectScheme>
<celldesigner:listOfModification>
</celldesigner:listOfModification>
<celldesigner:line width="1.0" color="FF000000" type="Straight" />
</celldesigner:extension>
<rdf:RDF xmlns:rdf="http://www.w3.org/1999/02/22-rdf-syntax-ns#" xmlns:dc="http://purl.org/dc/elements/1.1/" xmlns:dcterms="http://purl.org/dc/terms/" xmlns:vCard="http://www.w3.org/2001/vcard-rdf/3.0#" xmlns:bqbiol="http://biomodels.net/biology-qualifiers/" xmlns:bqmodel="http://biomodels.net/model-qualifiers/">
<rdf:Description rdf:about="#id11294">
<dcterms:modified rdf:parseType="Resource"></dcterms:modified>
</rdf:Description>
</rdf:RDF>
</annotation>
<listOfReactants>
<speciesReference species="s_id_ign52" >
<annotation>
<celldesigner:extension>
<celldesigner:alias>ign52</celldesigner:alias>
</celldesigner:extension>
</annotation>
</speciesReference>
</listOfReactants>
<listOfProducts>
<speciesReference species="s_id_ign3" >
<annotation>
<celldesigner:extension>
<celldesigner:alias>ign3</celldesigner:alias>
</celldesigner:extension>
</annotation>
</speciesReference>
</listOfProducts>
</reaction>
<reaction metaid="id11287" id="id11287" reversible="false" >
<annotation>
<celldesigner:extension>
<celldesigner:reactionType>POSITIVE_INFLUENCE</celldesigner:reactionType>
<celldesigner:baseReactants>
<celldesigner:baseReactant species="s_id_ign9" alias="ign9" >
<celldesigner:linkAnchor position="INACTIVE"/>
</celldesigner:baseReactant>
</celldesigner:baseReactants>
<celldesigner:baseProducts>
<celldesigner:baseProduct species="s_id_ign48" alias="ign48" >
<celldesigner:linkAnchor position="INACTIVE"/>
</celldesigner:baseProduct>
</celldesigner:baseProducts>
<celldesigner:listOfReactantLinks>
</celldesigner:listOfReactantLinks>
<celldesigner:listOfProductLinks>
</celldesigner:listOfProductLinks>
<celldesigner:connectScheme connectPolicy="direct" rectangleIndex="0" >
<celldesigner:listOfLineDirection>
<celldesigner:lineDirection index="0" value="unknown"/>
<celldesigner:lineDirection index="1" value="unknown"/>
<celldesigner:lineDirection index="2" value="unknown"/>
</celldesigner:listOfLineDirection>
</celldesigner:connectScheme>
<celldesigner:listOfModification>
</celldesigner:listOfModification>
<celldesigner:line width="1.0" color="FF000000" type="Straight" />
</celldesigner:extension>
<rdf:RDF xmlns:rdf="http://www.w3.org/1999/02/22-rdf-syntax-ns#" xmlns:dc="http://purl.org/dc/elements/1.1/" xmlns:dcterms="http://purl.org/dc/terms/" xmlns:vCard="http://www.w3.org/2001/vcard-rdf/3.0#" xmlns:bqbiol="http://biomodels.net/biology-qualifiers/" xmlns:bqmodel="http://biomodels.net/model-qualifiers/">
<rdf:Description rdf:about="#id11287">
<dcterms:modified rdf:parseType="Resource"></dcterms:modified>
</rdf:Description>
</rdf:RDF>
</annotation>
<listOfReactants>
<speciesReference species="s_id_ign9" >
<annotation>
<celldesigner:extension>
<celldesigner:alias>ign9</celldesigner:alias>
</celldesigner:extension>
</annotation>
</speciesReference>
</listOfReactants>
<listOfProducts>
<speciesReference species="s_id_ign48" >
<annotation>
<celldesigner:extension>
<celldesigner:alias>ign48</celldesigner:alias>
</celldesigner:extension>
</annotation>
</speciesReference>
</listOfProducts>
</reaction>
<reaction metaid="id11274" id="id11274" reversible="false" >
<annotation>
<celldesigner:extension>
<celldesigner:reactionType>POSITIVE_INFLUENCE</celldesigner:reactionType>
<celldesigner:baseReactants>
<celldesigner:baseReactant species="s_id_ign39" alias="ign39" >
<celldesigner:linkAnchor position="INACTIVE"/>
</celldesigner:baseReactant>
</celldesigner:baseReactants>
<celldesigner:baseProducts>
<celldesigner:baseProduct species="s_id_ign41" alias="ign41" >
<celldesigner:linkAnchor position="INACTIVE"/>
</celldesigner:baseProduct>
</celldesigner:baseProducts>
<celldesigner:listOfReactantLinks>
</celldesigner:listOfReactantLinks>
<celldesigner:listOfProductLinks>
</celldesigner:listOfProductLinks>
<celldesigner:connectScheme connectPolicy="direct" rectangleIndex="0" >
<celldesigner:listOfLineDirection>
<celldesigner:lineDirection index="0" value="unknown"/>
<celldesigner:lineDirection index="1" value="unknown"/>
<celldesigner:lineDirection index="2" value="unknown"/>
</celldesigner:listOfLineDirection>
</celldesigner:connectScheme>
<celldesigner:listOfModification>
</celldesigner:listOfModification>
<celldesigner:line width="1.0" color="FF000000" type="Straight" />
</celldesigner:extension>
<rdf:RDF xmlns:rdf="http://www.w3.org/1999/02/22-rdf-syntax-ns#" xmlns:dc="http://purl.org/dc/elements/1.1/" xmlns:dcterms="http://purl.org/dc/terms/" xmlns:vCard="http://www.w3.org/2001/vcard-rdf/3.0#" xmlns:bqbiol="http://biomodels.net/biology-qualifiers/" xmlns:bqmodel="http://biomodels.net/model-qualifiers/">
<rdf:Description rdf:about="#id11274">
<dcterms:modified rdf:parseType="Resource"></dcterms:modified>
</rdf:Description>
</rdf:RDF>
</annotation>
<listOfReactants>
<speciesReference species="s_id_ign39" >
<annotation>
<celldesigner:extension>
<celldesigner:alias>ign39</celldesigner:alias>
</celldesigner:extension>
</annotation>
</speciesReference>
</listOfReactants>
<listOfProducts>
<speciesReference species="s_id_ign41" >
<annotation>
<celldesigner:extension>
<celldesigner:alias>ign41</celldesigner:alias>
</celldesigner:extension>
</annotation>
</speciesReference>
</listOfProducts>
</reaction>
<reaction metaid="id11237" id="id11237" reversible="false" >
<annotation>
<celldesigner:extension>
<celldesigner:reactionType>POSITIVE_INFLUENCE</celldesigner:reactionType>
<celldesigner:baseReactants>
<celldesigner:baseReactant species="s_id_ign31" alias="ign31" >
<celldesigner:linkAnchor position="INACTIVE"/>
</celldesigner:baseReactant>
</celldesigner:baseReactants>
<celldesigner:baseProducts>
<celldesigner:baseProduct species="s_id_ign46" alias="ign46" >
<celldesigner:linkAnchor position="INACTIVE"/>
</celldesigner:baseProduct>
</celldesigner:baseProducts>
<celldesigner:listOfReactantLinks>
</celldesigner:listOfReactantLinks>
<celldesigner:listOfProductLinks>
</celldesigner:listOfProductLinks>
<celldesigner:connectScheme connectPolicy="direct" rectangleIndex="0" >
<celldesigner:listOfLineDirection>
<celldesigner:lineDirection index="0" value="unknown"/>
<celldesigner:lineDirection index="1" value="unknown"/>
<celldesigner:lineDirection index="2" value="unknown"/>
</celldesigner:listOfLineDirection>
</celldesigner:connectScheme>
<celldesigner:listOfModification>
</celldesigner:listOfModification>
<celldesigner:line width="1.0" color="FF000000" type="Straight" />
</celldesigner:extension>
<rdf:RDF xmlns:rdf="http://www.w3.org/1999/02/22-rdf-syntax-ns#" xmlns:dc="http://purl.org/dc/elements/1.1/" xmlns:dcterms="http://purl.org/dc/terms/" xmlns:vCard="http://www.w3.org/2001/vcard-rdf/3.0#" xmlns:bqbiol="http://biomodels.net/biology-qualifiers/" xmlns:bqmodel="http://biomodels.net/model-qualifiers/">
<rdf:Description rdf:about="#id11237">
<dcterms:modified rdf:parseType="Resource"></dcterms:modified>
</rdf:Description>
</rdf:RDF>
</annotation>
<listOfReactants>
<speciesReference species="s_id_ign31" >
<annotation>
<celldesigner:extension>
<celldesigner:alias>ign31</celldesigner:alias>
</celldesigner:extension>
</annotation>
</speciesReference>
</listOfReactants>
<listOfProducts>
<speciesReference species="s_id_ign46" >
<annotation>
<celldesigner:extension>
<celldesigner:alias>ign46</celldesigner:alias>
</celldesigner:extension>
</annotation>
</speciesReference>
</listOfProducts>
</reaction>
<reaction metaid="id11220" id="id11220" reversible="false" >
<annotation>
<celldesigner:extension>
<celldesigner:reactionType>POSITIVE_INFLUENCE</celldesigner:reactionType>
<celldesigner:baseReactants>
<celldesigner:baseReactant species="s_id_ign11" alias="ign11" >
<celldesigner:linkAnchor position="INACTIVE"/>
</celldesigner:baseReactant>
</celldesigner:baseReactants>
<celldesigner:baseProducts>
<celldesigner:baseProduct species="s_id_ign30" alias="ign30" >
<celldesigner:linkAnchor position="INACTIVE"/>
</celldesigner:baseProduct>
</celldesigner:baseProducts>
<celldesigner:listOfReactantLinks>
</celldesigner:listOfReactantLinks>
<celldesigner:listOfProductLinks>
</celldesigner:listOfProductLinks>
<celldesigner:connectScheme connectPolicy="direct" rectangleIndex="0" >
<celldesigner:listOfLineDirection>
<celldesigner:lineDirection index="0" value="unknown"/>
<celldesigner:lineDirection index="1" value="unknown"/>
<celldesigner:lineDirection index="2" value="unknown"/>
</celldesigner:listOfLineDirection>
</celldesigner:connectScheme>
<celldesigner:listOfModification>
</celldesigner:listOfModification>
<celldesigner:line width="1.0" color="FF000000" type="Straight" />
</celldesigner:extension>
<rdf:RDF xmlns:rdf="http://www.w3.org/1999/02/22-rdf-syntax-ns#" xmlns:dc="http://purl.org/dc/elements/1.1/" xmlns:dcterms="http://purl.org/dc/terms/" xmlns:vCard="http://www.w3.org/2001/vcard-rdf/3.0#" xmlns:bqbiol="http://biomodels.net/biology-qualifiers/" xmlns:bqmodel="http://biomodels.net/model-qualifiers/">
<rdf:Description rdf:about="#id11220">
<dcterms:modified rdf:parseType="Resource"></dcterms:modified>
</rdf:Description>
</rdf:RDF>
</annotation>
<listOfReactants>
<speciesReference species="s_id_ign11" >
<annotation>
<celldesigner:extension>
<celldesigner:alias>ign11</celldesigner:alias>
</celldesigner:extension>
</annotation>
</speciesReference>
</listOfReactants>
<listOfProducts>
<speciesReference species="s_id_ign30" >
<annotation>
<celldesigner:extension>
<celldesigner:alias>ign30</celldesigner:alias>
</celldesigner:extension>
</annotation>
</speciesReference>
</listOfProducts>
</reaction>
<reaction metaid="id11298" id="id11298" reversible="false" >
<annotation>
<celldesigner:extension>
<celldesigner:reactionType>NEGATIVE_INFLUENCE</celldesigner:reactionType>
<celldesigner:baseReactants>
<celldesigner:baseReactant species="s_id_ign56" alias="ign56" >
<celldesigner:linkAnchor position="INACTIVE"/>
</celldesigner:baseReactant>
</celldesigner:baseReactants>
<celldesigner:baseProducts>
<celldesigner:baseProduct species="s_id_ign21" alias="ign21" >
<celldesigner:linkAnchor position="INACTIVE"/>
</celldesigner:baseProduct>
</celldesigner:baseProducts>
<celldesigner:listOfReactantLinks>
</celldesigner:listOfReactantLinks>
<celldesigner:listOfProductLinks>
</celldesigner:listOfProductLinks>
<celldesigner:connectScheme connectPolicy="direct" rectangleIndex="0" >
<celldesigner:listOfLineDirection>
<celldesigner:lineDirection index="0" value="unknown"/>
<celldesigner:lineDirection index="1" value="unknown"/>
<celldesigner:lineDirection index="2" value="unknown"/>
</celldesigner:listOfLineDirection>
</celldesigner:connectScheme>
<celldesigner:listOfModification>
</celldesigner:listOfModification>
<celldesigner:line width="1.0" color="FF000000" type="Straight" />
</celldesigner:extension>
<rdf:RDF xmlns:rdf="http://www.w3.org/1999/02/22-rdf-syntax-ns#" xmlns:dc="http://purl.org/dc/elements/1.1/" xmlns:dcterms="http://purl.org/dc/terms/" xmlns:vCard="http://www.w3.org/2001/vcard-rdf/3.0#" xmlns:bqbiol="http://biomodels.net/biology-qualifiers/" xmlns:bqmodel="http://biomodels.net/model-qualifiers/">
<rdf:Description rdf:about="#id11298">
<dcterms:modified rdf:parseType="Resource"></dcterms:modified>
</rdf:Description>
</rdf:RDF>
</annotation>
<listOfReactants>
<speciesReference species="s_id_ign56" >
<annotation>
<celldesigner:extension>
<celldesigner:alias>ign56</celldesigner:alias>
</celldesigner:extension>
</annotation>
</speciesReference>
</listOfReactants>
<listOfProducts>
<speciesReference species="s_id_ign21" >
<annotation>
<celldesigner:extension>
<celldesigner:alias>ign21</celldesigner:alias>
</celldesigner:extension>
</annotation>
</speciesReference>
</listOfProducts>
</reaction>
<reaction metaid="id11310" id="id11310" reversible="false" >
<annotation>
<celldesigner:extension>
<celldesigner:reactionType>POSITIVE_INFLUENCE</celldesigner:reactionType>
<celldesigner:baseReactants>
<celldesigner:baseReactant species="s_id_ign19" alias="ign19" >
<celldesigner:linkAnchor position="INACTIVE"/>
</celldesigner:baseReactant>
</celldesigner:baseReactants>
<celldesigner:baseProducts>
<celldesigner:baseProduct species="s_id_ign1" alias="ign1" >
<celldesigner:linkAnchor position="INACTIVE"/>
</celldesigner:baseProduct>
</celldesigner:baseProducts>
<celldesigner:listOfReactantLinks>
</celldesigner:listOfReactantLinks>
<celldesigner:listOfProductLinks>
</celldesigner:listOfProductLinks>
<celldesigner:connectScheme connectPolicy="direct" rectangleIndex="0" >
<celldesigner:listOfLineDirection>
<celldesigner:lineDirection index="0" value="unknown"/>
<celldesigner:lineDirection index="1" value="unknown"/>
<celldesigner:lineDirection index="2" value="unknown"/>
</celldesigner:listOfLineDirection>
</celldesigner:connectScheme>
<celldesigner:listOfModification>
</celldesigner:listOfModification>
<celldesigner:line width="1.0" color="FF000000" type="Straight" />
</celldesigner:extension>
<rdf:RDF xmlns:rdf="http://www.w3.org/1999/02/22-rdf-syntax-ns#" xmlns:dc="http://purl.org/dc/elements/1.1/" xmlns:dcterms="http://purl.org/dc/terms/" xmlns:vCard="http://www.w3.org/2001/vcard-rdf/3.0#" xmlns:bqbiol="http://biomodels.net/biology-qualifiers/" xmlns:bqmodel="http://biomodels.net/model-qualifiers/">
<rdf:Description rdf:about="#id11310">
<dcterms:modified rdf:parseType="Resource"></dcterms:modified>
</rdf:Description>
</rdf:RDF>
</annotation>
<listOfReactants>
<speciesReference species="s_id_ign19" >
<annotation>
<celldesigner:extension>
<celldesigner:alias>ign19</celldesigner:alias>
</celldesigner:extension>
</annotation>
</speciesReference>
</listOfReactants>
<listOfProducts>
<speciesReference species="s_id_ign1" >
<annotation>
<celldesigner:extension>
<celldesigner:alias>ign1</celldesigner:alias>
</celldesigner:extension>
</annotation>
</speciesReference>
</listOfProducts>
</reaction>
<reaction metaid="id11309" id="id11309" reversible="false" >
<annotation>
<celldesigner:extension>
<celldesigner:reactionType>POSITIVE_INFLUENCE</celldesigner:reactionType>
<celldesigner:baseReactants>
<celldesigner:baseReactant species="s_id_ign16" alias="ign16" >
<celldesigner:linkAnchor position="INACTIVE"/>
</celldesigner:baseReactant>
</celldesigner:baseReactants>
<celldesigner:baseProducts>
<celldesigner:baseProduct species="s_id_ign19" alias="ign19" >
<celldesigner:linkAnchor position="INACTIVE"/>
</celldesigner:baseProduct>
</celldesigner:baseProducts>
<celldesigner:listOfReactantLinks>
</celldesigner:listOfReactantLinks>
<celldesigner:listOfProductLinks>
</celldesigner:listOfProductLinks>
<celldesigner:connectScheme connectPolicy="direct" rectangleIndex="0" >
<celldesigner:listOfLineDirection>
<celldesigner:lineDirection index="0" value="unknown"/>
<celldesigner:lineDirection index="1" value="unknown"/>
<celldesigner:lineDirection index="2" value="unknown"/>
</celldesigner:listOfLineDirection>
</celldesigner:connectScheme>
<celldesigner:listOfModification>
</celldesigner:listOfModification>
<celldesigner:line width="1.0" color="FF000000" type="Straight" />
</celldesigner:extension>
<rdf:RDF xmlns:rdf="http://www.w3.org/1999/02/22-rdf-syntax-ns#" xmlns:dc="http://purl.org/dc/elements/1.1/" xmlns:dcterms="http://purl.org/dc/terms/" xmlns:vCard="http://www.w3.org/2001/vcard-rdf/3.0#" xmlns:bqbiol="http://biomodels.net/biology-qualifiers/" xmlns:bqmodel="http://biomodels.net/model-qualifiers/">
<rdf:Description rdf:about="#id11309">
<dcterms:modified rdf:parseType="Resource"></dcterms:modified>
</rdf:Description>
</rdf:RDF>
</annotation>
<listOfReactants>
<speciesReference species="s_id_ign16" >
<annotation>
<celldesigner:extension>
<celldesigner:alias>ign16</celldesigner:alias>
</celldesigner:extension>
</annotation>
</speciesReference>
</listOfReactants>
<listOfProducts>
<speciesReference species="s_id_ign19" >
<annotation>
<celldesigner:extension>
<celldesigner:alias>ign19</celldesigner:alias>
</celldesigner:extension>
</annotation>
</speciesReference>
</listOfProducts>
</reaction>
<reaction metaid="id11225" id="id11225" reversible="false" >
<annotation>
<celldesigner:extension>
<celldesigner:reactionType>POSITIVE_INFLUENCE</celldesigner:reactionType>
<celldesigner:baseReactants>
<celldesigner:baseReactant species="s_id_ign15" alias="ign15" >
<celldesigner:linkAnchor position="INACTIVE"/>
</celldesigner:baseReactant>
</celldesigner:baseReactants>
<celldesigner:baseProducts>
<celldesigner:baseProduct species="s_id_ign46" alias="ign46" >
<celldesigner:linkAnchor position="INACTIVE"/>
</celldesigner:baseProduct>
</celldesigner:baseProducts>
<celldesigner:listOfReactantLinks>
</celldesigner:listOfReactantLinks>
<celldesigner:listOfProductLinks>
</celldesigner:listOfProductLinks>
<celldesigner:connectScheme connectPolicy="direct" rectangleIndex="0" >
<celldesigner:listOfLineDirection>
<celldesigner:lineDirection index="0" value="unknown"/>
<celldesigner:lineDirection index="1" value="unknown"/>
<celldesigner:lineDirection index="2" value="unknown"/>
</celldesigner:listOfLineDirection>
</celldesigner:connectScheme>
<celldesigner:listOfModification>
</celldesigner:listOfModification>
<celldesigner:line width="1.0" color="FF000000" type="Straight" />
</celldesigner:extension>
<rdf:RDF xmlns:rdf="http://www.w3.org/1999/02/22-rdf-syntax-ns#" xmlns:dc="http://purl.org/dc/elements/1.1/" xmlns:dcterms="http://purl.org/dc/terms/" xmlns:vCard="http://www.w3.org/2001/vcard-rdf/3.0#" xmlns:bqbiol="http://biomodels.net/biology-qualifiers/" xmlns:bqmodel="http://biomodels.net/model-qualifiers/">
<rdf:Description rdf:about="#id11225">
<dcterms:modified rdf:parseType="Resource"></dcterms:modified>
</rdf:Description>
</rdf:RDF>
</annotation>
<listOfReactants>
<speciesReference species="s_id_ign15" >
<annotation>
<celldesigner:extension>
<celldesigner:alias>ign15</celldesigner:alias>
</celldesigner:extension>
</annotation>
</speciesReference>
</listOfReactants>
<listOfProducts>
<speciesReference species="s_id_ign46" >
<annotation>
<celldesigner:extension>
<celldesigner:alias>ign46</celldesigner:alias>
</celldesigner:extension>
</annotation>
</speciesReference>
</listOfProducts>
</reaction>
<reaction metaid="id11243" id="id11243" reversible="false" >
<annotation>
<celldesigner:extension>
<celldesigner:reactionType>POSITIVE_INFLUENCE</celldesigner:reactionType>
<celldesigner:baseReactants>
<celldesigner:baseReactant species="s_id_ign32" alias="ign32" >
<celldesigner:linkAnchor position="INACTIVE"/>
</celldesigner:baseReactant>
</celldesigner:baseReactants>
<celldesigner:baseProducts>
<celldesigner:baseProduct species="s_id_ign3" alias="ign3" >
<celldesigner:linkAnchor position="INACTIVE"/>
</celldesigner:baseProduct>
</celldesigner:baseProducts>
<celldesigner:listOfReactantLinks>
</celldesigner:listOfReactantLinks>
<celldesigner:listOfProductLinks>
</celldesigner:listOfProductLinks>
<celldesigner:connectScheme connectPolicy="direct" rectangleIndex="0" >
<celldesigner:listOfLineDirection>
<celldesigner:lineDirection index="0" value="unknown"/>
<celldesigner:lineDirection index="1" value="unknown"/>
<celldesigner:lineDirection index="2" value="unknown"/>
</celldesigner:listOfLineDirection>
</celldesigner:connectScheme>
<celldesigner:listOfModification>
</celldesigner:listOfModification>
<celldesigner:line width="1.0" color="FF000000" type="Straight" />
</celldesigner:extension>
<rdf:RDF xmlns:rdf="http://www.w3.org/1999/02/22-rdf-syntax-ns#" xmlns:dc="http://purl.org/dc/elements/1.1/" xmlns:dcterms="http://purl.org/dc/terms/" xmlns:vCard="http://www.w3.org/2001/vcard-rdf/3.0#" xmlns:bqbiol="http://biomodels.net/biology-qualifiers/" xmlns:bqmodel="http://biomodels.net/model-qualifiers/">
<rdf:Description rdf:about="#id11243">
<dcterms:modified rdf:parseType="Resource"></dcterms:modified>
</rdf:Description>
</rdf:RDF>
</annotation>
<listOfReactants>
<speciesReference species="s_id_ign32" >
<annotation>
<celldesigner:extension>
<celldesigner:alias>ign32</celldesigner:alias>
</celldesigner:extension>
</annotation>
</speciesReference>
</listOfReactants>
<listOfProducts>
<speciesReference species="s_id_ign3" >
<annotation>
<celldesigner:extension>
<celldesigner:alias>ign3</celldesigner:alias>
</celldesigner:extension>
</annotation>
</speciesReference>
</listOfProducts>
</reaction>
<reaction metaid="id11270" id="id11270" reversible="false" >
<annotation>
<celldesigner:extension>
<celldesigner:reactionType>POSITIVE_INFLUENCE</celldesigner:reactionType>
<celldesigner:baseReactants>
<celldesigner:baseReactant species="s_id_ign24" alias="ign24" >
<celldesigner:linkAnchor position="INACTIVE"/>
</celldesigner:baseReactant>
</celldesigner:baseReactants>
<celldesigner:baseProducts>
<celldesigner:baseProduct species="s_id_ign25" alias="ign25" >
<celldesigner:linkAnchor position="INACTIVE"/>
</celldesigner:baseProduct>
</celldesigner:baseProducts>
<celldesigner:listOfReactantLinks>
</celldesigner:listOfReactantLinks>
<celldesigner:listOfProductLinks>
</celldesigner:listOfProductLinks>
<celldesigner:connectScheme connectPolicy="direct" rectangleIndex="0" >
<celldesigner:listOfLineDirection>
<celldesigner:lineDirection index="0" value="unknown"/>
<celldesigner:lineDirection index="1" value="unknown"/>
<celldesigner:lineDirection index="2" value="unknown"/>
</celldesigner:listOfLineDirection>
</celldesigner:connectScheme>
<celldesigner:listOfModification>
</celldesigner:listOfModification>
<celldesigner:line width="1.0" color="FF000000" type="Straight" />
</celldesigner:extension>
<rdf:RDF xmlns:rdf="http://www.w3.org/1999/02/22-rdf-syntax-ns#" xmlns:dc="http://purl.org/dc/elements/1.1/" xmlns:dcterms="http://purl.org/dc/terms/" xmlns:vCard="http://www.w3.org/2001/vcard-rdf/3.0#" xmlns:bqbiol="http://biomodels.net/biology-qualifiers/" xmlns:bqmodel="http://biomodels.net/model-qualifiers/">
<rdf:Description rdf:about="#id11270">
<dcterms:modified rdf:parseType="Resource"></dcterms:modified>
</rdf:Description>
</rdf:RDF>
</annotation>
<listOfReactants>
<speciesReference species="s_id_ign24" >
<annotation>
<celldesigner:extension>
<celldesigner:alias>ign24</celldesigner:alias>
</celldesigner:extension>
</annotation>
</speciesReference>
</listOfReactants>
<listOfProducts>
<speciesReference species="s_id_ign25" >
<annotation>
<celldesigner:extension>
<celldesigner:alias>ign25</celldesigner:alias>
</celldesigner:extension>
</annotation>
</speciesReference>
</listOfProducts>
</reaction>
<reaction metaid="id11280" id="id11280" reversible="false" >
<annotation>
<celldesigner:extension>
<celldesigner:reactionType>POSITIVE_INFLUENCE</celldesigner:reactionType>
<celldesigner:baseReactants>
<celldesigner:baseReactant species="s_id_ign37" alias="ign37" >
<celldesigner:linkAnchor position="INACTIVE"/>
</celldesigner:baseReactant>
</celldesigner:baseReactants>
<celldesigner:baseProducts>
<celldesigner:baseProduct species="s_id_ign50" alias="ign50" >
<celldesigner:linkAnchor position="INACTIVE"/>
</celldesigner:baseProduct>
</celldesigner:baseProducts>
<celldesigner:listOfReactantLinks>
</celldesigner:listOfReactantLinks>
<celldesigner:listOfProductLinks>
</celldesigner:listOfProductLinks>
<celldesigner:connectScheme connectPolicy="direct" rectangleIndex="0" >
<celldesigner:listOfLineDirection>
<celldesigner:lineDirection index="0" value="unknown"/>
<celldesigner:lineDirection index="1" value="unknown"/>
<celldesigner:lineDirection index="2" value="unknown"/>
</celldesigner:listOfLineDirection>
</celldesigner:connectScheme>
<celldesigner:listOfModification>
</celldesigner:listOfModification>
<celldesigner:line width="1.0" color="FF000000" type="Straight" />
</celldesigner:extension>
<rdf:RDF xmlns:rdf="http://www.w3.org/1999/02/22-rdf-syntax-ns#" xmlns:dc="http://purl.org/dc/elements/1.1/" xmlns:dcterms="http://purl.org/dc/terms/" xmlns:vCard="http://www.w3.org/2001/vcard-rdf/3.0#" xmlns:bqbiol="http://biomodels.net/biology-qualifiers/" xmlns:bqmodel="http://biomodels.net/model-qualifiers/">
<rdf:Description rdf:about="#id11280">
<dcterms:modified rdf:parseType="Resource"></dcterms:modified>
</rdf:Description>
</rdf:RDF>
</annotation>
<listOfReactants>
<speciesReference species="s_id_ign37" >
<annotation>
<celldesigner:extension>
<celldesigner:alias>ign37</celldesigner:alias>
</celldesigner:extension>
</annotation>
</speciesReference>
</listOfReactants>
<listOfProducts>
<speciesReference species="s_id_ign50" >
<annotation>
<celldesigner:extension>
<celldesigner:alias>ign50</celldesigner:alias>
</celldesigner:extension>
</annotation>
</speciesReference>
</listOfProducts>
</reaction>
<reaction metaid="id11279" id="id11279" reversible="false" >
<annotation>
<celldesigner:extension>
<celldesigner:reactionType>POSITIVE_INFLUENCE</celldesigner:reactionType>
<celldesigner:baseReactants>
<celldesigner:baseReactant species="s_id_ign37" alias="ign37" >
<celldesigner:linkAnchor position="INACTIVE"/>
</celldesigner:baseReactant>
</celldesigner:baseReactants>
<celldesigner:baseProducts>
<celldesigner:baseProduct species="s_id_ign49" alias="ign49" >
<celldesigner:linkAnchor position="INACTIVE"/>
</celldesigner:baseProduct>
</celldesigner:baseProducts>
<celldesigner:listOfReactantLinks>
</celldesigner:listOfReactantLinks>
<celldesigner:listOfProductLinks>
</celldesigner:listOfProductLinks>
<celldesigner:connectScheme connectPolicy="direct" rectangleIndex="0" >
<celldesigner:listOfLineDirection>
<celldesigner:lineDirection index="0" value="unknown"/>
<celldesigner:lineDirection index="1" value="unknown"/>
<celldesigner:lineDirection index="2" value="unknown"/>
</celldesigner:listOfLineDirection>
</celldesigner:connectScheme>
<celldesigner:listOfModification>
</celldesigner:listOfModification>
<celldesigner:line width="1.0" color="FF000000" type="Straight" />
</celldesigner:extension>
<rdf:RDF xmlns:rdf="http://www.w3.org/1999/02/22-rdf-syntax-ns#" xmlns:dc="http://purl.org/dc/elements/1.1/" xmlns:dcterms="http://purl.org/dc/terms/" xmlns:vCard="http://www.w3.org/2001/vcard-rdf/3.0#" xmlns:bqbiol="http://biomodels.net/biology-qualifiers/" xmlns:bqmodel="http://biomodels.net/model-qualifiers/">
<rdf:Description rdf:about="#id11279">
<dcterms:modified rdf:parseType="Resource"></dcterms:modified>
</rdf:Description>
</rdf:RDF>
</annotation>
<listOfReactants>
<speciesReference species="s_id_ign37" >
<annotation>
<celldesigner:extension>
<celldesigner:alias>ign37</celldesigner:alias>
</celldesigner:extension>
</annotation>
</speciesReference>
</listOfReactants>
<listOfProducts>
<speciesReference species="s_id_ign49" >
<annotation>
<celldesigner:extension>
<celldesigner:alias>ign49</celldesigner:alias>
</celldesigner:extension>
</annotation>
</speciesReference>
</listOfProducts>
</reaction>
<reaction metaid="id11261" id="id11261" reversible="false" >
<annotation>
<celldesigner:extension>
<celldesigner:reactionType>POSITIVE_INFLUENCE</celldesigner:reactionType>
<celldesigner:baseReactants>
<celldesigner:baseReactant species="s_id_ign8" alias="ign8" >
<celldesigner:linkAnchor position="INACTIVE"/>
</celldesigner:baseReactant>
</celldesigner:baseReactants>
<celldesigner:baseProducts>
<celldesigner:baseProduct species="s_id_ign37" alias="ign37" >
<celldesigner:linkAnchor position="INACTIVE"/>
</celldesigner:baseProduct>
</celldesigner:baseProducts>
<celldesigner:listOfReactantLinks>
</celldesigner:listOfReactantLinks>
<celldesigner:listOfProductLinks>
</celldesigner:listOfProductLinks>
<celldesigner:connectScheme connectPolicy="direct" rectangleIndex="0" >
<celldesigner:listOfLineDirection>
<celldesigner:lineDirection index="0" value="unknown"/>
<celldesigner:lineDirection index="1" value="unknown"/>
<celldesigner:lineDirection index="2" value="unknown"/>
</celldesigner:listOfLineDirection>
</celldesigner:connectScheme>
<celldesigner:listOfModification>
</celldesigner:listOfModification>
<celldesigner:line width="1.0" color="FF000000" type="Straight" />
</celldesigner:extension>
<rdf:RDF xmlns:rdf="http://www.w3.org/1999/02/22-rdf-syntax-ns#" xmlns:dc="http://purl.org/dc/elements/1.1/" xmlns:dcterms="http://purl.org/dc/terms/" xmlns:vCard="http://www.w3.org/2001/vcard-rdf/3.0#" xmlns:bqbiol="http://biomodels.net/biology-qualifiers/" xmlns:bqmodel="http://biomodels.net/model-qualifiers/">
<rdf:Description rdf:about="#id11261">
<dcterms:modified rdf:parseType="Resource"></dcterms:modified>
</rdf:Description>
</rdf:RDF>
</annotation>
<listOfReactants>
<speciesReference species="s_id_ign8" >
<annotation>
<celldesigner:extension>
<celldesigner:alias>ign8</celldesigner:alias>
</celldesigner:extension>
</annotation>
</speciesReference>
</listOfReactants>
<listOfProducts>
<speciesReference species="s_id_ign37" >
<annotation>
<celldesigner:extension>
<celldesigner:alias>ign37</celldesigner:alias>
</celldesigner:extension>
</annotation>
</speciesReference>
</listOfProducts>
</reaction>
<reaction metaid="id11269" id="id11269" reversible="false" >
<annotation>
<celldesigner:extension>
<celldesigner:reactionType>POSITIVE_INFLUENCE</celldesigner:reactionType>
<celldesigner:baseReactants>
<celldesigner:baseReactant species="s_id_ign25" alias="ign25" >
<celldesigner:linkAnchor position="INACTIVE"/>
</celldesigner:baseReactant>
</celldesigner:baseReactants>
<celldesigner:baseProducts>
<celldesigner:baseProduct species="s_id_ign19" alias="ign19" >
<celldesigner:linkAnchor position="INACTIVE"/>
</celldesigner:baseProduct>
</celldesigner:baseProducts>
<celldesigner:listOfReactantLinks>
</celldesigner:listOfReactantLinks>
<celldesigner:listOfProductLinks>
</celldesigner:listOfProductLinks>
<celldesigner:connectScheme connectPolicy="direct" rectangleIndex="0" >
<celldesigner:listOfLineDirection>
<celldesigner:lineDirection index="0" value="unknown"/>
<celldesigner:lineDirection index="1" value="unknown"/>
<celldesigner:lineDirection index="2" value="unknown"/>
</celldesigner:listOfLineDirection>
</celldesigner:connectScheme>
<celldesigner:listOfModification>
</celldesigner:listOfModification>
<celldesigner:line width="1.0" color="FF000000" type="Straight" />
</celldesigner:extension>
<rdf:RDF xmlns:rdf="http://www.w3.org/1999/02/22-rdf-syntax-ns#" xmlns:dc="http://purl.org/dc/elements/1.1/" xmlns:dcterms="http://purl.org/dc/terms/" xmlns:vCard="http://www.w3.org/2001/vcard-rdf/3.0#" xmlns:bqbiol="http://biomodels.net/biology-qualifiers/" xmlns:bqmodel="http://biomodels.net/model-qualifiers/">
<rdf:Description rdf:about="#id11269">
<dcterms:modified rdf:parseType="Resource"></dcterms:modified>
</rdf:Description>
</rdf:RDF>
</annotation>
<listOfReactants>
<speciesReference species="s_id_ign25" >
<annotation>
<celldesigner:extension>
<celldesigner:alias>ign25</celldesigner:alias>
</celldesigner:extension>
</annotation>
</speciesReference>
</listOfReactants>
<listOfProducts>
<speciesReference species="s_id_ign19" >
<annotation>
<celldesigner:extension>
<celldesigner:alias>ign19</celldesigner:alias>
</celldesigner:extension>
</annotation>
</speciesReference>
</listOfProducts>
</reaction>
<reaction metaid="id11251" id="id11251" reversible="false" >
<annotation>
<celldesigner:extension>
<celldesigner:reactionType>POSITIVE_INFLUENCE</celldesigner:reactionType>
<celldesigner:baseReactants>
<celldesigner:baseReactant species="s_id_ign23" alias="ign23" >
<celldesigner:linkAnchor position="INACTIVE"/>
</celldesigner:baseReactant>
</celldesigner:baseReactants>
<celldesigner:baseProducts>
<celldesigner:baseProduct species="s_id_ign40" alias="ign40" >
<celldesigner:linkAnchor position="INACTIVE"/>
</celldesigner:baseProduct>
</celldesigner:baseProducts>
<celldesigner:listOfReactantLinks>
</celldesigner:listOfReactantLinks>
<celldesigner:listOfProductLinks>
</celldesigner:listOfProductLinks>
<celldesigner:connectScheme connectPolicy="direct" rectangleIndex="0" >
<celldesigner:listOfLineDirection>
<celldesigner:lineDirection index="0" value="unknown"/>
<celldesigner:lineDirection index="1" value="unknown"/>
<celldesigner:lineDirection index="2" value="unknown"/>
</celldesigner:listOfLineDirection>
</celldesigner:connectScheme>
<celldesigner:listOfModification>
</celldesigner:listOfModification>
<celldesigner:line width="1.0" color="FF000000" type="Straight" />
</celldesigner:extension>
<rdf:RDF xmlns:rdf="http://www.w3.org/1999/02/22-rdf-syntax-ns#" xmlns:dc="http://purl.org/dc/elements/1.1/" xmlns:dcterms="http://purl.org/dc/terms/" xmlns:vCard="http://www.w3.org/2001/vcard-rdf/3.0#" xmlns:bqbiol="http://biomodels.net/biology-qualifiers/" xmlns:bqmodel="http://biomodels.net/model-qualifiers/">
<rdf:Description rdf:about="#id11251">
<dcterms:modified rdf:parseType="Resource"></dcterms:modified>
</rdf:Description>
</rdf:RDF>
</annotation>
<listOfReactants>
<speciesReference species="s_id_ign23" >
<annotation>
<celldesigner:extension>
<celldesigner:alias>ign23</celldesigner:alias>
</celldesigner:extension>
</annotation>
</speciesReference>
</listOfReactants>
<listOfProducts>
<speciesReference species="s_id_ign40" >
<annotation>
<celldesigner:extension>
<celldesigner:alias>ign40</celldesigner:alias>
</celldesigner:extension>
</annotation>
</speciesReference>
</listOfProducts>
</reaction>
<reaction metaid="id11262" id="id11262" reversible="false" >
<annotation>
<celldesigner:extension>
<celldesigner:reactionType>POSITIVE_INFLUENCE</celldesigner:reactionType>
<celldesigner:baseReactants>
<celldesigner:baseReactant species="s_id_ign6" alias="ign6" >
<celldesigner:linkAnchor position="INACTIVE"/>
</celldesigner:baseReactant>
</celldesigner:baseReactants>
<celldesigner:baseProducts>
<celldesigner:baseProduct species="s_id_ign43" alias="ign43" >
<celldesigner:linkAnchor position="INACTIVE"/>
</celldesigner:baseProduct>
</celldesigner:baseProducts>
<celldesigner:listOfReactantLinks>
</celldesigner:listOfReactantLinks>
<celldesigner:listOfProductLinks>
</celldesigner:listOfProductLinks>
<celldesigner:connectScheme connectPolicy="direct" rectangleIndex="0" >
<celldesigner:listOfLineDirection>
<celldesigner:lineDirection index="0" value="unknown"/>
<celldesigner:lineDirection index="1" value="unknown"/>
<celldesigner:lineDirection index="2" value="unknown"/>
</celldesigner:listOfLineDirection>
</celldesigner:connectScheme>
<celldesigner:listOfModification>
</celldesigner:listOfModification>
<celldesigner:line width="1.0" color="FF000000" type="Straight" />
</celldesigner:extension>
<rdf:RDF xmlns:rdf="http://www.w3.org/1999/02/22-rdf-syntax-ns#" xmlns:dc="http://purl.org/dc/elements/1.1/" xmlns:dcterms="http://purl.org/dc/terms/" xmlns:vCard="http://www.w3.org/2001/vcard-rdf/3.0#" xmlns:bqbiol="http://biomodels.net/biology-qualifiers/" xmlns:bqmodel="http://biomodels.net/model-qualifiers/">
<rdf:Description rdf:about="#id11262">
<dcterms:modified rdf:parseType="Resource"></dcterms:modified>
</rdf:Description>
</rdf:RDF>
</annotation>
<listOfReactants>
<speciesReference species="s_id_ign6" >
<annotation>
<celldesigner:extension>
<celldesigner:alias>ign6</celldesigner:alias>
</celldesigner:extension>
</annotation>
</speciesReference>
</listOfReactants>
<listOfProducts>
<speciesReference species="s_id_ign43" >
<annotation>
<celldesigner:extension>
<celldesigner:alias>ign43</celldesigner:alias>
</celldesigner:extension>
</annotation>
</speciesReference>
</listOfProducts>
</reaction>
<reaction metaid="id11228" id="id11228" reversible="false" >
<annotation>
<celldesigner:extension>
<celldesigner:reactionType>NEGATIVE_INFLUENCE</celldesigner:reactionType>
<celldesigner:baseReactants>
<celldesigner:baseReactant species="s_id_ign55" alias="ign55" >
<celldesigner:linkAnchor position="INACTIVE"/>
</celldesigner:baseReactant>
</celldesigner:baseReactants>
<celldesigner:baseProducts>
<celldesigner:baseProduct species="s_id_ign46" alias="ign46" >
<celldesigner:linkAnchor position="INACTIVE"/>
</celldesigner:baseProduct>
</celldesigner:baseProducts>
<celldesigner:listOfReactantLinks>
</celldesigner:listOfReactantLinks>
<celldesigner:listOfProductLinks>
</celldesigner:listOfProductLinks>
<celldesigner:connectScheme connectPolicy="direct" rectangleIndex="0" >
<celldesigner:listOfLineDirection>
<celldesigner:lineDirection index="0" value="unknown"/>
<celldesigner:lineDirection index="1" value="unknown"/>
<celldesigner:lineDirection index="2" value="unknown"/>
</celldesigner:listOfLineDirection>
</celldesigner:connectScheme>
<celldesigner:listOfModification>
</celldesigner:listOfModification>
<celldesigner:line width="1.0" color="FF000000" type="Straight" />
</celldesigner:extension>
<rdf:RDF xmlns:rdf="http://www.w3.org/1999/02/22-rdf-syntax-ns#" xmlns:dc="http://purl.org/dc/elements/1.1/" xmlns:dcterms="http://purl.org/dc/terms/" xmlns:vCard="http://www.w3.org/2001/vcard-rdf/3.0#" xmlns:bqbiol="http://biomodels.net/biology-qualifiers/" xmlns:bqmodel="http://biomodels.net/model-qualifiers/">
<rdf:Description rdf:about="#id11228">
<dcterms:modified rdf:parseType="Resource"></dcterms:modified>
</rdf:Description>
</rdf:RDF>
</annotation>
<listOfReactants>
<speciesReference species="s_id_ign55" >
<annotation>
<celldesigner:extension>
<celldesigner:alias>ign55</celldesigner:alias>
</celldesigner:extension>
</annotation>
</speciesReference>
</listOfReactants>
<listOfProducts>
<speciesReference species="s_id_ign46" >
<annotation>
<celldesigner:extension>
<celldesigner:alias>ign46</celldesigner:alias>
</celldesigner:extension>
</annotation>
</speciesReference>
</listOfProducts>
</reaction>
<reaction metaid="id11242" id="id11242" reversible="false" >
<annotation>
<celldesigner:extension>
<celldesigner:reactionType>POSITIVE_INFLUENCE</celldesigner:reactionType>
<celldesigner:baseReactants>
<celldesigner:baseReactant species="s_id_ign12" alias="ign12" >
<celldesigner:linkAnchor position="INACTIVE"/>
</celldesigner:baseReactant>
</celldesigner:baseReactants>
<celldesigner:baseProducts>
<celldesigner:baseProduct species="s_id_ign32" alias="ign32" >
<celldesigner:linkAnchor position="INACTIVE"/>
</celldesigner:baseProduct>
</celldesigner:baseProducts>
<celldesigner:listOfReactantLinks>
</celldesigner:listOfReactantLinks>
<celldesigner:listOfProductLinks>
</celldesigner:listOfProductLinks>
<celldesigner:connectScheme connectPolicy="direct" rectangleIndex="0" >
<celldesigner:listOfLineDirection>
<celldesigner:lineDirection index="0" value="unknown"/>
<celldesigner:lineDirection index="1" value="unknown"/>
<celldesigner:lineDirection index="2" value="unknown"/>
</celldesigner:listOfLineDirection>
</celldesigner:connectScheme>
<celldesigner:listOfModification>
</celldesigner:listOfModification>
<celldesigner:line width="1.0" color="FF000000" type="Straight" />
</celldesigner:extension>
<rdf:RDF xmlns:rdf="http://www.w3.org/1999/02/22-rdf-syntax-ns#" xmlns:dc="http://purl.org/dc/elements/1.1/" xmlns:dcterms="http://purl.org/dc/terms/" xmlns:vCard="http://www.w3.org/2001/vcard-rdf/3.0#" xmlns:bqbiol="http://biomodels.net/biology-qualifiers/" xmlns:bqmodel="http://biomodels.net/model-qualifiers/">
<rdf:Description rdf:about="#id11242">
<dcterms:modified rdf:parseType="Resource"></dcterms:modified>
</rdf:Description>
</rdf:RDF>
</annotation>
<listOfReactants>
<speciesReference species="s_id_ign12" >
<annotation>
<celldesigner:extension>
<celldesigner:alias>ign12</celldesigner:alias>
</celldesigner:extension>
</annotation>
</speciesReference>
</listOfReactants>
<listOfProducts>
<speciesReference species="s_id_ign32" >
<annotation>
<celldesigner:extension>
<celldesigner:alias>ign32</celldesigner:alias>
</celldesigner:extension>
</annotation>
</speciesReference>
</listOfProducts>
</reaction>
<reaction metaid="id11266" id="id11266" reversible="false" >
<annotation>
<celldesigner:extension>
<celldesigner:reactionType>POSITIVE_INFLUENCE</celldesigner:reactionType>
<celldesigner:baseReactants>
<celldesigner:baseReactant species="s_id_ign19" alias="ign19" >
<celldesigner:linkAnchor position="INACTIVE"/>
</celldesigner:baseReactant>
</celldesigner:baseReactants>
<celldesigner:baseProducts>
<celldesigner:baseProduct species="s_id_ign20" alias="ign20" >
<celldesigner:linkAnchor position="INACTIVE"/>
</celldesigner:baseProduct>
</celldesigner:baseProducts>
<celldesigner:listOfReactantLinks>
</celldesigner:listOfReactantLinks>
<celldesigner:listOfProductLinks>
</celldesigner:listOfProductLinks>
<celldesigner:connectScheme connectPolicy="direct" rectangleIndex="0" >
<celldesigner:listOfLineDirection>
<celldesigner:lineDirection index="0" value="unknown"/>
<celldesigner:lineDirection index="1" value="unknown"/>
<celldesigner:lineDirection index="2" value="unknown"/>
</celldesigner:listOfLineDirection>
</celldesigner:connectScheme>
<celldesigner:listOfModification>
</celldesigner:listOfModification>
<celldesigner:line width="1.0" color="FF000000" type="Straight" />
</celldesigner:extension>
<rdf:RDF xmlns:rdf="http://www.w3.org/1999/02/22-rdf-syntax-ns#" xmlns:dc="http://purl.org/dc/elements/1.1/" xmlns:dcterms="http://purl.org/dc/terms/" xmlns:vCard="http://www.w3.org/2001/vcard-rdf/3.0#" xmlns:bqbiol="http://biomodels.net/biology-qualifiers/" xmlns:bqmodel="http://biomodels.net/model-qualifiers/">
<rdf:Description rdf:about="#id11266">
<dcterms:modified rdf:parseType="Resource"></dcterms:modified>
</rdf:Description>
</rdf:RDF>
</annotation>
<listOfReactants>
<speciesReference species="s_id_ign19" >
<annotation>
<celldesigner:extension>
<celldesigner:alias>ign19</celldesigner:alias>
</celldesigner:extension>
</annotation>
</speciesReference>
</listOfReactants>
<listOfProducts>
<speciesReference species="s_id_ign20" >
<annotation>
<celldesigner:extension>
<celldesigner:alias>ign20</celldesigner:alias>
</celldesigner:extension>
</annotation>
</speciesReference>
</listOfProducts>
</reaction>
<reaction metaid="id11306" id="id11306" reversible="false" >
<annotation>
<celldesigner:extension>
<celldesigner:reactionType>POSITIVE_INFLUENCE</celldesigner:reactionType>
<celldesigner:baseReactants>
<celldesigner:baseReactant species="s_id_ign37" alias="ign37" >
<celldesigner:linkAnchor position="INACTIVE"/>
</celldesigner:baseReactant>
</celldesigner:baseReactants>
<celldesigner:baseProducts>
<celldesigner:baseProduct species="s_id_ign16" alias="ign16" >
<celldesigner:linkAnchor position="INACTIVE"/>
</celldesigner:baseProduct>
</celldesigner:baseProducts>
<celldesigner:listOfReactantLinks>
</celldesigner:listOfReactantLinks>
<celldesigner:listOfProductLinks>
</celldesigner:listOfProductLinks>
<celldesigner:connectScheme connectPolicy="direct" rectangleIndex="0" >
<celldesigner:listOfLineDirection>
<celldesigner:lineDirection index="0" value="unknown"/>
<celldesigner:lineDirection index="1" value="unknown"/>
<celldesigner:lineDirection index="2" value="unknown"/>
</celldesigner:listOfLineDirection>
</celldesigner:connectScheme>
<celldesigner:listOfModification>
</celldesigner:listOfModification>
<celldesigner:line width="1.0" color="FF000000" type="Straight" />
</celldesigner:extension>
<rdf:RDF xmlns:rdf="http://www.w3.org/1999/02/22-rdf-syntax-ns#" xmlns:dc="http://purl.org/dc/elements/1.1/" xmlns:dcterms="http://purl.org/dc/terms/" xmlns:vCard="http://www.w3.org/2001/vcard-rdf/3.0#" xmlns:bqbiol="http://biomodels.net/biology-qualifiers/" xmlns:bqmodel="http://biomodels.net/model-qualifiers/">
<rdf:Description rdf:about="#id11306">
<dcterms:modified rdf:parseType="Resource"></dcterms:modified>
</rdf:Description>
</rdf:RDF>
</annotation>
<listOfReactants>
<speciesReference species="s_id_ign37" >
<annotation>
<celldesigner:extension>
<celldesigner:alias>ign37</celldesigner:alias>
</celldesigner:extension>
</annotation>
</speciesReference>
</listOfReactants>
<listOfProducts>
<speciesReference species="s_id_ign16" >
<annotation>
<celldesigner:extension>
<celldesigner:alias>ign16</celldesigner:alias>
</celldesigner:extension>
</annotation>
</speciesReference>
</listOfProducts>
</reaction>
<reaction metaid="id11302" id="id11302" reversible="false" >
<annotation>
<celldesigner:extension>
<celldesigner:reactionType>POSITIVE_INFLUENCE</celldesigner:reactionType>
<celldesigner:baseReactants>
<celldesigner:baseReactant species="s_id_ign21" alias="ign21" >
<celldesigner:linkAnchor position="INACTIVE"/>
</celldesigner:baseReactant>
</celldesigner:baseReactants>
<celldesigner:baseProducts>
<celldesigner:baseProduct species="s_id_ign13" alias="ign13" >
<celldesigner:linkAnchor position="INACTIVE"/>
</celldesigner:baseProduct>
</celldesigner:baseProducts>
<celldesigner:listOfReactantLinks>
</celldesigner:listOfReactantLinks>
<celldesigner:listOfProductLinks>
</celldesigner:listOfProductLinks>
<celldesigner:connectScheme connectPolicy="direct" rectangleIndex="0" >
<celldesigner:listOfLineDirection>
<celldesigner:lineDirection index="0" value="unknown"/>
<celldesigner:lineDirection index="1" value="unknown"/>
<celldesigner:lineDirection index="2" value="unknown"/>
</celldesigner:listOfLineDirection>
</celldesigner:connectScheme>
<celldesigner:listOfModification>
</celldesigner:listOfModification>
<celldesigner:line width="1.0" color="FF000000" type="Straight" />
</celldesigner:extension>
<rdf:RDF xmlns:rdf="http://www.w3.org/1999/02/22-rdf-syntax-ns#" xmlns:dc="http://purl.org/dc/elements/1.1/" xmlns:dcterms="http://purl.org/dc/terms/" xmlns:vCard="http://www.w3.org/2001/vcard-rdf/3.0#" xmlns:bqbiol="http://biomodels.net/biology-qualifiers/" xmlns:bqmodel="http://biomodels.net/model-qualifiers/">
<rdf:Description rdf:about="#id11302">
<dcterms:modified rdf:parseType="Resource"></dcterms:modified>
</rdf:Description>
</rdf:RDF>
</annotation>
<listOfReactants>
<speciesReference species="s_id_ign21" >
<annotation>
<celldesigner:extension>
<celldesigner:alias>ign21</celldesigner:alias>
</celldesigner:extension>
</annotation>
</speciesReference>
</listOfReactants>
<listOfProducts>
<speciesReference species="s_id_ign13" >
<annotation>
<celldesigner:extension>
<celldesigner:alias>ign13</celldesigner:alias>
</celldesigner:extension>
</annotation>
</speciesReference>
</listOfProducts>
</reaction>
<reaction metaid="id11307" id="id11307" reversible="false" >
<annotation>
<celldesigner:extension>
<celldesigner:reactionType>POSITIVE_INFLUENCE</celldesigner:reactionType>
<celldesigner:baseReactants>
<celldesigner:baseReactant species="s_id_ign16" alias="ign16" >
<celldesigner:linkAnchor position="INACTIVE"/>
</celldesigner:baseReactant>
</celldesigner:baseReactants>
<celldesigner:baseProducts>
<celldesigner:baseProduct species="s_id_ign26" alias="ign26" >
<celldesigner:linkAnchor position="INACTIVE"/>
</celldesigner:baseProduct>
</celldesigner:baseProducts>
<celldesigner:listOfReactantLinks>
</celldesigner:listOfReactantLinks>
<celldesigner:listOfProductLinks>
</celldesigner:listOfProductLinks>
<celldesigner:connectScheme connectPolicy="direct" rectangleIndex="0" >
<celldesigner:listOfLineDirection>
<celldesigner:lineDirection index="0" value="unknown"/>
<celldesigner:lineDirection index="1" value="unknown"/>
<celldesigner:lineDirection index="2" value="unknown"/>
</celldesigner:listOfLineDirection>
</celldesigner:connectScheme>
<celldesigner:listOfModification>
</celldesigner:listOfModification>
<celldesigner:line width="1.0" color="FF000000" type="Straight" />
</celldesigner:extension>
<rdf:RDF xmlns:rdf="http://www.w3.org/1999/02/22-rdf-syntax-ns#" xmlns:dc="http://purl.org/dc/elements/1.1/" xmlns:dcterms="http://purl.org/dc/terms/" xmlns:vCard="http://www.w3.org/2001/vcard-rdf/3.0#" xmlns:bqbiol="http://biomodels.net/biology-qualifiers/" xmlns:bqmodel="http://biomodels.net/model-qualifiers/">
<rdf:Description rdf:about="#id11307">
<dcterms:modified rdf:parseType="Resource"></dcterms:modified>
</rdf:Description>
</rdf:RDF>
</annotation>
<listOfReactants>
<speciesReference species="s_id_ign16" >
<annotation>
<celldesigner:extension>
<celldesigner:alias>ign16</celldesigner:alias>
</celldesigner:extension>
</annotation>
</speciesReference>
</listOfReactants>
<listOfProducts>
<speciesReference species="s_id_ign26" >
<annotation>
<celldesigner:extension>
<celldesigner:alias>ign26</celldesigner:alias>
</celldesigner:extension>
</annotation>
</speciesReference>
</listOfProducts>
</reaction>
<reaction metaid="id11285" id="id11285" reversible="false" >
<annotation>
<celldesigner:extension>
<celldesigner:reactionType>POSITIVE_INFLUENCE</celldesigner:reactionType>
<celldesigner:baseReactants>
<celldesigner:baseReactant species="s_id_ign50" alias="ign50" >
<celldesigner:linkAnchor position="INACTIVE"/>
</celldesigner:baseReactant>
</celldesigner:baseReactants>
<celldesigner:baseProducts>
<celldesigner:baseProduct species="s_id_ign53" alias="ign53" >
<celldesigner:linkAnchor position="INACTIVE"/>
</celldesigner:baseProduct>
</celldesigner:baseProducts>
<celldesigner:listOfReactantLinks>
</celldesigner:listOfReactantLinks>
<celldesigner:listOfProductLinks>
</celldesigner:listOfProductLinks>
<celldesigner:connectScheme connectPolicy="direct" rectangleIndex="0" >
<celldesigner:listOfLineDirection>
<celldesigner:lineDirection index="0" value="unknown"/>
<celldesigner:lineDirection index="1" value="unknown"/>
<celldesigner:lineDirection index="2" value="unknown"/>
</celldesigner:listOfLineDirection>
</celldesigner:connectScheme>
<celldesigner:listOfModification>
</celldesigner:listOfModification>
<celldesigner:line width="1.0" color="FF000000" type="Straight" />
</celldesigner:extension>
<rdf:RDF xmlns:rdf="http://www.w3.org/1999/02/22-rdf-syntax-ns#" xmlns:dc="http://purl.org/dc/elements/1.1/" xmlns:dcterms="http://purl.org/dc/terms/" xmlns:vCard="http://www.w3.org/2001/vcard-rdf/3.0#" xmlns:bqbiol="http://biomodels.net/biology-qualifiers/" xmlns:bqmodel="http://biomodels.net/model-qualifiers/">
<rdf:Description rdf:about="#id11285">
<dcterms:modified rdf:parseType="Resource"></dcterms:modified>
</rdf:Description>
</rdf:RDF>
</annotation>
<listOfReactants>
<speciesReference species="s_id_ign50" >
<annotation>
<celldesigner:extension>
<celldesigner:alias>ign50</celldesigner:alias>
</celldesigner:extension>
</annotation>
</speciesReference>
</listOfReactants>
<listOfProducts>
<speciesReference species="s_id_ign53" >
<annotation>
<celldesigner:extension>
<celldesigner:alias>ign53</celldesigner:alias>
</celldesigner:extension>
</annotation>
</speciesReference>
</listOfProducts>
</reaction>
<reaction metaid="id11299" id="id11299" reversible="false" >
<annotation>
<celldesigner:extension>
<celldesigner:reactionType>NEGATIVE_INFLUENCE</celldesigner:reactionType>
<celldesigner:baseReactants>
<celldesigner:baseReactant species="s_id_ign56" alias="ign56" >
<celldesigner:linkAnchor position="INACTIVE"/>
</celldesigner:baseReactant>
</celldesigner:baseReactants>
<celldesigner:baseProducts>
<celldesigner:baseProduct species="s_id_ign13" alias="ign13" >
<celldesigner:linkAnchor position="INACTIVE"/>
</celldesigner:baseProduct>
</celldesigner:baseProducts>
<celldesigner:listOfReactantLinks>
</celldesigner:listOfReactantLinks>
<celldesigner:listOfProductLinks>
</celldesigner:listOfProductLinks>
<celldesigner:connectScheme connectPolicy="direct" rectangleIndex="0" >
<celldesigner:listOfLineDirection>
<celldesigner:lineDirection index="0" value="unknown"/>
<celldesigner:lineDirection index="1" value="unknown"/>
<celldesigner:lineDirection index="2" value="unknown"/>
</celldesigner:listOfLineDirection>
</celldesigner:connectScheme>
<celldesigner:listOfModification>
</celldesigner:listOfModification>
<celldesigner:line width="1.0" color="FF000000" type="Straight" />
</celldesigner:extension>
<rdf:RDF xmlns:rdf="http://www.w3.org/1999/02/22-rdf-syntax-ns#" xmlns:dc="http://purl.org/dc/elements/1.1/" xmlns:dcterms="http://purl.org/dc/terms/" xmlns:vCard="http://www.w3.org/2001/vcard-rdf/3.0#" xmlns:bqbiol="http://biomodels.net/biology-qualifiers/" xmlns:bqmodel="http://biomodels.net/model-qualifiers/">
<rdf:Description rdf:about="#id11299">
<dcterms:modified rdf:parseType="Resource"></dcterms:modified>
</rdf:Description>
</rdf:RDF>
</annotation>
<listOfReactants>
<speciesReference species="s_id_ign56" >
<annotation>
<celldesigner:extension>
<celldesigner:alias>ign56</celldesigner:alias>
</celldesigner:extension>
</annotation>
</speciesReference>
</listOfReactants>
<listOfProducts>
<speciesReference species="s_id_ign13" >
<annotation>
<celldesigner:extension>
<celldesigner:alias>ign13</celldesigner:alias>
</celldesigner:extension>
</annotation>
</speciesReference>
</listOfProducts>
</reaction>
<reaction metaid="id11246" id="id11246" reversible="false" >
<annotation>
<celldesigner:extension>
<celldesigner:reactionType>NEGATIVE_INFLUENCE</celldesigner:reactionType>
<celldesigner:baseReactants>
<celldesigner:baseReactant species="s_id_ign45" alias="ign45" >
<celldesigner:linkAnchor position="INACTIVE"/>
</celldesigner:baseReactant>
</celldesigner:baseReactants>
<celldesigner:baseProducts>
<celldesigner:baseProduct species="s_id_ign44" alias="ign44" >
<celldesigner:linkAnchor position="INACTIVE"/>
</celldesigner:baseProduct>
</celldesigner:baseProducts>
<celldesigner:listOfReactantLinks>
</celldesigner:listOfReactantLinks>
<celldesigner:listOfProductLinks>
</celldesigner:listOfProductLinks>
<celldesigner:connectScheme connectPolicy="direct" rectangleIndex="0" >
<celldesigner:listOfLineDirection>
<celldesigner:lineDirection index="0" value="unknown"/>
<celldesigner:lineDirection index="1" value="unknown"/>
<celldesigner:lineDirection index="2" value="unknown"/>
</celldesigner:listOfLineDirection>
</celldesigner:connectScheme>
<celldesigner:listOfModification>
</celldesigner:listOfModification>
<celldesigner:line width="1.0" color="FF000000" type="Straight" />
</celldesigner:extension>
<rdf:RDF xmlns:rdf="http://www.w3.org/1999/02/22-rdf-syntax-ns#" xmlns:dc="http://purl.org/dc/elements/1.1/" xmlns:dcterms="http://purl.org/dc/terms/" xmlns:vCard="http://www.w3.org/2001/vcard-rdf/3.0#" xmlns:bqbiol="http://biomodels.net/biology-qualifiers/" xmlns:bqmodel="http://biomodels.net/model-qualifiers/">
<rdf:Description rdf:about="#id11246">
<dcterms:modified rdf:parseType="Resource"></dcterms:modified>
</rdf:Description>
</rdf:RDF>
</annotation>
<listOfReactants>
<speciesReference species="s_id_ign45" >
<annotation>
<celldesigner:extension>
<celldesigner:alias>ign45</celldesigner:alias>
</celldesigner:extension>
</annotation>
</speciesReference>
</listOfReactants>
<listOfProducts>
<speciesReference species="s_id_ign44" >
<annotation>
<celldesigner:extension>
<celldesigner:alias>ign44</celldesigner:alias>
</celldesigner:extension>
</annotation>
</speciesReference>
</listOfProducts>
</reaction>
<reaction metaid="id11258" id="id11258" reversible="false" >
<annotation>
<celldesigner:extension>
<celldesigner:reactionType>POSITIVE_INFLUENCE</celldesigner:reactionType>
<celldesigner:baseReactants>
<celldesigner:baseReactant species="s_id_ign43" alias="ign43" >
<celldesigner:linkAnchor position="INACTIVE"/>
</celldesigner:baseReactant>
</celldesigner:baseReactants>
<celldesigner:baseProducts>
<celldesigner:baseProduct species="s_id_ign37" alias="ign37" >
<celldesigner:linkAnchor position="INACTIVE"/>
</celldesigner:baseProduct>
</celldesigner:baseProducts>
<celldesigner:listOfReactantLinks>
</celldesigner:listOfReactantLinks>
<celldesigner:listOfProductLinks>
</celldesigner:listOfProductLinks>
<celldesigner:connectScheme connectPolicy="direct" rectangleIndex="0" >
<celldesigner:listOfLineDirection>
<celldesigner:lineDirection index="0" value="unknown"/>
<celldesigner:lineDirection index="1" value="unknown"/>
<celldesigner:lineDirection index="2" value="unknown"/>
</celldesigner:listOfLineDirection>
</celldesigner:connectScheme>
<celldesigner:listOfModification>
</celldesigner:listOfModification>
<celldesigner:line width="1.0" color="FF000000" type="Straight" />
</celldesigner:extension>
<rdf:RDF xmlns:rdf="http://www.w3.org/1999/02/22-rdf-syntax-ns#" xmlns:dc="http://purl.org/dc/elements/1.1/" xmlns:dcterms="http://purl.org/dc/terms/" xmlns:vCard="http://www.w3.org/2001/vcard-rdf/3.0#" xmlns:bqbiol="http://biomodels.net/biology-qualifiers/" xmlns:bqmodel="http://biomodels.net/model-qualifiers/">
<rdf:Description rdf:about="#id11258">
<dcterms:modified rdf:parseType="Resource"></dcterms:modified>
</rdf:Description>
</rdf:RDF>
</annotation>
<listOfReactants>
<speciesReference species="s_id_ign43" >
<annotation>
<celldesigner:extension>
<celldesigner:alias>ign43</celldesigner:alias>
</celldesigner:extension>
</annotation>
</speciesReference>
</listOfReactants>
<listOfProducts>
<speciesReference species="s_id_ign37" >
<annotation>
<celldesigner:extension>
<celldesigner:alias>ign37</celldesigner:alias>
</celldesigner:extension>
</annotation>
</speciesReference>
</listOfProducts>
</reaction>
<reaction metaid="id11300" id="id11300" reversible="false" >
<annotation>
<celldesigner:extension>
<celldesigner:reactionType>POSITIVE_INFLUENCE</celldesigner:reactionType>
<celldesigner:baseReactants>
<celldesigner:baseReactant species="s_id_ign23" alias="ign23" >
<celldesigner:linkAnchor position="INACTIVE"/>
</celldesigner:baseReactant>
</celldesigner:baseReactants>
<celldesigner:baseProducts>
<celldesigner:baseProduct species="s_id_ign28" alias="ign28" >
<celldesigner:linkAnchor position="INACTIVE"/>
</celldesigner:baseProduct>
</celldesigner:baseProducts>
<celldesigner:listOfReactantLinks>
</celldesigner:listOfReactantLinks>
<celldesigner:listOfProductLinks>
</celldesigner:listOfProductLinks>
<celldesigner:connectScheme connectPolicy="direct" rectangleIndex="0" >
<celldesigner:listOfLineDirection>
<celldesigner:lineDirection index="0" value="unknown"/>
<celldesigner:lineDirection index="1" value="unknown"/>
<celldesigner:lineDirection index="2" value="unknown"/>
</celldesigner:listOfLineDirection>
</celldesigner:connectScheme>
<celldesigner:listOfModification>
</celldesigner:listOfModification>
<celldesigner:line width="1.0" color="FF000000" type="Straight" />
</celldesigner:extension>
<rdf:RDF xmlns:rdf="http://www.w3.org/1999/02/22-rdf-syntax-ns#" xmlns:dc="http://purl.org/dc/elements/1.1/" xmlns:dcterms="http://purl.org/dc/terms/" xmlns:vCard="http://www.w3.org/2001/vcard-rdf/3.0#" xmlns:bqbiol="http://biomodels.net/biology-qualifiers/" xmlns:bqmodel="http://biomodels.net/model-qualifiers/">
<rdf:Description rdf:about="#id11300">
<dcterms:modified rdf:parseType="Resource"></dcterms:modified>
</rdf:Description>
</rdf:RDF>
</annotation>
<listOfReactants>
<speciesReference species="s_id_ign23" >
<annotation>
<celldesigner:extension>
<celldesigner:alias>ign23</celldesigner:alias>
</celldesigner:extension>
</annotation>
</speciesReference>
</listOfReactants>
<listOfProducts>
<speciesReference species="s_id_ign28" >
<annotation>
<celldesigner:extension>
<celldesigner:alias>ign28</celldesigner:alias>
</celldesigner:extension>
</annotation>
</speciesReference>
</listOfProducts>
</reaction>
<reaction metaid="id11290" id="id11290" reversible="false" >
<annotation>
<celldesigner:extension>
<celldesigner:reactionType>POSITIVE_INFLUENCE</celldesigner:reactionType>
<celldesigner:baseReactants>
<celldesigner:baseReactant species="s_id_ign10" alias="ign10" >
<celldesigner:linkAnchor position="INACTIVE"/>
</celldesigner:baseReactant>
</celldesigner:baseReactants>
<celldesigner:baseProducts>
<celldesigner:baseProduct species="s_id_ign42" alias="ign42" >
<celldesigner:linkAnchor position="INACTIVE"/>
</celldesigner:baseProduct>
</celldesigner:baseProducts>
<celldesigner:listOfReactantLinks>
</celldesigner:listOfReactantLinks>
<celldesigner:listOfProductLinks>
</celldesigner:listOfProductLinks>
<celldesigner:connectScheme connectPolicy="direct" rectangleIndex="0" >
<celldesigner:listOfLineDirection>
<celldesigner:lineDirection index="0" value="unknown"/>
<celldesigner:lineDirection index="1" value="unknown"/>
<celldesigner:lineDirection index="2" value="unknown"/>
</celldesigner:listOfLineDirection>
</celldesigner:connectScheme>
<celldesigner:listOfModification>
</celldesigner:listOfModification>
<celldesigner:line width="1.0" color="FF000000" type="Straight" />
</celldesigner:extension>
<rdf:RDF xmlns:rdf="http://www.w3.org/1999/02/22-rdf-syntax-ns#" xmlns:dc="http://purl.org/dc/elements/1.1/" xmlns:dcterms="http://purl.org/dc/terms/" xmlns:vCard="http://www.w3.org/2001/vcard-rdf/3.0#" xmlns:bqbiol="http://biomodels.net/biology-qualifiers/" xmlns:bqmodel="http://biomodels.net/model-qualifiers/">
<rdf:Description rdf:about="#id11290">
<dcterms:modified rdf:parseType="Resource"></dcterms:modified>
</rdf:Description>
</rdf:RDF>
</annotation>
<listOfReactants>
<speciesReference species="s_id_ign10" >
<annotation>
<celldesigner:extension>
<celldesigner:alias>ign10</celldesigner:alias>
</celldesigner:extension>
</annotation>
</speciesReference>
</listOfReactants>
<listOfProducts>
<speciesReference species="s_id_ign42" >
<annotation>
<celldesigner:extension>
<celldesigner:alias>ign42</celldesigner:alias>
</celldesigner:extension>
</annotation>
</speciesReference>
</listOfProducts>
</reaction>
<reaction metaid="id11286" id="id11286" reversible="false" >
<annotation>
<celldesigner:extension>
<celldesigner:reactionType>POSITIVE_INFLUENCE</celldesigner:reactionType>
<celldesigner:baseReactants>
<celldesigner:baseReactant species="s_id_ign50" alias="ign50" >
<celldesigner:linkAnchor position="INACTIVE"/>
</celldesigner:baseReactant>
</celldesigner:baseReactants>
<celldesigner:baseProducts>
<celldesigner:baseProduct species="s_id_ign52" alias="ign52" >
<celldesigner:linkAnchor position="INACTIVE"/>
</celldesigner:baseProduct>
</celldesigner:baseProducts>
<celldesigner:listOfReactantLinks>
</celldesigner:listOfReactantLinks>
<celldesigner:listOfProductLinks>
</celldesigner:listOfProductLinks>
<celldesigner:connectScheme connectPolicy="direct" rectangleIndex="0" >
<celldesigner:listOfLineDirection>
<celldesigner:lineDirection index="0" value="unknown"/>
<celldesigner:lineDirection index="1" value="unknown"/>
<celldesigner:lineDirection index="2" value="unknown"/>
</celldesigner:listOfLineDirection>
</celldesigner:connectScheme>
<celldesigner:listOfModification>
</celldesigner:listOfModification>
<celldesigner:line width="1.0" color="FF000000" type="Straight" />
</celldesigner:extension>
<rdf:RDF xmlns:rdf="http://www.w3.org/1999/02/22-rdf-syntax-ns#" xmlns:dc="http://purl.org/dc/elements/1.1/" xmlns:dcterms="http://purl.org/dc/terms/" xmlns:vCard="http://www.w3.org/2001/vcard-rdf/3.0#" xmlns:bqbiol="http://biomodels.net/biology-qualifiers/" xmlns:bqmodel="http://biomodels.net/model-qualifiers/">
<rdf:Description rdf:about="#id11286">
<dcterms:modified rdf:parseType="Resource"></dcterms:modified>
</rdf:Description>
</rdf:RDF>
</annotation>
<listOfReactants>
<speciesReference species="s_id_ign50" >
<annotation>
<celldesigner:extension>
<celldesigner:alias>ign50</celldesigner:alias>
</celldesigner:extension>
</annotation>
</speciesReference>
</listOfReactants>
<listOfProducts>
<speciesReference species="s_id_ign52" >
<annotation>
<celldesigner:extension>
<celldesigner:alias>ign52</celldesigner:alias>
</celldesigner:extension>
</annotation>
</speciesReference>
</listOfProducts>
</reaction>
<reaction metaid="id11263" id="id11263" reversible="false" >
<annotation>
<celldesigner:extension>
<celldesigner:reactionType>POSITIVE_INFLUENCE</celldesigner:reactionType>
<celldesigner:baseReactants>
<celldesigner:baseReactant species="s_id_ign59" alias="ign59" >
<celldesigner:linkAnchor position="INACTIVE"/>
</celldesigner:baseReactant>
</celldesigner:baseReactants>
<celldesigner:baseProducts>
<celldesigner:baseProduct species="s_id_ign18" alias="ign18" >
<celldesigner:linkAnchor position="INACTIVE"/>
</celldesigner:baseProduct>
</celldesigner:baseProducts>
<celldesigner:listOfReactantLinks>
</celldesigner:listOfReactantLinks>
<celldesigner:listOfProductLinks>
</celldesigner:listOfProductLinks>
<celldesigner:connectScheme connectPolicy="direct" rectangleIndex="0" >
<celldesigner:listOfLineDirection>
<celldesigner:lineDirection index="0" value="unknown"/>
<celldesigner:lineDirection index="1" value="unknown"/>
<celldesigner:lineDirection index="2" value="unknown"/>
</celldesigner:listOfLineDirection>
</celldesigner:connectScheme>
<celldesigner:listOfModification>
</celldesigner:listOfModification>
<celldesigner:line width="1.0" color="FF000000" type="Straight" />
</celldesigner:extension>
<rdf:RDF xmlns:rdf="http://www.w3.org/1999/02/22-rdf-syntax-ns#" xmlns:dc="http://purl.org/dc/elements/1.1/" xmlns:dcterms="http://purl.org/dc/terms/" xmlns:vCard="http://www.w3.org/2001/vcard-rdf/3.0#" xmlns:bqbiol="http://biomodels.net/biology-qualifiers/" xmlns:bqmodel="http://biomodels.net/model-qualifiers/">
<rdf:Description rdf:about="#id11263">
<dcterms:modified rdf:parseType="Resource"></dcterms:modified>
</rdf:Description>
</rdf:RDF>
</annotation>
<listOfReactants>
<speciesReference species="s_id_ign59" >
<annotation>
<celldesigner:extension>
<celldesigner:alias>ign59</celldesigner:alias>
</celldesigner:extension>
</annotation>
</speciesReference>
</listOfReactants>
<listOfProducts>
<speciesReference species="s_id_ign18" >
<annotation>
<celldesigner:extension>
<celldesigner:alias>ign18</celldesigner:alias>
</celldesigner:extension>
</annotation>
</speciesReference>
</listOfProducts>
</reaction>
<reaction metaid="id11282" id="id11282" reversible="false" >
<annotation>
<celldesigner:extension>
<celldesigner:reactionType>POSITIVE_INFLUENCE</celldesigner:reactionType>
<celldesigner:baseReactants>
<celldesigner:baseReactant species="s_id_ign37" alias="ign37" >
<celldesigner:linkAnchor position="INACTIVE"/>
</celldesigner:baseReactant>
</celldesigner:baseReactants>
<celldesigner:baseProducts>
<celldesigner:baseProduct species="s_id_ign34" alias="ign34" >
<celldesigner:linkAnchor position="INACTIVE"/>
</celldesigner:baseProduct>
</celldesigner:baseProducts>
<celldesigner:listOfReactantLinks>
</celldesigner:listOfReactantLinks>
<celldesigner:listOfProductLinks>
</celldesigner:listOfProductLinks>
<celldesigner:connectScheme connectPolicy="direct" rectangleIndex="0" >
<celldesigner:listOfLineDirection>
<celldesigner:lineDirection index="0" value="unknown"/>
<celldesigner:lineDirection index="1" value="unknown"/>
<celldesigner:lineDirection index="2" value="unknown"/>
</celldesigner:listOfLineDirection>
</celldesigner:connectScheme>
<celldesigner:listOfModification>
</celldesigner:listOfModification>
<celldesigner:line width="1.0" color="FF000000" type="Straight" />
</celldesigner:extension>
<rdf:RDF xmlns:rdf="http://www.w3.org/1999/02/22-rdf-syntax-ns#" xmlns:dc="http://purl.org/dc/elements/1.1/" xmlns:dcterms="http://purl.org/dc/terms/" xmlns:vCard="http://www.w3.org/2001/vcard-rdf/3.0#" xmlns:bqbiol="http://biomodels.net/biology-qualifiers/" xmlns:bqmodel="http://biomodels.net/model-qualifiers/">
<rdf:Description rdf:about="#id11282">
<dcterms:modified rdf:parseType="Resource"></dcterms:modified>
</rdf:Description>
</rdf:RDF>
</annotation>
<listOfReactants>
<speciesReference species="s_id_ign37" >
<annotation>
<celldesigner:extension>
<celldesigner:alias>ign37</celldesigner:alias>
</celldesigner:extension>
</annotation>
</speciesReference>
</listOfReactants>
<listOfProducts>
<speciesReference species="s_id_ign34" >
<annotation>
<celldesigner:extension>
<celldesigner:alias>ign34</celldesigner:alias>
</celldesigner:extension>
</annotation>
</speciesReference>
</listOfProducts>
</reaction>
<reaction metaid="id11224" id="id11224" reversible="false" >
<annotation>
<celldesigner:extension>
<celldesigner:reactionType>NEGATIVE_INFLUENCE</celldesigner:reactionType>
<celldesigner:baseReactants>
<celldesigner:baseReactant species="s_id_ign55" alias="ign55" >
<celldesigner:linkAnchor position="INACTIVE"/>
</celldesigner:baseReactant>
</celldesigner:baseReactants>
<celldesigner:baseProducts>
<celldesigner:baseProduct species="s_id_ign3" alias="ign3" >
<celldesigner:linkAnchor position="INACTIVE"/>
</celldesigner:baseProduct>
</celldesigner:baseProducts>
<celldesigner:listOfReactantLinks>
</celldesigner:listOfReactantLinks>
<celldesigner:listOfProductLinks>
</celldesigner:listOfProductLinks>
<celldesigner:connectScheme connectPolicy="direct" rectangleIndex="0" >
<celldesigner:listOfLineDirection>
<celldesigner:lineDirection index="0" value="unknown"/>
<celldesigner:lineDirection index="1" value="unknown"/>
<celldesigner:lineDirection index="2" value="unknown"/>
</celldesigner:listOfLineDirection>
</celldesigner:connectScheme>
<celldesigner:listOfModification>
</celldesigner:listOfModification>
<celldesigner:line width="1.0" color="FF000000" type="Straight" />
</celldesigner:extension>
<rdf:RDF xmlns:rdf="http://www.w3.org/1999/02/22-rdf-syntax-ns#" xmlns:dc="http://purl.org/dc/elements/1.1/" xmlns:dcterms="http://purl.org/dc/terms/" xmlns:vCard="http://www.w3.org/2001/vcard-rdf/3.0#" xmlns:bqbiol="http://biomodels.net/biology-qualifiers/" xmlns:bqmodel="http://biomodels.net/model-qualifiers/">
<rdf:Description rdf:about="#id11224">
<dcterms:modified rdf:parseType="Resource"></dcterms:modified>
</rdf:Description>
</rdf:RDF>
</annotation>
<listOfReactants>
<speciesReference species="s_id_ign55" >
<annotation>
<celldesigner:extension>
<celldesigner:alias>ign55</celldesigner:alias>
</celldesigner:extension>
</annotation>
</speciesReference>
</listOfReactants>
<listOfProducts>
<speciesReference species="s_id_ign3" >
<annotation>
<celldesigner:extension>
<celldesigner:alias>ign3</celldesigner:alias>
</celldesigner:extension>
</annotation>
</speciesReference>
</listOfProducts>
</reaction>
<reaction metaid="id11268" id="id11268" reversible="false" >
<annotation>
<celldesigner:extension>
<celldesigner:reactionType>POSITIVE_INFLUENCE</celldesigner:reactionType>
<celldesigner:baseReactants>
<celldesigner:baseReactant species="s_id_ign18" alias="ign18" >
<celldesigner:linkAnchor position="INACTIVE"/>
</celldesigner:baseReactant>
</celldesigner:baseReactants>
<celldesigner:baseProducts>
<celldesigner:baseProduct species="s_id_ign24" alias="ign24" >
<celldesigner:linkAnchor position="INACTIVE"/>
</celldesigner:baseProduct>
</celldesigner:baseProducts>
<celldesigner:listOfReactantLinks>
</celldesigner:listOfReactantLinks>
<celldesigner:listOfProductLinks>
</celldesigner:listOfProductLinks>
<celldesigner:connectScheme connectPolicy="direct" rectangleIndex="0" >
<celldesigner:listOfLineDirection>
<celldesigner:lineDirection index="0" value="unknown"/>
<celldesigner:lineDirection index="1" value="unknown"/>
<celldesigner:lineDirection index="2" value="unknown"/>
</celldesigner:listOfLineDirection>
</celldesigner:connectScheme>
<celldesigner:listOfModification>
</celldesigner:listOfModification>
<celldesigner:line width="1.0" color="FF000000" type="Straight" />
</celldesigner:extension>
<rdf:RDF xmlns:rdf="http://www.w3.org/1999/02/22-rdf-syntax-ns#" xmlns:dc="http://purl.org/dc/elements/1.1/" xmlns:dcterms="http://purl.org/dc/terms/" xmlns:vCard="http://www.w3.org/2001/vcard-rdf/3.0#" xmlns:bqbiol="http://biomodels.net/biology-qualifiers/" xmlns:bqmodel="http://biomodels.net/model-qualifiers/">
<rdf:Description rdf:about="#id11268">
<dcterms:modified rdf:parseType="Resource"></dcterms:modified>
</rdf:Description>
</rdf:RDF>
</annotation>
<listOfReactants>
<speciesReference species="s_id_ign18" >
<annotation>
<celldesigner:extension>
<celldesigner:alias>ign18</celldesigner:alias>
</celldesigner:extension>
</annotation>
</speciesReference>
</listOfReactants>
<listOfProducts>
<speciesReference species="s_id_ign24" >
<annotation>
<celldesigner:extension>
<celldesigner:alias>ign24</celldesigner:alias>
</celldesigner:extension>
</annotation>
</speciesReference>
</listOfProducts>
</reaction>
<reaction metaid="id11231" id="id11231" reversible="false" >
<annotation>
<celldesigner:extension>
<celldesigner:reactionType>POSITIVE_INFLUENCE</celldesigner:reactionType>
<celldesigner:baseReactants>
<celldesigner:baseReactant species="s_id_ign56" alias="ign56" >
<celldesigner:linkAnchor position="INACTIVE"/>
</celldesigner:baseReactant>
</celldesigner:baseReactants>
<celldesigner:baseProducts>
<celldesigner:baseProduct species="s_id_ign23" alias="ign23" >
<celldesigner:linkAnchor position="INACTIVE"/>
</celldesigner:baseProduct>
</celldesigner:baseProducts>
<celldesigner:listOfReactantLinks>
</celldesigner:listOfReactantLinks>
<celldesigner:listOfProductLinks>
</celldesigner:listOfProductLinks>
<celldesigner:connectScheme connectPolicy="direct" rectangleIndex="0" >
<celldesigner:listOfLineDirection>
<celldesigner:lineDirection index="0" value="unknown"/>
<celldesigner:lineDirection index="1" value="unknown"/>
<celldesigner:lineDirection index="2" value="unknown"/>
</celldesigner:listOfLineDirection>
</celldesigner:connectScheme>
<celldesigner:listOfModification>
</celldesigner:listOfModification>
<celldesigner:line width="1.0" color="FF000000" type="Straight" />
</celldesigner:extension>
<rdf:RDF xmlns:rdf="http://www.w3.org/1999/02/22-rdf-syntax-ns#" xmlns:dc="http://purl.org/dc/elements/1.1/" xmlns:dcterms="http://purl.org/dc/terms/" xmlns:vCard="http://www.w3.org/2001/vcard-rdf/3.0#" xmlns:bqbiol="http://biomodels.net/biology-qualifiers/" xmlns:bqmodel="http://biomodels.net/model-qualifiers/">
<rdf:Description rdf:about="#id11231">
<dcterms:modified rdf:parseType="Resource"></dcterms:modified>
</rdf:Description>
</rdf:RDF>
</annotation>
<listOfReactants>
<speciesReference species="s_id_ign56" >
<annotation>
<celldesigner:extension>
<celldesigner:alias>ign56</celldesigner:alias>
</celldesigner:extension>
</annotation>
</speciesReference>
</listOfReactants>
<listOfProducts>
<speciesReference species="s_id_ign23" >
<annotation>
<celldesigner:extension>
<celldesigner:alias>ign23</celldesigner:alias>
</celldesigner:extension>
</annotation>
</speciesReference>
</listOfProducts>
</reaction>
<reaction metaid="id11312" id="id11312" reversible="false" >
<annotation>
<celldesigner:extension>
<celldesigner:reactionType>POSITIVE_INFLUENCE</celldesigner:reactionType>
<celldesigner:baseReactants>
<celldesigner:baseReactant species="s_id_ign36" alias="ign36" >
<celldesigner:linkAnchor position="INACTIVE"/>
</celldesigner:baseReactant>
</celldesigner:baseReactants>
<celldesigner:baseProducts>
<celldesigner:baseProduct species="s_id_ign19" alias="ign19" >
<celldesigner:linkAnchor position="INACTIVE"/>
</celldesigner:baseProduct>
</celldesigner:baseProducts>
<celldesigner:listOfReactantLinks>
</celldesigner:listOfReactantLinks>
<celldesigner:listOfProductLinks>
</celldesigner:listOfProductLinks>
<celldesigner:connectScheme connectPolicy="direct" rectangleIndex="0" >
<celldesigner:listOfLineDirection>
<celldesigner:lineDirection index="0" value="unknown"/>
<celldesigner:lineDirection index="1" value="unknown"/>
<celldesigner:lineDirection index="2" value="unknown"/>
</celldesigner:listOfLineDirection>
</celldesigner:connectScheme>
<celldesigner:listOfModification>
</celldesigner:listOfModification>
<celldesigner:line width="1.0" color="FF000000" type="Straight" />
</celldesigner:extension>
<rdf:RDF xmlns:rdf="http://www.w3.org/1999/02/22-rdf-syntax-ns#" xmlns:dc="http://purl.org/dc/elements/1.1/" xmlns:dcterms="http://purl.org/dc/terms/" xmlns:vCard="http://www.w3.org/2001/vcard-rdf/3.0#" xmlns:bqbiol="http://biomodels.net/biology-qualifiers/" xmlns:bqmodel="http://biomodels.net/model-qualifiers/">
<rdf:Description rdf:about="#id11312">
<dcterms:modified rdf:parseType="Resource"></dcterms:modified>
</rdf:Description>
</rdf:RDF>
</annotation>
<listOfReactants>
<speciesReference species="s_id_ign36" >
<annotation>
<celldesigner:extension>
<celldesigner:alias>ign36</celldesigner:alias>
</celldesigner:extension>
</annotation>
</speciesReference>
</listOfReactants>
<listOfProducts>
<speciesReference species="s_id_ign19" >
<annotation>
<celldesigner:extension>
<celldesigner:alias>ign19</celldesigner:alias>
</celldesigner:extension>
</annotation>
</speciesReference>
</listOfProducts>
</reaction>
<reaction metaid="id11305" id="id11305" reversible="false" >
<annotation>
<celldesigner:extension>
<celldesigner:reactionType>POSITIVE_INFLUENCE</celldesigner:reactionType>
<celldesigner:baseReactants>
<celldesigner:baseReactant species="s_id_ign36" alias="ign36" >
<celldesigner:linkAnchor position="INACTIVE"/>
</celldesigner:baseReactant>
</celldesigner:baseReactants>
<celldesigner:baseProducts>
<celldesigner:baseProduct species="s_id_ign37" alias="ign37" >
<celldesigner:linkAnchor position="INACTIVE"/>
</celldesigner:baseProduct>
</celldesigner:baseProducts>
<celldesigner:listOfReactantLinks>
</celldesigner:listOfReactantLinks>
<celldesigner:listOfProductLinks>
</celldesigner:listOfProductLinks>
<celldesigner:connectScheme connectPolicy="direct" rectangleIndex="0" >
<celldesigner:listOfLineDirection>
<celldesigner:lineDirection index="0" value="unknown"/>
<celldesigner:lineDirection index="1" value="unknown"/>
<celldesigner:lineDirection index="2" value="unknown"/>
</celldesigner:listOfLineDirection>
</celldesigner:connectScheme>
<celldesigner:listOfModification>
</celldesigner:listOfModification>
<celldesigner:line width="1.0" color="FF000000" type="Straight" />
</celldesigner:extension>
<rdf:RDF xmlns:rdf="http://www.w3.org/1999/02/22-rdf-syntax-ns#" xmlns:dc="http://purl.org/dc/elements/1.1/" xmlns:dcterms="http://purl.org/dc/terms/" xmlns:vCard="http://www.w3.org/2001/vcard-rdf/3.0#" xmlns:bqbiol="http://biomodels.net/biology-qualifiers/" xmlns:bqmodel="http://biomodels.net/model-qualifiers/">
<rdf:Description rdf:about="#id11305">
<dcterms:modified rdf:parseType="Resource"></dcterms:modified>
</rdf:Description>
</rdf:RDF>
</annotation>
<listOfReactants>
<speciesReference species="s_id_ign36" >
<annotation>
<celldesigner:extension>
<celldesigner:alias>ign36</celldesigner:alias>
</celldesigner:extension>
</annotation>
</speciesReference>
</listOfReactants>
<listOfProducts>
<speciesReference species="s_id_ign37" >
<annotation>
<celldesigner:extension>
<celldesigner:alias>ign37</celldesigner:alias>
</celldesigner:extension>
</annotation>
</speciesReference>
</listOfProducts>
</reaction>
<reaction metaid="id11283" id="id11283" reversible="false" >
<annotation>
<celldesigner:extension>
<celldesigner:reactionType>POSITIVE_INFLUENCE</celldesigner:reactionType>
<celldesigner:baseReactants>
<celldesigner:baseReactant species="s_id_ign49" alias="ign49" >
<celldesigner:linkAnchor position="INACTIVE"/>
</celldesigner:baseReactant>
</celldesigner:baseReactants>
<celldesigner:baseProducts>
<celldesigner:baseProduct species="s_id_ign53" alias="ign53" >
<celldesigner:linkAnchor position="INACTIVE"/>
</celldesigner:baseProduct>
</celldesigner:baseProducts>
<celldesigner:listOfReactantLinks>
</celldesigner:listOfReactantLinks>
<celldesigner:listOfProductLinks>
</celldesigner:listOfProductLinks>
<celldesigner:connectScheme connectPolicy="direct" rectangleIndex="0" >
<celldesigner:listOfLineDirection>
<celldesigner:lineDirection index="0" value="unknown"/>
<celldesigner:lineDirection index="1" value="unknown"/>
<celldesigner:lineDirection index="2" value="unknown"/>
</celldesigner:listOfLineDirection>
</celldesigner:connectScheme>
<celldesigner:listOfModification>
</celldesigner:listOfModification>
<celldesigner:line width="1.0" color="FF000000" type="Straight" />
</celldesigner:extension>
<rdf:RDF xmlns:rdf="http://www.w3.org/1999/02/22-rdf-syntax-ns#" xmlns:dc="http://purl.org/dc/elements/1.1/" xmlns:dcterms="http://purl.org/dc/terms/" xmlns:vCard="http://www.w3.org/2001/vcard-rdf/3.0#" xmlns:bqbiol="http://biomodels.net/biology-qualifiers/" xmlns:bqmodel="http://biomodels.net/model-qualifiers/">
<rdf:Description rdf:about="#id11283">
<dcterms:modified rdf:parseType="Resource"></dcterms:modified>
</rdf:Description>
</rdf:RDF>
</annotation>
<listOfReactants>
<speciesReference species="s_id_ign49" >
<annotation>
<celldesigner:extension>
<celldesigner:alias>ign49</celldesigner:alias>
</celldesigner:extension>
</annotation>
</speciesReference>
</listOfReactants>
<listOfProducts>
<speciesReference species="s_id_ign53" >
<annotation>
<celldesigner:extension>
<celldesigner:alias>ign53</celldesigner:alias>
</celldesigner:extension>
</annotation>
</speciesReference>
</listOfProducts>
</reaction>
<reaction metaid="id11265" id="id11265" reversible="false" >
<annotation>
<celldesigner:extension>
<celldesigner:reactionType>POSITIVE_INFLUENCE</celldesigner:reactionType>
<celldesigner:baseReactants>
<celldesigner:baseReactant species="s_id_ign17" alias="ign17" >
<celldesigner:linkAnchor position="INACTIVE"/>
</celldesigner:baseReactant>
</celldesigner:baseReactants>
<celldesigner:baseProducts>
<celldesigner:baseProduct species="s_id_ign19" alias="ign19" >
<celldesigner:linkAnchor position="INACTIVE"/>
</celldesigner:baseProduct>
</celldesigner:baseProducts>
<celldesigner:listOfReactantLinks>
</celldesigner:listOfReactantLinks>
<celldesigner:listOfProductLinks>
</celldesigner:listOfProductLinks>
<celldesigner:connectScheme connectPolicy="direct" rectangleIndex="0" >
<celldesigner:listOfLineDirection>
<celldesigner:lineDirection index="0" value="unknown"/>
<celldesigner:lineDirection index="1" value="unknown"/>
<celldesigner:lineDirection index="2" value="unknown"/>
</celldesigner:listOfLineDirection>
</celldesigner:connectScheme>
<celldesigner:listOfModification>
</celldesigner:listOfModification>
<celldesigner:line width="1.0" color="FF000000" type="Straight" />
</celldesigner:extension>
<rdf:RDF xmlns:rdf="http://www.w3.org/1999/02/22-rdf-syntax-ns#" xmlns:dc="http://purl.org/dc/elements/1.1/" xmlns:dcterms="http://purl.org/dc/terms/" xmlns:vCard="http://www.w3.org/2001/vcard-rdf/3.0#" xmlns:bqbiol="http://biomodels.net/biology-qualifiers/" xmlns:bqmodel="http://biomodels.net/model-qualifiers/">
<rdf:Description rdf:about="#id11265">
<dcterms:modified rdf:parseType="Resource"></dcterms:modified>
</rdf:Description>
</rdf:RDF>
</annotation>
<listOfReactants>
<speciesReference species="s_id_ign17" >
<annotation>
<celldesigner:extension>
<celldesigner:alias>ign17</celldesigner:alias>
</celldesigner:extension>
</annotation>
</speciesReference>
</listOfReactants>
<listOfProducts>
<speciesReference species="s_id_ign19" >
<annotation>
<celldesigner:extension>
<celldesigner:alias>ign19</celldesigner:alias>
</celldesigner:extension>
</annotation>
</speciesReference>
</listOfProducts>
</reaction>
<reaction metaid="id11239" id="id11239" reversible="false" >
<annotation>
<celldesigner:extension>
<celldesigner:reactionType>NEGATIVE_INFLUENCE</celldesigner:reactionType>
<celldesigner:baseReactants>
<celldesigner:baseReactant species="s_id_ign47" alias="ign47" >
<celldesigner:linkAnchor position="INACTIVE"/>
</celldesigner:baseReactant>
</celldesigner:baseReactants>
<celldesigner:baseProducts>
<celldesigner:baseProduct species="s_id_ign4" alias="ign4" >
<celldesigner:linkAnchor position="INACTIVE"/>
</celldesigner:baseProduct>
</celldesigner:baseProducts>
<celldesigner:listOfReactantLinks>
</celldesigner:listOfReactantLinks>
<celldesigner:listOfProductLinks>
</celldesigner:listOfProductLinks>
<celldesigner:connectScheme connectPolicy="direct" rectangleIndex="0" >
<celldesigner:listOfLineDirection>
<celldesigner:lineDirection index="0" value="unknown"/>
<celldesigner:lineDirection index="1" value="unknown"/>
<celldesigner:lineDirection index="2" value="unknown"/>
</celldesigner:listOfLineDirection>
</celldesigner:connectScheme>
<celldesigner:listOfModification>
</celldesigner:listOfModification>
<celldesigner:line width="1.0" color="FF000000" type="Straight" />
</celldesigner:extension>
<rdf:RDF xmlns:rdf="http://www.w3.org/1999/02/22-rdf-syntax-ns#" xmlns:dc="http://purl.org/dc/elements/1.1/" xmlns:dcterms="http://purl.org/dc/terms/" xmlns:vCard="http://www.w3.org/2001/vcard-rdf/3.0#" xmlns:bqbiol="http://biomodels.net/biology-qualifiers/" xmlns:bqmodel="http://biomodels.net/model-qualifiers/">
<rdf:Description rdf:about="#id11239">
<dcterms:modified rdf:parseType="Resource"></dcterms:modified>
</rdf:Description>
</rdf:RDF>
</annotation>
<listOfReactants>
<speciesReference species="s_id_ign47" >
<annotation>
<celldesigner:extension>
<celldesigner:alias>ign47</celldesigner:alias>
</celldesigner:extension>
</annotation>
</speciesReference>
</listOfReactants>
<listOfProducts>
<speciesReference species="s_id_ign4" >
<annotation>
<celldesigner:extension>
<celldesigner:alias>ign4</celldesigner:alias>
</celldesigner:extension>
</annotation>
</speciesReference>
</listOfProducts>
</reaction>
<reaction metaid="id11250" id="id11250" reversible="false" >
<annotation>
<celldesigner:extension>
<celldesigner:reactionType>POSITIVE_INFLUENCE</celldesigner:reactionType>
<celldesigner:baseReactants>
<celldesigner:baseReactant species="s_id_ign51" alias="ign51" >
<celldesigner:linkAnchor position="INACTIVE"/>
</celldesigner:baseReactant>
</celldesigner:baseReactants>
<celldesigner:baseProducts>
<celldesigner:baseProduct species="s_id_ign49" alias="ign49" >
<celldesigner:linkAnchor position="INACTIVE"/>
</celldesigner:baseProduct>
</celldesigner:baseProducts>
<celldesigner:listOfReactantLinks>
</celldesigner:listOfReactantLinks>
<celldesigner:listOfProductLinks>
</celldesigner:listOfProductLinks>
<celldesigner:connectScheme connectPolicy="direct" rectangleIndex="0" >
<celldesigner:listOfLineDirection>
<celldesigner:lineDirection index="0" value="unknown"/>
<celldesigner:lineDirection index="1" value="unknown"/>
<celldesigner:lineDirection index="2" value="unknown"/>
</celldesigner:listOfLineDirection>
</celldesigner:connectScheme>
<celldesigner:listOfModification>
</celldesigner:listOfModification>
<celldesigner:line width="1.0" color="FF000000" type="Straight" />
</celldesigner:extension>
<rdf:RDF xmlns:rdf="http://www.w3.org/1999/02/22-rdf-syntax-ns#" xmlns:dc="http://purl.org/dc/elements/1.1/" xmlns:dcterms="http://purl.org/dc/terms/" xmlns:vCard="http://www.w3.org/2001/vcard-rdf/3.0#" xmlns:bqbiol="http://biomodels.net/biology-qualifiers/" xmlns:bqmodel="http://biomodels.net/model-qualifiers/">
<rdf:Description rdf:about="#id11250">
<dcterms:modified rdf:parseType="Resource"></dcterms:modified>
</rdf:Description>
</rdf:RDF>
</annotation>
<listOfReactants>
<speciesReference species="s_id_ign51" >
<annotation>
<celldesigner:extension>
<celldesigner:alias>ign51</celldesigner:alias>
</celldesigner:extension>
</annotation>
</speciesReference>
</listOfReactants>
<listOfProducts>
<speciesReference species="s_id_ign49" >
<annotation>
<celldesigner:extension>
<celldesigner:alias>ign49</celldesigner:alias>
</celldesigner:extension>
</annotation>
</speciesReference>
</listOfProducts>
</reaction>
<reaction metaid="id11240" id="id11240" reversible="false" >
<annotation>
<celldesigner:extension>
<celldesigner:reactionType>POSITIVE_INFLUENCE</celldesigner:reactionType>
<celldesigner:baseReactants>
<celldesigner:baseReactant species="s_id_ign46" alias="ign46" >
<celldesigner:linkAnchor position="INACTIVE"/>
</celldesigner:baseReactant>
</celldesigner:baseReactants>
<celldesigner:baseProducts>
<celldesigner:baseProduct species="s_id_ign47" alias="ign47" >
<celldesigner:linkAnchor position="INACTIVE"/>
</celldesigner:baseProduct>
</celldesigner:baseProducts>
<celldesigner:listOfReactantLinks>
</celldesigner:listOfReactantLinks>
<celldesigner:listOfProductLinks>
</celldesigner:listOfProductLinks>
<celldesigner:connectScheme connectPolicy="direct" rectangleIndex="0" >
<celldesigner:listOfLineDirection>
<celldesigner:lineDirection index="0" value="unknown"/>
<celldesigner:lineDirection index="1" value="unknown"/>
<celldesigner:lineDirection index="2" value="unknown"/>
</celldesigner:listOfLineDirection>
</celldesigner:connectScheme>
<celldesigner:listOfModification>
</celldesigner:listOfModification>
<celldesigner:line width="1.0" color="FF000000" type="Straight" />
</celldesigner:extension>
<rdf:RDF xmlns:rdf="http://www.w3.org/1999/02/22-rdf-syntax-ns#" xmlns:dc="http://purl.org/dc/elements/1.1/" xmlns:dcterms="http://purl.org/dc/terms/" xmlns:vCard="http://www.w3.org/2001/vcard-rdf/3.0#" xmlns:bqbiol="http://biomodels.net/biology-qualifiers/" xmlns:bqmodel="http://biomodels.net/model-qualifiers/">
<rdf:Description rdf:about="#id11240">
<dcterms:modified rdf:parseType="Resource"></dcterms:modified>
</rdf:Description>
</rdf:RDF>
</annotation>
<listOfReactants>
<speciesReference species="s_id_ign46" >
<annotation>
<celldesigner:extension>
<celldesigner:alias>ign46</celldesigner:alias>
</celldesigner:extension>
</annotation>
</speciesReference>
</listOfReactants>
<listOfProducts>
<speciesReference species="s_id_ign47" >
<annotation>
<celldesigner:extension>
<celldesigner:alias>ign47</celldesigner:alias>
</celldesigner:extension>
</annotation>
</speciesReference>
</listOfProducts>
</reaction>
<reaction metaid="id11288" id="id11288" reversible="false" >
<annotation>
<celldesigner:extension>
<celldesigner:reactionType>POSITIVE_INFLUENCE</celldesigner:reactionType>
<celldesigner:baseReactants>
<celldesigner:baseReactant species="s_id_ign29" alias="ign29" >
<celldesigner:linkAnchor position="INACTIVE"/>
</celldesigner:baseReactant>
</celldesigner:baseReactants>
<celldesigner:baseProducts>
<celldesigner:baseProduct species="s_id_ign33" alias="ign33" >
<celldesigner:linkAnchor position="INACTIVE"/>
</celldesigner:baseProduct>
</celldesigner:baseProducts>
<celldesigner:listOfReactantLinks>
</celldesigner:listOfReactantLinks>
<celldesigner:listOfProductLinks>
</celldesigner:listOfProductLinks>
<celldesigner:connectScheme connectPolicy="direct" rectangleIndex="0" >
<celldesigner:listOfLineDirection>
<celldesigner:lineDirection index="0" value="unknown"/>
<celldesigner:lineDirection index="1" value="unknown"/>
<celldesigner:lineDirection index="2" value="unknown"/>
</celldesigner:listOfLineDirection>
</celldesigner:connectScheme>
<celldesigner:listOfModification>
</celldesigner:listOfModification>
<celldesigner:line width="1.0" color="FF000000" type="Straight" />
</celldesigner:extension>
<rdf:RDF xmlns:rdf="http://www.w3.org/1999/02/22-rdf-syntax-ns#" xmlns:dc="http://purl.org/dc/elements/1.1/" xmlns:dcterms="http://purl.org/dc/terms/" xmlns:vCard="http://www.w3.org/2001/vcard-rdf/3.0#" xmlns:bqbiol="http://biomodels.net/biology-qualifiers/" xmlns:bqmodel="http://biomodels.net/model-qualifiers/">
<rdf:Description rdf:about="#id11288">
<dcterms:modified rdf:parseType="Resource"></dcterms:modified>
</rdf:Description>
</rdf:RDF>
</annotation>
<listOfReactants>
<speciesReference species="s_id_ign29" >
<annotation>
<celldesigner:extension>
<celldesigner:alias>ign29</celldesigner:alias>
</celldesigner:extension>
</annotation>
</speciesReference>
</listOfReactants>
<listOfProducts>
<speciesReference species="s_id_ign33" >
<annotation>
<celldesigner:extension>
<celldesigner:alias>ign33</celldesigner:alias>
</celldesigner:extension>
</annotation>
</speciesReference>
</listOfProducts>
</reaction>
<reaction metaid="id11235" id="id11235" reversible="false" >
<annotation>
<celldesigner:extension>
<celldesigner:reactionType>POSITIVE_INFLUENCE</celldesigner:reactionType>
<celldesigner:baseReactants>
<celldesigner:baseReactant species="s_id_ign27" alias="ign27" >
<celldesigner:linkAnchor position="INACTIVE"/>
</celldesigner:baseReactant>
</celldesigner:baseReactants>
<celldesigner:baseProducts>
<celldesigner:baseProduct species="s_id_ign13" alias="ign13" >
<celldesigner:linkAnchor position="INACTIVE"/>
</celldesigner:baseProduct>
</celldesigner:baseProducts>
<celldesigner:listOfReactantLinks>
</celldesigner:listOfReactantLinks>
<celldesigner:listOfProductLinks>
</celldesigner:listOfProductLinks>
<celldesigner:connectScheme connectPolicy="direct" rectangleIndex="0" >
<celldesigner:listOfLineDirection>
<celldesigner:lineDirection index="0" value="unknown"/>
<celldesigner:lineDirection index="1" value="unknown"/>
<celldesigner:lineDirection index="2" value="unknown"/>
</celldesigner:listOfLineDirection>
</celldesigner:connectScheme>
<celldesigner:listOfModification>
</celldesigner:listOfModification>
<celldesigner:line width="1.0" color="FF000000" type="Straight" />
</celldesigner:extension>
<rdf:RDF xmlns:rdf="http://www.w3.org/1999/02/22-rdf-syntax-ns#" xmlns:dc="http://purl.org/dc/elements/1.1/" xmlns:dcterms="http://purl.org/dc/terms/" xmlns:vCard="http://www.w3.org/2001/vcard-rdf/3.0#" xmlns:bqbiol="http://biomodels.net/biology-qualifiers/" xmlns:bqmodel="http://biomodels.net/model-qualifiers/">
<rdf:Description rdf:about="#id11235">
<dcterms:modified rdf:parseType="Resource"></dcterms:modified>
</rdf:Description>
</rdf:RDF>
</annotation>
<listOfReactants>
<speciesReference species="s_id_ign27" >
<annotation>
<celldesigner:extension>
<celldesigner:alias>ign27</celldesigner:alias>
</celldesigner:extension>
</annotation>
</speciesReference>
</listOfReactants>
<listOfProducts>
<speciesReference species="s_id_ign13" >
<annotation>
<celldesigner:extension>
<celldesigner:alias>ign13</celldesigner:alias>
</celldesigner:extension>
</annotation>
</speciesReference>
</listOfProducts>
</reaction>
</listOfReactions>
</model></sbml>
