# Supplementary material for: Cardiotoxicity adverse outcome pathway network: towards mechanistic and quantitative modelling
Source: Front Toxicol. 2026 May 18;8:1781536. doi: 10.3389/ftox.2026.1781536 (PMC13224945; doi:10.3389/ftox.2026.1781536)
Supplement: Supplementary file 1 [file Supplementaryfile1.zip › Supplementary_files/outputs/overlays/evidence_data.txt]

# VERSION=1.0
# NAME=Evidence Levels
# DESCRIPTION= Dark red = High; Red = Moderate; Light red = Low; Grey = Not Specified; reactions without overlay = no data.
element_identifier	color	description
id62364	#440000	High
id62363	#440000	High
id62410	#440000	High
id62411	#440000	High
id62454	#440000	High
id62365	#440000	High
id62382	#FFB6C1	Low
id62366	#FFB6C1	Low
id62412	#ed1818	Moderate
id62367	#ed1818	Moderate
id62368	#e5e6e4	Not Specified
id62369	#e5e6e4	Not Specified
id62370	#440000	High
id62394	#440000	High
id62378	#440000	High
id62371	#440000	High
id62406	#ed1818	Moderate
id62430	#440000	High
id62413	#ed1818	Moderate
id62393	#ed1818	Moderate
id62403	#ed1818	Moderate
id62455	#e5e6e4	Not Specified
id62404	#e5e6e4	Not Specified
id62377	#e5e6e4	Not Specified
id62434	#e5e6e4	Not Specified
id62429	#440000	High
id62415	#440000	High
id62441	#ed1818	Moderate
id62440	#ed1818	Moderate
id62414	#e5e6e4	Not Specified
id62418	#e5e6e4	Not Specified
id62416	#e5e6e4	Not Specified
id62443	#e5e6e4	Not Specified
id62442	#e5e6e4	Not Specified
id62453	#440000	High
id62395	#ed1818	Moderate
id62452	#ed1818	Moderate
id62399	#ed1818	Moderate
id62436	#440000	High
id62439	#440000	High
id62417	#440000	High
id62427	#e5e6e4	Not Specified
id62435	#e5e6e4	Not Specified
id62443	#e5e6e4	Not Specified
id62442	#e5e6e4	Not Specified
id62441	#e5e6e4	Not Specified
id62440	#e5e6e4	Not Specified
id62418	#e5e6e4	Not Specified
id62416	#e5e6e4	Not Specified
id62392	#e5e6e4	Not Specified
id62380	#440000	High
id62386	#440000	High
id62385	#440000	High
id62388	#440000	High
id62390	#440000	High
id62387	#440000	High
id62398	#440000	High
id62397	#ed1818	Moderate
id62402	#440000	High
id62426	#440000	High
id62450	#440000	High
id62451	#FFB6C1	Low
id62456	#FFB6C1	Low
id62374	#440000	High
id62376	#440000	High
id62445	#440000	High
id62446	#440000	High
id62447	#440000	High
id62448	#440000	High
id62400	#440000	High
id62401	#440000	High
id62424	#440000	High
id62425	#440000	High
id62375	#440000	High
id62409	#440000	High
id62421	#440000	High
id62422	#440000	High
id62423	#440000	High
id62379	#440000	High
id62458	#440000	High
id62457	#440000	High
id62459	#440000	High
id62381	#440000	High
id62420	#440000	High
id62372	#440000	High
id62373	#440000	High
id62396	#ed1818	Moderate
id62407	#ed1818	Moderate
id62391	#ed1818	Moderate
id62408	#ed1818	Moderate
id62428	#e5e6e4	Not Specified
id62431	#e5e6e4	Not Specified
id62449	#e5e6e4	Not Specified
id62383	#e5e6e4	Not Specified
id62405	#e5e6e4	Not Specified
id62384	#e5e6e4	Not Specified
id62389	#e5e6e4	Not Specified
id62433	#e5e6e4	Not Specified
