# Supplementary material for: Cardiotoxicity adverse outcome pathway network: towards mechanistic and quantitative modelling
Source: Front Toxicol. 2026 May 18;8:1781536. doi: 10.3389/ftox.2026.1781536 (PMC13224945; doi:10.3389/ftox.2026.1781536)
Supplement: Supplementary file 1 [file Supplementaryfile1.zip › Supplementary_files/outputs/overlays/qUnd_data.txt]

# VERSION=1.0
# NAME=Quantitative Understanding Levels
# DESCRIPTION= Dark blue = High; Blue = Moderate; Light blue = Low; Grey = Not Specified; reactions without overlay = no data.
element_identifier	color	description
id62364	#219ebc	Moderate
id62363	#8ecae6	Low
id62410	#8ecae6	Low
id62411	#023047	High
id62454	#8ecae6	Low
id62365	#219ebc	Moderate
id62382	#8ecae6	Low
id62366	#8ecae6	Low
id62412	#219ebc	Moderate
id62367	#8ecae6	Low
id62368	#e5e6e4	Not Specified
id62369	#e5e6e4	Not Specified
id62370	#219ebc	Moderate
id62394	#219ebc	Moderate
id62378	#8ecae6	Low
id62371	#219ebc	Moderate
id62406	#219ebc	Moderate
id62430	#e5e6e4	Not Specified
id62413	#e5e6e4	Not Specified
id62393	#e5e6e4	Not Specified
id62403	#e5e6e4	Not Specified
id62455	#e5e6e4	Not Specified
id62404	#e5e6e4	Not Specified
id62377	#e5e6e4	Not Specified
id62434	#e5e6e4	Not Specified
id62429	#023047	High
id62415	#023047	High
id62441	#e5e6e4	Not Specified
id62440	#e5e6e4	Not Specified
id62414	#e5e6e4	Not Specified
id62418	#e5e6e4	Not Specified
id62416	#e5e6e4	Not Specified
id62443	#e5e6e4	Not Specified
id62442	#e5e6e4	Not Specified
id62453	#8ecae6	Low
id62395	#8ecae6	Low
id62452	#219ebc	Moderate
id62399	#8ecae6	Low
id62436	#e5e6e4	Not Specified
id62439	#e5e6e4	Not Specified
id62417	#e5e6e4	Not Specified
id62427	#e5e6e4	Not Specified
id62435	#e5e6e4	Not Specified
id62443	#e5e6e4	Not Specified
id62442	#e5e6e4	Not Specified
id62441	#e5e6e4	Not Specified
id62440	#e5e6e4	Not Specified
id62418	#e5e6e4	Not Specified
id62416	#e5e6e4	Not Specified
id62392	#e5e6e4	Not Specified
id62380	#023047	High
id62386	#023047	High
id62385	#023047	High
id62388	#023047	High
id62390	#023047	High
id62387	#219ebc	Moderate
id62398	#8ecae6	Low
id62397	#8ecae6	Low
id62402	#e5e6e4	Not Specified
id62426	#e5e6e4	Not Specified
id62450	#e5e6e4	Not Specified
id62451	#e5e6e4	Not Specified
id62456	#e5e6e4	Not Specified
id62374	#e5e6e4	Not Specified
id62376	#e5e6e4	Not Specified
id62445	#e5e6e4	Not Specified
id62446	#e5e6e4	Not Specified
id62447	#e5e6e4	Not Specified
id62448	#e5e6e4	Not Specified
id62400	#e5e6e4	Not Specified
id62401	#e5e6e4	Not Specified
id62424	#e5e6e4	Not Specified
id62425	#e5e6e4	Not Specified
id62375	#e5e6e4	Not Specified
id62409	#e5e6e4	Not Specified
id62421	#e5e6e4	Not Specified
id62422	#e5e6e4	Not Specified
id62423	#e5e6e4	Not Specified
id62379	#e5e6e4	Not Specified
id62458	#e5e6e4	Not Specified
id62457	#e5e6e4	Not Specified
id62459	#e5e6e4	Not Specified
id62381	#e5e6e4	Not Specified
id62420	#e5e6e4	Not Specified
id62372	#8ecae6	Low
id62373	#8ecae6	Low
id62396	#219ebc	Moderate
id62407	#219ebc	Moderate
id62391	#219ebc	Moderate
id62408	#219ebc	Moderate
id62428	#e5e6e4	Not Specified
id62431	#e5e6e4	Not Specified
id62449	#e5e6e4	Not Specified
id62383	#e5e6e4	Not Specified
id62405	#e5e6e4	Not Specified
id62384	#e5e6e4	Not Specified
id62389	#e5e6e4	Not Specified
id62433	#e5e6e4	Not Specified
