# Supplementary material for: Cardiotoxicity adverse outcome pathway network: towards mechanistic and quantitative modelling
Source: Front Toxicol. 2026 May 18;8:1781536. doi: 10.3389/ftox.2026.1781536 (PMC13224945; doi:10.3389/ftox.2026.1781536)
Supplement: Supplementary file 1 [file Supplementaryfile1.zip › Supplementary_files/outputs/tables/complete_network_analysis.tsv]

name	id	ke_attribute	context	AverageShortestPathLenght	ClusteringCoefficient	ClosenessCentrality	IsSingleNode	PartnerOfMultiEdgedNodePairs	SelfLoops	Eccentricity	Stress	EdgeCount	Indegree	Outdegree	BetweennessCentrality	NeighborhoodConnectivity	TotalDegree	ConvergenceRatio	NormBetweenness	NormCloseness	NormDegree	NormStress	ImportanceScore
ACh Synaptic Accumulation (KE10)	ACh Synaptic Accumulation (KE10)	KE	heart	2.7142857142857144	0.5	0.3684210526315789	FALSE	0	0	4	0	2	1	1	0	5	2	1	0	0.3684210526315789	0.08333333333333333	0	0.12719298245614036
AchE Inhibition (KE12)	AchE Inhibition (KE12)	MIE	heart	1.375	0.2	0.7272727272727273	FALSE	0	0	3	0	6	0	6	0	4.833333333333333	6	0	0	0.7272727272727273	0.4166666666666667	0	0.3015151515151515
Activation, AhR (KE18)	Activation, AhR (KE18)	MIE	heart	2.4166666666666665	0.16666666666666666	0.4137931034482759	FALSE	0	0	5	0	4	0	4	0	6.25	4	0	0	0.4137931034482759	0.25	0	0.17413793103448277
Activation, Inflammatory cytokines, chemokines, cytoprotective gene pathways (KE151)	Activation, Inflammatory cytokines, chemokines, cytoprotective gene pathways (KE151)	MIE	heart	2.5	0	0.4	FALSE	0	0	4	0	1	0	1	0	2	1	0	0	0.4	0	0	0.12
Activation, Macrophages (KE1198)	Activation, Macrophages (KE1198)	KE	cell	2	0	0.5	FALSE	0	0	3	63	2	1	1	0.016129032258064516	2	2	1	0.013089549137751922	0.5	0.08333333333333333	0.00823744769874477	0.17272623109164192
Activation, Nicotinic acetylcholine receptor (KE559)	Activation, Nicotinic acetylcholine receptor (KE559)	MIE	heart	2.4	0	0.4166666666666667	FALSE	0	0	4	0	1	0	1	0	3	1	0	0	0.4166666666666667	0	0	0.125
Altered, Action Potential (KE698)	Altered, Action Potential (KE698)	KE	heart	2	0	0.5	FALSE	0	0	3	123	2	1	1	0.0314900153609831	2	2	1	0.02555578641180137	0.5	0.08333333333333333	0.016082635983263597	0.17849724482971357
Altered, Cardiovascular development/function (KE317)	Altered, Cardiovascular development/function (KE317)	KE	heart	1.5	0.1	0.6666666666666666	FALSE	0	0	2	1034	6	5	1	0.1252407773145101	4.833333333333333	6	5	0.10163940913992864	0.6666666666666666	0.4166666666666667	0.13519874476987448	0.3375089714662922
Atherosclerosis (KE1443)	Atherosclerosis (KE1443)	KE	vascular	1.5	0	0.6666666666666666	FALSE	0	0	2	584	3	2	1	0.04126740301855509	6.333333333333333	3	2	0.03349064537512491	0.6666666666666666	0.16666666666666666	0.07635983263598327	0.2543655747469816
Blockade, L-Type Calcium Channels (KE1529)	Blockade, L-Type Calcium Channels (KE1529)	MIE	heart	3	0	0.3333333333333333	FALSE	0	0	5	0	1	0	1	0	3	1	0	0	0.3333333333333333	0	0	0.09999999999999999
Cardiac hypertrophy (KE2001)	Cardiac hypertrophy (KE2001)	KE	heart	1.5	0	0.6666666666666666	FALSE	0	0	2	56	2	1	1	0.007168458781362007	7.5	2	1	0.00581757739455641	0.6666666666666666	0.08333333333333333	0.007322175732217573	0.21972591519771095
Cardiovascular dysregulation (KE1703)	Cardiovascular dysregulation (KE1703)	KE	heart	2.2	0.5	0.4545454545454546	FALSE	0	0	3	0	3	2	1	0	5.333333333333333	3	2	0	0.4545454545454546	0.16666666666666666	0	0.1696969696969697
Cell injury/death (KE55)	Cell injury/death (KE55)	KE	heart	1.8	0	0.5555555555555556	FALSE	0	0	3	1322	3	1	2	0.2846902201740911	5.666666666666667	3	0.5	0.2310409308123831	0.5555555555555556	0.16666666666666666	0.17285564853556484	0.3097019371785097
Decrease LV function (KE2215)	Decrease LV function (KE2215)	AO	heart	0	0	0	FALSE	0	0	0	0	2	2	0	0	4	2	2	0	0	0.08333333333333333	0	0.016666666666666666
Decrease, Calcium binding to Troponin C (KE1531)	Decrease, Calcium binding to Troponin C (KE1531)	KE	heart	2	0	0.5	FALSE	0	0	3	444	2	1	1	0.11367127496159754	4.5	2	1	0.09225015582796593	0.5	0.08333333333333333	0.05805439330543933	0.20937216832839695
Decrease, Calcium currents (KE1530)	Decrease, Calcium currents (KE1530)	KE	heart	2.2857142857142856	0	0.4375	FALSE	0	0	4	392	3	1	2	0.1003584229390681	1.6666666666666667	3	0.5	0.08144608352378974	0.4375	0.16666666666666666	0.051255230125523014	0.20228728975540156
Decrease, Cardiac contractility (KE1532)	Decrease, Cardiac contractility (KE1532)	KE	heart	1.3333333333333333	0	0.75	FALSE	0	0	2	1638	6	4	2	0.38940092165898615	2.3333333333333335	6	2	0.3160191148971535	0.75	0.4166666666666667	0.214173640167364	0.4561583433089312
Decrease, Cardiac ejection fraction (KE1533)	Decrease, Cardiac ejection fraction (KE1533)	KE	heart	1	0	1	FALSE	0	0	1	596	2	1	1	0.1525857654889913	4	2	1	0.12383129025555788	1	0.08333333333333333	0.07792887029288703	0.3739920697981785
Decrease, Population growth rate (KE360)	Decrease, Population growth rate (KE360)	AO	population	0	0.5	0	FALSE	0	0	0	0	2	2	0	0	9	2	2	0	0	0.08333333333333333	0	0.016666666666666666
Decrease, sox9 expression (KE2020)	Decrease, sox9 expression (KE2020)	KE	heart	2	0.3333333333333333	0.5	FALSE	0	0	3	0	3	2	1	0	4.333333333333333	3	2	0	0.5	0.16666666666666666	0	0.18333333333333332
Decreased, Prostaglandin F2alpha concentration, plasma (KE1104)	Decreased, Prostaglandin F2alpha concentration, plasma (KE1104)	KE	blood	3.92	0	0.25510204081632654	FALSE	0	0	6	117	2	1	1	0.019201228878648235	1.5	2	1	0.015582796592561813	0.25510204081632654	0.08333333333333333	0.015298117154811715	0.10096020926407051
Decreased, Sodium conductance 1 (KE585)	Decreased, Sodium conductance 1 (KE585)	KE	heart	2.8333333333333335	0	0.3529411764705882	FALSE	0	0	4	312	2	1	1	0.07987711213517665	1.5	2	1	0.06482443382505713	0.3529411764705882	0.08333333333333333	0.04079497907949791	0.15255829104581575
Dimerization, AHR/ARNT (KE944)	Dimerization, AHR/ARNT (KE944)	KE	heart	2.4545454545454546	0	0.4074074074074074	FALSE	0	0	4	441	4	1	3	0.11290322580645161	2.75	4	0.3333333333333333	0.09162684396426346	0.4074074074074074	0.25	0.05766213389121339	0.21463917319704892
Disruption, Intracellular calcium mobilization (KE1536)	Disruption, Intracellular calcium mobilization (KE1536)	KE	heart	2.6	0	0.3846153846153846	FALSE	0	0	4	111	2	1	1	0.028417818740399385	2.5	2	1	0.023062538956991483	0.3846153846153846	0.08333333333333333	0.014513598326359832	0.1427276574667146
Disruption, Sarcomere assembly (KE1537)	Disruption, Sarcomere assembly (KE1537)	KE	heart	2	0	0.5	FALSE	0	0	3	176	2	1	1	0.04505888376856119	4	2	1	0.03656762933721172	0.5	0.08333333333333333	0.02301255230125523	0.18359497363167687
Endothelial cell dysfunction (KE1913, KE110)	Endothelial cell dysfunction (KE1913, KE110)	KE	vascular	1.6	0	0.625	FALSE	0	0	3	2579	5	2	3	0.3129983176066125	4.6	5	0.6666666666666666	0.2540144252174171	0.625	0.3333333333333333	0.3372123430962343	0.3894936710632569
Heart failure (KE1535, KE1964)	Heart failure (KE1535, KE1964)	AO	heart	0	0	0	FALSE	0	0	0	0	2	2	0	0	2	2	2	0	0	0.08333333333333333	0	0.016666666666666666
Hypoxia (KE590)	Hypoxia (KE590)	KE	tissue	1	0	1	FALSE	0	0	1	252	2	1	1	0.06451612903225806	3.5	2	1	0.05235819655100769	1	0.08333333333333333	0.03294979079497908	0.3409049243665676
Impaired, ion channels (KE697)	Impaired, ion channels (KE697)	MIE	heart	2.5	0	0.4	FALSE	0	0	4	0	1	0	1	0	2	1	0	0	0.4	0	0	0.12
Increase, COX-2 expression (KE1269)	Increase, COX-2 expression (KE1269)	KE	heart	2	0	0.5	FALSE	0	0	3	183	2	1	1	0.023425499231950846	5	2	1	0.01901101184292541	0.5	0.08333333333333333	0.02392782426778243	0.17666385383061506
Increase, Cardiac remodelling (KE2084)	Increase, Cardiac remodelling (KE2084)	KE	heart	1	0	1	FALSE	0	0	1	234	2	1	1	0.029953917050691243	2.5	2	1	0.024309162684396427	1	0.08333333333333333	0.03059623430962343	0.32944995517138753
Increase, slincR expression (KE2021)	Increase, slincR expression (KE2021)	KE	heart	1.75	0.16666666666666666	0.5714285714285714	FALSE	0	0	3	244	3	1	2	0.03904249871991807	4.333333333333333	3	0.5	0.031685019738209017	0.5714285714285714	0.16666666666666666	0.03190376569037657	0.22062628922622599
Increased Cholinergic Signaling (KE39)	Increased Cholinergic Signaling (KE39)	KE	heart	2	0.3333333333333333	0.5	FALSE	0	0	3	156	4	2	2	0.039938556067588324	4.25	4	1	0.03241221691252857	0.5	0.25	0.020397489539748955	0.21500463571898631
Increased Mortality (KE351, KE947, KE1929)	Increased Mortality (KE351, KE947, KE1929)	AO	individual	1	0.02272727272727272	1	FALSE	0	0	1	2866	12	11	1	0.3387096774193548	3.5	12	11	0.2748805318927903	1	0.9166666666666666	0.3747384937238494	0.6307593954628344
Increased cellular proliferation and differentiation (KE1500)	Increased cellular proliferation and differentiation (KE1500)	KE	heart	2	0	0.5	FALSE	0	0	3	708	2	1	1	0.08496086606685688	5.5	2	1	0.06895016473242115	0.5	0.08333333333333333	0.09257322175732217	0.20350405473536734
Increased, Atrioventricular block and bradycardia (KE444)	Increased, Atrioventricular block and bradycardia (KE444)	KE	heart	2.2	0	0.4545454545454546	FALSE	0	0	3	515	2	1	1	0.1318484383000512	4	2	1	0.1070018699355911	0.4545454545454546	0.08333333333333333	0.06733786610878661	0.20256483761541816
Increased, Cardiac fibrosis (KE1924)	Increased, Cardiac fibrosis (KE1924)	KE	heart	1.5	0	0.6666666666666666	FALSE	0	0	2	450	2	1	1	NA	7	2	1	NA	0.6666666666666666	0.08333333333333333	0.05883891213389121	NA
Increased, Myocardial apoptosis (KE1918)	Increased, Myocardial apoptosis (KE1918)	KE	heart	2	0	0.5	FALSE	0	0	3	708	2	1	1	0.08496086606685688	6	2	1	0.06895016473242115	0.5	0.08333333333333333	0.09257322175732217	0.20350405473536734
Increased, Vascular smooth muscle cell activation (KE1925)	Increased, Vascular smooth muscle cell activation (KE1925)	KE	vascular	1.75	0	0.5714285714285714	FALSE	0	0	3	1416	3	1	2	0.1351035037670982	4.666666666666667	3	0.5	0.1096435249769968	0.5714285714285714	0.16666666666666666	0.18514644351464435	0.2671339591041679
Increased, amputations (KE591)	Increased, amputations (KE591)	AO	individual	0	0	0	FALSE	0	0	0	0	1	1	0	0	2	1	1	0	0	0	0	0
Increased, blood potassium concentration (KE1098)	Increased, blood potassium concentration (KE1098)	KE	blood	2	0	0.5	FALSE	0	0	3	516	2	1	1	0.10163850486431132	3.5	2	1	0.08248493662996054	0.5	0.08333333333333333	0.06746861924686193	0.20640750324333706
Increased, blood uric acid concentration (KE1096)	Increased, blood uric acid concentration (KE1096)	KE	blood	2.782608695652174	0.16666666666666666	0.359375	FALSE	2	0	5	2570	6	2	4	0.4869431643625192	4	6	0.5	0.3951797215873676	0.359375	0.4166666666666667	0.3360355648535565	0.382821278453636
Increased, cardiac arrhythmia (KE699, KE1106)	Increased, cardiac arrhythmia (KE699, KE1106)	KE	heart	1.5	0	0.6666666666666666	FALSE	0	0	2	452	3	2	1	0.08525345622119816	5.333333333333333	3	2	0.06918761687097445	0.6666666666666666	0.16666666666666666	0.05910041841004184	0.2669184219227273
Increased, secretion of catecholamine (KE2004)	Increased, secretion of catecholamine (KE2004)	KE	cell	1.75	0	0.5714285714285714	FALSE	0	0	3	90	3	1	2	0.015360983102918587	2	3	0.5	0.01246623727404945	0.5714285714285714	0.16666666666666666	0.011767782426778242	0.21092517791420232
Inhibition of rapid delayed rectifying potassium current (KE2100)	Inhibition of rapid delayed rectifying potassium current (KE2100)	KE	heart	2.5	0	0.4	FALSE	0	0	4	148	2	1	1	0.03789042498719918	1.5	2	1	0.030750051942655312	0.4	0.08333333333333333	0.019351464435146442	0.15090183388724343
Inhibition, Cyclooxygenase 1 activity (KE1103)	Inhibition, Cyclooxygenase 1 activity (KE1103)	MIE	cell	4.769230769230769	0	0.20967741935483872	FALSE	0	0	7	0	1	0	1	0	2	1	0	0	0.20967741935483872	0	0	0.06290322580645161
Inhibition, ETC complexes of the respiratory chain (KE105)	Inhibition, ETC complexes of the respiratory chain (KE105)	MIE	heart	3.6	0	0.2777777777777778	FALSE	0	0	6	0	1	0	1	0	3	1	0	0	0.2777777777777778	0	0	0.08333333333333333
Inhibition, organic anion transporter 1 (OAT1) (KE877)	Inhibition, organic anion transporter 1 (OAT1) (KE877)	MIE	kidneys	3.6666666666666665	0	0.27272727272727276	FALSE	0	0	6	0	1	0	1	0	4	1	0	0	0.27272727272727276	0	0	0.08181818181818183
Inhibition, sodium channel (KE584)	Inhibition, sodium channel (KE584)	MIE	heart	3.4285714285714284	0	0.2916666666666667	FALSE	0	0	5	0	1	0	1	0	2	1	0	0	0.2916666666666667	0	0	0.08750000000000001
Mitochondrial dysfunction (KE177, KE40)	Mitochondrial dysfunction (KE177, KE40)	KE	heart	2.7083333333333335	0	0.3692307692307692	FALSE	0	1	5	1184	5	2	3	0.1966205837173579	5.333333333333333	5	0.6666666666666666	0.15956783710783295	0.3692307692307692	0.3333333333333333	0.15481171548117154	0.2567442038271478
Occurrence, renal ischemia (KE1105)	Occurrence, renal ischemia (KE1105)	KE	kidneys	3.0416666666666665	0	0.32876712328767127	FALSE	0	0	5	152	2	1	1	0.02457757296466974	5.5	2	1	0.01994597963847912	0.32876712328767127	0.08333333333333333	0.0198744769874477	0.12526264320710445
Occurrence, renal proximal tubular necrosis (KE1097)	Occurrence, renal proximal tubular necrosis (KE1097)	KE	kidneys	3.391304347826087	0.16666666666666666	0.2948717948717949	FALSE	3	0	6	1472	7	5	2	0.333589349718382	4.25	7	2.5	0.27072511946810723	0.2948717948717949	0.5	0.19246861924686193	0.31599844817346756
Occurrence, tophi (urate) deposition (KE1102)	Occurrence, tophi (urate) deposition (KE1102)	KE	kidneys	4.304347826086956	1	0.23232323232323235	FALSE	1	0	7	0	3	1	2	0	4	3	0.5	0	0.23232323232323235	0.16666666666666666	0	0.10303030303030303
Oxidative Stress (KE1392, KE1115)	Oxidative Stress (KE1392, KE1115)	KE	heart	2.130434782608696	0.02777777777777777	0.4693877551020408	FALSE	2	1	4	7648	13	5	8	1.2322068612391193	3.111111111111111	13	0.625	1	0.4693877551020408	1	1	0.8408163265306122
Prolongation of Action Potential (KE1961)	Prolongation of Action Potential (KE1961)	KE	heart	2	0	0.5	FALSE	0	0	3	219	2	1	1	0.05606758832565284	2	2	1	0.04550176605028049	0.5	0.08333333333333333	0.028634937238493724	0.18773086681062823
Prolongation of QT interval (KE1962)	Prolongation of QT interval (KE1962)	KE	heart	1.5	0	0.6666666666666666	FALSE	0	0	2	214	2	1	1	0.05478750640040963	2	2	1	0.04446291294410971	0.6666666666666666	0.08333333333333333	0.027981171548117155	0.23724994899912225
Reduced dimerization, ARNT/HIF1-alpha (KE945)	Reduced dimerization, ARNT/HIF1-alpha (KE945)	KE	heart	3	0	0.3333333333333333	FALSE	0	0	5	496	2	1	1	0.12698412698412698	3	2	1	0.10305422813214211	0.3333333333333333	0.08333333333333333	0.06485355648535565	0.16437371356805905
Reduced production, VEGF (KE948)	Reduced production, VEGF (KE948)	KE	vascular	2.3333333333333335	0	0.42857142857142855	FALSE	0	0	4	462	2	1	1	0.10906298003072197	3.5	2	1	0.0885102846457511	0.42857142857142855	0.08333333333333333	0.06040794979079498	0.18668300407547517
Respiratory distress/arrest (KE445)	Respiratory distress/arrest (KE445)	KE	lungs	1.5	0.13333333333333333	0.6666666666666666	FALSE	0	0	2	888	6	4	2	0.22734254992319508	4.833333333333333	6	2	0.18450031165593186	0.6666666666666666	0.4166666666666667	0.11610878661087866	0.3687443366567939
Torsades de Pointes (KE1963)	Torsades de Pointes (KE1963)	KE	heart	1	0	1	FALSE	0	0	1	138	2	1	1	0.03533026113671275	2	2	1	0.02867234573031373	1	0.08333333333333333	0.018043933054393304	0.3299399982642315
Vascular calcification (KE2000)	Vascular calcification (KE2000)	KE	vascular	1.5	0	0.6666666666666666	FALSE	0	0	2	452	2	1	1	0.017372540414015078	7.5	2	1	0.014098720726603552	0.6666666666666666	0.08333333333333333	0.05910041841004184	0.22821619679831226
Vascular remodeling (KE2003)	Vascular remodeling (KE2003)	KE	vascular	1.5	0	0.6666666666666666	FALSE	0	0	2	958	3	2	1	0.03867066539877601	6.666666666666667	3	2	0.03138325764546418	0.6666666666666666	0.16666666666666666	0.12526150627615062	0.25841278701913406
Ventricular remodeling (KE2002)	Ventricular remodeling (KE2002)	KE	heart	1.5	0	0.6666666666666666	FALSE	0	0	2	504	3	2	1	0.025565064735571654	5.666666666666667	3	2	0.02074738060609659	0.6666666666666666	0.16666666666666666	0.06589958158995816	0.24822224373476776
hERG channel blockade (KE2099)	hERG channel blockade (KE2099)	MIE	heart	3	0	0.3333333333333333	FALSE	0	0	5	0	1	0	1	0	2	1	0	0	0.3333333333333333	0	0	0.09999999999999999
