# Supplementary material for: Cardiotoxicity adverse outcome pathway network: towards mechanistic and quantitative modelling
Source: Front Toxicol. 2026 May 18;8:1781536. doi: 10.3389/ftox.2026.1781536 (PMC13224945; doi:10.3389/ftox.2026.1781536)
Supplement: Supplementary file 1 [file Supplementaryfile1.zip › Supplementary_files/outputs/tables/data_KEs.tsv]

source_genesymbol	target_genesymbol	type
AchE Inhibition (KE12)	ACh Synaptic Accumulation (KE10)	activation
ACh Synaptic Accumulation (KE10)	Increased Cholinergic Signaling (KE39)	activation
Increased Cholinergic Signaling (KE39)	Respiratory distress/arrest (KE445)	activation
Increased Cholinergic Signaling (KE39)	Cardiovascular dysregulation (KE1703)	activation
Respiratory distress/arrest (KE445)	Increased Mortality (KE351, KE947, KE1929)	activation
AchE Inhibition (KE12)	Increased Mortality (KE351, KE947, KE1929)	inhibition
Cardiovascular dysregulation (KE1703)	Respiratory distress/arrest (KE445)	activation
AchE Inhibition (KE12)	Decrease, Population growth rate (KE360)	inhibition
Increased Mortality (KE351, KE947, KE1929)	Decrease, Population growth rate (KE360)	activation
AchE Inhibition (KE12)	Respiratory distress/arrest (KE445)	inhibition
AchE Inhibition (KE12)	Increased Cholinergic Signaling (KE39)	inhibition
AchE Inhibition (KE12)	Cardiovascular dysregulation (KE1703)	inhibition
Activation, AhR (KE18)	Dimerization, AHR/ARNT (KE944)	activation
Dimerization, AHR/ARNT (KE944)	Increase, COX-2 expression (KE1269)	activation
Altered, Cardiovascular development/function (KE317)	Increased Mortality (KE351, KE947, KE1929)	activation
Activation, AhR (KE18)	Increased Mortality (KE351, KE947, KE1929)	inhibition
Increase, COX-2 expression (KE1269)	Altered, Cardiovascular development/function (KE317)	activation
Inhibition, sodium channel (KE584)	Decreased, Sodium conductance 1 (KE585)	activation
Increased, Atrioventricular block and bradycardia (KE444)	Respiratory distress/arrest (KE445)	activation
Decreased, Sodium conductance 1 (KE585)	Increased, Atrioventricular block and bradycardia (KE444)	activation
Hypoxia (KE590)	Increased, amputations (KE591)	inhibition
Respiratory distress/arrest (KE445)	Hypoxia (KE590)	activation
Impaired, ion channels (KE697)	Altered, Action Potential (KE698)	activation
Altered, Action Potential (KE698)	Increased, cardiac arrhythmia (KE699, KE1106)	activation
Increased, cardiac arrhythmia (KE699, KE1106)	Increased Mortality (KE351, KE947, KE1929)	activation
Inhibition, organic anion transporter 1 (OAT1) (KE877)	Increased, blood uric acid concentration (KE1096)	activation
Increased, blood uric acid concentration (KE1096)	Occurrence, renal proximal tubular necrosis (KE1097)	activation
Occurrence, tophi (urate) deposition (KE1102)	Occurrence, renal proximal tubular necrosis (KE1097)	inhibition
Increased, blood potassium concentration (KE1098)	Increased, cardiac arrhythmia (KE699, KE1106)	activation
Increased, blood uric acid concentration (KE1096)	Oxidative Stress (KE1392, KE1115)	inhibition
Oxidative Stress (KE1392, KE1115)	Occurrence, renal proximal tubular necrosis (KE1097)	inhibition
Reduced production, VEGF (KE948)	Endothelial cell dysfunction (KE1913, KE110)	activation
Dimerization, AHR/ARNT (KE944)	Reduced dimerization, ARNT/HIF1-alpha (KE945)	activation
Reduced dimerization, ARNT/HIF1-alpha (KE945)	Reduced production, VEGF (KE948)	activation
Endothelial cell dysfunction (KE1913, KE110)	Altered, Cardiovascular development/function (KE317)	activation
Occurrence, renal proximal tubular necrosis (KE1097)	Increased, blood potassium concentration (KE1098)	activation
Occurrence, renal proximal tubular necrosis (KE1097)	Increased, blood uric acid concentration (KE1096)	activation
Increased, blood uric acid concentration (KE1096)	Occurrence, tophi (urate) deposition (KE1102)	activation
Inhibition, Cyclooxygenase 1 activity (KE1103)	Decreased, Prostaglandin F2alpha concentration, plasma (KE1104)	activation
Occurrence, renal ischemia (KE1105)	Oxidative Stress (KE1392, KE1115)	activation
Oxidative Stress (KE1392, KE1115)	Occurrence, renal proximal tubular necrosis (KE1097)	activation
Occurrence, tophi (urate) deposition (KE1102)	Occurrence, renal proximal tubular necrosis (KE1097)	activation
Increased, blood uric acid concentration (KE1096)	Oxidative Stress (KE1392, KE1115)	activation
Decreased, Prostaglandin F2alpha concentration, plasma (KE1104)	Occurrence, renal ischemia (KE1105)	activation
Blockade, L-Type Calcium Channels (KE1529)	Decrease, Calcium currents (KE1530)	activation
Decrease, Calcium currents (KE1530)	Decrease, Calcium binding to Troponin C (KE1531)	activation
Decrease, Calcium binding to Troponin C (KE1531)	Decrease, Cardiac contractility (KE1532)	activation
Decrease, Cardiac contractility (KE1532)	Decrease, Cardiac ejection fraction (KE1533)	activation
Decrease, Cardiac ejection fraction (KE1533)	Heart failure (KE1535, KE1964)	activation
Decrease, Calcium currents (KE1530)	Disruption, Intracellular calcium mobilization (KE1536)	activation
Disruption, Sarcomere assembly (KE1537)	Decrease, Cardiac contractility (KE1532)	activation
Disruption, Intracellular calcium mobilization (KE1536)	Disruption, Sarcomere assembly (KE1537)	activation
hERG channel blockade (KE2099)	Inhibition of rapid delayed rectifying potassium current (KE2100)	activation
Inhibition of rapid delayed rectifying potassium current (KE2100)	Prolongation of Action Potential (KE1961)	activation
Prolongation of Action Potential (KE1961)	Prolongation of QT interval (KE1962)	activation
Prolongation of QT interval (KE1962)	Torsades de Pointes (KE1963)	activation
Torsades de Pointes (KE1963)	Heart failure (KE1535, KE1964)	activation
Oxidative Stress (KE1392, KE1115)	Oxidative Stress (KE1392, KE1115)	activation
Activation, Inflammatory cytokines, chemokines, cytoprotective gene pathways (KE151)	Activation, Macrophages (KE1198)	activation
Activation, Nicotinic acetylcholine receptor (KE559)	Increased, secretion of catecholamine (KE2004)	activation
Oxidative Stress (KE1392, KE1115)	Endothelial cell dysfunction (KE1913, KE110)	activation
Oxidative Stress (KE1392, KE1115)	Increased, Vascular smooth muscle cell activation (KE1925)	activation
Oxidative Stress (KE1392, KE1115)	Increased cellular proliferation and differentiation (KE1500)	activation
Oxidative Stress (KE1392, KE1115)	Increased, Myocardial apoptosis (KE1918)	activation
Endothelial cell dysfunction (KE1913, KE110)	Vascular remodeling (KE2003)	activation
Endothelial cell dysfunction (KE1913, KE110)	Atherosclerosis (KE1443)	activation
Increased, Vascular smooth muscle cell activation (KE1925)	Vascular remodeling (KE2003)	activation
Increased, Vascular smooth muscle cell activation (KE1925)	Vascular calcification (KE2000)	activation
Activation, Macrophages (KE1198)	Atherosclerosis (KE1443)	activation
Increased cellular proliferation and differentiation (KE1500)	Increased, Cardiac fibrosis (KE1924)	activation
Increased, Myocardial apoptosis (KE1918)	Ventricular remodeling (KE2002)	activation
Increased, secretion of catecholamine (KE2004)	Ventricular remodeling (KE2002)	activation
Increased, secretion of catecholamine (KE2004)	Cardiac hypertrophy (KE2001)	activation
Atherosclerosis (KE1443)	Increased Mortality (KE351, KE947, KE1929)	activation
Vascular remodeling (KE2003)	Increased Mortality (KE351, KE947, KE1929)	activation
Vascular calcification (KE2000)	Increased Mortality (KE351, KE947, KE1929)	activation
Ventricular remodeling (KE2002)	Increased Mortality (KE351, KE947, KE1929)	activation
Cardiac hypertrophy (KE2001)	Increased Mortality (KE351, KE947, KE1929)	activation
Increased, Cardiac fibrosis (KE1924)	Increased Mortality (KE351, KE947, KE1929)	activation
Activation, AhR (KE18)	Decrease, sox9 expression (KE2020)	inhibition
Activation, AhR (KE18)	Altered, Cardiovascular development/function (KE317)	inhibition
Dimerization, AHR/ARNT (KE944)	Increase, slincR expression (KE2021)	activation
Increase, slincR expression (KE2021)	Decrease, sox9 expression (KE2020)	activation
Decrease, sox9 expression (KE2020)	Altered, Cardiovascular development/function (KE317)	activation
Increase, slincR expression (KE2021)	Altered, Cardiovascular development/function (KE317)	inhibition
Inhibition, ETC complexes of the respiratory chain (KE105)	Mitochondrial dysfunction (KE177, KE40)	activation
Mitochondrial dysfunction (KE177, KE40)	Oxidative Stress (KE1392, KE1115)	activation
Oxidative Stress (KE1392, KE1115)	Cell injury/death (KE55)	activation
Cell injury/death (KE55)	Increase, Cardiac remodelling (KE2084)	activation
Increase, Cardiac remodelling (KE2084)	Decrease LV function (KE2215)	activation
Cell injury/death (KE55)	Decrease, Cardiac contractility (KE1532)	activation
Decrease, Cardiac contractility (KE1532)	Decrease LV function (KE2215)	activation
Mitochondrial dysfunction (KE177, KE40)	Mitochondrial dysfunction (KE177, KE40)	activation
Mitochondrial dysfunction (KE177, KE40)	Decrease, Cardiac contractility (KE1532)	activation
