# Supplementary material for: Cardiotoxicity adverse outcome pathway network: towards mechanistic and quantitative modelling
Source: Front Toxicol. 2026 May 18;8:1781536. doi: 10.3389/ftox.2026.1781536 (PMC13224945; doi:10.3389/ftox.2026.1781536)
Supplement: Supplementary file 1 [file Supplementaryfile1.zip › Supplementary_files/outputs/tables/ke_full_mapping.tsv]

guid	numeric_id	name	short_name	source_id
82e97bfb-4b62-4fb1-8bbf-4d8067ddaf58	142	Hyperplasia, Hyperplasia	Hyperplasia, Hyperplasia	Unknown
eef98100-5522-4711-acdc-fae20ee85066	334	Promotion, Hepatocelluar carcinoma	Promotion, Hepatocelluar carcinoma	Unknown
82ba4ee4-0673-4f3c-8469-fe73c5f56dc2	57	Proliferation, Cell proliferation in the absence of cytotoxicity	Proliferation, Cell proliferation in the absence of cytotoxicity	Unknown
1ee2b7a8-7fea-4d9c-80f9-6c78106f18e8	294	N/A, Unknown	N/A, Unknown	Unknown
90397be6-b7b4-44aa-9931-e80bf56c4e24	887	Inhibition, NADH-ubiquinone oxidoreductase (complex I)	Inhibition, NADH-ubiquinone oxidoreductase (complex I)	Unknown
c43cce42-72fc-4728-90f4-819ce258f06a	888	Binding of inhibitor, NADH-ubiquinone oxidoreductase (complex I)	Binding of inhibitor, NADH-ubiquinone oxidoreductase (complex I)	Unknown
921d01a9-6a64-4140-b67c-a32851fd2425	177	Mitochondrial dysfunction	Mitochondrial dysfunction	Unknown
361ca6cd-e333-4839-9ac2-f7aab34c3b47	889	Impaired, Proteostasis	Impaired, Proteostasis	Unknown
a6f677d1-04c1-473d-b2f0-84eb6ef4c2b8	188	Neuroinflammation	Neuroinflammation	Unknown
fb87fa33-2eed-4c39-81f2-b32471e416cc	890	Degeneration of dopaminergic neurons of the nigrostriatal pathway	Degeneration of dopaminergic neurons of the nigrostriatal pathway	Unknown
e132d47b-d4d2-477f-aa80-cbe6f76109df	896	Parkinsonian motor deficits	Parkinsonian motor deficits	Unknown
4809f330-2dd4-4065-a9d7-5953da0edb87	103	Increase, Ecdysone receptor agonism	Increase, EcR agonism	Unknown
3558b742-1f33-40a0-a0fa-ff1ac14594fd	988	Decrease, Circulating ecdysis triggering hormone	Decrease, Circulating ETH	Unknown
24fb4ee1-0232-4e86-9e1b-5991d20552d1	990	Increase, Incomplete ecdysis	Increase, Incomplete ecdysis	Unknown
78101091-3c47-46d1-8198-fe6f15e82dbc	993	Decrease, Abdominal muscle contraction	Decrease, Abdominal muscle contraction	Unknown
c35333e9-62c9-4815-89f2-a433cb8a2227	1264	Increase, Nuclear receptor E75b gene expression	Increase, E75b expression	Unknown
d815b28d-d445-4faa-85ea-bb490080167c	1265	Increase, Fushi tarazu factor-1 gene expression	Increase, Ftz-f1 expression	Unknown
171ed52a-3905-46f6-a160-6087fa8ae434	1266	Decrease, Circulating crustacean cardioactive peptide	Decrease, Circulating CCAP	Unknown
da28673f-dfe5-40a8-80d3-efbd0de3e95f	1267	Decrease, Ecdysis motoneuron bursts	Decrease, Ecdysis motoneuron bursts	Unknown
d306ceda-b3b4-498f-90d0-ffec11cebea6	1268	Decrease, Excitatory postsynaptic potential	Decrease, Excitatory postsynaptic potential	Unknown
38d8fbf1-b706-4449-ae0b-1507de75cfa6	350	Increase, Mortality	Increase, Mortality	Unknown
f62ba012-38f0-47cd-88fa-e9fe52b7b336	858	Decreased, PPARalpha transactivation of gene expression	Decreased, PPARalpha transactivation of gene expression	Unknown
4a978711-446a-4d23-bdbf-cd8d15998efc	861	Decreased, Ketogenesis (production of ketone bodies)	Decreased, Ketogenesis (production of ketone bodies)	Unknown
0f7d5abb-970a-4226-947d-22362befd8d9	862	Not Increased, Circulating Ketone Bodies	Not Increased, Circulating Ketone Bodies	Unknown
32c88ce6-388f-4dae-ab94-3853c5f5ed18	864	Decreased, Body Weight	Decreased, Body Weight	Unknown
a6bffb5e-448b-4222-8210-77eb5b5dd60b	863	Increased, Catabolism of Muscle Protein	Increased, Catabolism of Muscle Protein	Unknown
d83bf53c-8795-4832-a522-0a015835eff6	998	Binding of antagonist, PPAR alpha	Binding of antagonist, PPAR alpha	Unknown
1e72b205-5c60-4db9-982c-a6853ac1f88d	1000	stabilization, PPAR alpha co-repressor	stabilization, PPAR alpha co-repressor	Unknown
c62b0cce-d2e2-4593-aaa1-b38a95be99ad	1528	Fatty Acid Beta Oxidation, Decreased	Fatty Acid Beta Oxidation, Decreased	Unknown
a4a1732f-a7f9-4126-9d89-519c506f36a1	219	Reduction, Plasma 17beta-estradiol concentrations	Reduction, Plasma 17beta-estradiol concentrations	Unknown
3b364dc5-5d60-455b-a360-262d2be22376	3	Reduction, 17beta-estradiol synthesis by ovarian granulosa cells	Reduction, 17beta-estradiol synthesis by ovarian granulosa cells	Unknown
d106d9ca-40fc-4222-bbb7-ec4dbad022b5	406	decreased, Fertility	decreased, Fertility	Unknown
875b7dec-48ce-41d9-bf7f-3145e5c12918	405	disrupted, ovarian cycle	disrupted, ovarian cycle	Unknown
b8392c55-e857-4fc8-ac2f-87a022c6d9c9	408	reduction in ovarian granulosa cells, Aromatase (Cyp19a1)	reduction in ovarian granulosa cells, Aromatase (Cyp19a1)	Unknown
6b73d7a6-55a8-4c3e-9b17-47d0fadb28ef	239	Activation, Pregnane-X receptor, NR1l2	Activation, Pregnane-X receptor, NR1l2	Unknown
3198e7bf-8251-4fa5-91a2-ad6339fc8406	319	Loss, Cochlear function	Loss, Cochlear function	Unknown
b58c986b-633d-4434-952a-1c25e9640c46	280	Thyroxine (T4) in neuronal tissue, Decreased	T4 in neuronal tissue, Decreased	Unknown
4c0dc48c-31e8-4287-95e1-94e181fa16f7	281	Thyroxine (T4) in serum, Decreased	T4 in serum, Decreased	Unknown
6b8cf9e6-120d-4790-809e-37c8533f185b	295	Induction, Upregulation of glucuronyltransferase activity	Induction, Upregulation of glucuronyltransferase activity	Unknown
2703d962-6cce-4721-ac26-b9f513e0d214	757	Hippocampal anatomy, Altered	Hippocampal anatomy, Altered	Unknown
39e1e4d4-d7a8-44da-8b0a-3fa519e68672	758	Hippocampal Physiology, Altered	Hippocampal Physiology, Altered	Unknown
c4ee15f1-38ca-4f2d-96f5-20b9e8dbbad5	756	Hippocampal gene expression, Altered	Hippocampal gene expression, Altered	Unknown
cab83c2e-207d-46d4-a1bc-3019a0bc0a54	961	Increased, Clearance of thyroxine from serum	Increased, Clearance of thyroxine from serum	Unknown
adc6af0c-f1d8-4c84-b011-a10a437e14ff	64	Reduction, Ionotropic GABA receptor chloride channel conductance	Reduction, Ionotropic GABA receptor chloride channel conductance	Unknown
5fdbae4a-aeb6-4fb3-853d-832b5187629a	616	Occurrence, A paroxysmal depolarizing shift	Occurrence, A paroxysmal depolarizing shift	Unknown
833a44e6-eab6-4173-b02b-1daac6d7ba36	613	Occurrence, Epileptic seizure	Occurrence, Epileptic seizure	Unknown
287386a9-7ddd-4fab-9069-37655e1980bd	667	Binding at picrotoxin site, iGABAR chloride channel	Binding at picrotoxin site, iGABAR chloride channel	Unknown
50026a91-651c-46b1-adca-3fe5b84ae21e	669	Reduction, Neuronal synaptic inhibition	Reduction, Neuronal synaptic inhibition	Unknown
e083da20-d0d9-4cc1-9a9e-5bfdc5625e35	682	Generation, Amplified excitatory postsynaptic potential (EPSP)	Generation, Amplified excitatory postsynaptic potential (EPSP)	Unknown
369da3f4-6168-4fd4-b93d-790e1ec3a403	245	Activation, PXR/SXR	Activation, PXR/SXR	Unknown
090225d7-6f1f-4185-8e9b-5c4dabb729a0	195	Inhibition, NMDARs	Inhibition, NMDARs	Unknown
189ff42d-3db9-46ab-a5ca-bf3b40b36283	352	N/A, Neurodegeneration	N/A, Neurodegeneration	Unknown
0dabd7fb-f926-46be-ba6e-265a51d50014	52	Decreased, Calcium influx	Decreased, Calcium influx	Unknown
a5f430f7-a331-44e0-9427-4687951d33f7	201	Binding of antagonist, NMDA receptors	Binding of antagonist, NMDA receptors	Unknown
6bf8503c-846a-41fc-a349-9eec5bfd35cb	381	Reduced levels of BDNF	BDNF, Reduced	Unknown
ed17f643-fcfc-451b-88fc-b60896f4c5dd	55	Increase, Cell injury/death	Cell injury/death	Unknown
0e3922b1-34d0-4670-a015-d7493d3c10ba	341	Impairment, Learning and memory	Impairment, Learning and memory	Unknown
50f602ac-d88e-4777-98a5-2542b5d30dc4	382	Aberrant, Dendritic morphology	Aberrant, Dendritic morphology	Unknown
4498f7cc-2710-4299-99ef-6c71a2ebfee7	385	Decrease of synaptogenesis	Synaptogenesis, Decreased	Unknown
adc98f03-6e90-43ff-9f04-a0defe72a3f9	386	Decrease of neuronal network function	Neuronal network function, Decreased	Unknown
4440a6a4-5060-4d9b-bd71-c46596004002	383	Reduced, Presynaptic release of glutamate	Reduced, Presynaptic release of glutamate	Unknown
85cc8b57-1e4a-4c21-b7b2-0d5b95cf2209	122	Activation, Glucocorticoid Receptor	Activation, Glucocorticoid Receptor	Unknown
3120228a-a981-429b-90f8-4db02948780f	202	Inhibition, Nuclear factor kappa B (NF-kB)	Inhibition, Nuclear factor kappa B (NF-kB)	Unknown
53cae4a6-e660-4cf8-826c-10c33fc323ca	152	Suppression, Inflammatory cytokines	Suppression, Inflammatory cytokines	Unknown
992ce8d3-2af6-4fb3-9c8a-33f5816c2535	168	Decreased, Lymphocytes	Decreased, Lymphocytes	Unknown
56a90447-dc09-400d-9473-f3691eea91f2	145	Induction, IKB inhibitory protein	Induction, IKB inhibitory protein	Unknown
3926c834-6514-4dbd-a554-90088941fa4e	323	Increased, Disease susceptibility	Increased, Disease susceptibility	Unknown
3b336198-719b-4fce-8c03-355c72a21bde	403	Suppression, Immune system	Suppression, Immune system	Unknown
8b9fd49e-8a6e-445f-b62e-d2eaa238f72c	336	Increase, Heritable mutations in offspring	Increase, Heritable mutations in offspring	Unknown
d8b59370-812e-4aaa-92fe-e9f87902923a	97	Alkylation, DNA	Alkylation, DNA	Unknown
c182a3b0-b4eb-437a-9798-c485e9a48b40	185	Increase, Mutations	Increase, Mutations	Unknown
b1df6ca7-99d4-4f08-a686-391a72b59c53	155	Inadequate DNA repair	Inadequate DNA repair	Unknown
0beacf4d-25e4-4465-834e-d03370f39697	351	Increased Mortality	Increased Mortality	Unknown
23ab75fd-5743-4e9a-a4d8-01241f7773af	12	Acetylcholinesterase (AchE) Inhibition	AchE Inhibition	Unknown
940bffee-d112-4eb3-9157-0b78b0c6bd15	10	Acetylcholine accumulation in synapses	ACh Synaptic Accumulation	Unknown
46cd869b-ef48-41db-99d6-04b10c12ccb8	445	Respiratory distress/arrest	Respiratory distress/arrest	Unknown
6954157a-d43a-439c-9c94-ec1f07404f6a	39	Increased Cholinergic Signaling	Increased Cholinergic Signaling	Unknown
e5a8cf41-13f1-4a96-8612-df9e9e58ad70	1703	Dysregulation of heart rate and vascular tone	Cardiovascular dysregulation	Unknown
bcedd754-f07f-4350-8991-f802b5506714	360	Decrease, Population growth rate	Decrease, Population growth rate	Unknown
d637cc6d-9df5-467c-a9cb-c967c5bdbad1	1487	Binding, Thiol/seleno-proteins involved in protection against oxidative stress	Binding, SH/SeH proteins involved in protection against oxidative stress	Unknown
69e00c39-d421-4322-83bb-1edee2072581	1392	Oxidative Stress	Oxidative Stress	Unknown
e61ae8c6-09a1-401a-85c3-a683773e885a	1488	Glutamate dyshomeostasis	Glutamate dyshomeostasis	Unknown
4bab10eb-c18d-4d3a-aa0a-1665c9b4d5e9	1492	Tissue resident cell activation	Tissue resident cell activation	Unknown
9cda3818-5208-4fd6-bfa7-e109efb73a9f	1493	Increased Pro-inflammatory mediators	Increased pro-inflammatory mediators	Unknown
e68c7db3-4cbe-4c2b-a2d4-cb2b639a37f1	1538	Decreased protection against oxidative stress	Protection against oxidative stress, decreased	Unknown
bb896bb7-0328-4718-9d27-0ff9f290da38	227	Activation, PPARα	Activation, PPARα	Unknown
911222b9-db54-45c4-978f-8dc0bda47c05	266	Decrease, Steroidogenic acute regulatory protein (STAR)	Decrease, Steroidogenic acute regulatory protein (STAR)	Unknown
bc2b3421-6b0c-4559-952e-eeb07c5a3da3	447	Reduction, Cholesterol transport in mitochondria	Reduction, Cholesterol transport in mitochondria	Unknown
5c97e0eb-e2d5-41a5-891f-5a0af11ad0eb	413	Reduction, Testosterone synthesis in Leydig cells	Reduction, Testosterone synthesis in Leydig cells	Unknown
3b9e234c-e965-4ee2-ae63-fe2eff3d1195	289	Decrease, Translocator protein (TSPO)	Decrease, Translocator protein (TSPO)	Unknown
7ed0bab8-4f62-42b7-bec9-c394a65f20d6	348	Malformation, Male reproductive tract	Malformation, Male reproductive tract	Unknown
052b1929-b778-4abf-b756-77e99764fc43	1690	Decrease, circulating testosterone levels	Decrease, circulating testosterone levels	Unknown
408095a9-9e55-4645-bfca-4b8a733af68d	310	Alteration, Wnt pathway	Alteration, Wnt pathway	Unknown
48c643ba-2e5e-443b-9a41-6cfade928e57	240	Feminisation or incomplete development, Primary and accessory male sex organs	Feminisation or incomplete development, Primary and accessory male sex organs	Unknown
4e874558-8bbe-4b1c-bb33-6edcb8ce1aa2	286	Altered, Transcription of genes by the androgen receptor	Altered, Transcription of genes by the AR	Unknown
9d5cab1c-4475-404f-890f-68eccb267e3b	337	N/A, Impairment of reproductive capacity	N/A, Impairment of reproductive capacity	Unknown
12fe3832-2e69-439e-bf99-907e0c5b9a89	26	Antagonism, Androgen receptor	Antagonism, Androgen receptor	Unknown
89ca8eff-e77f-4314-aaf8-d7df560c1ce8	18	Activation, AhR	Activation, AhR	Unknown
37cdc401-1d9e-48a7-9b56-8254c7d6276a	944	dimerization, AHR/ARNT	dimerization, AHR/ARNT	Unknown
8999f9fd-1964-4ba2-be93-4f440ce3a9b7	317	Altered, Cardiovascular development/function	Altered, Cardiovascular development/function	Unknown
85737ee7-20b8-412a-8702-2c871f00388c	1269	Increase, COX-2 expression	Increase, COX-2 expression	Unknown
b54566dc-ddec-4adf-80ba-7e8057275848	947	Increase, Early Life Stage Mortality	Increase, Early Life Stage Mortality	Unknown
c646cdcc-c9bb-462e-881e-79780c122058	25	Agonism, Androgen receptor	Agonism, Androgen receptor	Unknown
9f25f672-b548-4d86-9dff-64d865ed728f	274	Reduction, Testosterone synthesis by ovarian theca cells	Reduction, Testosterone synthesis by ovarian theca cells	Unknown
d0209d2a-cbc2-4695-9e46-2faad1871b52	285	Reduction, Vitellogenin synthesis in liver	Reduction, Vitellogenin synthesis in liver	Unknown
43cd4e3a-ace2-4033-9c15-7e7f47d23688	78	Reduction, Cumulative fecundity and spawning	Reduction, Cumulative fecundity and spawning	Unknown
b46350b8-f101-4a50-880a-a1c03ae68b87	221	Reduction, Plasma vitellogenin concentrations	Reduction, Plasma vitellogenin concentrations	Unknown
bdd3111f-d5d3-4de5-a50f-0247c5ffcdfa	309	Reduction, Vitellogenin accumulation into oocytes and oocyte growth/development	Reduction, Vitellogenin accumulation into oocytes and oocyte growth/development	Unknown
0ac885c1-4838-4db8-bd99-054fb1791816	129	Reduction, Gonadotropins, circulating concentrations	Reduction, Gonadotropins, circulating concentrations	Unknown
71e6adba-e99d-40a0-85af-94086bc4528a	36	Inhibition, Aromatase	Inhibition, Aromatase	Unknown
2b9f5cf9-98a4-46da-b414-f9c2c5d8a775	51	Inhibition, Ca++ ATPase	Inhibition, Ca++ ATPase	Unknown
5e8cdc2d-e839-4ce6-820c-796e25fbc4b7	50	Increase, Ca++ (intracellular)	Increase, Ca++ (intracellular)	Unknown
19589e98-ac0d-43f1-ad24-92040830162a	178	Disruption, Mitochondrial electron transport chain	Disruption, Mitochondrial electron transport chain	Unknown
b2049210-48ab-4be2-b0f6-78e399a0429c	40	Decrease, Mitochondrial ATP production	Decrease, Mitochondrial ATP production	Unknown
e2d4ebbf-39e6-4526-9ce2-52b64378a8a8	193	Decreased, Nitric Oxide	Decreased, Nitric Oxide	Unknown
233c6845-540f-45e2-8664-7b634e9c2cf4	166	Decreased, Long-term potentiation (LTP)	Decreased, Long-term potentiation (LTP)	Unknown
2f5678ac-3d0b-46b9-a4a5-1da83992809a	1115	Increase, Reactive oxygen species	Increase, ROS	Unknown
848dba39-ac8f-4c38-ade8-2a29e80ec791	41	Inhibition, Bile Salt Export Pump (ABCB11)	Inhibition, Bile Salt Export Pump (ABCB11)	Unknown
e795cdc4-9242-46e7-adfa-c7553841fb86	288	Activation of specific nuclear receptors, Transcriptional change	Activation of specific nuclear receptors, Transcriptional change	Unknown
451623c2-7ad4-4720-b3be-14039f5e26b8	214	Bile accumulation, Pathological condition	Bile accumulation, Pathological condition	Unknown
b789fa5e-1bcf-4cc7-8138-7ae104fba0bf	87	Release, Cytokine	Release, Cytokine	Unknown
10bd18f0-b004-4718-a415-dc2cd1501a9c	149	Increase, Inflammation	Increase, Inflammation	Unknown
326fcaf7-316f-4940-b7ba-f936710016d4	209	Peptide Oxidation	Peptide Oxidation	Unknown
3b671f2d-cff8-428d-a44b-3c6d54b89a0a	357	Cholestasis, Pathology	Cholestasis, Pathology	Unknown
6dc4e51c-b30f-41ff-8c8a-e598e5ee22cc	79	Inhibition, Cyclooxygenase activity	Inhibition, Cyclooxygenase activity	Unknown
6e8bec9c-83bf-48f9-893d-eb179128de2f	243	Reduction, Prostaglandin E2 concentration	Reduction, Prostaglandin E2 concentration	Unknown
2a000a63-2d51-470d-99d9-3dbef778da70	49	Reduction, Ca and HCO3 transport to shell gland	Reduction, Ca and HCO3 transport to shell gland	Unknown
d0af15a1-281c-47fd-8bd9-f6f699539e84	106	Reduction, Eggshell thickness	Reduction, Eggshell thickness	Unknown
1dec5720-c725-4bdc-9d0a-45338613ce4c	119	N/A, Gap	N/A, Gap	Unknown
cd4c2351-371a-4b29-92d1-c973b65c35a8	253	N/A, Reproductive failure	N/A, Reproductive failure	Unknown
72b5f390-111a-4426-8cf2-feee4d257ef2	111	Agonism, Estrogen receptor	Agonism, Estrogen receptor	Unknown
11e7732f-3156-4b38-9ce1-5a21b54276e9	220	Increase, Plasma vitellogenin concentrations	Increase, Plasma vitellogenin concentrations	Unknown
2d38a068-7175-4d88-b488-f25b6d4903b6	307	Increase, Vitellogenin synthesis in liver	Increase, Vitellogenin synthesis in liver	Unknown
b5f61391-bde1-4e78-955d-4eb53ad7028b	252	Increase, Renal pathology due to VTG deposition	Increase, Renal pathology due to VTG deposition	Unknown
e930ef7a-75c0-4346-9071-8579ea563da9	363	Altered, Reproductive behaviour	Altered, Reproductive behaviour	Unknown
1f35d9e6-1e6a-4f42-965c-60aed21c59ee	339	Altered, Larval development	Altered, Larval development	Unknown
103cd371-cb10-484e-81fd-559d53923b2b	364	Impaired development of, Reproductive organs	Impaired development of, Reproductive organs	Unknown
e704f94d-57f7-4ea6-9889-3decdf5cd0e2	112	Antagonism, Estrogen receptor	Antagonism, Estrogen receptor	Unknown
c9a3c737-ccba-469a-85a3-f416ea151a41	213	N/A, Parent compound is converted to the reactive metabolite and forms free radicals leading to oxidation of heme iron(II) in hemoglobin to iron(III)	N/A, Parent compound is converted to the reactive metabolite and forms free radicals leadin	Unknown
e6e2b1dd-b7ea-4626-9ec8-c88715272f2b	21	Altered regulation, Alpha hemoglobin	Altered regulation, Alpha hemoglobin	Unknown
9749425b-aa7b-41db-bdc8-09c5cec2e915	250	Damaging, Red blood cells; hemolysis	Damaging, Red blood cells; hemolysis	Unknown
be0d2789-a165-4507-bb00-7c3a29f5156c	118	Formation, Formation of hemoglobin adducts	Formation, Formation of hemoglobin adducts	Unknown
0455358f-5c9e-46a2-be7f-dd1095bbeafa	131	Down Regulation, Gulcose-6-phosphate dehydrogenase	Down Regulation, Gulcose-6-phosphate dehydrogenase	Unknown
9ab2dfb1-c82c-4e4d-ae5e-fbeb5f978348	246	Increase, RBC congestion in liver	Increase, RBC congestion in liver	Unknown
35caa1e1-58f8-427a-8349-31d9319e085d	161	Increase, Liver and splenic hemosiderosis	Increase, Liver and splenic hemosiderosis	Unknown
8ce5a14c-75e6-4f10-9974-874440969905	173	N/A, Methemoglobinemia, decreased hemoglobin, hematocrit, red blood cell number	N/A, Methemoglobinemia, decreased hemoglobin, hematocrit, red blood cell number	Unknown
7b8ec22d-3abc-4cd6-bc8a-ddf901c352e7	321	N/A, Cyanosis occurs	N/A, Cyanosis occurs	Unknown
b7c55554-4a91-477d-935c-2dbf959f277e	77	Production, Critical Metabolites (CGA 330050 and CGA 265307)	Production, Critical Metabolites (CGA 330050 and CGA 265307)	Unknown
4d080936-9b66-4252-b583-3605d1968e89	164	Induction, Liver “Dysfunctional” Changes by CGA 330050	Induction, Liver “Dysfunctional” Changes by CGA 330050	Unknown
1461b991-0121-4893-af5a-58d2e5f2f133	147	Inhibition, Inducible Nitric Oxide Synthase by Metabolite CGA 265307	Inhibition, Inducible Nitric Oxide Synthase by Metabolite CGA 265307	Unknown
2e30b883-5964-4608-b598-9c64e60f3356	270	Induction, Sustained Hepatotoxicity	Induction, Sustained Hepatotoxicity	Unknown
e972e820-4fb1-4449-8202-f0289360ef1d	269	Induction, Sustained Cell Proliferation	Induction, Sustained Cell Proliferation	Unknown
21d09bba-2267-44d6-84ee-c8c711eecf31	347	Formation, Liver tumor	Formation, Liver tumor	Unknown
1bb6e2bc-0ff4-43bf-975a-9e455fdc4df9	9	Activation, 5HT2c	Activation, 5HT2c	Unknown
42ff4704-c041-4103-af6e-a5e289e2acbe	759	Increased, Kidney Failure	Increased, Kidney Failure	Unknown
77d50796-0392-4e74-a506-b52edd6b601c	167	Activation, LXR	Activation, LXR	Unknown
1b9bbfdf-56e3-49a1-a1e1-383db0af2bc3	54	Up Regulation, CD36	Up Regulation, CD36	Unknown
1441fb39-7bd5-4229-9ef5-d91e5e980dfb	115	Increase, FA Influx	Increase, FA Influx	Unknown
af04f599-a9e4-434e-8d80-7784190ff08a	66	Activation, ChREBP	Activation, ChREBP	Unknown
5eedf0af-aec0-449c-8c2f-04fc3312f51e	264	Activation, SREBP-1c	Activation, SREBP-1c	Unknown
bfb58768-1e1b-4c79-9d16-ad84a6c70102	116	Activation, FAS	Activation, FAS	Unknown
60652cf7-fb48-4861-a316-f7c6e769766e	258	Activation, SCD-1	Activation, SCD-1	Unknown
13c2c7e8-1c56-445f-a1db-19e922ecd4fe	89	Synthesis, De Novo Fatty Acid (FA)	Synthesis, De Novo Fatty Acid (FA)	Unknown
399784b4-a68f-4869-a611-a5b2b97202b5	291	Accumulation, Triglyceride	Accumulation, Triglyceride	Unknown
bf967370-0310-43cd-90fe-d5c6ba881510	345	N/A, Liver Steatosis	N/A, Liver Steatosis	Unknown
a05691a1-0164-419f-9597-5840de54249f	228	peroxisome proliferator activated receptor promoter demethylation	demethylation, PPARg promoter	Unknown
e62ab927-ffa7-4639-b565-c1ae2cfb4c57	46	Accumulation, Biological membranes	Accumulation, Biological membranes	Unknown
843b0f48-016b-44e5-8fba-aacde3185edb	169	Disruption, Membrane integrity	Disruption, Membrane integrity	Unknown
87a51f8d-4a07-408c-90e2-d2e4ce64f0f9	231	Decreased, PPAR-alpha activation	Decreased, PPAR-alpha activation	Unknown
9f3dec90-4d0a-4800-89f4-a55d80f0a9c1	232	Decreased, PPAR-beta activation	Decreased, PPAR-beta activation	Unknown
fc4340f7-673e-4385-8774-c6f6e5f72d81	233	Decreased, PPAR-gamma activation	Decreased, PPAR-gamma activation	Unknown
b9fce326-140b-4f32-9e1a-7220fdbe5d06	327	Accumulation, Fatty acid	Accumulation, Fatty acid	Unknown
a0dd4e8b-044d-4dd3-bad7-3d31b50effc7	140	Decreased, HSD17B10 expression	Decreased, HSD17B10 expression	Unknown
7501b40d-1bb0-4873-b0a2-84818eb7b7d0	179	Decrease, Fatty acid beta-oxidation	Decrease, Fatty acid β-oxidation	Unknown
069a09c7-32e6-43cf-9cfc-9005c4ec7de1	8	Decreased, 3-hydroxyacyl-CoA dehydrogenase type-2 activity	Decreased, 3-hydroxyacyl-CoA dehydrogenase type-2 activity	Unknown
4dc8bbd3-435e-4bfa-96c6-fbb0e18c776c	459	Increased, Liver Steatosis	Increased, Liver Steatosis	Unknown
94b46daf-5834-4f30-8fa1-1d90cd4fce57	1170	Increase, Phenotypic enzyme activity	Increase, Phenotypic enzyme activity	Unknown
5a0c2ebc-6425-4265-ac7f-fb64dcb1d182	716	Increase, cell proliferation (hepatocytes)	Increase, cell proliferation (hepatocytes)	Unknown
28f553d1-88b2-44a1-980f-d01b31523dce	1171	Increase, Clonal Expansion of Altered Hepatic Foci	Increase, Clonal Expansion of Altered Hepatic Foci	Unknown
ce1546d4-3963-4ed5-aa5b-ab1f8b250700	719	Increase, hepatocellular adenomas and carcinomas	Increase, hepatocellular adenomas and carcinomas	Unknown
b1588d8c-b913-4050-a4c1-2e65d82527b8	344	N/A, Liver fibrosis	N/A, Liver fibrosis	Unknown
04882035-d02d-4293-8d61-583dc9101feb	244	Alkylation, Protein	Alkylation, Protein	Unknown
610d9d6e-1664-49de-b1a9-449b46c5664c	265	Activation, Stellate cells	Activation, Stellate cells	Unknown
c1ab642d-b0e8-468d-92c4-ee5ea85d5ffb	68	Accumulation, Collagen	Accumulation, Collagen	Unknown
01485565-b29d-4ad6-80d8-daea7ec87d47	313	Increase, Allergic Respiratory Hypersensitivity Response	Increase, Allergic Respiratory Hypersensitivity Response	Unknown
8a89115f-ef40-416e-89b7-640f08148aff	398	Activation, Dendritic Cells	Activation, Dendritic Cells	Unknown
9c38a21e-4ca0-4baf-bea0-008b7a9a11fc	272	Activation/Proliferation, T-cells	Activation/Proliferation, T-cells	Unknown
27d898ec-6794-41a3-a25c-b2941aaf2fc2	396	Covalent Binding, Protein	Covalent Binding, Protein	Unknown
7eca99a1-a320-4eb0-9fd7-877187142ccf	1496	Increased, secretion of proinflammatory mediators	Increased proinflammatory mediators	Unknown
38c842c7-33ad-4bf0-89ea-07f219cd3e40	827	sensitisation, skin	sensitisation, skin	Unknown
ab3df5f1-b4b1-455c-9b7b-5318880bf99a	826	Activation, Keratinocytes	Activation, Keratinocytes	Unknown
3387dbb3-cd19-44e9-ace9-d42fe3bfd8b4	139	N/A, Hepatotoxicity, Hepatopathy, including a constellation of observable effects	N/A, Hepatotoxicity, Hepatopathy, including a constellation of observable effects	Unknown
1f2110d3-5cbb-4381-8009-47c24b11a45c	165	Activation, Long term AHR receptor driven direct and indirect gene expression changes	Activation, Long term AHR receptor driven direct and indirect gene expression changes	Unknown
bd875b4a-d70c-45b7-bf3e-03ca694c74bc	853	Changes/Inhibition, Cellular Homeostasis and Apoptosis	Changes/Inhibition, Cellular Homeostasis and Apoptosis	Unknown
70648573-e5c8-45d2-8d66-4f905673aecc	854	Alterations, Cellular proliferation / hyperplasia	Alterations, Cellular proliferation / hyperplasia	Unknown
64185383-64ee-4639-86b2-e21aff9d4c1f	856	Formation, Hepatocellular and Bile duct tumors	Formation, Hepatocellular and Bile duct tumors	Unknown
19713fbc-5cad-4929-984d-889b4833859d	279	Thyroperoxidase, Inhibition	Thyroperoxidase, Inhibition	Unknown
f6bd90a1-a9f6-4676-bc51-8c9c53300517	277	Thyroid hormone synthesis, Decreased	TH synthesis, Decreased	Unknown
7d227d96-1413-4bc7-828e-a42d59855d24	402	Cognitive function, decreased	Cognitive function, decreased	Unknown
8a9a453e-38ad-48f1-b98d-9633a6d92fa7	305	Inhibition, VegfR2	Inhibition, VegfR2	Unknown
0a678edc-0e8d-422c-a57f-9be63a768433	28	Reduction, Angiogenesis	Reduction, Angiogenesis	Unknown
9a0d2ea4-8b7b-4630-a5e7-b7aeef1d9827	110	Impairment, Endothelial network	Impairment, Endothelial network	Unknown
66f2e18c-39b8-493e-9210-6bb2a42096a1	298	Insufficiency, Vascular	Insufficiency, Vascular	Unknown
76a04289-29fb-41d0-b87d-def93e01ecf7	1001	Increased, Developmental Defects	Increased, Developmental Defects	Unknown
2e8b0994-2abc-4513-ae35-92a021e7067c	373	Formation, Pro-mutagenic DNA Adducts	Formation, Pro-mutagenic DNA Adducts	Unknown
20c8491b-6b35-456b-b26d-ffefe0d47fbc	378	Tumorigenesis, Hepatocellular carcinoma	Tumorigenesis, Hepatocellular carcinoma	Unknown
f1bbd12a-380c-47b8-8097-cb0098e58e57	376	Increased, Induced Mutations in Critical Genes	Increased, Induced Mutations in Critical Genes	Unknown
6f889832-1bb3-41f7-8c42-96975b20ea9c	409	Metabolism of AFB1, Production of Reactive Electrophiles	Metabolism of AFB1, Production of Reactive Electrophiles	Unknown
5110bdf1-b99d-4ef8-a92d-ad01b99c54f1	491	Clonal Expansion/Cell Proliferation, to form Altered Hepatic Foci (AHF)	Clonal Expansion/Cell Proliferation, to form Altered Hepatic Foci (AHF)	Unknown
5ff4f988-e236-46f7-ad62-dcf88f510b95	493	Increased, Insufficient repair or mis-repair of pro-mutagenic DNA adducts	Increased, Insufficient repair or mis-repair of pro-mutagenic DNA adducts	Unknown
4dc758ca-11c1-4f7a-b858-79ddb46795fe	388	Overactivation, NMDARs	Overactivation, NMDARs	Unknown
464abe89-7fdb-400b-a5c0-0b74eb804002	389	Increased, Intracellular Calcium overload	Increased, Intracellular Calcium overload	Unknown
fc80db42-fd61-4149-b209-c809418fd4fe	618	Decreased, Neuronal network function in adult brain	Decreased, Neuronal network function in adult brain	Unknown
5fc0b95f-fd81-4a4e-9fd5-da9e2dc88581	875	Binding of agonist, Ionotropic glutamate receptors	Binding of agonist, Ionotropic glutamate receptors	Unknown
875413d2-1cfe-4cb8-a282-c71072abee0a	414	Increase, Luteinizing hormone (LH)	Increase, Luteinizing hormone (LH)	Unknown
13ea4467-3a8a-4813-b777-e1ecd067289b	415	Hyperplasia, Leydig cell	Hyperplasia, Leydig cell	Unknown
8f1ae830-b9b6-482a-94f1-405bcb27aefa	416	Increase proliferation, Leydig cell	Increase proliferation, Leydig cell	Unknown
a1e678dd-0485-42a0-86fe-5e20063d5e2b	417	skewed, sex ratio	skewed, sex ratio	Unknown
e7048dff-b3a2-4c22-a480-062b8cdaad5b	418	Increased, Vitellogenin synthesis	Increased, Vitellogenin synthesis	Unknown
65a7dd32-835f-4ad5-8ee5-c920fd09cdbc	419	Increased, renal vitellogenin deposition	Increased, renal vitellogenin deposition	Unknown
4228ed93-6288-4f38-8b87-902cf2603ab8	421	Increased, glomerular rupture and renal hemorrhaging	Increased, glomerular rupture and renal hemorrhaging	Unknown
5ece004d-9fbf-4eb5-8c32-0bd5319182f5	422	Increased, nephropathy	Increased, nephropathy	Unknown
5e79f068-c5ef-49c7-a486-26b0fe69fb9f	425	Decrease of Thyroidal iodide	Thyroidal Iodide, Decreased	Unknown
bd3c0e53-b8be-4680-8249-55593a59b372	851	Decrease of GABAergic interneurons	GABAergic interneurons, Decreased	Unknown
efb60f8d-d141-47ee-9cc9-0ab6bbccffff	424	Inhibition, Na+/I- symporter (NIS)	Inhibition, Na+/I- symporter (NIS)	Unknown
179ad032-1bf6-492c-b2f3-0593b36951bb	450	Suppression, VLDL secretion	Suppression, VLDL secretion	Unknown
65c64cef-fd5a-45d9-bd6f-8d584a6168b0	451	Inhibition, Mitochondrial fatty acid beta-oxidation	Inhibition, Mitochondrial fatty acid beta-oxidation	Unknown
8c58c7af-905f-480d-af15-0bcd85daad42	216	Decreased, PCK1 expression (control point for glycolysis/gluconeogenesis pathway)	Decreased, PCK1 expression (control point for glycolysis/gluconeogenesis pathway)	Unknown
694af018-5651-4efc-95c7-23800abf9dd4	465	Increased, FA Influx	Increased, FA Influx	Unknown
7328093f-5d75-40d9-a879-94200e59fd8a	466	Up Regulation, LDLR (low density lipoprotein receptor)	Up Regulation, LDLR (low density lipoprotein receptor)	Unknown
2353e982-6718-4d68-9213-d2788c9af67a	467	Increased, LDL uptake	Increased, LDL uptake	Unknown
878f96e7-b229-4d65-a204-2824362a6e0f	80	Up Regulation, CYP1A1	Up Regulation, CYP1A1	Unknown
59817075-0323-467e-85ca-b4f2367cc6df	462	Up Regulation, SCD-1	Up Regulation, SCD-1	Unknown
206b2a33-88c4-4e51-abe2-162783a1f23e	456	Suppression, Constitutive androstane receptor, NR1l3	Suppression, Constitutive androstane receptor, NR1l3	Unknown
65ddf3f2-5cbf-4e12-9f57-62256f5b0184	457	Activation, SREBF1	Activation, SREBF1	Unknown
9fc8941e-a80b-4531-9375-77ad1ff05341	458	Increased, De Novo FA synthesis	Increased, De Novo FA synthesis	Unknown
ffe3a761-8488-4657-a058-4d9e458b1304	454	Increased, Triglyceride formation	Increased, Triglyceride formation	Unknown
a4ba2f84-6f00-41b0-9a82-faee0c5c259f	463	Up Regulation, FAS	Up Regulation, FAS	Unknown
8d97fe3f-86f6-4f93-820a-4d9d13b015e1	468	Inhibition, PPAR alpha	Inhibition, PPAR alpha	Unknown
417cb522-9f48-434d-8569-b77366fca4ff	470	Up Regulation, Acetyl-CoA carboxylase-1 (ACC-1)	Up Regulation, Acetyl-CoA carboxylase-1 (ACC-1)	Unknown
10a17e70-fbf7-4dcb-9ab8-cf70a8188ef8	461	Suppression, HNF4alpha	Suppression, HNF4alpha	Unknown
42655dba-0250-4342-90f5-5aafd28afc5a	471	Inhibition, FoxA2	Inhibition, FoxA2	Unknown
ac10d172-f1f0-43df-981f-6893eeb22d25	472	Down Regulation, CPT1A	Down Regulation, CPT1A	Unknown
378d6dfb-434d-4d60-80e1-5c9ee0857e9b	474	Down Regulation, HMGCS2	Down Regulation, HMGCS2	Unknown
fea666c3-2425-4409-af33-ebc3e0ab7326	477	Decreased, Ketogenesis	Decreased, Ketogenesis	Unknown
a224bac4-4fb1-4bff-8c6d-67241e93b7ec	478	Activation, NRF2	Activation, NRF2	Unknown
39c2bc38-97ca-4fb4-8c86-2dc77c7fdcd8	479	Activation, NR1H4	Activation, NR1H4	Unknown
ae62e400-c74c-4db9-b5d6-0cbb2b542cfa	480	Activation, SHP	Activation, SHP	Unknown
f11fc1b9-f7eb-4a6f-bcc3-b241c47ccf31	482	Decreased, DHB4/HSD17B4	Decreased, DHB4/HSD17B4	Unknown
eaca0d0f-f602-4cc4-ab17-20df7d2b8568	483	Activation, LXR alpha	Activation, LXR alpha	Unknown
4fe53e1a-6538-42df-9fd6-180f7ee779b8	878	Inhibition, SREBP1c	Inhibition, SREBP1c	Unknown
2d339e52-682f-4396-8f0b-e7419b412202	879	Activation, MTTP	Activation, MTTP	Unknown
c3a535ec-bccf-4c59-87a9-910f1c6a4970	880	Increased, ApoB100	Increased, ApoB100	Unknown
25bc1b83-09a4-46ea-8db0-82825ee491ec	881	Increased, Triglyceride	Increased, Triglyceride	Unknown
43b5fa5e-8861-43cb-9a0a-7af989040e5d	484	Activation, AKT2	Activation, AKT2	Unknown
a59b8fb3-c55c-4f6b-b038-d11188519125	486	systemic inflammation leading to hepatic steatosis	inflammation	Unknown
d83c5913-4de2-4196-8308-72c0ae51ff37	675	Reduced, Reproductive Success	Reduced, Reproductive Success	Unknown
af880f28-e673-4796-921a-4481e2243ff2	488	Decrease, Ovulation	Decrease, Ovulation	Unknown
d1edba90-3b13-4068-adbb-18a5c8fb6e7e	685	Reduced, Prostaglandins, ovary	Reduced, Prostaglandins, ovary	Unknown
39f66198-dc3b-417f-b4a1-35613fa9d671	494	Glucocorticoid Receptor Agonist, Activation	GR Agonist, Activation	Unknown
37bc11e0-c98b-4719-b9a3-7cf9df55c797	495	Repressed expression of steroidogenic enzymes	Repressed expression of steroidogenic enzymes	Unknown
dc15c1cc-25b8-4e60-a75f-bea7720d9f07	496	Increased apoptosis, decreased fetal/adult Leydig Cells	Decreased Leydig Cells	Unknown
f6258711-4c80-4e1e-a88c-2a2c21edfa36	520	Decreased sperm quantity or quality in the adult, Decreased fertility	Decreased sperm quantity or quality in the adult, Decreased fertility	Unknown
e2e7d33a-37fe-4719-9995-59baeeec45f6	186	Altered, Neuroanatomy	Altered, Neuroanatomy	Unknown
7b898ce6-70b0-430e-ba42-c31d78f1dc0e	192	Altered, Neurophysiology	Altered, Neurophysiology	Unknown
04190420-cc84-4877-a481-e798df28806d	505	Decreased sperm quantity / quality in the adult, Decreased fertility	Decreased sperm quantity / quality in the adult, Decreased fertility	Unknown
eb81fe29-de6d-43f1-99ad-305dc7d8bf74	653	Decreased testosterone by the fetal Leydig cells, Increased corticosterone	Decreased testosterone by the fetal Leydig cells, Increased corticosterone	Unknown
7f91122c-3717-48bb-a587-8717a06f09d3	654	Decreased testosterone by the fetal Leydig cells, Activation by other glucocorticoid receptor agonists	Decreased testosterone by the fetal Leydig cells, Activation by other glucocorticoid recept	Unknown
0ce04dae-5649-43e9-9ee1-ffaad100eb0b	655	Decreased testosterone by the fetal Leydig cells, Increased COUP-TFII in fetal Leydig cells	Decreased testosterone by the fetal Leydig cells, Increased COUP-TFII in fetal Leydig cells	Unknown
8953e73c-37a2-4d3a-b373-8f22ae6cd81a	656	Decreased, Chicken Ovalbumin Upstream Promoter Transcription Factor II (COUP-TFII)	Decreased COUP-TFII in Leydig cells	Unknown
a42f9355-3a13-46c6-b649-3948571e9958	657	Decreased testosterone by the fetal Leydig cells, Dysgenesis of fetal Leydig cells	Decreased testosterone by the fetal Leydig cells, Dysgenesis of fetal Leydig cells	Unknown
637d54a2-ae99-4047-8cfb-7496b4cc1eac	658	Decreased testosterone by the fetal Leydig cells, Increased estradiol	Decreased testosterone by the fetal Leydig cells, Increased estradiol	Unknown
2c74d74a-6ecd-4b55-bf36-a69459785869	659	Decreased testosterone by the fetal Leydig cells, Activation by other estradiol agonists	Decreased testosterone by the fetal Leydig cells, Activation by other estradiol agonists	Unknown
289adf38-7ab7-46e6-9348-aab7b912829e	660	decreased testosterone by fetal Leydig cells, Dysgenesis of fetal Leydig cells	decreased testosterone by fetal Leydig cells, Dysgenesis of fetal Leydig cells	Unknown
39044df1-073f-49a9-918b-100a2c7a4338	661	Decreased testosterone by the fetal Leydig cells, Alterations in the fetal testis proteome	Decreased testosterone by the fetal Leydig cells, Alterations in the fetal testis proteome	Unknown
6b50703d-b188-4ee3-9694-ffbaa107a2bc	642	Decreased Cholesterol, Decreased De Novo Biosynthesis of Choleseterol	Decreased Cholesterol, Decreased De Novo Biosynthesis of Choleseterol	Unknown
16288133-c6da-4fb6-9a88-970f9a0f1759	643	Decreased Cholesterol, Decreased Uptake of Lipoproteins	Decreased Cholesterol, Decreased Uptake of Lipoproteins	Unknown
0d0840ef-a72d-4db5-b764-a46d4282ead9	644	Decreased Cholesterol, Decreased Transport of Cholesterol to the Inner Mitochondrial Membrane	Decreased Cholesterol, Decreased Transport of Cholesterol to the Inner Mitochondrial Membra	Unknown
ec1bb892-c74a-42f1-8654-33d2e452583a	645	Decreased Cholesterol, Decreased Testosterone Production by Adult Leydig Cells	Decreased Cholesterol, Decreased Testosterone Production by Adult Leydig Cells	Unknown
9f1152d4-b64c-4f0f-8d60-fff8dfe9ba71	646	Decreased Cholesterol, Decreased sperm quantity and/or quality in the adult testis	Decreased Cholesterol, Decreased sperm quantity and/or quality in the adult testis	Unknown
ce1aadf5-c40f-457e-944d-5eb7de0853a7	640	Decreased steroidogenesis, Proteomic alterations in the adult Leydig cell	Decreased steroidogenesis, Proteomic alterations in the adult Leydig cell	Unknown
0c3eef18-4e64-4e4a-ab09-982f7e9fbc45	647	Decreased, steroidogenic protein expression	Decreased, steroidogenic protein expression	Unknown
4effbdfa-6d77-4051-b1a1-e3d288dd4bcc	648	Decreased steroidogenesis, Increased Apoptosis of Adult Leydig Cells	Decreased steroidogenesis, Increased Apoptosis of Adult Leydig Cells	Unknown
12a42559-f7f4-4054-b3d0-23db14ea4d14	649	Decreased steroidogenesis, Alterations in the Leydig Cell Cytoskeleton	Decreased steroidogenesis, Alterations in the Leydig Cell Cytoskeleton	Unknown
14dc4e6f-5342-4cd4-a731-a01fee1e788a	525	Apoptosis of adult Leydig cells, Decreased testosterone by adult Leydig cells	Apoptosis of adult Leydig cells, Decreased testosterone by adult Leydig cells	Unknown
55427035-7ea3-406f-84e5-83684ce6a476	650	Stimulation of adult Leydig cells via the Adrenal Corticosterone, Increased Glucocorticoid	Stimulation of adult Leydig cells via the Adrenal Corticosterone, Increased Glucocorticoid	Unknown
3ec34d3a-071e-4391-af04-f3ca46c121d6	651	Glucocorticoid Receptor mediated alterations in steriodogenic enzymes, Decreased testosterone by adult Leydig cells	Glucocorticoid Receptor mediated alterations in steriodogenic enzymes, Decreased testostero	Unknown
33ec7a5f-c324-4657-b312-dfc091d9f2bf	652	Direct effects of Corticosterone on steroidogenesis, Decreased testosterone by adult Leydig cells	Direct effects of Corticosterone on steroidogenesis, Decreased testosterone by adult Leydig	Unknown
efad1a5a-038f-42d9-8df8-e984eb0ac906	1028	Activation of specific nuclear receptors, PPAR-gamma activation	Activation of specific nuclear receptors, PPAR-gamma activation	Unknown
3c9cf8c7-cc7d-469f-9f36-ed2db3dc2944	1447	obesity	obesity	Unknown
8f2ecb89-26e7-4d20-8c6b-d98b3d71ff91	1448	activation of CCAAT/enhancer-binding protein alpha	activation of CEBPA	Unknown
489be183-3026-417e-8ddc-ec5c17976471	1449	increased adipogenesis	increased adipogenesis	Unknown
7deae614-c854-48c4-961a-1b73ee556995	1450	decreased dopamine	decreased dopamine	Unknown
4eba4df0-bb32-4102-bb35-daffb06602bb	1451	decreased reward	decreased reward	Unknown
5dfd0efd-4669-4622-aac6-91169e12f510	1452	decreased DNA methylation of tyrosine hydroxylase	decreased DNA methylation of tyrosine hydroxylase	Unknown
954cfc01-436d-4397-a305-95b9179479ca	1453	decreased methylation of dopamine transporter promoter	decreased methylation of dopamine transporter promoter	Unknown
71fc7888-d2d0-461f-864b-1a66a85ce8fa	1454	chronic high fat diet	chronic high fat diet	Unknown
06f20f52-b495-4afb-b120-11ee0aa28541	526	Inhibition, Inhibition of Dopamine-beta-hydroxylase	Inhibition, Inhibition of Dopamine-beta-hydroxylase	Unknown
d2aaee21-7bf3-4757-b545-c60ff8f25a73	527	Decreased, Decreased fecundity	Decreased, Decreased fecundity	Unknown
9eb94861-0f6a-4fe5-a929-3ff36d69e0ce	528	Decreased, Synthesis of NE	Decreased, Synthesis of NE	Unknown
cfe3a66b-14cf-4108-b9f1-b3eac412ca2a	529	Decreased, GnRH cfos activity	Decreased, GnRH cfos activity	Unknown
350fcc4d-d450-4ab4-910d-76c5bfc71e3e	530	Decreased, GnRH pulsatility/release	Decreased, GnRH pulsatility/release	Unknown
f8a36339-c9e1-4b40-a306-d02cd0ec8af1	531	Decreased, LH Surge	Decreased, LH Surge	Unknown
30ea7123-db6b-4947-a5a7-a0131284dcf1	532	Delayed, Ovulation	Delayed, Ovulation	Unknown
9fae31d8-eda0-4a14-b44a-444997c5d124	533	Decreased, Cortical granule release/distribution upon fertilization	Decreased, Cortical granule release/distribution upon fertilization	Unknown
09aaf5d4-2716-4ebf-8956-b4412f839f53	534	Altered, Formation of cortical envelope	Altered, Formation of cortical envelope	Unknown
610cb34c-1686-40eb-911f-c4c26092e1c1	535	Abnormal, Sperm penetration (polyspermy)	Abnormal, Sperm penetration (polyspermy)	Unknown
9d87b0d8-651a-4ee0-bfb3-7c8be1d8f2eb	536	Altered, Chromosome number (polyploid) zygote	Altered, Chromosome number (polyploid) zygote	Unknown
034d0b1c-cb52-452c-81e2-a0499c502b82	543	Decreased fertility in the adult, Decreased sperm quantity and/or quality in the adult testis	Decreased fertility in the adult, Decreased sperm quantity and/or quality in the adult test	Unknown
f1d11dbc-d3d1-4678-8874-fb60016137cd	662	Decreased testosterone by the fetal Leydig cells, Hypermethylation in the fetal testis	Decreased testosterone by the fetal Leydig cells, Hypermethylation in the fetal testis	Unknown
d7445f7b-81e0-4b8d-829e-6b77a0601916	540	Decreased testosterone by the fetal Leydig cells, Dysgensis of fetal Leydig cells	Decreased testosterone by the fetal Leydig cells, Dysgensis of fetal Leydig cells	Unknown
235aaf66-08c6-4478-9137-3c1ba5602d37	541	Decreased testosterone by the fetal Leydig cells, Decreased COUP-TFII stem Leydig cells	Decreased testosterone by the fetal Leydig cells, Decreased COUP-TFII stem Leydig cells	Unknown
3161eb38-929c-4f93-a15e-4fd09f0a9210	559	Activation, Nicotinic acetylcholine receptor	Activation, Nicotinic acetylcholine receptor	Unknown
23e9c664-a9e5-4a1a-a5cf-99112ec8759d	560	Abnormal, Foraging activity and behavior	Abnormal, Foraging activity and behavior	Unknown
bea58261-4711-403f-bd62-535c5c662310	563	Death/Failure, Colony	Death/Failure, Colony	Unknown
e706fe39-eed6-4ff4-8b0d-dc132e9e1cf5	1107	Weakened, Colony	Weakened, Colony	Unknown
492e3b58-9d2c-4135-84dd-06b51a308efb	1243	Altered, Ca2+-calmodulin activated signal transduction	Altered, Ca2+-calmodulin activated signal transduction	Unknown
15ac7409-9d52-4b23-88f8-988415806fe4	564	Abnormal, Roll change within caste	Abnormal, Roll change within caste	Unknown
a51b3383-e7a5-473a-91de-02e6c0da872b	565	Reduced, Brood care	Reduced, Brood care	Unknown
d2bf56a9-8faa-42ea-98fe-999e95da3303	566	impaired, Larval development	impaired, Larval development	Unknown
9f02da57-d526-4a2e-9baa-c280769c1de2	568	impaired, Hive thermoregulation	impaired, Hive thermoregulation	Unknown
91711792-c323-463f-b30a-7e6e6ff4c13e	570	Accumulation, Damaged mitochondrial DNA	Accumulation, Damaged mitochondrial DNA	Unknown
3eb1b0a0-8542-4f49-b82b-52a3765d6350	571	Accelerated, Aging	Accelerated, Aging	Unknown
03e5ea75-88a7-470b-b2e4-a39af68594ab	572	Decrease, Number of worker bees	Decrease, Number of worker bees	Unknown
1e13d6f0-8c6a-4248-9580-95f5b1df0286	664	Overwhelmed, Mitochondrial DNA repair mechanisms	Overwhelmed, Mitochondrial DNA repair mechanisms	Unknown
44da32d0-a3ab-4743-a2be-d2069423d676	573	Increase, Energetic demands and therefore metabolic stress	Increase, Energetic demands and therefore metabolic stress	Unknown
a627b057-a471-40be-9d8e-d7ff1857ccaa	574	Increased, Appetite and hunger	Increased, Appetite and hunger	Unknown
f2c73d01-8b4a-409b-bf9a-9d910e668601	576	Increased, Viral susceptibility	Increased, Viral susceptibility	Unknown
5f2f5d48-4be2-44bb-aea3-8b484eed8373	577	impaired, Development	impaired, Development	Unknown
d22f6358-4e8e-4fb9-997a-458bd0bfc574	578	Decreased, Glucose oxidase enzyme activity	Decreased, Glucose oxidase enzyme activity	Unknown
da832675-e871-4e28-b0a8-ec1be6bf13a8	579	Decreased, Hydrogen peroxide production	Decreased, Hydrogen peroxide production	Unknown
88e87f78-ae0b-4a52-8eca-84f6e3293326	580	Reduced, Antiseptic incorporated in food	Reduced, Antiseptic incorporated in food	Unknown
49989391-bd42-49a0-85e3-29596f4c6ab6	561	Reduced, Food storage	Reduced, Food storage	Unknown
12ffa494-f8e8-441d-bf5f-2ce987d56d08	1108	Abnormal, Role change within caste	Abnormal, Role change within caste	Unknown
4a1918ad-d235-436c-b9c8-1e267cddc9f3	663	Desensitization, Nicotinic acetylcholine receptor	Desensitization, Nicotinic acetylcholine receptor	Unknown
2d506361-0800-415b-9ee6-037e98fe5bce	584	Inhibition, sodium channel	Inhibition, sodium channel	Unknown
2f5bd2d8-174e-449c-9b35-6288637cda9a	585	Decreased, Sodium conductance 1	Decreased, Sodium conductance 1	Unknown
8df12d62-d2e6-4630-92b3-2695964afd6b	586	Reduced, swimming speed	Reduced, swimming speed	Unknown
c91c34e5-7b05-4cf2-b6be-d2b0a82df058	587	Reduced, feeding 1	Reduced, feeding 1	Unknown
bb072ffc-8e74-44a7-ae83-2587bf293fe4	588	Increased, predation	Increased, predation	Unknown
2e7e11d8-40dd-4828-b468-76b7f43900a8	592	Reduced, survival	Reduced, survival	Unknown
986d4412-8982-4207-ad1a-8d3caf799c26	444	Increased, Atrioventricular block and bradycardia	Increased, Atrioventricular block and bradycardia	Unknown
d7fb0863-4678-4304-bd2f-b09b863bf1f4	590	N/A, hypoxia	N/A, hypoxia	Unknown
e7a0290f-ae53-41c0-9f70-ec9fdc458bc6	591	Increased, amputations	Increased, amputations	Unknown
1e7070f6-423c-4755-a7b1-cc4446f72d5e	593	Inhibition, Ether-a-go-go (ERG) voltage-gated potassium channel	Inhibition, Ether-a-go-go (ERG) voltage-gated potassium channel	Unknown
7433f6b0-da3a-4a52-bbf8-2b48d9c55fa8	598	modulation, sodium channel	modulation, sodium channel	Unknown
e0d36177-104c-4b99-a71d-7b6da9b3698e	599	prolonged, Depolarization of neuronal membrane	prolonged, Depolarization of neuronal membrane	Unknown
07f92307-802f-4826-85d9-7486144d3f3d	600	Overactivation, Neuronotransmitter release	Overactivation, Neuronotransmitter release	Unknown
a0a8b8f1-29a8-446c-9443-d7305e297df7	601	Overactivation, muscle contraction	Overactivation, muscle contraction	Unknown
7df0b361-9768-4430-a36b-7c5e776c6e56	602	Increased, Ataxia, paralysis, or hyperactivity	Increased, Ataxia, paralysis, or hyperactivity	Unknown
50a04896-9d82-402d-ae83-2ffaa0717917	619	Inhibition, 5-hydroxytryptamine transporter (5-HTT; SERT)	Inhibition, 5-hydroxytryptamine transporter (5-HTT; SERT)	Unknown
c3740107-553b-47c7-a352-41caeb8a08e7	623	Increase, predation	Increase, predation	Unknown
722c9965-9344-4480-95eb-a2474cbf244a	625	Increased, muscular waves in foot	Increased, muscular waves in foot	Unknown
4a31912f-5a9d-4c15-b5ab-90e1079e5d2f	1139	Increased, water retention in foot	Increased, water retention in foot	Unknown
5e4d437b-03b6-4b8f-ad70-adfa2cc163e6	1142	Increased, valve movement	Increased, valve movement	Unknown
c6eb4867-eba3-459e-a0a5-1ba1236c4277	1143	Depletion, energy reserves	Depletion, energy reserves	Unknown
9eea46a2-a679-4d51-9ec4-8ad952a6ce14	624	Increased, foot detachment	Increased, foot detachment	Unknown
41a4fa57-2856-48b5-b005-ab32b63c0658	622	Increased, locomotion	Increased, locomotion	Unknown
0c5c70fb-920b-4c4d-bd67-6374d0b58a2e	626	Increased, serotonin (5-HT)	Increased, serotonin (5-HT)	Unknown
3c478afd-5bdb-449f-9f96-4c8d01e32701	627	Decreased, anxiety	Decreased, anxiety	Unknown
85262dd1-1c9c-4853-b6dd-5596ee8b9b89	629	Decreased, sheltering	Decreased, sheltering	Unknown
ce15e877-2539-4873-afbe-345a090cd7bc	633	Decrease, histaminergic neuron excitation	Decrease, histaminergic neuron excitation	Unknown
c4d9f392-4496-4d1a-8b26-705f0d9b9d4e	634	N/A, sedation	N/A, sedation	Unknown
4570956b-6eaf-4449-93ff-2fb206af383f	635	Decreased, locomotion	Decreased, locomotion	Unknown
0c7833e4-c759-402f-86ee-980666a14973	636	Decreased, survival	Decreased, survival	Unknown
cf775396-0919-4bab-8e4f-07b053dd9f7e	638	Antagonism, Histamine Receptor (H2)	Antagonism, Histamine Receptor (H2)	Unknown
dea742e3-26b2-4f63-90f2-f48a7cb6ce3c	671	Reduced, Prostaglandin F2alpha concentration, plasma	Reduced, Prostaglandin F2alpha concentration, plasma	Unknown
eb17c8e8-c4aa-40c8-89a1-5e813b9e3d6b	672	Reduced, Prostaglandin F2alpha synthesis, ovary	Reduced, Prostaglandin F2alpha synthesis, ovary	Unknown
19586829-208e-45e6-b3e8-b59e365412a7	673	Reduced, Spawning behavior	Reduced, Spawning behavior	Unknown
650e3dc2-c33d-4ee6-924e-d2c1c6c09e3c	674	Reduced, Ability to attract spawning mates	Reduced, Ability to attract spawning mates	Unknown
3df03943-47dc-4159-a052-ce4921d834c1	678	Reduced, Pheromone release	Reduced, Pheromone release	Unknown
7346a16b-fb52-4bf2-acdd-724fef10965f	681	Decreased, Prostaglandin F2alpha synthesis, ovary	Decreased, Prostaglandin F2alpha synthesis, ovary	Unknown
a57b2549-5d21-483a-9f0b-0ab4b1406089	687	Reduced, Prostaglandin E2 concentration, hypothalamus	Reduced, Prostaglandin E2 concentration, hypothalamus	Unknown
337f2e8a-2f15-4782-b205-3321c7986819	689	Reduced, Gonadotropin releasing hormone, hypothalamus	Reduced, Gonadotropin releasing hormone, hypothalamus	Unknown
3b9220aa-a380-4186-8f7e-111c08f06c82	690	Reduced, Luteinizing hormone (LH), plasma	Reduced, Luteinizing hormone (LH), plasma	Unknown
d6d8cc60-3835-474d-93b2-be51a9328412	691	Reduced, Maturation inducing steroid, plasma	Reduced, Maturation inducing steroid, plasma	Unknown
b8cab890-f8f3-4b5c-8334-31e83c77ff47	692	Reduced, Maturation inducing steroid receptor signalling, oocyte	Reduced, Maturation inducing steroid receptor signalling, oocyte	Unknown
5c3eb621-5c4f-478c-97fa-7a299a4733c0	694	Reduced, Meiotic prophase I/metaphase I transition, oocyte	Reduced, Meiotic prophase I/metaphase I transition, oocyte	Unknown
a68e4db3-5d64-4d5a-802d-10f61392b7f7	693	Increased, cyclic adenosine monophosphate	Increased, cyclic adenosine monophosphate	Unknown
544f2dca-e8f4-4704-9ead-aff6aa55666d	695	Upregulated, Spindle assembly checkpoint protein Mad2-oocyte	Upregulated, Spindle assembly checkpoint protein Mad2-oocyte	Unknown
b0f68f8d-4f6b-4a2a-af71-502319ef1b3e	696	Increased, Chromosome misseggregation	Increased, Chromosome misseggregation	Unknown
5e5924e8-d229-4e26-b02a-9bd9b04f5fa8	697	impaired, ion channels	impaired, ion channels	Unknown
0547ed67-040b-4052-9c76-b91a73baf8be	698	Altered, Action Potential	Altered, Action Potential	Unknown
ec5a08af-b065-4b23-bffa-183d1a1fd014	699	Increased, cardiac arrthymia	Increased, cardiac arrthymia	Unknown
f5a1cf6f-bf4e-4dea-ac70-f4a93f31a2c9	708	Increased, Accumulation of alpha2u microglobulin (proximal tubular epithelium)	Increased, Accumulation of alpha2u microglobulin (proximal tubular epithelium)	Unknown
ebd6673a-0da5-4a45-8f13-954ac2ad682a	709	Increase, Cytotoxicity (renal tubular cell)	Increase, Cytotoxicity (renal tubular cell)	Unknown
0f66b0c7-d0a8-44b5-aa1b-2cc160896f06	710	Increase, Regenerative cell proliferation (tubular epithelial cells)	Increase, Regenerative cell proliferation (tubular epithelial cells)	Unknown
eeeba3ad-9def-40bf-8f6f-40f2c859b572	713	Increase, Adenomas/carcinomas (renal tubular)	Increase, Adenomas/carcinomas (renal tubular)	Unknown
de96defc-49c3-49ab-9281-a7a89d1b7573	767	Increase, Hyperplasia (renal tubular cells)	Increase, Hyperplasia (renal tubular cells)	Unknown
230ce05a-06ff-4ff1-be0d-27e7b898cc82	714	Increased, Binding of chemicals to 2u (serum)	Increased, Binding of chemicals to 2u (serum)	Unknown
ace8c94e-013f-4775-b374-d4be2f152ea2	718	Binding, Tubulin	Binding, Tubulin	Unknown
e650fe44-10fe-4e7f-8e59-85d8bf8f6380	720	Disruption, Microtubule dynamics	Disruption, Microtubule dynamics	Unknown
c2e4a07f-8b0f-4d39-a55a-bf4faa30b3ce	721	Disorganization, Meiotic Spindle	Disorganization, Meiotic Spindle	Unknown
fb567657-b6a1-4a14-8bac-3ae6ac29deec	728	Increase, Aneuploid offspring	Increase, Aneuploid offspring	Unknown
079895d9-0323-4b8b-abea-ce31ca91760e	752	Altered, Meiotic chromosome dynamics	Altered, Meiotic chromosome dynamics	Unknown
bf5da631-b2e7-4e8e-9974-30b83743cf7d	723	Altered, Chromosome number	Altered, Chromosome number	Unknown
a5d6d317-55af-4b9e-bfdd-a587a2daf93a	715	Activation, Constitutive androstane receptor	Activation, Constitutive androstane receptor	Unknown
20a7fea3-f7ff-4c7d-8708-4ce72b4b0cec	774	Increase, Preneoplastic foci (hepatocytes)	Increase, Preneoplastic foci (hepatocytes)	Unknown
9b9ed475-a2ce-46b1-acea-885acd7c4bd5	1214	Altered gene expression specific to CAR activation, Hepatocytes	Altered expression of hepatic CAR-dependent genes	Unknown
3ef02156-73e6-4a73-94b6-ce6756b25ec6	768	Increase, Cytotoxicity	Increase, Cytotoxicity	Unknown
307cbae2-57bb-44e0-9fa1-80387183a3ee	726	Increased, Induction of pyruvate dehydrogenase (PDH)	Increased, Induction of pyruvate dehydrogenase (PDH)	Unknown
db0c3edd-bd9d-42c6-b51f-62bd28ba6a83	724	Inhibition, Pyruvate dehydrogenase kinase (PDK) enzyme	Inhibition, Pyruvate dehydrogenase kinase (PDK) enzyme	Unknown
325ac3be-a63f-477a-9a3c-d9ef77d9a72a	769	Increase, Oxidative metabolism	Increase, Oxidative metabolism	Unknown
959c7271-d3a4-4f01-827c-96ee7c2b5221	733	Increase, Necrosis (terminal bronchiolar cells)	Increase, Necrosis (terminal bronchiolar cells)	Unknown
5c6780e4-16dc-4ed9-991b-d29b0e35de33	734	Increase, Regenerative cell proliferation (terminal bronchiolar epithelial cells)	Increase, Regenerative cell proliferation (terminal bronchiolar epithelial cells)	Unknown
b9a7915a-c66d-496d-9241-017f933e0a35	735	Increase, Hyperplasia (terminal bronchiolar cells)	Increase, Hyperplasia (terminal bronchiolar cells)	Unknown
08a2c038-a6a0-479c-938c-4d275ae01011	736	Increase, Adenomas/carcinomas (bronchioloalveolar)	Increase, Adenomas/carcinomas (bronchioloalveolar)	Unknown
cbb4777f-2c04-4c71-aa02-6c2eae5747a8	770	Increase, Cytotoxicity (club cells)	Increase, Cytotoxicity (club cells)	Unknown
f78f216e-5c13-414a-9f0e-3e95c85d46eb	739	Increase, Hypertrophy and proliferation (follicular cell)	Increase, Hypertrophy and proliferation (follicular cell)	Unknown
12a9dcbd-90e9-4b43-8a5d-41f82f28e769	740	Increase, Hyperplasia (follicular cells)	Increase, Hyperplasia (follicular cells)	Unknown
8a89bd03-cf98-46f2-8b9f-1aceab7474e7	741	Increase, Adenomas/carcinomas (follicular cell)	Increase, Adenomas/carcinomas (follicular cell)	Unknown
2b33e458-c89f-48f0-80a2-546d3382e0f1	1023	Increased, Thyroid-stimulating hormone (TSH)	Increased, Thyroid-stimulating hormone (TSH)	Unknown
cfe73a9d-3c88-4805-96a4-d0c0ee6c847a	743	Decreased, Testosterone binding to androgen receptor (hypothalamus)	Decreased, Testosterone binding to androgen receptor (hypothalamus)	Unknown
c38bad3b-a156-426a-8fb5-6edb71241601	744	Increase, Hyperplasia (Leydig cells)	Increase, Hyperplasia (Leydig cells)	Unknown
d8cfc1ab-d440-4b00-977a-03b32f44189f	745	Increase, Leydig cell tumors	Increase, Leydig cell tumors	Unknown
931b57ee-43b8-41a5-9980-49aa571e9b34	754	Increased, Luteinizing hormone (LH)	Increased, Luteinizing hormone (LH)	Unknown
47261228-6d16-41fd-ab7c-6ab3e7143671	1614	Decrease, androgen receptor activation	Decrease, AR activation	Unknown
c9123916-3284-4e08-823b-0c1df91dd707	746	Increase, Dopaminergic activity	Increase, Dopaminergic activity	Unknown
72d2e8c9-b69e-4124-aed9-ab36461273b8	747	Decreased, Prolactin	Decreased, Prolactin	Unknown
9c9a1438-c091-43ba-b33c-f767f5836839	749	Decreased, Progesterone from corpus luteum	Decreased, Progesterone from corpus luteum	Unknown
6124a5e5-6a43-49a9-b3a9-e3132f91ee39	772	Increase, Hyperplasia (glandular epithelial cells of endometrium)	Increase, Hyperplasia (glandular epithelial cells of endometrium)	Unknown
9668bdcd-7929-4b98-a0d1-db3b4377e9a8	773	Increase, Endometrial adenocarcinomas	Increase, Endometrial adenocarcinomas	Unknown
643d2d0d-4358-49d0-9660-55752e10f9b4	760	Activation, Glutamate-gated chloride channel	Activation, Glutamate-gated chloride channel	Unknown
8635147c-8573-4cb3-bae3-3ac335f68de3	761	Increased, Chloride conductance	Increased, Chloride conductance	Unknown
a393d7d5-d2cc-45d8-845b-7fb1d36c8024	763	hyperpolarisation, neuron	hyperpolarisation, neuron	Unknown
3b5abfb5-c017-4983-a1b6-a8cea4ac631c	764	N/A, Ataxia, paralysis, or hyperactivity	N/A, Ataxia, paralysis, or hyperactivity	Unknown
94cd78b0-4203-4b44-ad5b-1642ed010eef	765	Decreased, population 1	Decreased, population 1	Unknown
f4af917f-1fce-4e77-ab48-21a45e3aaebd	766	Inhibition, 4-hydroxyphenyl-pyruvate dioxygenase (HPPD) enzyme	Inhibition, 4-hydroxyphenyl-pyruvate dioxygenase (HPPD) enzyme	Unknown
fad1c7d1-80a7-4b7c-9b0e-b69f6a6d2c74	775	Increased, Plasma tyrosine	Increased, Plasma tyrosine	Unknown
cddc4538-5a55-4c8a-b346-dd604f90e1a9	776	Increase, Cytotoxicity (corneal cells)	Increase, Cytotoxicity (corneal cells)	Unknown
b32dba1c-5c38-4dd9-9345-b5d343681ccf	777	Increase, Inflammation (corneal cells)	Increase, Inflammation (corneal cells)	Unknown
1f2cc18f-5fe9-41c8-b433-8a4c17c0b179	778	Increase, Regenerative cell proliferation (corneal cells)	Increase, Regenerative cell proliferation (corneal cells)	Unknown
a2c4d65b-bc30-4945-a91d-fb1d9a11a347	779	Increase, Papillomas/carcinomas (squamous cells)	Increase, Papillomas/carcinomas (squamous cells)	Unknown
32ffcbc9-a25d-42ab-bca9-7cd9b7e63322	780	Increase, Cytotoxicity (epithelial cells)	Increase, Cytotoxicity (epithelial cells)	Unknown
5c7e267f-1b2a-4301-963c-b65fdef2cdee	781	Increase, Regenerative cell proliferation (forestomach epithelial cells)	Increase, Regenerative cell proliferation (forestomach epithelial cells)	Unknown
009f7cb0-9606-44b3-b56b-89e81f1f3ccf	782	Increase, Hyperplasia (forestomach epithelial cells)	Increase, Hyperplasia (forestomach epithelial cells)	Unknown
6a437c7a-dfa8-4703-928d-d71b60f1ec89	783	Increase, Cytotoxicity (tubular epithelial cells)	Increase, Cytotoxicity (tubular epithelial cells)	Unknown
9f0b4ab3-3130-4dcc-aca2-ccfa8ab52303	784	Increase, Hyperplasia (tubular epithelial cells)	Increase, Hyperplasia (tubular epithelial cells)	Unknown
d59ba81d-a065-46e7-bf54-99bbdedabdf1	786	Increase, Cytotoxicity (hepatocytes)	Increase, Cytotoxicity (hepatocytes)	Unknown
ecdd6479-7b21-4ce2-8338-19cdf4086e4d	787	Increase, Regenerative cell proliferation (hepatocytes)	Increase, Regenerative cell proliferation (hepatocytes)	Unknown
8ebda583-fc3d-41b1-bb2e-c8c31ed7247e	791	Increased, Leutinizing hormone (LH)	Increased, Leutinizing hormone (LH)	Unknown
3e1364ce-a434-4561-8818-8cd1fa0d9834	1617	Inhibition, 5α-reductase	Inhibition, 5α-reductase	Unknown
64880de9-9687-451a-90f2-53f28c69cda1	793	Increase, Urinary bladder calculi	Increase, Urinary bladder calculi	Unknown
a12176ef-0bcb-4402-a79b-6af31043fe73	794	Increase, Cytotoxicity (urothelial cells)	Increase, Cytotoxicity (urothelial cells)	Unknown
8889c80b-6c7d-4035-abd4-69331ba994cb	795	Increase, Regenerative cell proliferation (urothelial cells)	Increase, Regenerative cell proliferation (urothelial cells)	Unknown
b54b81f3-3471-4467-9e48-557f6a8d580e	796	Increase, Hyperplasia (urothelial)	Increase, Hyperplasia (urothelial)	Unknown
fca31eec-addc-43df-ada8-2a70fb36678b	797	Increase, Adenomas/carcinomas (urothelial)	Increase, Adenomas/carcinomas (urothelial)	Unknown
1f239882-0f83-4677-b263-f653600ac82d	798	Inhibition, Prolyl hydroxylases	Inhibition, Prolyl hydroxylases	Unknown
299f636c-4f67-41e4-a00a-8918a693a3d7	799	Increased, HIF-1 heterodimer	Increased, HIF-1 heterodimer	Unknown
ac48c40a-263c-411f-a254-3a6e622b3c8a	800	Decreased, Aromatase (Cyp19a1) mRNA	Decreased, Aromatase (Cyp19a1) mRNA	Unknown
f740f5fa-837a-4bf1-802f-b001729fb1bf	801	modulation, Unknown	modulation, Unknown	Unknown
013ab9e4-74cf-468b-b0d4-d5d2a39f0990	802	Increased, HIF-1 alpha transcription	Increased, HIF-1 alpha transcription	Unknown
a9ef1408-58d3-4dc6-9136-7dfec46fe776	804	Inhibition, HMG-CoA reductase	Inhibition, HMG-CoA reductase	Unknown
d7f8a31b-7dca-4be9-94d9-cabd7444071f	805	Decreased, mevalonate	Decreased, mevalonate	Unknown
18812b91-08b6-4bab-ae2a-57cd69fa7ea4	807	Decreased, cholesterol	Decreased, cholesterol	Unknown
5ac1879a-4a50-46ab-a3a5-61b8873cd34b	809	malformed, Male reproductive tract	malformed, Male reproductive tract	Unknown
1005434f-b9f2-4995-9138-24f5fefb55cf	330	Decrease, Fertility	Decrease, Fertility	Unknown
87afd12c-9ca1-44f4-b0a0-3ccd5995b0fe	848	Decreased, Binding of NE to NE receptors on GnRH neurons	Decreased, Binding of NE to NE receptors on GnRH neurons	Unknown
f8057614-ce1a-4f2e-b944-58a00f0b8cc5	849	Inhibition, Antgonism of NE receptor	Inhibition, Antgonism of NE receptor	Unknown
425912a8-76a0-46bb-85ee-675f700f3dff	814	Occurrence, Kidney toxicity	Occurrence, Kidney toxicity	Unknown
6007528e-092f-4088-9a05-f743b4ef015f	819	Decreased, Glomerular filtration	Decreased, Glomerular filtration	Unknown
f33cc8b4-1b6d-4de7-bfcb-72b9511d1ffe	820	Decreased, Renal plasma flow	Decreased, Renal plasma flow	Unknown
4732ee98-15e4-406b-bbdf-93ee2192420e	821	Decreased, Sodium reabsorption	Decreased, Sodium reabsorption	Unknown
42a98ce1-f6e8-4fde-9feb-509b1a37271e	813	Increased, Serum creatinine	Increased, Serum creatinine	Unknown
89f6f4d2-87a5-4ad8-878b-4fd365bcda3e	823	Occurrence, Cystic dilatation (renal tubule)	Occurrence, Cystic dilatation (renal tubule)	Unknown
9a23df48-bfc5-4da5-bf1b-0c1616eb5054	824	Occurrence, Cytoplasmic vacuolization (podocyte)	Occurrence, Cytoplasmic vacuolization (podocyte)	Unknown
e811d07a-e4ad-40d7-9e88-85dacd954354	818	Occurrence, Cytoplasmic vacuolization (Renal tubule)	Occurrence, Cytoplasmic vacuolization (Renal tubule)	Unknown
5b635e0a-25aa-4b9c-9c16-1e061c7d4375	825	Decreased, Renal ability to dilute urine	Decreased, Renal ability to dilute urine	Unknown
a9e0bac9-4b7f-43ab-ba54-4cee94b1cb98	828	Inhibition, Phospholipase A	Inhibition, Phospholipase A	Unknown
2a8c18eb-7764-452d-b0bb-00b52ea40ebe	829	Damage, Lipid bilayer	Damage, Lipid bilayer	Unknown
827b93d7-f4a3-4b70-aeb7-ac3656b0dd5d	831	Disturbance, Lysosomal function	Disturbance, Lysosomal function	Unknown
77dccabb-099b-4391-9ab5-b2e6993d4f72	833	Occurrence, Cytoplasmic vacuolization (hepatocyte)	Occurrence, Cytoplasmic vacuolization (hepatocyte)	Unknown
ac01a578-2b03-47ba-857a-6804a706ba17	835	Occurrence, Ballooning degeneration (hepatocyte)	Occurrence, Ballooning degeneration (hepatocyte)	Unknown
80d51a80-dc53-418c-b8c2-b2658db91ca3	837	Occurrence, Cytoplasmic vacuolization (kupffer cell)	Occurrence, Cytoplasmic vacuolization (kupffer cell)	Unknown
b39bfbe2-c8ef-43ab-a5c6-643c9bcca7c7	838	Induction, Microvesicular fat	Induction, Microvesicular fat	Unknown
17facf54-c72b-4a43-b428-a19a47753b7a	839	Formation, Mallory body	Formation, Mallory body	Unknown
78ed5948-6c6b-4235-9bad-f0caa15a592e	840	Formation, Liver fibrosis	Formation, Liver fibrosis	Unknown
3c960fda-5bcb-4944-8880-a2014853b76e	836	Occurrence, Cytoplasmic vacuolization (Bile duct cell)	Occurrence, Cytoplasmic vacuolization (Bile duct cell)	Unknown
a655765f-0112-4cd1-9b76-d3b0c0ad8112	844	Oxidation, Uroporphyrinogen	Oxidation, Uroporphyrinogen	Unknown
d422f5fc-8c87-4e28-8a92-4715be7bb76b	845	Inhibition, UROD	Inhibition, UROD	Unknown
7d6eea8f-016f-46b5-a740-2d577d7c7c06	846	Accumulation, Highly carboxylated porphyrins	Accumulation, Highly carboxylated porphyrins	Unknown
2e684e0d-94d5-4083-b6ba-0fb39475355f	369	Uroporphyria	Uroporphyria	Unknown
abda90d1-77d0-4bcf-ba85-8071ab395659	850	Induction, CYP1A2/CYP1A5	Induction, CYP1A2/CYP1A5	Unknown
c7bbd60b-fdac-4b90-aa5a-51989586ff35	867	Decrease, Intracellular pH	Decrease, Intracellular pH	Unknown
a7181345-df92-47cd-8a3f-e390d17fbb96	868	Increase, Tissue Degeneration, Necrosis & Atrophy	Increase, Tissue Degeneration, Necrosis & Atrophy	Unknown
3ec0512a-a01a-4a8e-ad65-48b3618af2d6	870	Increase, Cell Proliferation	Increase, Cell Proliferation	Unknown
c1c3da73-7300-47d5-b8af-91dbad028a7a	869	Increase, Respiratory or Squamous Metaplasia	Increase, Respiratory or Squamous Metaplasia	Unknown
93f113bb-cb24-4c1e-98e6-4497029138d4	872	Increase, Site of Contact Nasal Tumors	Increase, Site of Contact Nasal Tumors	Unknown
b9a8d3e6-c47f-4a2f-9a1d-c7fc0ae01572	876	Increase, Mutations in Critical Genes	Increase, Mutations in Critical Genes	Unknown
a9d219d9-4743-4cae-bab0-6d56854ec362	877	Inhibition, organic anion transporter 1 (OAT1)	Inhibition, organic anion transporter 1 (OAT1)	Unknown
6ff92355-3ad9-470f-ab5b-5888ba39c225	1096	Increased, blood uric acid concentration	Increased, blood uric acid concentration	Unknown
d19e33a8-f37f-4832-9e1d-d0df7f0be392	1097	Occurrence, renal proximal tubular necrosis	Occurrence, renal proximal tubular necrosis	Unknown
b4ad6b0d-4ac1-4833-9b13-40647a234ca0	1098	Increased, blood potassium concentration	Increased, blood potassium concentration	Unknown
25ea0597-8bbc-4809-a7cd-222d3a2b7579	1102	Occurrence, tophi (urate) deposition	Occurrence, tophi (urate) deposition	Unknown
36bbc719-05b9-4e38-9760-299c73f50201	1106	Occurrence, cardiac arrhythmia	Occurrence, cardiac arrhythmia	Unknown
ebb1d986-ec29-4a23-891e-2733a4b40f20	885	Increase, Cancer	Increase, Cancer	Unknown
d07cedd9-2ffa-483c-b71d-0e0138cd098d	1539	Endocytotic lysosomal uptake	Endocytosis	Unknown
9c3f8103-97ff-41d9-ad95-dc388cbbb7b4	898	Disruption, Lysosome	Disruption, Lysosome	Unknown
0444a4f2-d70f-4030-a883-c8000d651986	1494	Leukocyte recruitment/activation	Leukocyte recruitment/activation	Unknown
9d300047-e443-4bf7-8c4a-409f5841bf70	941	Activation, EGFR	Activation, EGFR	Unknown
14985764-83f8-4c0c-aee8-c3b0ddd623a8	962	Increase, Mucin production	Increase, Mucin production	Unknown
f8dba266-088b-489d-9789-b7557bd06ba2	1250	Decrease, Lung function	Decreased lung function	Unknown
8734673a-81c0-4a1f-9154-34ea55dccdcc	2117	Increase, goblet cell number	Increase, goblet cell number	Unknown
f2045da1-c090-4e38-ab73-f73355f8ae72	927	KE1 : S-Glutathionylation, eNOS	S-Glutathionylation, eNOS	Unknown
5728d768-407f-4b55-91b8-1c872e8db22e	935	KE2 : Decrease, GTPCH-1	Decrease, GTPCH-1	Unknown
b8915645-9c8f-40f1-9100-44b285566600	934	KE3 : Decrease, Tetrahydrobiopterin	Decrease, Tetrahydrobiopterin	Unknown
86e9ac51-cfea-4b56-a38a-9882bd1236ad	932	KE4 : Uncoupling, eNOS	Uncoupling, eNOS	Unknown
07fbfd26-c86a-4c36-a850-e9a8f8180566	933	KE6 : Depletion, Nitric Oxide	Depletion, Nitric Oxide	Unknown
dd2fc502-bdd3-4054-8d2c-e40293cbbf35	937	KE7 : Impaired, Vasodilation	Impaired, Vasodilation	Unknown
886df791-8d80-437c-9102-2a83dbdffebd	951	KE8 : Increase, Vascular Resistance	Increase, Vascular Resistance	Unknown
2eb98f12-398f-4798-9be8-4c2db5e4666a	952	Hypertension	Hypertension	Unknown
9d239221-f80b-4fbc-8b86-3d52ac8d7b1d	973	KE5 : Decrease, AKT/eNOS activity	Decrease, AKT/eNOS activity	Unknown
9149123f-6d02-4e2a-827b-384b9e67cebe	945	reduced dimerization, ARNT/HIF1-alpha	reduced dimerization, ARNT/HIF1-alpha	Unknown
f2905cce-d4f2-47aa-9fba-55e7024f2013	948	reduced production, VEGF	reduced production, VEGF	Unknown
c128bd3e-7af7-42ec-948b-317e1d7e7cdc	1891	abnormal, placental vasculature morphology	abnormal, placental labyrinth vasculature morphology	Unknown
e6ac30f8-35b9-456f-8c50-67209061ffd5	1892	increase, placental insufficiency	increase, placental insufficiency	Unknown
7e0a882d-8762-45fb-919b-33e77f7552b5	1893	increase, Preeclampsia	increase, Preeclampsia	Unknown
f597bfd1-c89b-41bd-b9a3-7b0b71c5e48e	957	Binding, Transthyretin in serum	Binding, Transthyretin in serum	Unknown
8ff5e050-48ee-496a-b666-e611fdad1fa2	958	Displacement, Serum thyroxine (T4) from transthyretin	Displacement, Serum thyroxine (T4) from transthyretin	Unknown
4c7cb19b-eca9-4aa0-9001-431751945c8e	959	Increased, Free serum thyroxine (T4)	Increased, Free serum thyroxine (T4)	Unknown
af915486-d6fa-452d-acbb-ea9dbe32de84	960	Increased, Uptake of thyroxine into tissue	Increased, Uptake of thyroxine into tissue	Unknown
f85801b0-7859-43b4-9f36-25548320dde1	964	Inhibition of Aromatase Enzyme, Chemical exposure during critical window of estrous cycle between diestrus 2 and proestrus inhibits aromatase conversion of testosterone to estradiol	Inhibition of Aromatase Enzyme, Chemical exposure during critical window of estrous cycle b	Unknown
99571234-b63f-42c8-8d52-bb3ad106efbc	965	reduction in ovarian granulosa cells synthesis of estradiol, Reduced steroidogenic production of estradiol in granulosa cells	reduction in ovarian granulosa cells synthesis of estradiol, Reduced steroidogenic producti	Unknown
9098a178-bf6c-446e-bc58-bc8f317fb2e2	966	Reduced Estradiol in Circulation, Reduced steroidogenic production of estradiol in granulosa cells leading to decreased estradiol in circulation	Reduced Estradiol in Circulation, Reduced steroidogenic production of estradiol in granulos	Unknown
284d6fdb-4369-4773-a943-96d49ce4c378	967	Decreased positive estrogenic feedback on hypothalamus, Reduced estradiol in circulation decreases estrogen concentration at hypothalamus	Decreased positive estrogenic feedback on hypothalamus, Reduced estradiol in circulation de	Unknown
26c074a4-415b-410e-bd7b-6a8fc7fdd172	968	Decreased Kisspeptin release from neurons in AVPV, Decreased hypothalamic estrogen reduces kisspeptinergic neuron response	Decreased Kisspeptin release from neurons in AVPV, Decreased hypothalamic estrogen reduces	Unknown
9ad75d55-9dd4-49bc-b215-43ded3eaf082	969	Decreased GnRH Release, Decreased Kisspeptin stimulation of GnRH neurons	Decreased GnRH Release, Decreased Kisspeptin stimulation of GnRH neurons	Unknown
1cf18d66-3cc3-48b3-8518-639f000b661e	970	Decreased LH release from Anterior Pituitary, Decreased GnRH stimulation of Anterior Pituitary Gonadotrophs	Decreased LH release from Anterior Pituitary, Decreased GnRH stimulation of Anterior Pituit	Unknown
96d9e642-7681-423b-9c4c-d0f74cda005d	971	Ovulation of oocytes Reduced, Delayed, or Blocked, Decrease or delay in LH surge required for ovulation	Reduced Ovulation of oocytes	Unknown
fa766a62-156d-4874-af08-769bf629015b	972	Decreased fertility, Reduced number of oocytes ovulated	Decreased fertility, Reduced number of oocytes ovulated	Unknown
c33e8250-5a5e-4a4e-b6f9-1d53f30855e7	979	Interference, nuclear localization of NFAT	Interference, nuclear localization of NFAT	Unknown
e4519566-4cc0-4454-bc35-b1048015be9c	981	Reduction, NFAT/AP-1 complex formation	Reduction, NFAT/AP-1 complex formation	Unknown
2dfccd7a-7f73-4279-83d7-f88458b9e19a	984	Impairment, T-cell dependent antibody response	Impairment, T-cell dependent antibody response	Unknown
1d5e4d29-1f25-41fb-bb31-c17ad10cb8e5	1202	Suppression, IL-2 and IL-4 production	Suppression, IL-2 and IL-4 production	Unknown
0e6eae54-9b82-419d-b8be-45903c2a57da	980	Inhibition, Calcineurin Activity	Inhibition, Calcineurin Activity	Unknown
651ea738-1f83-4e31-81dd-6268de23f04e	1002	Inhibition, Deiodinase 2	Inhibition, Deiodinase 2	Unknown
d3511754-b914-473b-b2f4-b618b112043a	1003	Decreased, Triiodothyronine (T3)	Decreased, Triiodothyronine (T3)	Unknown
92cf548c-65b5-4977-a30a-deb8fccfc0c1	1004	Reduced, Posterior swim bladder inflation	Reduced, Posterior swim bladder inflation	Unknown
7cc1591c-535b-4dde-a203-0399eb4da309	1005	Reduced, Swimming performance	Reduced, Swimming performance	Unknown
85d1138c-e801-4a07-ba17-29ec41348a3c	1007	Reduced, Anterior swim bladder inflation	Reduced, Anterior swim bladder inflation	Unknown
d3b7b5b5-9afc-4be8-837d-294e4a453608	1009	Inhibition, Deiodinase 1	Inhibition, Deiodinase 1	Unknown
681d0064-2a57-4879-8f34-6dc2b8c5f8dd	762	Activation, ionotropic GABA Receptor chloride channel	Activation, ionotropic GABA Receptor chloride channel	Unknown
43f85d80-7f14-4808-b3ab-a632b5ba9693	1012	Increased, Inhibitory postsynaptic potential	Increased, Inhibitory postsynaptic potential	Unknown
3af9d924-ef1b-40bd-a947-dac8f880d65c	1014	Induction, Somatic muscle paralysis	Induction, Somatic muscle paralysis	Unknown
fbc29a6f-e57a-45ae-be68-7500485393c6	1015	Increased, Neuronal synaptic inhibition	Increased, Neuronal synaptic inhibition	Unknown
fb4223c4-9c33-4759-aa4b-661fc81e84ca	1016	Inhibition, Feeding	Inhibition, Feeding	Unknown
315e3c00-522b-4dc5-9485-75a9fd817a42	1018	Activation, Glutamate-gated chloride channels	Activation, Glutamate-gated chloride channels	Unknown
5bd2ea3e-aebd-4d45-a071-38e6517229cf	1019	Induction, pharyngeal muscle paralysis	Induction, pharyngeal muscle paralysis	Unknown
bb99e7b5-776d-47af-bf8e-38c3e956ea1c	1029	Increased, adipogenesis	Increased, adipogenesis	Unknown
fff0e3af-1faf-4c3c-86ba-bd56a85206f7	1032	Increased, secretion of local growth factors	Increased, secretion of local growth factors	Unknown
305404b7-2a52-4801-964d-fd07aab362cf	1033	Increased, proliferation of mesenchymal cells	Increased, proliferation of mesenchymal cells	Unknown
f268b8e8-467b-4003-9945-684870c68fc1	1034	Increased, IGF-1 (mouse)	Increased, IGF-1 (mouse)	Unknown
a6403646-0fc3-4ed1-9e50-223693be7a4c	1035	Increased, Firbrosarcoma	Increased, Firbrosarcoma	Unknown
17efa72b-80b6-4eb6-ad3d-d8f5d3e19cdd	1036	Increased, liposarcoma	Increased, liposarcoma	Unknown
49b9e5cc-c0b2-41e9-8bbf-aa26808eb809	1037	Increased, hemagiosarcoma	Increased, hemagiosarcoma	Unknown
6332912f-d3f3-437e-a4d6-2d1eee044e25	1038	Activation, beta-2 adrenergic receptor	Activation, beta-2 adrenergic receptor	Unknown
64c0ea71-f7a6-4a00-b165-e07f0c5dd78a	1039	Increased activity, beta-2 adrenergic receptor	Increased activity, beta-2 adrenergic receptor	Unknown
361658b9-de29-45bc-9491-b3d08defe518	1040	relaxation, smooth muscle	relaxation, smooth muscle	Unknown
01299b43-193e-42af-b073-bd2cf35bff47	1042	Proliferation/Clonal Expansion, smooth muscle	Proliferation/Clonal Expansion, smooth muscle	Unknown
dfcb0937-9f8e-422a-813c-046b0182f7e5	1043	Hypertrophy/hyperplasia, smooth muscle	Hypertrophy/hyperplasia, smooth muscle	Unknown
7dd20cca-f494-49da-adeb-f9e2c65b7c6e	1044	Promotion, mesovarian leiomyomas	Promotion, mesovarian leiomyomas	Unknown
2d775ad2-7a3f-4c8f-a268-8e5ace1b666d	1045	Decreased, Ovarian E2	Decreased, Ovarian E2	Unknown
b88f7462-c78a-4676-a2d1-40bf2391df3e	1046	Suppression, Estrogen receptor (ER) activity	Suppression, Estrogen receptor (ER) activity	Unknown
e7175051-5a28-4bbb-ac3d-e8b2aa2f5f2f	1047	Increased, secretion of GnRH from hypothalamus	Increased, secretion of GnRH from hypothalamus	Unknown
0061fae2-4427-43ea-ae1b-fa7d43c7f7e7	1049	Increased, secrection of FSH from anterior pituitary	Increased, secrection of FSH from anterior pituitary	Unknown
38d5fbb9-978d-457a-b87c-c08a89b36eb1	1050	Increased, secretion of LH from anterior pituitary	Increased, secretion of LH from anterior pituitary	Unknown
0b1151d8-5064-4895-b794-601384091869	1051	Hyperplasia, ovarian stromal cells	Hyperplasia, ovarian stromal cells	Unknown
93702ce5-3294-4933-bad5-9f440662468c	1052	Hyperplasia, ovarian epithelium	Hyperplasia, ovarian epithelium	Unknown
8ade8840-428f-41d5-a35b-3d1d3f8c72d6	1053	Promotion, ovarian adenomas	Promotion, ovarian adenomas	Unknown
415991f1-4965-4af7-8575-3c981bb209e2	1054	Promotion, ovarian granular cell tumors	Promotion, ovarian granular cell tumors	Unknown
77d0ff54-1fad-4ee8-b5ca-a30e977a770c	1056	Decrease, E2 blood concentrations at hypothalamus	Decrease, E2 blood concentrations at hypothalamus	Unknown
daabd35a-d534-40fb-ad9b-69b4a246b387	1057	Increased, PPAR-alpha activation	Increased, PPAR-alpha activation	Unknown
48c70cfe-7bcb-4d94-83d3-e6f29e1c0c96	1058	Decreased, bile flow	Decreased, bile flow	Unknown
aa3d88b0-4c67-4a9b-9465-917a2d0e52d5	1059	Increased, cholestasis	Increased, cholestasis	Unknown
aed828f0-abae-4997-a44f-dc8c8f3d10e5	1060	Alteration, lipid metabolism	Alteration, lipid metabolism	Unknown
14df683f-9e59-4131-aeb7-cf42c46f6121	1061	prolonged, elevation of serun CCK	prolonged, elevation of serun CCK	Unknown
e9f8860d-defd-4619-af95-949d58f1c7d3	1062	Increased, Cellular proliferation / hyperplasia of acinar cells	Increased, Cellular proliferation / hyperplasia of acinar cells	Unknown
111fbf63-0a6f-4431-b3a8-7ba9c5f375d1	1063	Increased, Pancreatic acinar tumors	Increased, Pancreatic acinar tumors	Unknown
c753dab1-6347-4c71-a0cb-20c05727aaed	1065	Activation, estrogen receptor alpha	Activation, estrogen receptor alpha	Unknown
7e6d0da1-e0dd-489d-aff7-9a4f3dc090d9	1066	Promotion, SIX-1 postive basal-type progenitor cells	Promotion, SIX-1 postive basal-type progenitor cells	Unknown
6104f758-09fe-47f9-9175-d767f7b6d721	1067	Proliferation/Clonal Expansion, aberrant basal cells	Proliferation/Clonal Expansion, aberrant basal cells	Unknown
a3868521-03e4-4442-be14-1fe6cb713726	1068	squamous metaplasia, aberrant basal cells	squamous metaplasia, aberrant basal cells	Unknown
d6e85245-676a-4884-baaa-3ccd4d67763f	1069	Increased, Hyperplasia (glandular epithelial cells of endometrium)	Increased, Hyperplasia (glandular epithelial cells of endometrium)	Unknown
127c5d6c-dd88-4ecb-8432-a36fd0522e0d	1070	Increased, adenosquamous carcinomas of endometrium	Increased, adenosquamous carcinomas of endometrium	Unknown
96c34f41-ce91-4eb1-854a-eeb5a5d652f7	1071	Decreased, GnRH pulsatility/release in hypothalamus	Decreased, GnRH pulsatility/release in hypothalamus	Unknown
e215d2bd-f082-4b69-8887-15c53cf46c4e	1072	Decreased, LH Surge from anterior pituitary	Decreased, LH Surge from anterior pituitary	Unknown
ddf2b4cd-4d54-447f-ba62-0df9ee212e59	1074	interruption, Ovulation	interruption, Ovulation	Unknown
00abdadf-8116-42d2-a1df-4b4bdf78b9b4	1075	prolonged, estrus	prolonged, estrus	Unknown
25b88a71-b9d0-47b7-a08c-531b1cc7452b	1076	Increased, circulating estrogen levels	Increased, circulating estrogen levels	Unknown
cb56d57d-1507-41e9-9fd5-2181fc8bfbfa	1077	Increased, prolactin exposure	Increased, prolactin exposure	Unknown
2c17501a-5d43-4ec9-9687-964c22efdb71	1078	Hyperplasia, Mammary gland	Hyperplasia, Mammary gland	Unknown
ea747810-9063-4a70-b68d-1bd9d544c29a	1079	Increased, Adenomas/carcinomas (mammary)	Increased, Adenomas/carcinomas (mammary)	Unknown
aa4323f7-dffb-46a3-813a-49a92185c8e5	1080	Increased, latency period	Increased, latency period	Unknown
a7bdcf3b-c93d-4adb-b503-e5a316686561	1081	Increased, lactotroph hyperplasia and hypertrophy	Increased, lactotroph hyperplasia and hypertrophy	Unknown
9c483dfe-e065-4f9e-bc10-23c4fae98f47	1082	Increased, adenomas (pituitary)	Increased, adenomas (pituitary)	Unknown
5deebe5a-576c-417d-b553-d3a135b2fa45	1083	Decreased, Dopaminergic activity	Decreased, Dopaminergic activity	Unknown
6c819018-8ba3-4477-a184-3ba8502539b3	1084	Increased, prolactin secretion	Increased, prolactin secretion	Unknown
93871aee-c1bc-4f8d-9b45-3abdd07e18b7	1085	Increased, hyperplasia (mammary gland)	Increased, hyperplasia (mammary gland)	Unknown
a62f4d5f-c04f-469d-9cbe-2b63deebc9b7	1086	persistent, cytotoxicity (pleura or peritoneum)	persistent, cytotoxicity (pleura or peritoneum)	Unknown
bdf412ea-ec6b-41b5-8b21-c906ab7d4d28	1087	Increased, inflammation	Increased, inflammation	Unknown
acd3676b-4b8f-4b46-870d-3843fb88d26f	1089	Increased, Cell Proliferation (mesothelium)	Increased, Cell Proliferation (mesothelium)	Unknown
09c2f61f-6d41-4e54-9e6d-9c2d476689d1	1090	Increased, mesotheliomas	Increased, mesotheliomas	Unknown
87e8ec62-9e65-4962-b1ef-f4e527ed67c0	1495	Substance interaction with the lung resident cell membrane components	Interaction with the lung cell membrane	Unknown
770cbbd3-4060-44de-8230-ec8e2bf42279	1497	Increased, recruitment of inflammatory cells	Recruitment of inflammatory cells	Unknown
b2eec298-f499-4eff-92f7-2d16319b72ca	1498	Loss of alveolar capillary membrane integrity	Loss of alveolar capillary membrane integrity	Unknown
318e5901-8df6-4b50-97b7-779555b3d77a	1499	Increased, activation of T (T) helper (h) type 2 cells	Activation of Th2 cells	Unknown
c991dffc-ae47-49b9-a88c-ca6f79dda6bc	1500	Increased, fibroblast proliferation and myofibroblast differentiation	Increased cellular proliferation and differentiation	Unknown
04cd9e68-ebbb-4d58-9412-c7f3e1613186	1458	Pulmonary fibrosis	Pulmonary fibrosis	Unknown
20d9eec5-6b83-4747-83e7-9ea25836bf64	1101	Altered, Amphibian metamorphosis	Altered, Amphibian metamorphosis	Unknown
3e79800a-fd59-49c7-b4e9-34e6a152bbbf	1104	Decreased, Prostaglandin F2alpha concentration, plasma	Decreased, Prostaglandin F2alpha concentration, plasma	Unknown
c17ebb02-4e04-4ff9-9308-3a2de9a12e61	1105	Occurrence, renal ischemia	Occurrence, renal ischemia	Unknown
65b20be2-fc14-4723-85c2-0e8acc0b02a0	1103	Inhibition, Cyclooxygenase 1 activity	Inhibition, Cyclooxygenase 1 activity	Unknown
c28fb3fc-b5b6-48a7-a2ed-d3a637a23449	1109	Increased, Deformed Wing Virus levels	Increased, Deformed Wing Virus levels	Unknown
05bf7224-cde0-4deb-b1bd-7e8315678df8	1110	Increased, Energetic demands and therefore metabolic stress	Increased, Energetic demands and therefore metabolic stress	Unknown
30a1e0e7-79b7-4b72-8815-0f0c48df442a	1114	Unknown, MIE	Unknown, MIE	Unknown
39a5b633-fd5b-4565-82ac-35146abedf00	1122	Under carboxylated clotting factors will not assemble on cell surfaces to form clot, Failure of secondary hemostasis	Under carboxylated clotting factors will not assemble on cell surfaces to form clot, Failur	Unknown
b88a5a57-6cfa-4509-b16a-010e2311042f	1130	Failure in vascular repair mechanisms, Unresolved blood loss (hemorrhage)	Failure in vascular repair mechanisms, Unresolved blood loss (hemorrhage)	Unknown
f3caf199-9715-4e1a-a390-06a110203646	1131	Failure in gamma-glutamyl carboxylation of clotting factors II, VII, IX and X, Under carboxylation of clotting factors (e.g., des-gamma-carboxy prothrombin)	Failure in gamma-glutamyl carboxylation of clotting factors II, VII, IX and X, Under carbo	Unknown
af591d75-1c42-4d51-9132-420128a83382	1132	Blood loss and development of anemia, Impaired oxygen delivery and nutrient delivery to tissue, impaired carbon dioxide and waste product removal	Blood loss and development of anemia, Impaired oxygen delivery and nutrient delivery to tis	Unknown
c3e47c0e-e6c4-4a20-bcc1-86c540341795	1133	Hemostasis, Depletion from blood of fully functional carboxylated clotting factors	Hemostasis, Depletion from blood of fully functional carboxylated clotting factors	Unknown
8402d00b-ede4-458f-b7ae-5c474d4ebd06	1134	Irreversible inhibition of hepatic VKOR by binding of AR at tyrosine 139, Failure to cycle vitamin K epoxide to vitamin K to form vitamin K hydroquinone	Irreversible inhibition of hepatic VKOR by binding of AR at tyrosine 139, Failure to cycle	Unknown
f8a63bb0-7486-4fb1-9eb2-d67ef0645a54	1135	Reduced fitness or even mortality, Acidosis, hypovolemic shock and organ dysfunction	Reduced fitness or even mortality, Acidosis, hypovolemic shock and organ dysfunction	Unknown
bc670b77-d190-4d37-a0dc-46103eabc24e	1136	Impaired recruitment , Population trajectory	Impaired recruitment , Population trajectory	Unknown
5655cdf9-a557-412d-8da4-a1c7bc516ed6	1138	Uncoupling of oxidative phosphorylation, Reduced ability to generate ATP	Uncoupling of oxidative phosphorylation, Reduced ability to generate ATP	Unknown
8682b202-b4ae-48b3-8dc1-74e9f5cdfe42	1151	Osteoporosis and vascular calcification, Bone deterioration	Osteoporosis and vascular calcification, Bone deterioration	Unknown
a366b8bc-0fc2-4415-8c9a-6c030ef57ea9	1169	Anticoagulant rodenticide interferes with carboxylation of Gla proteins in bone, Impairment of post-translational modification (carboxylation) of osteocalcin	Anticoagulant rodenticide interferes with carboxylation of Gla proteins in bone, Impairment	Unknown
21fe2250-2413-4e9f-9fc0-c67c159de768	1152	Inhibition, Iodotyrosine deiodinase (IYD)	Inhibition, Iodotyrosine deiodinase (IYD)	Unknown
6448e41a-72f4-4a12-8baf-c94ce04ea65b	1116	Decreased, Triiodothyronine (T3) in tissues	Decreased, Triiodothyronine (T3) in tissues	Unknown
ef2d27a9-a56b-4909-9256-22f350077b6d	1828	Increased, Thyroxine (T4) in serum	Increased, Thyroxine (T4) in serum	Unknown
82c77879-1f66-4acf-9f88-cc78f9c7777a	1829	Altered, Thyroid hormone-dependent gene expression	Altered, TH-dependent gene expression	Unknown
37dd7717-5207-47c2-9e67-120708460dce	1153	Inhibition, Deiodinase 3	Inhibition, Deiodinase 3	Unknown
bee64fe3-07ea-4c4e-8d3e-847594b2110a	1154	Increased, Triiodothyronine (T3) in tissues	Increased, Triiodothyronine (T3) in tissues	Unknown
d243e815-2a3e-4669-8b7d-4a56bc6145dd	1155	Inhibition, Pendrin	Inhibition, Pendrin	Unknown
0dc05522-a1f1-4c28-b3b8-45565a0bba73	1156	Inhibition, Dual oxidase	Inhibition, Dual oxidase	Unknown
55573a5b-4983-4d1d-a417-893bb9f34903	1157	Activation, Hepatic nuclear receptor(s)	Activation, Hepatic nuclear receptor(s)	Unknown
277572a0-d0ea-430a-8c85-c885c1cf178d	1158	Increased, Hepatic thyroid hormone uptake/transport	Increased, Hepatic thyroid hormone uptake/transport	Unknown
5545b273-e3bc-4b73-a654-fe73b2adeb93	1161	Increased, oocyte maturation	Increased, oocyte maturation	Unknown
8e97eb84-8936-4174-8d59-4398b5de482e	1164	Increased, Population	Increased, Population	Unknown
af225c6d-be25-4dc1-b3bd-4bd6af121f58	1255	induced spawning	induced spawning	Unknown
f78aaa10-cbf1-4cfc-bbb7-bef9b0a6a7fc	1163	Increased, Reproductive Success	Increased, Reproductive Success	Unknown
78677d6f-1490-4051-a684-6bc03aa653be	621	Increase, cilia movement	Increase, cilia movement	Unknown
0888081a-a664-4de3-80ca-a77a56e78264	1215	TRPA1 activation, TRPA1 Receptor	TRPA1 activation, TRPA1 Receptor	Unknown
4f85956e-9348-4ed7-8078-cd4c2700fe3d	1218	Opening of calcium channel, Calcium influx	Opening of calcium channel, Calcium influx	Unknown
968922a2-f072-4d74-9eaa-389c0f52080e	1220	Trigeminal nerve activation	Excitation, Trigeminal nerve excitation	Unknown
4700029d-6c95-4b31-ae7a-9e97e09793ba	1222	SP (Substance P) release, Local increase of SP	SP (Substance P) release, Local increase of SP	Unknown
f0bcb703-00c1-488e-8b01-97282c79747c	1223	Trigeminal and/or vagal nerve excitation causes Airway Hyper-responsiveness,Cough, Dyspnea	Increased Airway Hyper-responsiveness,Cough, Dyspnea	Unknown
bac5913c-5360-4e21-a15c-4f0d6a43144f	1226	Increased Respiratory irritability and Chronic Cough,	Respiratory irritability	Unknown
31f65857-d36b-4df6-a0e5-a56c23e1bc63	1433	Increased CGRP, neuronal release of CGRP	Increased CGRP	Unknown
3ba901f7-fdb2-44a7-a330-ce1923ba943a	1434	Irritation of nasal mucosa inducing sneeze reflex	Irritation induced sneezing	Unknown
c814ee66-21f9-4687-9d67-a79e74ad5459	1435	Increased neurokinin A (NKA) by neuronal cells	Increased NKA	Unknown
de677006-3eb6-45ee-923b-c5fe3074ec92	1176	Decreased, sodium conductance 2	Decreased, sodium conductance 2	Unknown
4f5f1207-df2c-4de2-8c8e-0722fcd5ec64	1179	Decreased, GABA release	Decreased, GABA release	Unknown
7a248380-1b53-4d2a-9c08-ddec6386e6f8	1182	Increase, Cell Proliferation (Epithelial Cells)	Increase, Cell Proliferation (Epithelial Cells)	Unknown
995ea504-1764-42fc-8af9-cee2f4770624	1183	Decreased, Apoptosis (Epithelial Cells)	Decreased, Apoptosis (Epithelial Cells)	Unknown
15f38ad2-fa4b-46ec-8130-a35c9a059be1	1187	Increased, ER binding to DNA (classical pathway)	Increased, ER binding to DNA (classical pathway)	Unknown
12fbe164-a912-4d15-a810-5a675cd7e7cf	1188	Increased, ER binding to T.F. to DNA (non-classical pathway)	Increased, ER binding to T.F. to DNA (non-classical pathway)	Unknown
cd0e0aa8-6867-4bdf-9bf4-91e41bbf007b	1189	Increased, Proliferation (Endothelial cells)	Increased, Proliferation (Endothelial cells)	Unknown
baaab6e5-7e43-4e7f-9bb7-9f8d79b38428	1190	Increased, Migration (Endothelial Cells)	Increased, Migration (Endothelial Cells)	Unknown
b1746641-7e09-4e3b-880a-9c8e8e9d67f2	1191	Increased, Non-genomic signaling	Increased, Non-genomic signaling	Unknown
53602999-06a3-4975-81b2-cc7704a157e2	1192	Increased, Ductal Hyperplasia	Increased, Ductal Hyperplasia	Unknown
b847b058-a672-46eb-bf9b-42b0550c65d1	1193	N/A, Breast Cancer	N/A, Breast Cancer	Unknown
754d1498-a762-4b07-b534-b4bca24f04e4	1194	Increase, DNA damage	Increase, DNA Damage	Unknown
d747aba0-273d-4ef3-9f2c-872e2f0e24b3	1195	modulation, Extracellular Matrix Composition	modulation, Extracellular Matrix Composition	Unknown
66dec58d-0d14-45d2-aaff-bb462c84bc20	1196	Increased, Invasion	Increased, Invasion	Unknown
6f062646-4b6b-407c-aa0b-f19c53bb5dc9	1197	Activation, Fibroblasts	Activation, Fibroblasts	Unknown
9b777596-9112-42f7-878f-97cfaccfb784	1198	Activation, Macrophages	Activation, Macrophages	Unknown
5c7d9e12-e676-466e-acab-38a5eb074c0f	1213	Increased, Angiogenesis	Increased, Angiogenesis	Unknown
74d9616e-4b66-45ca-80fb-9d227cd25887	1239	Altered, Gene Expression	Altered, Gene Expression	Unknown
7984f8df-4f92-46c3-b796-982fe0d47894	1240	Altered, Protein Production	Altered, Protein Production	Unknown
befa4fbf-f7f7-456f-9a15-252500f6d625	1241	Increased, Motility	Increased, Motility	Unknown
2402e73a-49b0-4407-823d-42a745b76b44	1242	Increased, Second Messenger Production	Increased, Second Messenger Production	Unknown
d285b32e-9a2f-4de9-883d-4104ee9fac50	1205	Activation, Juvenile hormone receptor	Activation, Juvenile hormone receptor	Unknown
21596d31-f0f1-4b90-94f2-9a8b5c1c0515	1206	Induction, Doublesex1 gene	Induction, Doublesex1 gene	Unknown
b04e69b7-c820-4ad6-9567-35ee976a7eea	1208	Increased, Male offspring	Increased, Male offspring	Unknown
8dbb63a7-918c-44f7-9499-628884b7a58f	1209	Induction, Male reproductive tract	Induction, Male reproductive tract	Unknown
31f69d43-296a-4e8a-8d5d-117172079127	361	Decline, Population	Decline, Population	Unknown
9afe23a9-c5a6-4086-b774-3b58136bc6c8	1210	Alteration, Food-web structures	Alteration, Food-web structures	Unknown
eec00cba-6675-4956-ac38-b289268bbd31	1252	Binding to (interferes with) topoisomerase II enzyme	Binding, topoisomerase II	Unknown
79bd8dde-83f6-448d-ba74-98a8d3bb155f	1253	MLL chromosomal translocation	MLL translocation	Unknown
a11bcc2f-04c7-4c07-9c4e-39ba26a11693	1254	Infant leukaemia	IFL	Unknown
ac331798-038e-47ac-b631-3c4fb22378d5	1461	Increase, DNA double-strand breaks	Increase, DSB	Unknown
436c42ab-e4b9-4040-923e-befad4a5d6f9	1256	increased mantel display	increased mantel display	Unknown
cd02cfcc-a991-4b1b-a1c6-4e0f2818a935	1257	Induced parturition	Induced parturition	Unknown
1c012be0-2441-4aa3-8d7e-2f3c6fe1e07c	1141	Decreased, Reproductive Success	Decreased, Reproductive Success	Unknown
b90009a7-5821-4053-bb34-43a61eed7fb4	1258	Decompartmentalization	Decompartmentalization	Unknown
013ef01a-ad59-496f-adad-d69fb526f315	1260	Direct mitochondrial inhibition	Direct mitochondrial inhibition	Unknown
c5f6603c-9481-4fc5-ab34-a5b23c668744	1259	narcosis	narcosis	Unknown
9f90fff9-6f5b-4d88-8eae-7854e5360081	1262	Apoptosis	Apoptosis	Unknown
e0ea62d5-a9dd-411e-88bb-0042a675ed09	1263	Necrosis	Necrosis	Unknown
aef03073-2e3d-4674-9b7f-212614a288e9	1270	Inactivation of PPARγ	Inactivation of PPARγ	Unknown
2e0e7d7d-ab36-4de1-bf0a-bd35b1a2aaa3	1271	Activation of TGF-β signaling	Activation of TGF-β signaling	Unknown
5e4f7e7f-ce39-44c3-9ade-855b16106216	1275	Collagen Deposition	Collagen Deposition	Unknown
7b914fc4-c651-41d7-9fc1-2f9df351e59b	1276	Lung fibrosis	Lung fibrosis	Unknown
dcb4a9ec-9200-4558-844b-5650e9539fb1	1457	Epithelial Mesenchymal Transition	EMT	Unknown
b2edaa31-7c04-45aa-a7bd-54851432a355	1174	Activation, NADPH Oxidase	Activation, NADPH Oxidase	Unknown
5b9da376-b83c-4488-bed6-c8dd73244b2e	1277	Reproductive failure	Reproductive failure	Unknown
f7ed6a08-6cb8-498e-bd98-d390f1a2fe9e	1279	Increase, Oxidative Stress / Activation, PMK-1 P38 MAPK	Increase, Oxidative Stress / Activation, PMK-1 P38 MAPK	Unknown
0525fb77-1764-405c-b1de-dbd4107daa6a	1280	Activation, HIF-1	Activation, HIF-1	Unknown
270496a4-2e1f-426c-9b8f-98e1b30c731d	1281	Increased, DNA Damage-Repair	Increased, DNA Damage-Repair	Unknown
256c4c0e-3afa-4281-994a-407cec03b35f	1282	Activation, JAK/STAT pathway	Activation, JAK/STAT pathway	Unknown
1b40c694-72c5-43ec-b8b3-a034aa9943d7	1283	Activation, TGF-beta pathway	Activation, TGF-beta pathway	Unknown
95e930f8-cd0b-4ae6-ba03-c6ef1fa7e85e	1284	Up Regulation, SREBF2	Up Regulation, SREBF2	Unknown
7aa112a5-70c1-4037-8122-9e07ed901d32	1285	Up Regulation, Unsaturated fatty acid	Up Regulation, Unsaturated fatty acid	Unknown
16c8975a-e140-435d-96bc-10282779cf79	1286	Down Regulation, GSS and GSTs gene	Down Regulation, GSS and GSTs gene	Unknown
84defebf-7aca-49e7-9536-c6a46f481a5c	1287	Glutathione synthesis	Glutathione synthesis	Unknown
e2c486c8-33a6-4dfb-96ee-41f7368dbf10	1288	Activation, 3-hydroxy-3-methylglutaryl-CoA reductase gene	Activation, 3-hydroxy-3-methylglutaryl-CoA reductase gene	Unknown
c3a937ba-e3fd-4b89-b783-b676e54c50e8	1289	Perturbation of cholesterol	Perturbation of cholesterol	Unknown
abb2b0e9-f023-41b3-a157-833eb153b8c8	1290	Glutathione homeostasis	Glutathione homeostasis	Unknown
4faea2c5-dc65-4da4-a470-5750784f014f	1291	Hepatotoxicity	Hepatotoxicity	Unknown
44b1da2e-2d18-4942-bd9b-33b61cf6cac4	1292	Activation, JNK	Activation, JNK	Unknown
daab477f-598d-458b-b20d-bdfdeace0d3d	1293	Activation, FOXO	Activation, FOXO	Unknown
8db5c08e-4aa1-46ab-915e-796874ac8783	1294	Inhibition, Wnt pathway	Inhibition, Wnt pathway	Unknown
a9ff2042-9a8f-48e2-9d6f-1747e7432811	1295	Defect of Embryogenesis	Defect of Embryogenesis	Unknown
a11fcef0-706d-4c9e-86b9-89e9e863f868	1502	Histone deacetylase inhibition	Histone deacetylase inhibition	Unknown
da7fd110-5650-4da6-bcd3-16175eecad35	1503	Histone acetylation, increase	Histone acetylation, increase	Unknown
4d7cacb5-c14e-4f2a-bb75-2200e2db8348	1505	Cell cycle, disrupted	Cell cycle, disrupted	Unknown
d2546963-9740-4d07-8943-846c708c6a17	1506	Testicular atrophy	Testicular atrophy	Unknown
7d4e69a5-ef48-4ea5-858d-121f67e27f39	1515	Spermatocyte depletion	Spermatocyte depletion	Unknown
13ce0d78-dadc-4d91-8ab4-628d5be136d1	1305	Increase, cytosolic fatty acid	Increase, cytosolic fatty acid	Unknown
df7a9988-37f5-4bef-9e26-baf5d26c44ef	1489	N/A, Steatohepatisis	steatohepatitis	Unknown
7220af6a-b480-4150-967f-0f8fd4a3abd4	1490	Inhibition, Fatty Acid Beta Oxidation	Inhibition of fatty acid beta oxidation	Unknown
72c9388d-5974-47fe-8edb-20245f8a2d4f	1491	Increased, Oncotic Necrosis	increased, oncotic necrosis	Unknown
84dec18f-0621-472b-8f38-a2aa69952fc1	1316	Inhibit, serotonin transporter activity	Inhibit, serotonin transporter activity	Unknown
87b2dc96-0d1b-46b5-bdb1-273186f92c3c	1317	Decreased, serotonin transporter activity	Decreased, serotonin transporter activity	Unknown
bb8a5779-d0ce-4671-974f-dca6dff33412	1318	Decreased, extracellular sodium (Na+)	Decreased, extracellular Na+	Unknown
d098a65b-c348-4a4c-8e7f-571ad36d23aa	1319	Decreased, extracellular chloride (Cl-)	Decreased, extracellular chloride (Cl-)	Unknown
6773a00b-d084-4588-8977-abb2dfc1f9f7	1320	Increased, extracellular serotonin	Increased, extracellular serotonin	Unknown
894cc967-b91a-4063-a462-5d5045e735a9	1321	Increased, intracellular sodium (Na+)	Increased, intracellular sodium (Na+)	Unknown
596fec93-f0b0-4c8f-a607-c7834e09d8d6	1322	Increased, intracellular chloride (Cl-)	Increased, intracellular chloride (Cl-)	Unknown
6fac4256-8839-41e6-aeb3-65a73205b473	1323	Decreased, intracellular serotonin	Decreased, intracellular serotonin	Unknown
ecb9a151-9d4a-4578-9442-3a7036359697	1324	Decreased, packaged serotonin	Decreased, packaged serotonin	Unknown
e6aa9578-d36a-4e1c-9c4d-307f0d5f1587	1325	Decreased, synaptic release	Decreased, synaptic release	Unknown
a95700f7-24fe-4379-9abb-d9856501fea6	1326	Increased, 5-HT3 (5-hydroxytryptamine)	Increased, 5-HT3	Unknown
8045330c-45fc-4ac0-850c-91747b3b6e7a	1328	Inactivated, 5-HTR (serotonin receptors)	Inactivated, 5-HTR	Unknown
a35926a7-bcf9-4e0d-a040-7f8472c0ece7	1329	Reduce expression, BDNF (Brain-derived neurotrophic factor)	Reduce expression, BDNF	Unknown
02306b66-8c8c-4d69-a141-19bb7571c9c2	1330	Decreased, neuroplasticity	Decreased, neuroplasticity	Unknown
98fa3a60-354e-451f-a3a4-39e3b6f65a1e	1334	Increase, cortisone	Increase, cortisone	Unknown
3b972831-91d1-4e51-878b-9181e23122e9	1335	Reduced, BDNF (Brain-derived neurotrophic factor)	Reduced, BDNF	Unknown
53046a85-798a-49fd-8a27-17df6c1ce83b	1336	Activation, 5-HT2A (Serotonin 2A)	Activation, 5-HT2A	Unknown
a0d9d19a-6f17-4485-80f3-5fe6d56ea902	1337	Activate, PLC (Phospholipase C)	Activate, PLC	Unknown
f40e6b8e-9d44-46fe-9e22-6b3fefcdc9d2	1338	Increase, inositol triphosphate	Increase, inositol triphosphate	Unknown
7be60425-0274-49b0-8c4a-7629742b1b3c	1339	Increase, intracellular calcium	Increase, intracellular calcium	Unknown
939c56f5-d3bc-4507-b29d-678dea32803c	1340	Activate, calmodulin	Activate, calmodulin	Unknown
abb852b0-4339-44a9-b8ba-a8931f642c39	1341	Increase, myosin light chain phosphorylation	Increase, myosin light chain phosphorylation	Unknown
84f1813e-2921-47dd-a8fb-922fa26a00d8	1342	Increase, vascular smooth muscle contraction	Increase, vascular smooth muscle contraction	Unknown
c738a47c-e0c9-4053-aee4-4eb56cf96f8e	1344	Increased, seizure	Increased, seizure	Unknown
06b49e18-9d45-4420-890e-26469b365fe0	1345	Increased, agitation	Increased, agitation	Unknown
3492344d-65e1-47ae-8c05-1056fcd7cf22	1346	Increased, depression	Increased, depression	Unknown
b43abe5d-5440-491c-af7f-9c32583e6e27	1343	Increase, hypertension	Increase, hypertension	Unknown
90eac016-c1c4-4a20-b211-32864763982d	1347	Decreased, extracellular serotonin	Decreased, extracellular serotonin	Unknown
f31297c8-96ce-40c9-a265-1bb326b4cee7	1348	Increase, seizure	Increase, seizure	Unknown
a29a1fc1-b6f2-46d8-b9ea-f6f4bfc0c94e	1349	Activated, presynaptic neuron 1	Activated, presynaptic neuron 1	Unknown
d234bafe-4e84-4580-8844-8f638352ed5f	1350	Increased, glutamate	Increased, glutamate	Unknown
9c7d4629-cfb2-436c-ba48-f3542c59ec8e	1351	Activated, NMDA receptor	Activated, NMDA receptor	Unknown
c9ec2307-6eda-4791-82f3-359fe795692c	1352	Activated, voltage-gated sodium channel	Activated, voltage-gated sodium channel	Unknown
d2ec8676-1e12-48b3-a2b6-fd4525371559	1353	Binding to voltage-gated sodium channel	Binding to VGSC	Unknown
fdae292e-6e97-4066-b852-05646b7b2ad5	1354	Treat, carbamazepine	Treat, carbamazepine	Unknown
4f5335b3-e9f3-43ad-b47d-43b8314f5ea5	1355	Activated, membrane depolarization	Activated, membrane depolarization	Unknown
f4f53599-b810-4d20-a06c-02cbdc1d0ec8	1356	Inactive, membrane depolarization	Inactive, membrane depolarization	Unknown
d7e1a753-6d38-42c8-848b-099b958285d1	1357	Increased, RDX dose	Increased, RDX dose	Unknown
e892e07a-a01a-437b-b609-840555a60828	1358	Repress, GABA-A receptor	Repress, GABA-A receptor	Unknown
465090a8-b0b3-4f9d-aebf-bee7501685b1	1359	Activate, GABA-A receptor	Activate, GABA-A receptor	Unknown
f8e8408c-fc81-45d4-9528-7df017e30954	1360	Activate, presynaptic neuron 2	Activate, presynaptic neuron 2	Unknown
38679c43-0fa4-4682-8593-0b70ff54f8f2	1361	Increase, GABA	Increase, GABA	Unknown
4ef94b64-c10b-43f1-90e3-4dfede77a9b1	1362	Increased, hippocampal hyperdepolarization	Increased, hippocampal hyperdepolarization	Unknown
85c3c325-89d2-4132-9759-7b6496e7d577	1363	Increased, epilepsy	Increased, epilepsy	Unknown
682e11d2-a451-448a-ba4b-76686f6df883	1686	Deposition of Energy	Energy Deposition	Unknown
e1195852-a87a-4505-84c3-829d5e6668cd	1635	Increase, DNA strand breaks	Increase, DNA strand breaks	Unknown
cac12b87-3159-42be-a610-0198d46b5f80	1444	Increase, Follicular atresia	Increase, Follicular atresia	Unknown
d9107a75-d0c0-4075-9896-1d921e5a5fe8	1366	Decrease, Oogenesis	Decrease, Oogenesis	Unknown
b5934dc9-69b1-483b-a793-135c2c81a3fb	1367	Inhibit, gastric ulcer formation	Inhibit, gastric ulcer formation	Unknown
dee48420-7263-4aab-9481-0b167bef7877	1368	Inhibition, PTGS-1 (Prostaglandin-endoperoxide synthase 1)	Inhibition, PTGS-1	Unknown
3e3b3394-aed2-49c6-a4dd-19c4580653bc	1369	Activation, PTGS-1 (Prostaglandin-endoperoxide synthase 1)	Activation, PTGS-1	Unknown
6ad970fa-92c7-407e-b79e-38a925daa5c4	1370	Activation, PTGS-2 (Prostaglandin-endoperoxide synthase 2)	Activation, PTGS-2	Unknown
8e8038bd-35e1-4aa6-9ffd-b68d5500bc3a	1371	Inhibition, PTGS-2 (Prostaglandin-endoperoxide synthase 2)	Inhibition, PTGS-2 (Prostaglandin-endoperoxide synthase 2)	Unknown
6c7fef6d-e539-4145-b619-580919a73c0d	1372	Increase, bicarbonate	Increase, bicarbonate	Unknown
0d29c323-d7e5-4a6e-856a-f2c0bef01c03	1373	Increase, mucous	Increase, mucous	Unknown
60c7e153-5325-4729-8847-642bacdab891	1374	Increase, mucosal blood flow	Increase, mucosal blood flow	Unknown
39e7b1b4-751a-4cda-b051-dce2a9495abd	1375	Increase, platelet aggregation	Increase, platelet aggregation	Unknown
fa0ee9cd-70e2-4982-b904-c05a69cbfcdc	1376	Increase, angiogenesis	Increase, angiogenesis	Unknown
002b7121-def4-48a6-944a-8ca2b7e38ee2	1377	Decrease, leukocyte adherence	Decrease, leukocyte adherence	Unknown
f36c5902-a586-43fe-aa42-63ab2b0346ba	1378	Increase, leukocyte adherence	Increase, leukocyte adherence	Unknown
f3d00c91-05f8-45ad-b996-c410b639d546	1379	Activate, leukocyte	Activate, leukocyte	Unknown
ddb17c2c-daef-472c-ac2f-ea7eff3c9c6d	1380	Activate, mucosal defense	Activate, mucosal defense	Unknown
43e8cf7d-5f63-4467-9ebf-84534f6f2ee3	1381	Increase, surfactant	Increase, surfactant	Unknown
37e04f91-bceb-4566-b9fc-b0ecc5b948fe	1382	Decrease, surfactant	Decrease, surfactant	Unknown
ade99600-3589-4cde-8940-a1213ffd0842	1383	Activate, phospholipase	Activate, phospholipase	Unknown
cfc88b79-2f44-4df8-9d11-996f0fa7c7c1	1384	Increase, ammonium (NH4+)	Increase, ammonium (NH4+)	Unknown
94a54230-7780-4453-b27f-f77f832c578c	1385	Activated, gastric ulcer formation	Activated, gastric ulcer formation	Unknown
2c2d0f82-1226-476f-893d-ef94b8669913	1386	CYP7B activity, inhibition	CYP7B activity, inhibition	Unknown
aa2cf918-1fff-4d6b-af8c-5e4a572868cf	1387	7α-hydroxypregnenolone synthesis in the brain, decreased	7α-hydroxypregnenolone synthesis in the brain, decreased	Unknown
57d781d0-8873-43bf-ae9d-32acdab1b55d	1388	Dopamine release in the brain, decreased	Dopamine release in the brain, decreased	Unknown
44e224aa-c6e4-4abc-b5d8-4a3bd24ba230	1389	Locomotor activity, decreased	Locomotor activity, decreased	Unknown
50e6efad-83cf-4627-8a34-22d14c2ed67e	1390	Sexual behavior, decreased	Sexual behavior, decreased	Unknown
6ea5576f-2410-4110-ab61-034543e57ef6	1391	Activation of Cyp2E1	Activation of Cyp2E1	Unknown
0672952e-9186-4c4d-bc73-47e6a6157eff	1393	Hepatocytotoxicity	Hepatocytotoxicity	Unknown
94d09da9-5d9f-4482-a0d3-46206df6bbdf	1394	Induction, persistent proliferation/sustained proliferation	Sustained proliferation	Unknown
b61f0245-e44c-4fbb-882d-1cee6816338b	1395	Liver Cancer	Liver Cancer	Unknown
5ee61086-724d-4e79-8fbb-096176de858d	1396	Increased, glucocorticoid receptor activity	Increased, glucocorticoid receptor activity	Unknown
9fe84956-db2b-4a1a-89e0-bfaeadaa3a20	1397	Increased, serotonin transporter activity	Increased, serotonin transporter activity	Unknown
e83a2262-7c81-4d7f-89fd-89e7915bf303	1398	Increased, intracellular serotonin	Increased, intracellular serotonin	Unknown
8044fa51-21cb-41b3-b589-7a0aa4b44606	1399	Increased, packaged serotonin	Increased, packaged serotonin	Unknown
a89b4007-1c13-4ef1-834a-1d90df7cda7d	1400	Increased, synaptic release	Increased, synaptic release	Unknown
3523884c-0b62-4cf6-a5cc-40cdeb186940	1401	Decreased, 5-HT3	Decreased, 5-HT3	Unknown
51b7f530-900b-44c2-8f71-73cb59e07807	1402	Reduced, PTGS1 function	Reduced, PTGS1 function	Unknown
ae5d2b27-45b5-4dd1-8aa5-f4a07bc552c2	1403	Reduced, platelet aggregation	Reduced, platelet aggregation	Unknown
21c52e5a-e65e-46e2-a944-3051292d160f	1404	Decreased, mucosal blood flow	Decreased, mucosal blood flow	Unknown
feb55006-4f70-481d-bfbf-4d5820225578	1405	Reduced, mucosal defense	Reduced, mucosal defense	Unknown
52744d9d-01d0-4f75-9a59-6a3395f35525	1406	Decreased, mucous	Decreased, mucous	Unknown
7062762c-5373-4f78-bef3-e278fdf4e1fa	1407	Decreased, bicarbonate	Decreased, bicarbonate	Unknown
3cb944ad-b8c8-463c-b069-4f84018087a8	1408	Reduced, PTGS2 function	Reduced, PTGS2 function	Unknown
7edeb0a9-5757-47a8-9279-64ba05d4b55a	1409	Decreased, angiogenesis	Decreased, angiogenesis	Unknown
bc63ec64-143c-497d-8621-5edaedb41c20	1410	Increased, leukocyte adherence	Increased, leukocyte adherence	Unknown
faa1363a-a8d1-44e8-bb82-817f1c65d748	1411	Increased, leukocyte activation	Increased, leukocyte activation	Unknown
5d01f45b-fe88-4dc1-b28e-fe5074a19a23	1412	Helicobacter pylori infection	Helicobacter pylori infection	Unknown
fff8edcc-93ec-4926-a727-6bc5cca33bfc	1413	Reduced, presynaptic neuron 2 activity	Reduced, presynaptic neuron 2 activity	Unknown
778cd4ee-cdb9-4793-95e7-a7539c6fb4e7	1414	Decreased, GABA	Decreased, GABA	Unknown
c31598f4-c6f4-491a-8edb-807fdee8ed41	1415	Reduced, GABA-A receptor activation	Reduced, GABA-A receptor activation	Unknown
a3b7b52c-dae9-4fc5-bb93-fd06a0ccde9f	1416	Decreased, intracellular chloride	Decreased, intracellular chloride	Unknown
7ea05725-1792-451d-963b-d551339a581a	1417	NFE2/Nrf2 repression	NFE2/Nrf2 repression	Unknown
7125d101-8ca2-4a13-a9ae-1d7d1bb244d6	1419	Reduced, FXR activity	Reduced, FXR activity	Unknown
a87235d2-8741-4eed-a781-8c7b788a1524	1420	Reduced, SHP activity	Reduced, SHP activity	Unknown
81a551ab-93d9-4b7e-b1b5-0c3f026feb12	1421	Activated, LXR	Activated, LXR	Unknown
8b3fbcd5-5521-4a0f-9f7c-319adb79c997	1422	Reduced, PPARalpha	Reduced, PPARalpha	Unknown
a4a00f3c-d9c0-450e-8de5-a7179e4cb88e	1423	Reduced, HSD17B4 activity	Reduced, HSD17B4 activity	Unknown
1dd4476a-3e39-4d09-88ef-8db3690f3177	1424	Reduced, fatty acid beta oxidation	Reduced, fatty acid beta oxidation	Unknown
7b9ec392-cb7f-4fd2-98f9-a8a1be54922f	1425	Mu Opioid Receptor Agonism	Mu Opioid Receptor Agonism	Unknown
f67ab8cb-c31c-402c-b359-cdc20a1fb91d	1426	Release of G Proteins	Release of G Proteins	Unknown
67c59104-cc23-4057-9887-6ee8cf1d0c0f	1427	Opening of G protein gated inward rectifying K channels	Opening of GIRK channels	Unknown
79058f35-882e-4c0e-be78-c72e1b1aa556	1428	Analgesia	Analgesia	Unknown
93a89be4-36d9-4e5d-acb9-926cacead7cb	1429	Inhibition of N-type Ca ion channels	Inhibition of Ca Channels	Unknown
2d5d54bf-934e-4f5b-a6cd-5d79b12a1612	1430	Inhibition of neurotransmitter vesicle release	Inhibition of neurotransmitter release	Unknown
828cb6d7-80b3-45a9-b4f8-a8789aa6783e	1431	Serotonin 1A Receptor Agonism	Serotonin 1A Receptor Agonism	Unknown
c4e60df7-a770-418c-a4ae-262a7e1878ea	1432	Anti-depressant Activity	Anti-depressant Activity	Unknown
f1d99f9d-7349-41c3-b78b-023628da5d4a	1438	Transcription of genes encoding acute phase proteins, Increased	Increased transcription of genes encoding acute phase proteins	Unknown
3b31a0a3-7787-44e0-8256-94adbcc57756	1439	Systemic acute phase response	Systemic acute phase response	Unknown
80411fc1-3fd9-4ac0-8833-939742795be6	1443	Atherosclerosis	Atherosclerosis	Unknown
4ddbcce7-a2c6-4362-b27f-fba00d7c76d5	1775	Increase, Oocyte apoptosis	Increase, Oocyte apoptosis	Unknown
84cb2b44-80cc-4356-ab0f-bb213fbde520	1456	Increase, Differentiation of fibroblasts	Differentiation of fibroblasts	Unknown
7c4a6c0d-260d-474a-8a62-7f5d4d57f9ef	1468	Activation, Latent Transforming Growth Factor Beta 1	TGFbeta1 activation	Unknown
f8b940c4-9178-4018-91b0-ee4ac7ead777	1469	Activation, Transforming Growth Factor beta pathway	TGFbeta pathway activation	Unknown
b36a9960-f9a4-4f77-8e29-10a8c250830b	1462	Thiol group of chemicals interact with sulfuhydryl groups of proteins to form thiol adducts	Thiol protein adducts	Unknown
677244b5-e606-4739-a740-274bee9ad20c	1463	Inhibition of lysyl oxidase	Inhibition of lysyl oxidase	Unknown
af859ade-6343-415d-a18d-610d6112a2c3	1464	Reduction of collagen crosslinking	Reduction of collagen crosslinking	Unknown
c53fc6c2-303f-458b-b72c-4a4b98b4aa82	1465	Weak collagen matrix	Weak collagen matrix	Unknown
f7050447-09d0-4c82-a8d5-f7b951326d11	1466	Notochord distortion or malformations	Notochord malformation	Unknown
29a401e6-ee12-4187-9f0e-86950d395906	1467	Growth, reduction	Growth, reduction	Unknown
77aedbe5-c5c7-4976-bf86-ea6ff37bbc74	1471	Increase, Uncoupling of photophosphorylation	Increase, Uncoupling of photophosphorylation	Unknown
74675784-4e71-46b3-b2dd-3134fc4953a8	1472	Decrease, ATP production	Decrease, ATP production	Unknown
40ef19fd-70d3-4e46-8b85-be5819feae51	1473	Decrease, Chlorophyll synthesis	Decrease, Chlorophyll synthesis	Unknown
29009e27-cfec-4924-a132-31d7e706569d	1474	Decrease, Light harvest capacity	Decrease, Light harvest capacity	Unknown
be131079-b038-4417-a90b-8bc7be6dda73	1475	Decrease, Photosynthesis	Decrease, Photosynthesis	Unknown
c772242e-6334-400b-a083-47fea00e7ee0	1476	Decrease, Glycolysis	Decrease, Glycolysis	Unknown
cece0754-fc8e-45be-bc72-172a52b988ef	1477	Decrease, Oxidative phosphorylation	Decrease, OXPHOS	Unknown
1d961f4e-7b52-4277-b4fd-23e7e8d221db	1478	Decrease, Leaf cell mitosis	Decrease, Leaf cell mitosis	Unknown
49ef7423-d860-49a7-b774-7bcd16d9ca8a	1479	Decrease, Leaf development	Decrease, Leaf development	Unknown
da73fead-cd59-4651-8dd9-1cd9fe19d798	1521	Decrease, Growth	Decrease, Growth	Unknown
856443a5-e832-4ef5-847c-86361a24b52b	1481	Inhibition of mitochondrial DNA polymerase gamma (Pol gamma)	Inhibition, mitochondrial DNA polymerase gamma (Pol gamma)	Unknown
35001632-1008-4e7e-ad56-acb800800bc7	1482	Depletion, mtDNA	Depletion, mtDNA	Unknown
6095ad06-362f-4fc7-aafe-a33c7b02dad1	1486	Binding of substrate, endocytic receptor	Binding of substrate, endocytic receptor	Unknown
5c092213-09a1-4e06-9c7c-886dcbb09d20	1508	CYP2E1 Activation	CYP2E1 Activation	Unknown
d0de43bd-220c-43b9-9ef9-8254ef9ee70f	1509	Protein Adduct Formation	Protein Adduct Formation	Unknown
09571e35-2589-49b0-b81f-048f5ddd1621	1511	Lipid Peroxidation	Lipid Peroxidation	Unknown
975e3f9c-4c50-4679-bf4d-39a35208ea4c	1512	Unfolded Protein Response	Unfolded Protein Response	Unknown
7ad1961b-ac0b-4e82-a45c-131e8bba3cbe	1513	General Apoptosis	General Apoptosis	Unknown
d7b53da6-19ed-449a-a55d-ac6a2c7228ac	1514	Neurodegeneration	Neurodegeneration	Unknown
84eb6b1a-117a-43b7-9024-fc2ca92ef7e3	1529	Blockade, L-Type Calcium Channels	Blockade, L-Type Calcium Channels	Unknown
24ef891f-a1f6-4359-87bd-a17e2597896e	1530	Decrease, Calcium currents	Decrease, Calcium currents	Unknown
f43c8dba-7026-4060-b321-7890526981ce	1531	Decrease, Calcium binding to Troponin C	Decrease, Calcium binding to Troponin C	Unknown
abdd144a-9d9a-4eb8-94ec-d4d968fd50ff	1532	Decrease, Cardiac contractility	Decrease, Cardiac contractility	Unknown
40aeca49-6bdd-4f2e-ad6c-ce2fff0e4765	1533	Decrease, Cardiac ejection fraction	Decrease, Cardiac ejection fraction	Unknown
4ab109d4-bba9-4665-bf96-4eac36cc7964	1535	Heart failure	Heart failure	Unknown
bf1d25d9-b116-49c3-83ea-41712e893332	1536	Disruption, Intracellular calcium mobilization	Disruption, Intracellular calcium mobilization	Unknown
4161680b-8838-4c62-8b10-28688a24838d	1537	Disruption, Sarcomere assembly	Disruption, Sarcomere assembly	Unknown
68968540-7287-49b7-823a-0e2764cc8b7a	1446	Decrease, Coupling of oxidative phosphorylation	Decrease, Coupling of OXPHOS	Unknown
c5e0ad00-59f5-4204-94f5-78cf96f7b93c	1771	Decrease, Adenosine triphosphate pool	Decrease, ATP pool	Unknown
a8d15556-f2a9-47d9-8337-36699a2be8a6	1821	Decrease, Cell proliferation	Decrease, Cell proliferation	Unknown
6d138cff-0617-4001-b009-7a6b35ac011c	2064	Increase, Cytosolic calcium	Increase, Cytosolic Ca	Unknown
465312ac-c7af-4511-8b7b-6dfaca8e0a5e	1562	Decreased Na/K ATPase activity	Decreased Na/K ATPase activity	Unknown
c47096bd-3db3-47ca-a25d-0e4bc839f7dc	1527	Increase, Cell membrane depolarization	Increase, Cell membrane depolarization	Unknown
1e004411-b9ea-46ae-a98d-eb8830bea189	2070	Increase, Glycolysis	Increase, Glycolysis	Unknown
c04183ab-a23c-4fdd-b13c-7c8d5bfee600	2071	Decrease, Glucose pool	Decrease, Glucose pool	Unknown
29de4085-c029-48a6-a76c-e52d28699e66	2072	Increase, Mitochondrial swelling	Increase, Mitochondrial swelling	Unknown
58c2a97c-0b8b-4352-b56f-aec112ab617e	1636	Increase, Chromosomal aberrations	Increase, Chromosomal aberrations	Unknown
a5ab6e8c-bcf1-4433-8197-5d7cf785db80	1556	Increase, lung cancer	Increase, lung cancer	Unknown
ced92620-c5a8-40ae-968c-1285cfd59fd9	1542	Increase, Mitochondrial complex III antagonism	Increase, Mitochondrial complex III antagonism	Unknown
e53c22be-0381-47e1-bd47-10e3ad224047	1543	Mitochondrial Complex IV inhibition	Mitochondrial Complex IV inhibition	Unknown
bcf63c7a-c3a0-4072-96b8-0dd1d9ca9912	1544	Mitochondrial Complex V inhibition	Mitochondrial Complex V inhibition	Unknown
3263556e-780c-4402-963c-f011240ac1c0	1545	Decrease in mitochondrial oxidative phosphorylation	Decrease in mitochondrial oxidative phosphorylation	Unknown
a6dfad9a-320f-4e98-9a09-957d324fe022	1547	Mitochondrial Injury	Mitochondrial Injury	Unknown
7b62e404-62d1-4e41-b796-1365d1c0edcd	1548	Necrotic Tissue	Necrotic Tissue	Unknown
bbe770f4-00c9-4850-a2f5-3b2f25d4e702	1549	Liver Injury	Liver Injury	Unknown
ed0808e2-1a16-49e1-8995-8c2dff44c896	1653	Binding of inhibitor to mitochondrial complex III	Binding of inhibitor, mitochondrial complex III	Unknown
ec708e9e-4249-424d-8155-d32f6c0b7bb4	1654	Binding of inhibitor to mitochondrial complex IV	Binding of inhibitor, mitochondrial complex IV	Unknown
814eca18-27a3-4245-8d8b-7119d44dccd0	1655	Binding of inhibitor to mitochondrial complex V	Binding of inhibitor, mitochondrial complex V	Unknown
3ac53861-f50f-4125-be6f-248de0e86dd0	1557	Neural crest cell migration, reduced	Reduced neural crest cell migration	Unknown
05b84c3a-d519-4fc7-8c15-f24fcde67ce0	1558	Collagen production, reduced	Reduced collagen production	Unknown
dad2586f-dff0-4dcd-a73a-b5aac74623b5	1559	Facial cartilage structures are reduced in size and morphologically distorted	Smaller and morphologically distorted facial cartilage structures	Unknown
7fca5f5c-013e-43fe-a51e-9e2c2c9093fb	1560	Altered differentiation	Altered differentiation	Unknown
e1ac55a9-448e-4af0-82a0-5a1bcdd36413	1561	Neural tube defects	Neural tube defects	Unknown
40a22d17-e5fd-4d11-ac0f-8ae0a4c6750a	1563	Decreased proximal tubular vectorial transport	Decreased proximal tubular vectorial transport	Unknown
adda4349-1483-421a-b6f8-6329248b7f3b	1564	Chemical induced Fanconi syndrome	Chemical induced Fanconi syndrome	Unknown
28c44ffc-9454-4874-a46b-bf3828aba258	1700	Impaired IL-1R1 signaling in T cell	Impaired IL-1R1 signaling	Unknown
bf6d5892-70fe-449c-808b-b4ed921de908	1702	Suppression of T cell activation	Suppression of T cell activation	Unknown
a4f10d2e-fac3-4f20-9940-049b11e67338	1574	Inhibition, IKK complex	Inhibition, IKK complex	Unknown
bd78ce0b-d317-45e4-be0c-27851bcb9492	1575	Activation, Caspase 8 pathway	Activation, Caspase 8 pathway	Unknown
67de9a4d-cf87-4955-a966-f6e834efce33	1576	Activation, Tissue resident cells (Kuppfer cells)	Activation, Tissue resident cells (Kuppfer cells)	Unknown
d2a058bb-ad55-4a32-b425-742a2c3fd1c3	1579	Increase, proinflammatory mediators (TNFalpha)	Increase, proinflammatory mediators (TNFalpha)	Unknown
cc6b20a9-e9f1-40ea-bfb3-2f7eecf85b6f	1580	Binding of microtubule stabilizing agents (MSA) to microtubules	Binding of MSAs to microtubules	Unknown
24996243-56e7-4bba-9ae8-0c93ffec6094	1581	Disturbance in microtubule dynamic instability	Disturbance in microtubule dynamic instability	Unknown
54791ad9-610a-48d8-bfd8-d9fa4135e44c	1582	Impaired axonial transport	Impaired axonial transport	Unknown
78259c92-7e80-4f24-ad44-b94883a5360e	1583	Sensory axonal peripheral neuropathy	Sensory axonal peripheral neuropathy	Unknown
2fbba078-944a-4be3-870e-552fbfecae64	1584	Interaction of α-diketones with arginine residues	Interaction of α-diketones with arginine residues	Unknown
5d6a8019-1389-4b49-8f5c-c28b2d01a8da	1585	Proteasomal dysfunction	Proteasomal dysfunction	Unknown
299a9bd3-4cda-4c75-b1f3-cb8f65ffaa6b	1586	Airway epithelial injury	Airway epithelial injury	Unknown
c7e2af82-b513-44e4-a401-c22d3e409cc8	1587	Fibroproliferative airway lesions	Fibroproliferative airway lesions	Unknown
849c7566-0387-45e0-81bd-2d0e8667d5fa	1588	Bronchiolitis obliterans	Bronchiolitis obliterans	Unknown
1acf1d52-1446-4572-8f76-ba9e177b29d3	1602	Increased Muscarinic Acetylcholine Receptors	Activation, Muscarinic Acetylcholine Receptors	Unknown
f7363e52-d0ae-4f1e-893b-1d8f8dd71f13	1623	Occurrence, Focal Seizure	Occurrence, Focal Seizure	Unknown
422cff92-d771-438d-b452-1983eb6cd1f8	1788	Status epilepticus	Status epilepticus	Unknown
346ede77-39bb-4087-96db-ed1d692dc057	1594	Oxidation of membrane lipids	Oxidation of membrane lipids	Unknown
7230eeb0-6407-41ba-9565-a11e7df4c405	1595	Oxidation/denatuation of membrane proteins	Oxidation/denatuation of membrane proteins	Unknown
b595befa-8b4d-4942-8469-e7be1b352bff	1599	Inflamatory events in light-exposed tissues	Inflammatory events	Unknown
fd31472d-e9b5-4727-a7ab-365294891a6f	926	Oxidation, Glutathione (To be considered with MIE)	Oxidation, Glutathione	Unknown
1d85feca-88af-499d-b19a-92a8150ada22	1603	Chronic kidney disease	Chronic kidney disease	Unknown
8c95d293-f6c4-41a6-8f27-6191ccdd9ebd	1604	Inhibition of N-linked glycosylation	Inhibition of N-linked glycosylation	Unknown
05d87310-217b-48ad-b6eb-689aeda42811	1605	Accumulation of misfolded proteins	Accumulation, misfolded proteins	Unknown
2959e3cb-c854-48ec-a20a-d3040505c405	1606	Activation of hepatic stellate cells	Activation, hepatic stellate cells	Unknown
48257284-c3f4-4fd9-b8ca-63c245128253	1825	Increase, Cell death	Increase, Cell death	Unknown
bbe7801e-919b-4983-b475-51ac101825ff	1609	Inhibition, Cytochrome P450 enzyme (CYP17A1) activity	Inhibition of Cyp17A1 activity	Unknown
139ee6ce-80a9-42dc-9255-51a8881ac17e	1610	Reduction, dehydroepiandrosterone	Reduction, DHEA	Unknown
5a51c695-4ee4-4c52-a51c-bcf64dc7db4d	1611	Reduction, androstenedione	Reduction, androstenedione	Unknown
e6892a6f-cf70-4ac6-976d-fd1888172575	1613	Decrease, dihydrotestosterone (DHT) level	Decrease, DHT level	Unknown
cbfe4786-c2b0-4cd0-ad40-be2fbf1583ac	1615	Impaired inguinoscrotal testicular descent phase	Impaired inguinoscrotal phase	Unknown
765844ff-76aa-4fed-a35f-132403b6b729	1616	Malformation, cryptorchidism - maldescended testis	Malformation, cryptorchidism	Unknown
97b38987-2efe-44cc-afa3-88fca3a9deaa	1785	Increase, Mitochondrial ATP synthase antagonism	Increase, Mitochondrial ATP synthase antagonism	Unknown
90325a0b-3169-49ef-a8cc-96d7e59f142f	1627	Inhibition of tyrosinase	tyrosinase	Unknown
a0b37140-95db-47d8-9861-33812f966e3c	1628	Reduction of L-Dopaquinone	Reduction of L-Dopaquinone	Unknown
5ee76ace-8327-4b15-90eb-bc17f66daf45	1629	Reduction in melanin level	Reduction in melanin level	Unknown
1f0ee84f-a3d0-40d3-9601-f214e859f56c	1630	Reduction of melanosome level	Reduction of melanosome level	Unknown
d863a6d3-9af3-4ccb-9b59-efe05392db4c	1631	Reduction fo Pigmentation pattern	Reduction fo Pigmentation pattern	Unknown
e4000fa0-1ee7-49c0-b2f7-69104c5359ed	1632	Increase in reactive oxygen and nitrogen species (RONS)	Increase in RONS	Unknown
0bd8c11c-5273-43a8-91bb-e1674e0838ce	1634	Increase, Oxidative DNA damage	Increase, Oxidative DNA damage	Unknown
e4024c12-e6bc-49c3-ab5c-7037dd3afdb2	1637	Retinaldehyde dehydrogenase inhibition	Retinaldehyde dehydrogenase	Unknown
d5998385-d589-4fc1-8945-ffaaecce6d01	1640	Altered, Photoreceptor patterning	Altered, Photoreceptor patterning	Unknown
674531eb-32fb-47c8-92b6-dda385d54b36	1641	Decreased retinoic acid (RA) synthesis	retinoic acid	Unknown
dd32c4b0-f68e-4caf-a906-9cb54ce520bf	1642	Decreased plasma RA level	plasma retionic acid	Unknown
f8b4c796-a737-4c98-a30f-02e75961e15a	1643	Altered, Visual function	Altered, Visual function	Unknown
34c3b0b0-e1e1-488c-b8e0-1293c2a998e6	1651	Treatment-resistant gastric cancer	Resistant gastric cancer	Unknown
a166e6cc-3365-4c9b-a9e9-f86e9ffc573a	1753	Chronic reactive oxygen species	Chronic ROS	Unknown
0c80b00b-8dea-4f2b-acf0-e9109434c188	1754	Increase, porcupine-induced Wnt secretion and Wnt signaling activation	Increase, porcupine-induced Wnt secretion and Wnt signaling activation	Unknown
ebc633a4-ef1c-46fb-a025-3dfd72290f96	1755	beta-catenin activation	beta-catenin activation	Unknown
0d4ea460-375a-4f2b-b82c-117b26dd1514	1656	Antagonism, Thyroid Receptor	TR Antagnoism	Unknown
0cd16ea7-a88b-4221-833e-9d291c1f60c3	1657	Inhibition of cystathionine beta-synthase	CBS inhibition	Unknown
340695f2-5dbe-4af6-8a5d-8d76c65903b6	1661	Increased Homocysteine level	Homocysteine increases	Unknown
20418ecf-01ed-44ac-bf5f-344a8be99d50	1665	Increased, Plasma HCY level	Plasma HCY level	Unknown
a4c07fd3-2886-43e7-b244-f907eaf31ae4	1666	Induced, dysfunction of microcirculation	dysfunction of microcirculation	Unknown
e28e943c-f074-48c4-8c54-89991e73e214	1667	Impaired,anterior-posterior axis development	anterior-posterior axis development	Unknown
c39bbdb4-94a4-4bbc-86be-900890482616	1677	Reduced tidal volume	Reduced tidal volume	Unknown
206a9d7d-1a41-4299-8c4c-83f5cda392d5	1672	Inhibition of lung surfactant function	Inhibition of LS function.	Unknown
6fc42fc9-3870-4b1f-b6d7-d1117340b30e	1673	Alveolar collapse	Alveolar collapse	Unknown
5a4cdfd5-1841-4c0f-8481-f518679c6a75	1668	Frustrated phagocytosis	Frustrated phagocytosis	Unknown
2bb52add-5f8d-4955-8c30-8a2aa98e3054	1669	Increased, DNA damage and mutation	Increased, DNA damage and mutation	Unknown
96d07afd-9821-4efe-929b-3ec53f51984b	1670	Lung cancer	Lung cancer	Unknown
83e3012f-fb53-4928-8b18-2b8a13ca4637	1680	Inhibition, TBX1	Inhibition, TBX1	Unknown
bb4985cd-0a7c-4c29-ba2d-d67725adb514	1681	Disruption, Neural crest cell migration	Disruption, Neural crest cell migration	Unknown
6fdac2b5-1765-4419-9bf5-542642e523c9	1682	Disruption, Progenitor cells of second heart field	Disruption, Progenitor cells of second heart field	Unknown
8991941d-9d74-428b-9adf-12ec5a623f8b	1683	Impairment, Fourth pharyngeal arch development	Impairment, Fourth pharyngeal arch development	Unknown
f61de081-93c7-4d67-bd08-47d006a0990b	1684	Abnormalities, Cardiac outflow tract formation	Abnormalities, Cardiac outflow tract formation	Unknown
13689b54-85e7-4eb4-ae1e-9d6396b61817	1685	Anomalies, Congenital cardiac conotruncal	Anomalies, Congenital cardiac conotruncal	Unknown
24d46c8b-9513-4470-be0a-83090e9753e5	1688	anogenital distance (AGD), decreased	AGD, decreased	Unknown
e8f6b33d-8a99-4d4d-a87f-1eefd0bcbe97	2298	Decrease, intratesticular testosterone levels	Decrease, intratesticular testosterone	Unknown
7564548e-ca5f-4438-ac6b-4e97b89c9dea	1691	Antagonism,LH receptor	Antagonism,LH receptor	Unknown
75ebbcea-570d-4f41-9cd2-670ad5e0f06f	1692	Reduction, Progesterone synthesis	Reduction, Progesterone synthesis	Unknown
864844aa-d14e-43da-8a49-3c5db70828e0	1693	Decreased, Progesterone levels	Decreased, Progesterone levels	Unknown
41a4d135-6427-46c5-bedb-e8d0e5c2511c	1694	Reduction, progesterone uptake, decresed maturation	Reduction, progesterone uptake, decresed maturation	Unknown
8217abb0-c50d-47e8-9367-a0a58194703d	1695	Impaired ovulation	Impaired ovulation	Unknown
023dcaba-0515-4c0b-b32f-c495819d948a	1696	Decrease of egg production and cummulative fecundity	Decrease of egg production and cummulative fecundity	Unknown
c57077f0-803f-4cf9-ab67-97c74e284507	679	Decline, Population trajectory	Decline, Population trajectory	Unknown
a785d0a1-c100-4706-8aec-a253d50981a1	1697	Increase, DNA methyltransferase expression	Increase, DNMT expression	Unknown
a69fe436-6088-4746-b2f5-181ac99a2b92	1698	Increase, hypermethylation of the promotor region of gonadotropin releasing hormone receptor	Increase, hypermethylation of the promotor region of GnRHR	Unknown
88a8e870-bb0d-465c-9d52-ff2ec95563cd	1699	Decrease, expression of gonadotropin releasing hormone receptor	Decease, expression of GnRHR	Unknown
245f8ba2-ab39-4e22-8546-39d86be6bb38	1705	Impaired coordination and movement	Impaired coordination and movement	Unknown
48042a30-e8f8-4e4f-b13b-3b1da46792ad	1706	Stimulation, TLR7/8	Stimulation of TLR7/8	Unknown
c7791e01-ee95-4960-a8ee-288a86a6d862	1707	Increase, IL-23 from matured dendritic cells	Increase of IL-23	Unknown
c6672b44-ea23-441f-a3e2-ddd8269f9541	1708	Th17 cell migration and inflammation induction	Th17 cell migration and inflammation induction	Unknown
60d481f6-fd51-4e6e-a41d-f0e884f1ab10	1709	Psoriatic skin disease	Skin disease	Unknown
be9d7e20-8fc1-4b52-a791-203cd1e5eb3f	1822	Maturation of TNF/iNOS-Producing Dendritic Cells	Maturation, TNF/iNOS-Producing Dendritic Cells	Unknown
fbe67ac0-b063-4e19-958e-5e888b3f491c	1710	Binding to estrogen receptor (ER)-α in immune cells	Binding to estrogen receptor (ER)-α	Unknown
9c1b8a36-4218-41de-80b2-f3e71e61e0cb	1711	Induction of GATA3 expression	Induction of GATA3 expression	Unknown
5c2ca3b0-cf2c-4c3f-9c54-39c3be79e51a	1712	Increase of Th2 cells producing IL-4	Increase of Th2 cells producing IL-4	Unknown
c835a297-1ff1-4e6d-817d-835de425549a	1713	Increase of anti-DNA antibody from autoreactive B cell	Increase of autoantibody production	Unknown
2575cacf-7c05-4c13-bf6f-0c69c6c0f70f	1714	Exacerbation of systemic lupus erythematosus (SLE)	Exacerbation of SLE	Unknown
aa93ee58-3ab3-4cb6-acc5-ab0277853179	1715	Inhibition of JAK3	Inhibition of JAK3	Unknown
ee84ca67-1469-482f-a49d-73f2a81edeb0	1716	Blockade of STAT5 phosphorylation	STAT5 inhibition	Unknown
dbb17dbb-8450-4f3f-87c6-8707f1fad139	1717	Suppression of STAT5 binding to cytokine gene promoters	Suppression of STAT5 binding to cytokine gene promoters	Unknown
5f6bbf4e-a510-4dab-a341-4b9ed555106e	1718	Suppression of IL-4 production	Suppression of IL-4 production	Unknown
6ad3f04f-2412-48be-a397-c71b587aa897	1719	Impairment of T-cell dependent antibody response	Impairment, TDAR	Unknown
52ec73a9-d1c7-46ea-bb34-409a86769277	1720	Trypsin inhibition	Inhibition, trypsin	Unknown
5fb41159-c8f8-4156-af9c-027c0d752bcd	1721	Increased intestinal monitor peptide level	Increased monitor peptide	Unknown
acd79149-3f4f-4021-960f-17066aba6663	1722	Increased blood CCK level	Increased blood CCK level	Unknown
8d3411d5-73b1-4e90-ad73-5051907720a8	1723	Increased exocrine secretion from pancreatic acinar cells	Increased acinar cell exocrine secretion	Unknown
37b429ec-50e9-4d33-9a4c-f6be35699d17	1724	Acinar cell proliferation	Acinar cell proliferation	Unknown
7928c852-6e72-4d10-928e-75b9bc1c9524	1725	Pancreatic acinar cell tumors	Acinar cell tumors	Unknown
f6cd8101-63ad-44e7-b2e2-6dae3f2fe8cd	860	Decreased, Mitochondrial Fatty Acid Beta Oxidation	Decreased, Mitochondrial Fatty Acid Beta Oxidation	Unknown
e2f670e3-b920-4c11-a75c-dbb8433185e9	1834	Decrease, Acyl-CoA dehydrogenases	Decrease, ACAD	Unknown
aaf6cfb6-8f98-433c-8bf1-7557228d4f26	1752	Increased Angiotensin II	Increased AngII	Unknown
29b4625c-061b-484f-b8a0-553893cfb99b	1740	Induced dysregulation of ACE2	ACE2 enzymatic inhibition	Unknown
96106445-c5a1-47a7-b5eb-bed4599dda6c	1851	Binding of agonist, Angiotensin II receptor type 1 receptor (AT1R)	Binding of agonist, Angiotensin II receptor type 1 receptor (AT1R)	Unknown
7fb42156-caaf-4ce6-90a2-64ba2aa5468c	1172	Increased activation, Nuclear factor kappa B (NF-kB)	Increased activation, Nuclear factor kappa B (NF-kB)	Unknown
c8f18b68-c340-4605-84bc-41b13244c248	1854	Dysregulation, ACE2 expression and activity	ACE2 dysregulation	Unknown
e48abfb5-c501-4c98-a9b2-415122449732	1738	SARS-CoV-2 cell entry	SARS-CoV-2 cell entry	Unknown
29192560-ec3d-4d6b-98eb-7d40f74231c8	1739	Binding to ACE2	Binding to ACE2	Unknown
0b8f3474-7070-4378-bb43-bc2ee5982a23	1748	Increase, the risk of acute respiratory failure	Increase, the risk of acute respiratory failure	Unknown
810b5801-fd93-4376-a20e-f1fdc4b9acdd	1750	Increased inflammatory immune responses	Increased inflammatory immune responses	Unknown
13c68f61-a09a-4609-9437-129928b00792	1848	Toll Like Receptor (TLR) Dysregulation	TLR Activation/Dysregulation	Unknown
d1c22987-e9ed-4c60-83a2-7f3bbd14ac21	1847	Increased SARS-CoV-2 production	SARS-CoV-2 production	Unknown
8804aa8a-37d1-496a-9db3-d1b4d2f043ad	1901	Interferon-I antiviral response, antagonized by SARS-CoV-2	IFN-I response, antagonized	Unknown
f5c4b21c-5859-4c86-a82d-bca12fef60b0	1365	Increase, Apoptosis	Increase, Apoptosis	Unknown
a38221cb-d3e7-414a-807c-5be4864382b8	1757	Reduce, Sperm count	Reduce, Sperm count	Unknown
ce43da2d-a965-48da-853c-328e59ad2260	1756	Decreased, plasma 11-ketotestosterone level	Decreased, 11KT	Unknown
ca235225-d6c7-4a8f-9702-737dd7e2f06c	1758	Impaired, Spermatogenesis	Impaired, Spermatogenesis	Unknown
b8e24f79-24fc-4840-ad57-f0b209a293ee	2147	Decreased, Viable Offspring	Decreased, Viable Offspring	Unknown
bcb36c3b-8d4d-4574-9c84-33a46a346ef1	1445	Increase, Lipid peroxidation	Increase, LPO	Unknown
93287e16-a0c3-4b03-8a7d-faf4bc5e0f5d	1767	Increase, Protein oxidation	Increase, Protein oxidation	Unknown
b33f187f-31c8-4890-afc1-6778e017f5c8	1768	Increase, Abnormal osmoregulation	Increase, Abnormal osmoregulation	Unknown
ee12cef8-8e88-491d-b8ef-42870452a970	1769	Increase, Body fluid overload	Increase, Body fluid overload	Unknown
69ce716b-7b2d-47fb-bbaa-0b310b7c9422	1770	Decrease, Mitochondrial membrane potential	Decrease, MMP	Unknown
20d3ff7f-7d9a-4ab5-b2b8-8bab58bea333	1772	Decrease, Triglyceride	Decrease, TAG	Unknown
522560c6-83ab-4ac6-bbc1-7e7019d1eef4	1761	Inhibition, Fin regeneration	Inhibition, Fin regeneration	Unknown
3a05d41b-a49b-43df-8db2-d79e5c2c9e2e	2245	Altered Cell Differentiation Signaling	Altered cell differentiation signaling	Unknown
740642f3-a63e-4ce5-ad3c-c27e5a131617	2089	Altered Bone Cell Homeostasis	Altered Bone Cell Homeostasis	Unknown
3560d2f4-586f-43db-8511-d869457cfe10	1762	Urothelial cell injury/death	cell injury	Unknown
e2031889-8967-4fef-9959-8d6f136c2204	1763	Urothelial Tumor	carcinogenicity	Unknown
7f4d93d0-089e-445c-afe1-bc47008e650c	1619	Increase, DNA methyltransferase inhibition	Increase, DNMT inhibition	Unknown
0de37c17-74ad-4b15-9500-6e6bd5d54859	1773	Decrease, Global DNA methylation	Decrease, Global DNA methylation	Unknown
393ba305-29ad-4f30-8733-1143cec65b13	1774	Increase, Caspase transcription	Increase, Casp transcription	Unknown
50ce1300-e1bc-4a44-ba9a-2380c06be824	328	Decrease, Fecundity	Decrease, Fecundity	Unknown
2fa7719d-7047-4104-a70f-7de1a9b6a39b	1776	Increase, Ovarian somatic cell apoptosis	Increase, Ovarian somatic cell apoptosis	Unknown
fedc20a2-80fe-46e7-86ae-916c8846a384	1777	Increase, Ovarian follicle breakdown	Increase, Ovarian follicle breakdown	Unknown
376653fb-9a48-466a-a85b-bf0e47e4b71f	1778	Decrease, Heritable DNA methylation (F3)	Decrease, Heritable DNA methylation (F3)	Unknown
d28d7dfd-64dc-421e-81c5-675f7d5034bd	1779	Increase, Caspase transcription (F3)	Increase, Casp transcription (F3)	Unknown
cf017fd2-5985-4bcc-a22c-c6d35c9d38ed	1780	Increase, Oocyte apoptosis (F3)	Increase, Oocyte apoptosis (F3)	Unknown
da12fe94-c397-4da8-af26-5a86f99becdb	1781	Decrease, Fecundity (F3)	Decrease, Fecundity (F3)	Unknown
0fce98e4-34a3-40fb-be13-4c43c999eb5c	1782	Decrease, Oogenesis (F3)	Decrease, Oogenesis (F3)	Unknown
93ea8b91-9389-452a-a5fa-d58d678274f7	1783	Increase, Ovarian somatic cell apoptosis (F3)	Increase, Ovarian somatic cell apoptosis (F3)	Unknown
c43d7ef8-c96f-42ae-b08b-2f7e6b7496d7	1784	Increase, Ovarian follicle breakdown (F3)	Increase, Ovarian follicle breakdown (F3)	Unknown
573a0498-8ada-48ad-8c80-b665c9af742e	1522	Inhibition, Chitin synthase 1	Inhibition, CHS-1	Unknown
85ba4fe6-373c-44ff-a962-31c91e091c58	1523	Decrease, Cuticular chitin content	Decrease, Cuticular chitin content	Unknown
ba6c8dcb-130b-401f-ba04-bbf88f0d870e	1524	Increase, Premature molting	Increase, Premature molting	Unknown
4df9b4d3-a7c0-4bbd-8a9a-27785864b10e	1525	Increase, Sulfonylurea receptor binding	Increase, SUR binding	Unknown
a8f35508-b1da-4a00-8f29-cdae729dd2db	1526	Increase, Opening of voltage-dependent calcium channel	Increase, Opening of voltage-dependent calcium channel	Unknown
e8c5c83d-4057-4ddc-a032-097f1f5a0462	1786	Nipple retention (NR), increased	nipple retention, increased	Unknown
56be41b1-54b5-46d5-84bc-0f560a14bbe4	1800	Granulosa cell proliferation of gonadotropin-independent follicles, Reduced	Reduced granulosa cell proliferation	Unknown
80a3af0e-f84d-48ac-b535-eb0fcc261d45	1789	Reduction, 17beta-estradiol synthesis by the undifferentiated gonad	Reduction, E2 Synthesis by the undifferentiated gonad	Unknown
4759d231-1553-449b-8d0d-c53c8a29e734	1790	Increased, Differentiation to Testis	Increased, Differentiation to Testis	Unknown
0d8666ea-63d7-4813-9cdf-263ad68b23e0	1791	Increased, Male Biased Sex Ratio	Increased, Male Biased Sex Ratio	Unknown
2775d885-5666-477d-b3c9-7244d2028705	1792	Toll-like receptor 4 activation	TLR4 activation	Unknown
fbc21547-8d58-4028-ac30-ea0857bcc383	1793	Activator protein 1 activation	AP-1 activation	Unknown
b327c30f-4c4f-401c-82cb-078aac429bc6	1794	Pin-1 activation	Pin-1 activation	Unknown
0efe0ece-5ba9-4690-b50d-f288ef9e518e	1795	Latent Transforming growth Factor beta expression	TGFbeta expression	Unknown
b5117c28-0c2f-4314-8e34-25ef7ba8625b	1799	Inhibition of 11β-HSD	Inhibition of 11β-HSD	Unknown
8100f5a8-7c20-4cfb-8ade-f847bdafb25a	1796	11β-hydroxylase inhibition	11β-hydroxylase inhibition	Unknown
41395b92-6176-4594-9d0f-72978a4eb53a	1798	Decreased spermatogenesis	Decreased spermatogenesis	Unknown
6d29c792-5fcb-408b-9a8c-7e3081dbbde3	1835	Cortisol and 11β-(OH) testosterone decreased	Cortisol and 11β-(OH) testosterone decreased	Unknown
0de19bc4-2f31-4be4-b2c1-2b1b5bc7b1f3	1836	Decreased plasma Cortisol level	Decreased plasma Cortisol level	Unknown
c9cb6411-4eb2-422c-ab37-5dcb3d827f4f	1837	decreased oocyte maturation	decreased oocyte maturation	Unknown
480516e1-d5d0-4960-b12c-eb59101a5b94	1806	Inhibition, Chitinase	Inhibition, Chitinase	Unknown
c405186b-60a3-4a23-8c02-1a980e7c4bb1	996	Decrease, Digestion of old cuticle	Decrease, Digestion of old cuticle	Unknown
f40f90be-bb90-4620-ae3f-4140fd687bb4	1807	Inhibition, Chitobiase	Inhibition, Chitobiase	Unknown
532b531f-6cfe-47f0-822e-f6b156d8c6f3	1814	benzoquinone imine and acylglucuronide metabolites	Reactive Metabolite	Unknown
6d624dfa-276e-41c4-b8fc-159f167d708b	1817	Apoptotic cell death	Apoptotic cell death	Unknown
42472ce0-631c-487a-96d9-afe81ddb3bba	1818	Immune cell activation	Immune cell activation	Unknown
8d02f6a0-93a9-4792-9fe5-163586218296	1819	IFNγ signaling	IFNγ signaling	Unknown
f8872796-f31b-49b6-8663-9d8ce17d1ec9	1633	Increase in inflammation	Increase in inflammation	Unknown
80858a43-8198-4559-80e2-72b637e8a5e3	1820	Immune mediated hepatitis	hepatitis	Unknown
2e76de5e-d707-4b9c-8131-b34bc5e48683	1815	Activation of ER stress	ER stress	Unknown
7ae9275c-c162-45aa-9934-d4c65cf369ae	1877	Altered, retinal layer structure	Altered, retinal layer structure	Unknown
93bb6477-72c9-42c2-98c3-dae424f794d2	1878	Decreased, Eye size	Decreased, Eye size	Unknown
92797ab3-257b-4f58-abaa-fb26456245c8	1830	Displacement, Serum thyroxine (T4) from carrier protein	Displacement, Serum thyroxine (T4) from carrier protein	Unknown
befa0179-42c9-4afd-813c-cf22794307f7	1831	Binding, Thyroid binding globulin in serum	Binding, Thyroid binding globulin in serum	Unknown
24d85e75-0ead-46ce-a0da-321110e0ca4b	1840	Inhibition, cytochrome oxidase	Inhibition, cytochrome oxidase	Unknown
3b5f33df-714e-436c-8bb6-3b2c6fe8a049	2312	Increased, nasal lesions	Increased, nasal lesions	Unknown
a82e62a3-edb5-4e27-aaf7-1592073c887f	1839	Testicular Cancer	Testicular Cancer	Unknown
d85d81ff-8617-46eb-ad1c-77bc57185ef3	1841	Encephalitis	Encephalitis	Unknown
5d1b750b-ca27-4eeb-9cba-f3b835805615	1842	Prolonged TLR9 activation	TLR9 activation	Unknown
d1947074-d90f-4597-8091-44a068341217	1843	Multi Organ Failure involving Acute Respiratory Distress Syndrome	ARDS and MODS	Unknown
e8671b4a-997e-42f5-b0cc-87120d8eb4d4	1844	systemic inflammatory response syndrome	SIRS	Unknown
9711d090-6704-423c-8357-cf36d26c04d1	1897	increased MyD88 activation	MyD88 activation	Unknown
187b7219-9bd4-4eea-97e7-791781d2d6aa	1895	NLRP3 inflammasome activity, increased	inflammasome activity, increased	Unknown
493d0c07-4ac6-474a-98c4-05933f7f44f2	1869	Diminished protective oxidative stress response	Diminished Protective Response to ROS	Unknown
d0019c9b-3beb-4887-8460-ab07b7065c80	1898	increased release of danger/damage associated molecular patterns	increased release of DAMPS	Unknown
8a4a0dc2-9a57-46cf-a48b-fd3af14d4bf5	1857	Platelet-neutrophil interactions, Increased	Platelet-neutrophil interactions, Increased	Unknown
98c38ee9-fd20-4e4e-962a-c256843cce97	1899	formation of neutrophil extracellular traps (NETs)	NETosis	Unknown
9402054d-a504-4e21-ab91-6eecdf92290f	1868	Hyperinflammation	Hyperinflammation	Unknown
cead8764-7f94-4cbc-ba64-4eb4603e06e4	1809	Increase, Tissue/organ damage	Increase, Tissue/organ damage	Unknown
dab284aa-f932-49b4-9d01-c8c42105a0eb	902	Inflammation, Liver	Inflammation, Liver	Unknown
cb75089b-8525-41b1-b853-a023b0cae7e6	1900	increased platelet surface TLR9 expression	increased platelet tlr9 expression	Unknown
16298b2c-50d0-45ed-b5c6-2a4540f6b343	1846	Thrombosis and Disseminated Intravascular Coagulation	Thrombosis and DIC	Unknown
cd58a3bf-43c3-4471-8668-b2b017bf59d9	1845	Coagulation	Coagulation	Unknown
bde319ff-c221-4398-9537-f2902ac76a7a	1849	Impaired gustatory nerve	Impaired gustatory nerve	Unknown
f0b7cdf3-f24a-4236-a11a-ba1402167e2d	1850	dysgeusia	taste impairment	Unknown
abe99226-1c36-4fa1-8a5e-3b6766157955	1787	Downregulation, ACE2	Downregulation of ACE2	Unknown
b949c912-d64b-4cec-a768-e7c80524467c	1856	Imbalanced salty and sweet taste responses	Sodium inhibition, Sweet enhancement	Unknown
a1c8e2ea-a524-4ec4-8721-4fd1a06f2ce3	1852	Increased Ang II type 1 receptor (AT1R)	Increased Ang II type 1 receptor (AT1R)	Unknown
daee0074-20f7-491e-a085-086265644722	1501	Increased, extracellular matrix deposition	Increased extracellular matrix deposition	Unknown
46abf5a1-7a6b-4026-8a22-7da387f71eec	1743	Increase plasma Ang II	Increase plasma Ang II	Unknown
1ee64867-7a1e-4971-8584-04fa3e9c4db9	1853	Hyperactivation of ACE/Ang-II/AT1R axis	Hyperactivation of ACE/Ang-II/AT1R axis	Unknown
6a3dbfdf-c741-40fb-9f88-fef602082bec	1855	Increased Sodium-sensitive hypertension	Increased Sodium-sensitive hypertension	Unknown
7aefa867-1285-456b-be2e-309a38e74630	2096	Occurrence, (Micro)vascular dysfunction	(Micro)vascular dysfunction	Unknown
e112051a-f2ec-489d-886f-bc6691e6127d	1861	Increase, D1 protein deactivation	D1 protein deactivation	Unknown
17cb21a9-1540-4547-8e32-26d90aa485db	1862	Decrease, Photosystem II efficiency	Decrease, Photosystem II efficiency	Unknown
fa446574-0e50-4805-bf12-dc8b8c08d1d7	1863	Decrease, Reproduction	Decrease, Reproduction	Unknown
b2484d65-82f4-408b-94e0-d9fff052e813	1864	Increase, Programmed cell death	Increase, Programmed cell death	Unknown
00e47a88-960c-4be2-a5f6-37c463d1e409	1865	Increase, Oxygen-evolving complex damage	Increase, OEC damage	Unknown
f6ec3c67-4194-4c43-a7e1-8fc91002166f	1866	Fibrinolysis, decreased	Hypofibrinolysis	Unknown
38cf5179-aebf-4861-9f4f-8234da4a0b66	1867	Bradykinin system, hyperactivated	Bradykinin, activated	Unknown
9cce9626-d3bb-4bf1-8537-f1a312b44aaa	1555	Increase cell proliferation	Increase cell proliferation	Unknown
4d858760-c8c3-4d3e-b193-a4cf9dcad596	1870	Sustentacular cells, decrease	Sustentacular cells, decrease	Unknown
aa8c00aa-ec4f-4484-b0e8-06c993f6f489	1871	olfactory sensory neurons, decrease	olfacotry neurons, decrease	Unknown
1db0fe4d-4438-4f7e-a053-9832818a0747	1872	Olfactory epithelium degeneration	Olfactory epithelium degeneration	Unknown
d1c017b2-c365-4793-afdc-ada89725d1b9	1873	impaired olfactory function (anosmia)	anosmia	Unknown
f5ee76f4-af12-46f4-8e02-dcb9958662b8	1874	blood brain barrier disruption	BBB disruption	Unknown
a17e5a3f-b9ee-4435-bf08-7c05cf1af481	1875	Cerebrovascular disease (stroke)	stroke	Unknown
c4af207d-050e-44b4-bf00-22aef5498984	1550	Deposition of Ionizing Energy	Ionizing Energy	Unknown
388d0d2d-75c1-43f2-901e-84b00a1e471b	997	Decreased, Population size	Decreased, Population size	Unknown
e69403ef-bcd5-44a7-91b7-015bdc3dc001	1879	Bulky DNA adducts, increase	Bulky DNA adducts, increase	Unknown
72145aec-57e4-4017-af69-2db46057cb5f	1880	Decreased, ALDH1A (RALDH) enzyme activity	Decreased, ALDH1A activity	Unknown
f29d56b5-e43d-4521-84d0-2580ca19c94d	1881	Decreased, all-trans retinoic acid (atRA) concentration	Decreased, atRA concentration	Unknown
e44b59b8-d72d-4406-88c9-35aea3bd584f	1882	Disrupted, initiation of meiosis of oogonia in the ovary	Disrupted, meiotic initiation in oocyte	Unknown
d1a052fd-7390-4093-b859-bc6be57dc1fa	1883	Decreased, size of the ovarian reserve	Decreased, ovarian reserve	Unknown
e1bc56e7-d326-4e7e-955a-0a8b98e4d7ef	1884	Inhibition of Fyna	Inhibition of Fyna	Unknown
2c193276-0333-46dd-8050-c39068b3b250	1885	Inhibition of Plxna2	Inhibition of Plxna2	Unknown
a58c830f-40af-4924-b043-4eec1e7d8cb6	1886	Overexpression of rasl11b	Overexpression of rasl11b	Unknown
a8b039d6-51c7-4982-8d9e-f1be55a3222b	1888	Increased (ectopic) all-trans retinoic acid concentration	increased atRA concentration	Unknown
71296b48-0b5e-4051-b8a7-26b44c7d5637	1889	Premature initiation of meiosis in fetal male germ cells	premature meiosis, male germ cells	Unknown
39a41bbf-f256-4146-b546-0be24d8eef64	1890	Decrease (loss of) fetal male germ cells	Germ cell loss, male	Unknown
29d18bbf-1253-4383-b16a-5133d7eea9b3	2029	protein-coupled estrogen receptor 1 (GPER) activation	GPER activation	Unknown
e8ef7b86-cd0c-4f60-93fb-c0b82e7c00ab	1310	Activation, PI3K	Activation, PI3K	Unknown
a74c2bad-dedd-41d1-86e6-ef7b8c6352f3	1299	Activation, AKT	Activation, AKT	Unknown
8cab5d70-792b-4307-86d6-edfbcae81042	1300	Activation, mTORC1	Activation, mTORC1	Unknown
93762282-dcee-43ae-afae-c5edde37ca56	1995	Abnormal lipid metabolism	Abnormal lipid metabolism	Unknown
340627d8-b865-4b2c-a339-7901ce9a4add	771	Decrease, Serum thyroid hormone (T4/T3)	Decrease, Serum thyroid hormone (T4/T3)	Unknown
c4e0324d-a52d-4c14-97e1-f2c0af6cbfe9	2093	Brain thyroid hormone (T4/T3) decreased	Decreased brain T4/T3	Unknown
f4635cff-7c80-41d2-9fce-58e4cce92e12	2094	Abnormal, neuroblast migration	Abnormal cell migration in brain	Unknown
49b40323-996f-4223-b87e-44bcf40b0ba2	2095	Periventricular heterotopia formation	Heterotopia formation	Unknown
ec2803da-3058-4a74-8e92-3fa1a1404c83	1967	Pyroptosis	Pyroptosis	Unknown
ffe7008a-7ade-4764-b71c-afe065bb45d7	1896	Genomic instability	Genomic instability	Unknown
840d85af-57c5-405f-9d9e-ac0291601aef	1903	foxi1 expression, increased	foxi1 expression, increased	Unknown
fec981a3-9b7f-4fb9-b7ef-5f7fceb19c7e	1904	six1b expression, increased	six1b expression, increased	Unknown
aa9ffdc2-60d9-4627-bde6-d81f68554224	1905	eya1 expression, inhibited	eya1 expression, inhibited	Unknown
5fb29202-d094-4652-ba09-c62ed1dd2bb5	1930	altered, inner ear development	Altered, inner ear development	Unknown
0104a356-7399-4489-85f7-4809670c65da	1008	Reduced, Hearing	Reduced, Hearing	Unknown
a2d8bf7c-ae14-4188-98d5-71f4ea3d9ce4	1647	GSK3beta inactivation	GSK3beta inactivation	Unknown
12567538-6bb7-41b1-b6b6-3cefa53cf47a	1902	Repression of Gbx2 expression	Repression of Gbx2 expression	Unknown
62f3448f-3c3e-4ce3-bd80-90e5d15f0dff	1908	Cilia Beat Frequency, Decreased	CBF, Decreased	Unknown
1dab03e8-802d-4719-ba28-9e63e42b1a79	1909	Mucociliary Clearance, Decreased	MCC, Decreased	Unknown
507c0c59-5f9c-452a-a48c-0575d53e02a5	1913	Endothelial cell dysfunction	Endothelial cell dysfunction	Unknown
6397eeb6-b2ac-4abf-bdd5-af572b575748	1914	Platelet activation, Increased	Platelet activation, Increased	Unknown
9adc18bd-ab91-4dda-9cf9-a9ac65bc015d	1915	Neutrophil activation, Increased	Neutrophil activation, Increased	Unknown
0727795b-af96-4be4-8d30-f132ba46cf0b	1916	Thromboinflammation, Increased	Thromboinflammation, Increased	Unknown
106b70d3-7b62-4b77-a3c3-db9729315159	1607	Increase, Necrosis	Increase, Necrosis	Unknown
18664a58-387d-46ad-8fc3-8bfa574fde94	1920	Altered gene expression, TGF-β dependent fibrosis pathway	Altered expression of TGF-β fibrosis pathway-dependent genes	Unknown
24e0df0c-160b-4632-a896-bb5053b642f0	1921	Altered gene expression, NF-kB dependent Interleukin-6 pathway	Altered expression of IL-6 pathway-dependent genes	Unknown
839a358d-74d3-4616-ac12-21cc3ee373b3	1933	Increased, Interleukin-6 production	Increased IL-6 production	Unknown
b2b06ea7-25e4-45a9-b9ea-950d1ec0e8bf	1922	Increased, Reactive metabolites production	Increased, metabolites	Unknown
93f85495-a298-4125-84fe-b865d3ff02a4	17	Altered gene expression, AHR nuclear translocator (ARNT)-dependent pathway	Altered expression of AHR/ARNT pathway-dependent genes	Unknown
7e713cc1-f8eb-48b7-931b-b5e7af3995d2	1923	Altered gene expression, P53 dependent apoptosis pathway	Altered expression of P53 pathway-dependent genes	Unknown
a48d8451-12ea-44d2-b5eb-aa492b49b583	1917	Altered gene expression, NRF2 dependent antioxidant pathway	Altered expression of NRF2 pathway-dependent genes	Unknown
cdb41586-3a57-439d-ac9f-372d6e871085	1931	Intestinal barrier, disruption	Disruption of the intestinal barrier	Unknown
b8e16dcc-d407-44fb-aea4-e59f4d5a3358	2030	Activation, PARP1	PARP1	Unknown
a8040295-8d52-4538-84d5-83944384f66e	2031	Releasing, Apoptosis-Inducing Factor (AIF)	AIF release	Unknown
10a6be6f-bb03-4393-9049-b489b85a632f	1906	Cystic Fibrosis Transmembrane Regulator Function, Decreased	CFTR Function, Decreased	Unknown
069ef6af-c964-4c01-90b1-5d0d0864eca9	1907	Airway Surface Liquid Height, Decreased	ASL Height, Decreased	Unknown
0d9f0aa2-b8c4-490e-ac38-bee50bef455b	1911	FOXJ1 Protein, Decreased	FOXJ1 Protein, Decreased	Unknown
f11b90e7-4f77-4cae-b928-1f049ce0fed7	1912	Motile Cilia Number/Length, Decreased	Motile Cilia Number/Length, Decreased	Unknown
bacb9227-6f84-4963-832d-0732bfba533c	1934	Myocardial Infarction	Heart attack	Unknown
ad33ba92-32cd-4a05-8dd5-a09efdb79ef8	1946	Impaired mechanotransduction of pericytes	Altered mechanotransduction properties of pericytes	Unknown
08a99c0c-a98f-475f-8ffa-75b4b276f680	1947	Pericyte dysfunction	Pericyte dysfunction	Unknown
82057c46-ae24-483a-a9e0-f5b3f5350241	1948	Increased ACE2 expression	Upregulation of ACE2	Unknown
287df3c7-670d-4a0d-8db5-abfc45f3d93d	1935	Angiotensin (1-7) levels diminished	Ang (1-7) levels reduced	Unknown
b2e7eef0-8b1d-4939-ab8a-2cb437bdff2a	1741	Induced, Angiotensin (Ang) II accumulation	Induced, Angiotensin (Ang) II accumulation	Unknown
65949d79-f2b3-4a26-ad5a-502f30d480f4	1936	Angiotensin II degradation reduced	Degradation of Ang-II reduced	Unknown
7f2b9dc8-9d38-48b7-ab0d-5fc840be16e5	1937	ADAM17 expression induction	ADAM17 induction	Unknown
854d2cb0-7978-4de4-ada3-9db44ec32068	1938	ACE2 increased shedding	ACE2 increased shedding	Unknown
c4ab7e8a-9c46-41b4-9a9a-36a7313646bd	1954	Gut microbiota, alteration	Gut dysbiosis	Unknown
3f847942-a900-4919-98cf-1a8a32aae11f	1816	Mitochondrial dysfunction EMPTY	Mitochondrial dysfunction EMPTY	Unknown
92ad0bab-d4b6-4138-aca7-9028320b2bbb	1941	Memory Loss	Memory Loss	Unknown
ae8fe972-dd03-421c-89b6-e3c40fe889e1	1942	Accumulation, Cytosolic toxic Tau oligomers	Accumulation, Toxic Tau oligomers	Unknown
80a353fa-8e15-4f6e-9b80-e6a93d0eb844	1943	Hyperphosphorylation of Tau	p-Tau	Unknown
81382960-4fbd-4bf3-8b88-24077c070778	1945	Dysfunctional Autophagy	Dysfunctional autophagy	Unknown
3107ab1b-eaca-427e-8587-41ebe2078761	1944	Synaptic dysfunction	Dysfunctional synapses	Unknown
ee772387-7228-4b72-a542-839972bb842a	1939	Viral infection and host-to-host transmission, proliferated	Viral infection, proliferated	Unknown
c6c6db30-1620-47b3-8206-9e97a0f223a4	1950	Increase, TNF	Increase, TNF	Unknown
68861237-ec51-47a2-af5e-8e31274391e2	1949	Decrease, GLUT4	Decrease, GLUT4	Unknown
334cd79a-e540-4d50-bd6c-270389350f82	1951	Decrease, Glucose uptake	Decrease, Glucose uptake	Unknown
ecf6b860-00bd-4416-bd89-72fb17d0b271	1952	Abnormal, Glucose homeostasis	Abnormal, Glucose homeostasis	Unknown
54524e5d-17fc-4c5a-a2b3-1573e73d5e1b	1953	Gestational diabetes mellitus	GDM	Unknown
f74fd498-9bc3-47e4-a86c-b380689a15be	1955	Acute Myeloid Leukemia	AML	Unknown
c8be79d8-8821-4f36-96e1-0275b5149d4d	2099	hERG channel blockade	hERG channel blockade	Unknown
3a97c0cb-ff6f-487d-8832-c0c43a2e88df	2100	Inhibition of rapid delayed rectifying potassium current	Inhibition of rapid delayed rectifying potassium current	Unknown
b2af39c1-f899-4ba5-bb64-7b4ecf48dbe9	1961	Prolongation of Action Potential Duration	Prolongation of Action Potential	Unknown
c2c67f17-694c-4ded-908c-2641773c0489	1962	Prolongation of QT interval	Prolongation of QT interval	Unknown
cfb00ac3-c96f-455d-9a62-b40aa3febf0b	1963	Torsades de Pointes	Torsades de Pointes	Unknown
96d88d7c-e72b-48b7-80b3-5e4f784a0cfc	1964	Sudden cardiac death	Sudden cardiac death	Unknown
57253219-c7f9-4f29-888c-515438225833	1965	Increase, Pollen abnormal	Increase, Pollen abnormal	Unknown
f27b64d7-675b-4ce8-97eb-ce4b34799c5d	442	Decreased, Population trajectory	Decreased, Population trajectory	Unknown
b4e60fd6-e95c-43f3-b46c-73f99c9a49c2	1970	transposition of the great arteries	Transposition of the great arteries	Unknown
693b45af-5fec-45d4-baf7-341565876103	105	Inhibition, Mitochondrial Electron Transport Chain Complexes	Inhibition, ETC complexes of the respiratory chain	Unknown
6b8557b2-cd70-4819-9603-c4b0f7e95e12	1971	Increased, tumor growth	tumor growth	Unknown
435e3cab-36a0-4ee4-af16-c311da114903	1982	metastatic breast cancer	Metastasis, Breast Cancer	Unknown
7a169274-fff1-40c9-bcf7-282658719d87	1972	Increased, Steroidogenic acute regulatory protein (StAR)	Increased, Steroidogenic acute regulatory protein (StAR)	Unknown
66775ce0-6e1f-4126-811b-d293fa138f68	1973	Increased, estrogens	Increased, estrogens	Unknown
6f5d9393-5988-42c0-9603-70d82356e6d1	2092	Promotion, Ovarian Cancer	Promotion, Ovarian Cancer	Unknown
ec9fb468-028e-4960-9835-ee83fdbfdcda	1974	Activation of Tumor Protein 53	Activation of TP53	Unknown
f424b0dc-f6f2-4350-95ef-2af21613392e	1978	Increase risk, microcephaly	Microcephaly	Unknown
61721574-0edc-4abb-b8c6-7f15f0b42be4	1979	Premature cell differentiation	Premature differentiation	Unknown
939c76cd-8e5e-4473-8a34-6a140f49a693	2200	decline, neural progenitor cells	decline, neural progenitor cells	Unknown
06d3bd48-adbe-494a-8ff1-99c2e0ec37dd	1977	Disruption of sodium channel gating kinetics	Altered kinetics of sodium channel	Unknown
edde192e-70a9-4ec7-93ab-269d1aefacad	1983	Disruption, action potential generation	Disruption in action potential generation	Unknown
3d3eb857-e9e9-4354-b5d3-fab9ac654c37	2005	Altered neurotransmission in development	neurotrasmission in development	Unknown
da82611d-9335-4fb8-ae87-2c53c0eae01d	1980	Increased microRNA expression	Increase,miRNA levels	Unknown
63d62db6-203a-455e-9fa4-ccbe851d9b1c	1981	Decreased SIRT1 expression	Decrease,SIRT1(sirtuin 1) levels	Unknown
9515ff40-10fe-4110-98ca-69307af2025f	1554	Increase Chromosomal Aberrations	Increase chromosomal aberrations	Unknown
e15fcf5b-0047-430e-bfc3-c5dc95829eb1	1985	Increased, Kisspeptin signalling	Increased, Kisspeptin signalling	Unknown
fd0ebfc9-b8ef-4764-9c52-199281648a57	1986	Decreased, Gonadotropins	Decreased, Gonadotropins	Unknown
830474f7-84da-4a36-8afe-efb9773bf0f4	1987	Decreased, Androgen and Progestin	Decreased , Androgen and Progestin	Unknown
6835e962-2673-41e4-98bd-33b01345f5df	1988	Decreased, Maturation Inducing Steroid Surge by Granulosa cells	Decreased, Maturation Inducing Steroids Surge by Granulosa cells	Unknown
dcea4a66-d3fe-4e04-b7a7-ce6d09fbff10	1989	Impaired, Oocyte maturation and ovulation	Impaired, Oocyte maturation and ovulation	Unknown
a90069d0-642f-4fd3-8ff5-284ee1cd4138	1990	Increased, Oocyte Atresia	Increased, Oocyte Atresia	Unknown
2e626b0b-67d8-44d6-8a9d-3741ba7695ce	1991	Impaired, Reproduction	Impaired, Reproduction	Unknown
42b91884-c533-4ff6-9227-0f3b7fb4eb9a	2023	Inhibition of Ceramide Synthase	Inhibition CerS	Unknown
939bf8a7-ca04-4165-9f15-2e0e014c6253	2024	Reduced complex sphingolipids	Reduced complex sphingolipids	Unknown
7bd06676-d743-45b8-b970-b2e05584b818	2025	Affected folate transporter	Affected folate transporter	Unknown
a4fcb87e-4094-4b47-87a8-5cad88b38b00	2026	decreased folate uptake	decrease folate	Unknown
dc9e7bc4-00fd-4ac2-a677-845819ef0635	2033	Increased sphingolipid-1-phosphate	Increased S1-P	Unknown
09757e33-e98f-4e38-ac70-5f3b7721204a	2006	Secondary genotoxicity	Secondary genotoxicity	Unknown
dc982d80-2374-445d-9533-f2c35d60f210	2007	Non-coding RNA expression profile alteration	Non-coding RNA expression，alteration	Unknown
98fc18db-7742-48c7-9b83-123042119d98	2008	Chronic obstructive pulmonary disease	Chronic obstructive pulmonary disease	Unknown
11a5dfb1-240f-4b5c-9c04-6dfde0aa3d91	2009	Activation of inflammation pathway	Activation, inflammation pathway	Unknown
2762fd57-3b95-4a63-b99a-528954536f7f	2010	Pulmonary inflammation	Pulmonary inflammation	Unknown
49808a9f-e556-499f-b1fe-7fb63cc5c1d0	2011	Emphysema	Emphysema	Unknown
592c7078-b20e-4207-bef9-e829ee875a47	2012	Fibroblast proliferation and differentiation	Fibroblast proliferation and differentiation	Unknown
fe368ba1-3006-4eb6-85ca-79667c8859c5	2013	Airway remodeling	Airway remodeling	Unknown
8f9a4518-580e-4c79-a37d-2111c93b8f1d	2017	Endoplasmic reticulum stress	Endoplasmic reticulum stress	Unknown
37e704aa-0b7e-4e91-afaa-2a03518d50be	2019	Non-alcoholic fatty liver disease	Non-alcoholic fatty liver disease	Unknown
9f683730-54bc-4e96-9ffa-34f3b3c17f9f	2065	Inhibition, Fatty acid oxidation	Inhibition, Fatty acid oxidation	Unknown
dbe70afd-38ee-4c94-9ef8-9f03ac00880c	2119	Insulin resistance, increased	Insulin resistance, increased	Unknown
1fff38ef-c6e6-46dc-af9d-3167c1c6d24a	2020	Decrease, sox9 expression	Decrease, sox9 expression	Unknown
258361f1-12bb-42b4-8611-c7e5fefdb5b1	2021	Increase, slincR expression	Increase, slincR expression	Unknown
b1cc309a-1f92-4fa1-83fd-91413aad7521	2118	Succinate dehydrogenase, inhibited	SDH, inhibited	Unknown
7c6c4c8f-bab7-44b1-9bd6-5e165304f640	2120	Superoxide generation, increased	Superoxide generation, increased	Unknown
7a3e5829-cf42-4c5c-9e85-ad11964e3fdd	2027	Antagonism, Smoothened receptor	Antagonism Smoothened	Unknown
0381f792-f555-4a0f-ae2e-3beb4f57d470	2028	Decrease, GLI1/2 translocation to nucleus	Decrease, GLI1/2 translocation	Unknown
fdc6d1ae-4708-4b5d-b85a-e815512b1706	2040	Decrease, GLI1/2 target gene expression	Decrease, GLI1/2 target gene expression	Unknown
bc2bce83-fe86-4ae8-9e5f-97e1b83586b9	2041	Decrease, facial prominence outgrowth	Decrease, facial prominence outgrowth	Unknown
28513172-50e3-4083-8fb8-1441f8233f09	2042	Increase, Orofacial clefting	orofacial cleft	Unknown
326530ef-1c17-4c60-9582-e8a3bf2ffd2e	2043	Decrease, Sonic Hedgehog second messenger production	Decrease, SHH second messenger production	Unknown
2f4ef21d-4c78-4404-a3a1-4dddbd0e35ff	2044	Decrease, Smoothend relocation and activation	Decrease, SMO relocation	Unknown
3aac57fd-3cc9-4d19-824d-650415a0ae00	2068	Increase, Endothelial Dysfunction	Increase, Endothelial Dysfunction	Unknown
8f672da9-4b54-4539-a11e-98a14396b1fe	901	Infiltration, Inflammatory cells	Infiltration, Inflammatory cells	Unknown
aa487599-8fc0-47e7-9370-e593b4c66398	1442	Foam cell formation	Foam cell formation	Unknown
05ce8f02-dd59-4f24-9481-a875289f3c7e	2034	liver dysfunction	liver dysfunction	Unknown
c7efea4c-2983-4d4b-a3a1-275c138d6337	2036	Activation of metabotropic glutamate receptor	Activation, mGLUr	Unknown
3839e542-c3b5-4899-8985-3c532556afbc	2037	Inositol triphosphate receptor activation	Activation, IP3R	Unknown
b6324402-01d8-4949-986e-3e6564c354cd	2038	Activation of calpain signalling	Activation, calpain	Unknown
38ec18ad-211a-404e-b3a4-93d50f6edd28	2039	Inhibition GABAA receptor	Inhibition, GABAAr	Unknown
d693ef33-c82e-49c5-9f67-318aa8259419	2187	Opening, voltage-gated calcium channels	Opening VGCCs	Unknown
5a517745-7af0-4fa9-b0a2-cb37e155f7df	2188	Activation, caspases	Caspase activation	Unknown
858c509e-1e32-4688-a1e4-f025eed89eab	1812	Increase, Cytochrome c release	Increase, Cyt c release	Unknown
1a500245-7b90-40e6-aa00-d0e9be781630	2045	Increase, Alcohol dehydrogenase	Increase, Alcohol dehydrogenase	Unknown
4905347f-72e2-480f-aa91-cbcb7d49eb8b	748	Increased, Estrogen receptor (ER) activity	Increased, Estrogen receptor (ER) activity	Unknown
99ceba84-680e-4b05-b24f-563d1611d373	2046	Increase, Vitellogenin mRNA	Increase, Vitellogenin mRNA	Unknown
05a7bbb0-c821-4569-8656-7e6dd810d848	2047	Delay, Ovarian maturation	Delay, Ovarian maturation	Unknown
221148b8-fa7b-4a54-b9a3-88bbc027ef31	2048	Increase, Body volume of female adults	Increase, Body volume of female adults	Unknown
5daf7eb3-bd1a-4dcd-b870-193b5e3b5ac8	2049	Increase, sex ratio (F/M)	Increase, sex ratio (F/M)	Unknown
54b157cd-2f62-4e1c-a14a-ec349840a595	2050	Increase, developmental abnormalities	Increase, developmental abnormalities	Unknown
824fd452-9c45-48ef-a7df-f57114299dbb	2051	Decrease, Tyrosine	Decrease, Tyrosine	Unknown
39c0ea5c-5625-4bf3-b5b7-4527a470983f	2052	Decrease, dopa decarboxylase	Decrease, dopa decarboxylase	Unknown
6736abff-c67b-4cb3-92e8-3ed07c56673b	2053	Increase, Defects in tanning of new cuticle	Increase, Defects in tanning of new cuticle	Unknown
9ed5a4e4-b8fb-4492-b991-8fd3bca55029	2054	Increase, impairment of cuticle sclerotization	Increase, impairment of cuticle sclerotization	Unknown
f284c842-48af-43d5-9f51-a1bfc74c6b9d	2055	Increase, pigmentation	Increase, pigmentation	Unknown
81cd7c19-06c9-4f51-9ab3-11461901cd8e	2056	Increase, delay in oviposition	Increase, delay in oviposition	Unknown
7559617f-863b-4884-bc8a-fd6cc48478dd	2057	Decrease, hatching of egg	Decrease, hatching of egg	Unknown
290c6932-190a-4c4c-8deb-ebbdd3269ccf	2058	Decrease, 20-hydroxyecdysone	Decrease, 20-hydroxyecdysone	Unknown
45c46691-683c-4f42-bcba-2432a23432bb	2059	Decrease, knickkopf gene	Decrease, knickkopf gene	Unknown
8afc7f17-e5f3-4448-97ae-d1f6da5b5542	2060	Decrease, Chitin laminar organization	Decrease, Chitin laminar organization	Unknown
246cd242-34f5-4aad-b83c-7b7c40e9f160	2061	Decrease, Prevent chitin degradation by chitinases	Decrease, Prevent chitin degradation by chitinases	Unknown
77d3fbd6-d69c-4794-bbfe-6829701f3baf	2062	Weak, Procuticle protection	Weak, Procuticle protection	Unknown
2b464fcb-e983-4784-a141-8c8a43f13fa0	2063	Decrease, New cuticle secretion	Decrease, New cuticle secretion	Unknown
1107e636-f4a1-4239-8882-ed27bfed45e7	2067	Altered, Nitric Oxide Levels	Altered, Nitric Oxide Levels	Unknown
f6812a4e-6cde-46e6-a44e-806250307cd4	2069	Occurrence, Abnormal Vascular Remodeling	Occurrence, Abnormal Vascular Remodeling	Unknown
c8cd50b4-ac60-4666-84c3-8450d40637d7	2244	Altered Stress Response Signaling	Altered Stress Response Signaling	Unknown
f3c87d1d-bfac-4be1-a435-ab718c7037b1	2195	Increase, CNS Neural cell death	Increase, CNS Neural cell death	Unknown
316cf3fe-4253-4a26-86df-9c5ece6cfe71	2196	Decrease, elavl3	Decrease, elavl3	Unknown
ccaeb5bd-65ff-42ec-853d-85e3c2f18dfb	2197	Decrease, sox10	Decrease, sox10	Unknown
10fc16e2-22e5-4c52-b032-51307fefa2d0	2198	Decrease, mbp	Decrease, mbp	Unknown
9e17d9e8-01e5-4d91-a54e-c9ccd1a2f6d6	2150	Neurological disorder	Neurological disorder	Unknown
a171ea03-a41e-44ad-8764-f67595821729	191	Neuronal dysfunction	Neuronal dysfunction	Unknown
75040ede-d8c4-4240-98f2-e181d4855f57	637	impaired, Learning and memory	impaired, Learning and memory	Unknown
f0693fe9-51b8-4197-a2be-dba9b46ea2fc	2078	Loss of drebrin	Loss of drebrin	Unknown
04519571-0b8d-40c2-b256-563ec66c2656	2151	Disruption, neurotransmitter release	Disruption, neurotransmitter release	Unknown
29e25195-00e5-4342-ba83-f5fcd1b5194b	1177	Decreased, Ionotropic GABA receptor chloride channel conductance	Decreased, Ionotropic GABA receptor chloride channel conductance	Unknown
0673ef46-f9b1-4545-9bb2-7f3a8e8d6827	2073	increase oxidation of the di-copper moiety of the hemocyanin active site	methemocyanin formation (decrease overall oxygen binding capacity)	Unknown
df946481-376d-4944-b920-31d6afb103da	2074	Decreased, oxygen binding capacity by hemocyanin	Decrease overall oxygen binding capacity (methemocyanin formation)	Unknown
598e4f85-5335-4dc8-b941-b98bcadf5058	2075	Cognitive, sensed as hypoxic/low oxygen environment	Hemocyanin Bohr effect decrease	Unknown
6a1bf416-01a3-4e84-a18e-400e30bda252	2076	Increase, hemocyanin mRNA	Increase, hemocyanin mRNA	Unknown
eaee25af-46d4-446e-aa18-46bff457e5bd	2077	Increase, pulmonate breathing	behavioral change leading to possible reduced feeding opportunity	Unknown
28260ac2-e028-47b5-b5d1-dfa270f0e376	2243	Succinate Accumulation	Succinate Accumulation	Unknown
668ebfbb-cf48-4a44-b3ca-fee6edb8b180	2242	Abnormality, dendritic spine morphology	Dendritic spine abnormality	Unknown
aeb7d8fa-145b-4487-bf7e-0f37f92b876f	2079	Increased, glycolipid levels	Increased glycolipid levels	Unknown
2117b57c-2d88-4183-8498-5b2ba00b9a92	2080	Impaired, blood testis barrier	Impaired, blood testis barrier	Unknown
3e190c6d-909d-4dba-b1c8-cf5b58ba5e0e	446	Reduction, fetal/adult testosterone	Reduction of testosterone	Unknown
36512cae-7c35-4da1-8ec9-8d52f21f8456	2141	Disruption, Estrogen receptor	Disruption of ER	Unknown
a6e25cf2-228b-4197-9a04-c59dd52afed0	2142	Depletion, Ectoplasmic specialization (ES)	Depletion of ES	Unknown
70c4d842-951c-493f-908e-d153162b2187	2082	Hypospadias, increased	Hypospadias	Unknown
5f439b8c-9a12-4bbb-b388-ce526feb471c	2081	Increased Modified Proteins	Modified Proteins	Unknown
bdc4255c-980a-4863-b328-184530006a54	2083	Occurrence of Cataracts	Cataracts	Unknown
705729cf-bdf5-4739-b23a-ecdc4e0d2708	2084	Increase, Cardiac remodelling	Increase, Cardiac remodelling	Unknown
7f576a9d-9a83-47c3-83b2-a0c7eb2e0db9	2215	Decrease Left Ventricular function	Decrease LV function	Unknown
d31e7532-c36e-48ef-8e60-c51481f8bc41	2085	Pulmonary epithelial injury	Pulmonary epithelial injury	Unknown
5306413e-1877-445d-9599-ddbf1a81d324	2086	Airway inflammation	Airway inflammation	Unknown
94befcb9-b819-4e9e-b57e-820e192569b5	2087	Increased incidence of respiratory disease	Increased incidence of respiratory disease	Unknown
fc946eb4-3135-4fa5-ba3d-88ddc5a7e159	2088	Dysfunction of respiratory system	Respiratory dysfunction	Unknown
def1c22c-1002-4240-96a2-8c7fed8abd3e	2090	Increase, Bone Remodeling	Bone Remodeling	Unknown
64fdf16a-f7ea-43e3-8585-4420876d3472	2091	Occurrence, Bone Loss	Bone Loss	Unknown
a35c8cbc-2e00-49a5-aec2-852cc2221fcd	2097	Increase, Pro-Inflammatory Mediators	Increase, Pro-Inflammatory Mediators	Unknown
dc498974-7433-40b8-97f3-4ab209110063	2098	Increase, Abnormal Neural Remodeling	Abnormal Neural Remodeling	Unknown
7a9b1043-d6cc-45b4-b216-418b23be0fbb	2104	Decreased, thyroid hormone binding to thyroid hormone receptor	Decreased, TH binding to THR	Unknown
39690aef-2cbc-42ea-ad18-a1c944d8aef6	2105	Decreased, myelin basic protein expression in oligodendrocytes	Decreased, mbp expression in oligodendrocytes	Unknown
11ba32f0-7f59-41fb-8840-ea9cdcb8f0de	2106	Impaired, oligodendrocyte maturation	Impaired OL maturation	Unknown
32659f76-819e-49f9-9db8-4878b6fa7b86	2107	Hypomyelination	Hypomyelination	Unknown
31e3f03b-f7d4-4e92-b00f-e8b86f3f9cd1	2108	Altered, white brain matter	Altered, white brain matter	Unknown
52966bbc-871c-4f6e-a8be-7e8a58e7f311	2109	Binding, extracellular matrix protein laminin	Binding to laminin	Unknown
dfa012eb-98ae-46da-a18c-fa8131f53812	2110	Disrupted binding, laminin-beta1-integrin receptors with laminin	binding beta1integrin receptors with laminin	Unknown
729eeb23-ba48-42ca-a4f6-67aa5fec3867	2111	Decreased, neural progenitor cell adhesion to laminin	NPC adhesion to laminin	Unknown
cdfcc7e7-21f3-405a-9e66-784e2cb47035	2112	Disturbed, radial glia cell alignment and migration	RG alignment and migration	Unknown
6168286b-57f5-47c0-8274-0f7c816b507c	2113	Decreased, radial glia cell density	RG density	Unknown
8ca839b4-35c6-403a-a151-d80264c2f6ac	2114	Disturbed, cortical architecture	Disturbed cortical architecture	Unknown
b8b0b003-8dd1-4a88-b6f0-d8b1f414fffc	2115	Altered, cholesterol metabolism	Cholesterol metabolism	Unknown
3c900977-7f1b-4198-aaf4-e6b165957132	2116	Decreased, oligodendrocyte differentiation	Oligodendrocyte differentiation	Unknown
6e9aaae7-9322-42d0-a700-08fce751d867	1998	Activation, Microglia	Microglia activation	Unknown
bf8586dc-e0f2-41e1-9446-0e964836a879	2123	decreased, Bcl-2 expression	decreased, Bcl-2	Unknown
5484aed6-6e5d-4d63-b0f3-c11cdf14ee0f	2124	increased, Bax expression	increased, Bax	Unknown
030bc8cd-1db5-4ed1-8f1e-d56f68aed218	2121	decreased, Intellectual Quotient	decreased, IQ	Unknown
4490e3cf-9e67-4cb4-a315-4e5bfcb17bb2	2186	Ryanodine receptor activation	Activation, RyR	Unknown
0c594383-9630-4a36-9cb4-ddba30ff1ac9	2122	increased, socio-economic burden	increased, socio-economic burden	Unknown
72d7ac87-a5e5-4d14-b78e-fec9343c4bdd	130	Depletion, GSH	Depletion, GSH	Unknown
9e2648ac-9c6c-4087-a373-f862bf61e2c2	2131	Conjugation, GSH	Conjugation, GSH	Unknown
43453060-acc5-48fc-b2b7-131efd8ce6fd	2127	Increased adipocyte size	Increased adipocyte size	Unknown
a344850b-152c-45af-91c2-3764fefdc100	2128	Increased adipocyte numbers	Increased adipocyte numbers	Unknown
1a5502a5-18be-4d1a-92a4-d36fe9778aeb	2129	Metabolically unhealthy Obesity	Metabolically unhealthy Obesity	Unknown
01cbb171-0132-4d7a-a385-c75c28a57bb3	2125	Increased fat mass	Increased fat mass	Unknown
3b0f4f65-3904-4728-9d5c-044df1df76fd	2126	Estrogen receptor alpha inactivation	ERa inactivation	Unknown
96b85d7c-9c2d-4bc1-bbed-55e51f5d60e2	2130	increased lipid accumulation	increased lipid accumulation	Unknown
92172e99-65b5-493b-94fa-8bcb08a6564e	2132	Increased pro-inflammatory cytokine expression	Increased cytokine expression	Unknown
144b3ee5-b814-4a39-ba3f-c8597a188e2e	2134	Increase, Androgen receptor protein expression/abundance	Increase, AR protein expression/abundance	Unknown
85aa5812-5dd7-4375-9224-06722360467b	2136	prostatic intraepithelial neoplasia	prostatic intraepithelial neoplasia	Unknown
c9d140cd-ed14-4a04-8e10-148a6b20011d	2135	Prostate cancer	Prostate cancer	Unknown
c5f9d504-8a81-4b48-a6be-2b4b99f07cc4	2137	Increase, Gonadotropins concentration in plasma	Increase, Gonadotropins concentration in plasma	Unknown
0ab2a7ef-94a0-4ad7-8d12-bc51aeae88aa	2139	Reduction, the ratio of 17beta-estradiol/11-Keto Testosterone in plasma	Reduction, the ratio of E2/11-KT in plasma	Unknown
e11322e1-e60c-42e8-b1e9-a43746b60849	2144	Impaired insulin signaling	Impaired insulin signaling	Unknown
f84f4db0-7d02-4ec7-8232-ec532a4f5509	2145	Metabolic syndrome	Metabolic syndrome	Unknown
4f854e26-7dcf-4d6e-ad11-8b09e066adc5	2148	Increased LCN2/iron complex binds to SLC22A17 receptor in neuron	Increased LCN2/iron complex	Unknown
d032892f-4181-410a-9892-6aee9cbaadc5	2149	Increased intracelluar Iron accumulation	Increased intracelluar Iron	Unknown
98eac237-1204-475c-9277-62eb0c0170cb	2146	Activation of mitogen-activated protein kinase kinase, extracellular signal-regulated kinase 1/2	Activation of MEK, ERK1/2	Unknown
37bbb488-91e1-479e-9435-1949f3c04c33	2152	Epigenetic modification process	Epigenetic modification process	Unknown
cf2ada26-320b-4bd4-a19e-694f09804687	2153	Expression of factors ruling proliferation, modified	Expression of factors ruling proliferation, modified	Unknown
81eb8e39-3a63-4170-bc98-9f93000c749f	2154	Uterine adenocarcinoma (endometrioid adenocarcinoma Type I)	endometrioid adenocarcinoma Type I	Unknown
c1860e6a-ee26-4f11-ac5e-f0d1d5218b4c	2155	Inhibition of Sulfotransferase E1 (SULT1E1)	SULT1E1 inhibition	Unknown
1e50c1b3-2cd6-4b4f-be38-9d72f61326dc	2251	Estradiol availability, increased	Increased E2 availability	Unknown
ed015957-57bf-483b-bf56-91677b08c6e2	2158	Influenza A Virus (IAV) binds sialic acid glycan receptor	IAV binds receptor	Unknown
64c74c51-0f1a-4496-86f1-a7ab213d03ae	2159	Influenza A virus (IAV) cell entry	IAV cell entry	Unknown
624455c4-8acd-4ec5-acf9-22b5d4d66538	2180	Immune mechanisms antagonized by viral proteins	immune mechanisms antagonized	Unknown
903dc886-f89f-4808-8d02-37bbc384eb73	2192	Influenza A Virus production increased	IAV production increased	Unknown
ded397b5-1bb0-424e-9c74-796b7f55baac	2193	Influenza A Virus (IAV) budding	IAV budding	Unknown
642e8cbb-8b57-4e58-ac1b-93d656af67f2	2194	Influenza A Virus (IAV) shedding and transmission	infection proliferation	Unknown
2969ed7e-8f6a-4496-8d4f-d6d966d7c6d9	1928	increased，Vascular endothelial dysfunction	increased，Vascular endothelial dysfunction	Unknown
68bb9dba-d9a7-4d79-8f17-c2dd780e5ca9	2161	Increase, Vascular disrupting effects	Increase, Vascular disrupting effects	Unknown
e1468f5d-0cba-4a67-b956-3d5210b885f2	2181	Angiogenesis dysfunction	Angiogenesis dysfunction	Unknown
d7941bd6-ea19-4b6b-8e61-3a69e9bf9626	2162	Activation, HIF1α	Activation, HIF1α	Unknown
3fcede8e-aa7e-4e82-b61e-1b990c0ae758	2163	Activation Sema6A	Activation Sema6A	Unknown
748ab663-8b71-4e7e-a030-d9fa5d8d30de	2164	Activation, Dll4-Notch pathway	Activation, Dll4-Notch pathway	Unknown
adee2aea-a7fa-474d-8e9e-0044a2e6b1d5	2165	Activation of PPAR	Activation of PPAR	Unknown
3b572eea-b776-4298-b18d-794f269b98dc	2166	Abnormal expression of NO	Abnormal expression of NO	Unknown
9c7589cf-c594-4e4c-9354-a415da8393cf	2167	Activation of MMP-2 MMP-9	Activation of MMP-2 MMP-9	Unknown
8d310f20-86c8-460c-922d-d7188260c4d9	2168	Activation of angiopoietin like protein 4	Activation of angiopoietin like protein 4	Unknown
22b4cab3-9c89-4532-b795-1ed0b68ab897	2169	Activation of Angiogenic cytokines	Activation of Angiogenic cytokines	Unknown
9d48347b-2aae-4210-8ed6-1817227fd676	2170	Activated ANG/Tie2 pathway	Activated ANG/Tie2 pathway	Unknown
923cd0e5-faaf-4e00-a1b3-b58f977c7d11	2171	Activated BMP/TGF-beta pathway	Activated BMP/TGF-beta pathway	Unknown
9e8a5e9d-074d-4ce7-a8fa-cdd169010549	2172	Activated Wnt/Frizzled pathway	Activated Wnt/Frizzled pathway	Unknown
bd142340-9507-4b72-b331-35bfd72cff50	2173	Activated AKT/ERK/PI3K pathway	Activated AKT/ERK/PI3K pathway	Unknown
ec8cf1ee-2fe7-4c42-8ae1-2e95d258ab6f	2174	Inhibition VEGF/VEGFR pathway	Inhibition VEGF/VEGFR pathway	Unknown
5cbd4bc4-93b1-4a14-b751-fe5a42112e3e	2178	Vascular barrier disruption	Vascular barrier disruption	Unknown
c7f32e91-4386-4282-94ae-9e9622be3ad1	2179	Impaired Platelet Aggregation	Impaired Platelet Aggregation	Unknown
bacd81f7-8c8e-4ef9-a558-55a529394b6e	2199	Increased, Expression of LXR activated genes	Increased, Expression of LXR activated genes	Unknown
bbe6ecfb-ed98-4f2a-84b8-93d0fddce4ce	2282	Cardiac ion channels blockade	Cardiac ion channels (e.g., potassium, sodium, calcium)	Unknown
44b2acb3-9ba6-4739-981e-67e9a68d1b5e	2283	Increased the early premature depolarizations during repolarization	Early premature depolarizations	Unknown
30e65cea-c28f-475f-868e-366c458853ea	1929	Increased incidence of cardiovascular morbidity and mortality in the general population	Increased incidence of cardiovascular morbidity and mortality	Unknown
a0840fa0-e904-4066-98e7-c8e3d9c37b2e	2201	Agonism, Retinoic acid receptor	RAR agonism	Unknown
5270d62a-4217-45e3-b6cf-353ac4494f37	2202	Altered expression of cell cycle genes	Altered expression of cell cycle genes	Unknown
30b5e914-5444-4a28-b307-678a62aaab37	2203	Decreased proliferation of cortical neural progenitor cells	Decreased proliferation of cortical NPCs	Unknown
30b9245f-9417-4289-97e9-e1cb1206dd53	2204	Altered brain morphology	Altered brain morphology	Unknown
034f9d6a-8637-4ca4-bdcd-78dbc0087588	2205	Increased, essential element imbalance	Increased, essential element imbalance	Unknown
edd3f47a-74f0-4c46-b664-f5f15feab7d0	2206	Increased, histomorphological alteration of testis	Increased, histomorphological alteration of testis	Unknown
662db092-5e4f-4025-bc3a-f3b80146ae9e	2207	inhibition, EKR1/2 signaling pathway	inhibition, EKR1/2 signaling pathway	Unknown
33f3f710-a711-4ef0-b8cd-9e02deb8d2b9	2208	Aberrant, synaptic formation and plasticity	Aberrant, synaptic formation and plasticity	Unknown
79be80a3-23c1-4b3e-9300-8772c1875be4	2209	autism-like behavior	autism-like behavior	Unknown
16ab16f7-4963-4726-8430-c7b4432041da	2210	Reduced cortical thickness	Reduced cortical thickness	Unknown
8874766d-daf7-4be4-8c60-887375f9ab8f	2252	Human leukocyte antigen DQ2/8-gluten complexes, formation	Formation of HLA-DQ2/8-gluten complexes	Unknown
d91a656e-60df-4b8f-9094-734165ab29c3	2253	Gluten-reactive T cell receptors, generation	Generation of gluten-reactive T cell receptors	Unknown
36d089b6-ffb8-4cfc-8491-24c51e410cc6	2254	Gluten-reactive and transglutaminase 2 reactive B cell receptors, generation	Generation of gluten-reactive and TG2-reactive B cell receptors	Unknown
cb239712-4c7a-4c8a-8396-fe2e73309555	2255	Innate immune response, activation	Activation of the innate immune response	Unknown
e303de44-da06-4cee-9b8b-b42f9cf36ff9	2256	Gluten-reactive B cells and transglutaminase 2-reactive B cells, activation	Activation of gluten- and TG2-reactive B cells	Unknown
c354ebcf-e8c0-472f-83cd-d594237c6d47	2257	Celiac disease	Celiac disease	Unknown
be86c73c-7e91-478a-b4be-feba9839e919	2260	Gluten-reactive CD4+ T cells, activation	Activation of gluten-reactive CD4+ T cells	Unknown
9cb81c8d-6a63-4aaa-abc8-02769e3a02cd	2275	Gluten reactive adaptive T-cells with antigen presenting cells, co-localization	Co-localization of gluten reactive adaptive T-cells with APC	Unknown
e84d15d7-36da-4fca-8959-22ff7c06148d	2216	Binding of antagonist to thyroid hormone receptor	Binding of antagonist to thyroid hormone receptor	Unknown
fb309595-1303-4ca5-942d-1e50ceae34c9	2217	Binding of antagonist to glucocorticoid hormone receptor	Binding of antagonist to glucocorticoid hormone receptor	Unknown
ebb70ead-4b7d-424e-857e-71b078816b71	2218	Binding of (ant)agonist to liver X receptor	Binding of (ant)agonist to liver X receptor	Unknown
06d3d41a-f338-4cc4-91da-e04a245377bb	2219	Binding of (ant)agonist to peroxisome proliferator–activated receptor alpha	Binding of (ant)agonist to PPAR alpha	Unknown
7645847e-1582-4cd9-8013-2ef605198732	2220	Antagonism, Glucocorticoid hormone receptor	GR antagonism	Unknown
c669f3ca-80b7-4a68-beff-4cb9bccd397d	2221	Altered Liver X receptor activity	LXR activity, altered	Unknown
6236a293-ee6e-42db-9be6-c76d13791e24	2222	Altered peroxisome proliferator–activated receptor alpha activity	PPAR alpha activity, altered	Unknown
a9503baa-157b-404e-97bd-dba8a06afff0	2223	Reduced number of oligodendrocytes	Reduced number of oligodendrocytes	Unknown
643c4c02-3e2a-4d78-94f9-c229ab017e39	2212	Epididymal agenesis	Epididymal agenesis	Unknown
cc6e60b6-8c2a-4152-8a24-6182524d94dd	2213	Impaired, urethral tube closure	Impaired, urethral tube closure	Unknown
37d8ad08-2b67-4abb-be93-ab888d5fa88e	2214	Decreased, Insulin-like peptide 3 (INSL3)	Decreased, INSL3	Unknown
dab3a81a-4155-4b37-8057-5f70d0fa1779	2224	Dysregulation of transcriptional expression within PPAR signaling network	Dysregulation of transcriptional expression within PPAR signaling network	Unknown
1eaee94a-1571-4c75-888b-1dbb4fe7c1a0	2225	Disrupted Lipid Storage	Disrupted Lipid Storage	Unknown
f660513f-70e4-4888-9d25-e8dda87e5d63	2226	Stressor binding PPAR isoforms	Binding PPAR isoforms	Unknown
41bc22ff-e54a-4bc0-ba25-a3109e39eb3b	2227	Disrupted PPAR isoform nuclear signaling	Disrupted PPAR isoform nuclear signaling	Unknown
7bd94b74-3a3e-4635-ac85-94a78b0a8250	2228	Cerebellar gene expression. Altered	Altered cerebellar gene expression	Unknown
a7f58a0d-45da-4dd3-b86b-baabcf368b6f	2229	Cerebellar neuronal differentiation. Decreased	Decreased cerebellar neuronal differentiation	Unknown
485d3a62-aea5-408f-9967-68e84d4f9666	2230	Cerebellar hypoplasia	Cerebellar hypoplasia	Unknown
ab82dbe8-838e-4ef9-9832-19339c43bc00	2231	Locomotor function. Impaired	Impaired locomotor function	Unknown
eae365fd-8548-4e3c-b0aa-cdbfe65758a5	2232	Antagonism, Retinoic acid receptors	RAR antagonism	Unknown
bd9f5923-4bb9-4f46-900a-a468ced8c69e	1553	Increase mutations	Increase mutations	Unknown
896ab7a8-03bf-4ece-b13b-1b590d47fae7	2233	Decreased, ERαβ heterodimers	Decreased, ERαβ heterodimers	Unknown
4bbb8562-3f24-4782-9cd4-579229313ee9	2240	The NO synthase pathway activation	The NO synthase pathway activation	Unknown
6426d272-8288-4f6a-8de4-77ec7cce7180	2241	Ferroptosis related pathways activation	Ferroptosis related pathways activation	Unknown
fda8cda8-f242-4014-8abf-9b9ee754358d	2236	Decreased, Sodium uptake in gills	Decreased, sodium uptake in gills	Unknown
449bc26d-ad4d-4e10-9830-ae3d6df32f65	2237	Decreased, Plasma sodium concentrations	Decreased, Plasma sodium concentrations	Unknown
07fcd0f1-e134-4ac1-91d3-5b071219d9f9	2238	Increased, Blood viscosity	Increased, Blood viscosity	Unknown
29efde0c-6edf-45cd-85da-04a6aba85d22	2239	Increased, Cardiac stress	Increased, Cardiac stress	Unknown
f9f22fde-1ecb-47d4-ac66-df5ac3be82bc	2261	Decreased, blood plasma volume	Decreased, blood plasma volume	Unknown
ca3b4226-8560-4a79-9ae9-963b5bb10bd6	2262	Neuropathy target esterase, inhibited	NTE, inhibited	Unknown
09f735f0-d331-449a-9939-1811d179dd07	2263	Lysolecithin, increased	LPS, increased	Unknown
fe751d94-af5b-4cc0-bf92-48cb5fe670ea	2264	Lysolecithin cell membrane integration, increased	LPS cell membrane integration, increased	Unknown
256cb40b-fdf3-4d45-be7b-e815c190a20b	2265	Oligodendrocyte death, increased	Oligodendrocyte death, increased	Unknown
7be44712-5e23-4fc0-9e6e-767bf59ff9a7	2266	Demyelination, increased	Demyelination, increased	Unknown
dc4759d5-1984-45a1-af46-e96a76eceea2	2267	Delayed neuropathy, increased	Delayed neuropathy, increased	Unknown
eb024e25-5c4d-42fb-8616-cfb1f60c7164	2268	Decreased, insulin-induced gene 1 (INSIG1) protein activity	Decreased, INSIG1 protein activity	Unknown
eafdcd9d-21c7-4d37-b8dc-ae29460ecb8d	2269	Increased, Sterol Regulatory Element Binding Protein 2 (SREBP2) protein expression	Increased, SREBP2 protein expression	Unknown
2f736ae4-d45c-400b-aa96-177d212b809b	2270	Increased, cholesterol synthesis enzymes	Increased, cholesterol synthesis enzymes	Unknown
7d5825b1-1713-4004-b382-beedce3e4591	2271	Increased, plasma low-density lipoprotein (LDL) cholesterol	Increased, plasma LDL cholesterol	Unknown
35197ff4-e0ff-49c1-b4d3-03f88861ccd5	2274	Androgen receptor activation, increased	Androgen receptor activation, increased	Unknown
f24e0faa-2022-48b0-8f61-4711b6a6f4da	2276	Increased, protein expression of proprotein convertase subtilisin/kexin type 9 (PCSK9)	Increased, PCSK9 protein expression	Unknown
5bc601e2-af01-40c2-b331-d72fc5c880cf	2277	Inhibition, aromatase activity in plasma	Inhibition, plasma aromatase activity	Unknown
4d6bc83a-8642-4a5c-8e9b-c3475489392f	2278	Increased LMNA Mutation	LMNA Mutation	Unknown
d0fc34b0-1f12-43a7-8ffc-6d75911f3c7b	2279	Structural changes in lamin A/C	Structural changes in lamin A/C	Unknown
cce0a7fb-fcb2-459a-858b-a55abdd8a30f	2066	Altered Signaling Pathways	Altered Signaling	Unknown
4e07ee7c-c608-43aa-9d10-34c5b3508fd1	1924	Increased，Cardiac fibrosis	Increased，Cardiac fibrosis	Unknown
00316fca-e7a8-4f5e-8959-fe74303d4fdb	2280	Increased delay in heart electrical conduction	Prolonged atrioventricular (AV)	Unknown
14d54b06-697c-4604-9ae3-f607833eb009	2281	Increased uncoordinated cardiac contraction	uncoordinated cardiac contraction	Unknown
50b67a4a-e8fb-49f9-8f56-ea04e927eafe	2284	Increased Intracellular cAMP Levels	Intracellular cAMP	Unknown
ce7bfc96-80a5-4027-aaac-1eb1fb093051	2285	Increased the delayed and early afterdepolarizations	the delayed and early afterdepolarizations	Unknown
391ece73-e4f9-4883-b19e-5a9bdd7b0cc5	2287	Impaired Sodium-Calcium Exchange	Impaired Sodium-Calcium Exchange	Unknown
3f354feb-76df-4221-aae0-d25100c673a6	2157	Abnormal Cardiac Structure and Function	Abnormal Cardiac Structure and Function	Unknown
687d14e3-0264-441b-8059-f9fbcb7aa27e	2288	Phosphodiesterase inhibition	Phosphodiesterase (PDE)	Unknown
7425e606-e28a-406e-8910-b2f38e1b7447	2289	Hyperphosphorylation of ryanodine receptor (RyR2)	RyR2 hyperphosphorylation	Unknown
43ebd610-46b9-4062-98b8-53a43b30c5e0	2290	Inhibition of Funny current (If)	if	Unknown
a2eec840-bce8-43ba-9bff-7c27902588c5	2291	Slowed Heart Rate	Bradycardia	Unknown
17ce7d99-4094-4f19-baec-9abfe457ea96	2292	Altered Cardiac Electrical Conduction	Altered Cardiac Electrical Conduction	Unknown
67429ed5-f148-48d2-97c3-a016a88f3e82	2293	Aromatase, induction	Aromatase, induction	Unknown
7d0e7863-7f69-4762-b0b2-512355d9d018	2294	Plasma estradiol, increased	Plasma E2, increased	Unknown
5eb62d4b-10ba-4a37-a30c-ea1097d94416	2295	HCN Channel Inhibition	HCN Channel Inhibition	Unknown
4fc4f90d-b34c-4d91-825b-e54adb233ce6	2296	Reduced Pacemaker Activity in SA Node	Reduced Pacemaker Activity in SA Node	Unknown
c709b903-2783-47e1-bfdc-3dcbe2c97979	2305	Premature ovarian Insufficiency	POI	Unknown
98f31f98-7e0f-4a0a-a850-3be443eeca67	1541	Mitochondrial Complex I inhibition	Mitochondrial Complex I inhibition	Unknown
f33a6e00-5ece-4204-9b7c-493777b4dcd0	2299	Altered, Redox Homeostasis	Altered, Redox Homeostasis	Unknown
c617af91-e0bc-4fd6-9adb-6a54738e3193	2300	Disruption, Glucolipid metabolism	Disruption, Glucolipid metabolism	Unknown
965feec0-a796-46e1-84ac-7ba6bcb27ab2	2301	Abnormal, Behavior	Abnormal, Behavior	Unknown
8e4b4db2-1726-4121-ba3a-42fce3973e28	2302	Increase, Malformations	Increase, Malformations	Unknown
7b522d07-498a-4d57-b9da-8860ee398a9f	2250	17β-Hydroxysteroid dehydrogenase 2, inhibition	HSD17B2 inhibition	Unknown
d607707e-8b36-427b-a0f9-d9348c493b5d	2303	Increased plasma estradiol to progesterone ratio (estrogen dominance/unopposed estrogen)	Plasma estradiol/progesterone ratio, increase	Unknown
64cc1e5f-943d-4125-88fa-5c3439da8241	2306	Persistent vaginal cornification	PVC	Unknown
23df9e81-bdb6-4e90-a7f2-2d8a1852652c	2308	Increased, stimulation of brain serotonin 5-HT1a, 5-HT2c receptors	Increased, stimulation of brain serotonin 5-HT1a, 5-HT2c receptors	Unknown
4e33665b-1876-491e-af6d-fe8304173ba5	2309	Decreased DNA methylation of FAM50B/PTCHD3	FAM50B/PTCHD3 methylation	Unknown
cefcbd96-aa6b-4267-83b9-bc29e78ed2d0	2310	Elevated gene expression of FAM50B/PTCHD3	FAM50B/PTCHD3 expression	Unknown
c2b6b016-2131-4220-9777-29012b3e379c	2311	Inhibition of PI3K-Akt pathway	PI3K-Akt pathway	Unknown
c6451014-0a74-46e5-bee9-9355eaf01c48	2316	Increased, pulmonary edema	Increased, pulmonary edema	Unknown
50f067eb-5a67-44a6-8096-d21550ab0f70	2317	Loss of olfactory function	Loss of olfactory function	Unknown
c84d6495-f474-4c78-8cea-7de9de31cd57	2323	Over-expression of PD-L1 in cancer cells	Over-expression of PD-L1 in cancer cells	Unknown
f31ffdca-ee44-4418-9763-d816e292c5ae	2324	Dysregulation of Treg/Th17 cell ratio	Dysregulation of Treg/Th17 cells ratio	Unknown
3a2e0f62-f5a8-4596-822d-4609eed57a57	2325	Decreased number of LT CD8+ cells	Decreased number of LT CD8+ cells	Unknown
cbf892f2-5531-4627-9b28-14be79281e54	2326	Inhibition of LTCD8+ cells	Inhibition of LTCD8+ cells	Unknown
NA	NA	Unknown	Unknown	Unknown
NA	NA	Unknown	Unknown	Unknown
NA	NA	Unknown	Unknown	Unknown
NA	NA	Unknown	Unknown	Unknown
NA	NA	Unknown	Unknown	Unknown
NA	NA	Unknown	Unknown	Unknown
NA	NA	Unknown	Unknown	Unknown
NA	NA	Unknown	Unknown	Unknown
NA	NA	Unknown	Unknown	Unknown
NA	NA	Unknown	Unknown	Unknown
NA	NA	Unknown	Unknown	Unknown
NA	NA	Unknown	Unknown	Unknown
NA	NA	Unknown	Unknown	Unknown
NA	NA	Unknown	Unknown	Unknown
NA	NA	Unknown	Unknown	Unknown
NA	NA	Unknown	Unknown	Unknown
NA	NA	Unknown	Unknown	Unknown
NA	NA	Unknown	Unknown	Unknown
NA	NA	Unknown	Unknown	Unknown
NA	NA	Unknown	Unknown	Unknown
NA	NA	Unknown	Unknown	Unknown
NA	NA	Unknown	Unknown	Unknown
NA	NA	Unknown	Unknown	Unknown
NA	NA	Unknown	Unknown	Unknown
NA	NA	Unknown	Unknown	Unknown
NA	NA	Unknown	Unknown	Unknown
NA	NA	Unknown	Unknown	Unknown
NA	NA	Unknown	Unknown	Unknown
NA	NA	Unknown	Unknown	Unknown
NA	NA	Unknown	Unknown	Unknown
NA	NA	Unknown	Unknown	Unknown
NA	NA	Unknown	Unknown	Unknown
NA	NA	Unknown	Unknown	Unknown
NA	NA	Unknown	Unknown	Unknown
NA	NA	Unknown	Unknown	Unknown
NA	NA	Unknown	Unknown	Unknown
NA	NA	Unknown	Unknown	Unknown
NA	NA	Unknown	Unknown	Unknown
NA	NA	Unknown	Unknown	Unknown
NA	NA	Unknown	Unknown	Unknown
NA	NA	Unknown	Unknown	Unknown
NA	NA	Unknown	Unknown	Unknown
NA	NA	Unknown	Unknown	Unknown
NA	NA	Unknown	Unknown	Unknown
NA	NA	Unknown	Unknown	Unknown
NA	NA	Unknown	Unknown	Unknown
NA	NA	Unknown	Unknown	Unknown
NA	NA	Unknown	Unknown	Unknown
NA	NA	Unknown	Unknown	Unknown
NA	NA	Unknown	Unknown	Unknown
NA	NA	Unknown	Unknown	Unknown
NA	NA	Unknown	Unknown	Unknown
NA	NA	Unknown	Unknown	Unknown
NA	NA	Unknown	Unknown	Unknown
NA	NA	Unknown	Unknown	Unknown
NA	NA	Unknown	Unknown	Unknown
NA	NA	Unknown	Unknown	Unknown
NA	NA	Unknown	Unknown	Unknown
NA	NA	Unknown	Unknown	Unknown
NA	NA	Unknown	Unknown	Unknown
NA	NA	Unknown	Unknown	Unknown
NA	NA	Unknown	Unknown	Unknown
NA	NA	Unknown	Unknown	Unknown
NA	NA	Unknown	Unknown	Unknown
NA	NA	Unknown	Unknown	Unknown
NA	NA	Unknown	Unknown	Unknown
NA	NA	Unknown	Unknown	Unknown
NA	NA	Unknown	Unknown	Unknown
NA	NA	Unknown	Unknown	Unknown
NA	NA	Unknown	Unknown	Unknown
NA	NA	Unknown	Unknown	Unknown
NA	NA	Unknown	Unknown	Unknown
NA	NA	Unknown	Unknown	Unknown
NA	NA	Unknown	Unknown	Unknown
NA	NA	Unknown	Unknown	Unknown
NA	NA	Unknown	Unknown	Unknown
NA	NA	Unknown	Unknown	Unknown
NA	NA	Unknown	Unknown	Unknown
NA	NA	Unknown	Unknown	Unknown
NA	NA	Unknown	Unknown	Unknown
NA	NA	Unknown	Unknown	Unknown
NA	NA	Unknown	Unknown	Unknown
NA	NA	Unknown	Unknown	Unknown
NA	NA	Unknown	Unknown	Unknown
NA	NA	Unknown	Unknown	Unknown
NA	NA	Unknown	Unknown	Unknown
NA	NA	Unknown	Unknown	Unknown
NA	NA	Unknown	Unknown	Unknown
NA	NA	Unknown	Unknown	Unknown
NA	NA	Unknown	Unknown	Unknown
NA	NA	Unknown	Unknown	Unknown
NA	NA	Unknown	Unknown	Unknown
NA	NA	Unknown	Unknown	Unknown
NA	NA	Unknown	Unknown	Unknown
NA	NA	Unknown	Unknown	Unknown
NA	NA	Unknown	Unknown	Unknown
NA	NA	Unknown	Unknown	Unknown
NA	NA	Unknown	Unknown	Unknown
NA	NA	Unknown	Unknown	Unknown
NA	NA	Unknown	Unknown	Unknown
NA	NA	Unknown	Unknown	Unknown
NA	NA	Unknown	Unknown	Unknown
NA	NA	Unknown	Unknown	Unknown
NA	NA	Unknown	Unknown	Unknown
NA	NA	Unknown	Unknown	Unknown
NA	NA	Unknown	Unknown	Unknown
NA	NA	Unknown	Unknown	Unknown
NA	NA	Unknown	Unknown	Unknown
NA	NA	Unknown	Unknown	Unknown
NA	NA	Unknown	Unknown	Unknown
NA	NA	Unknown	Unknown	Unknown
NA	NA	Unknown	Unknown	Unknown
NA	NA	Unknown	Unknown	Unknown
NA	NA	Unknown	Unknown	Unknown
NA	NA	Unknown	Unknown	Unknown
NA	NA	Unknown	Unknown	Unknown
NA	NA	Unknown	Unknown	Unknown
NA	NA	Unknown	Unknown	Unknown
NA	NA	Unknown	Unknown	Unknown
NA	NA	Unknown	Unknown	Unknown
NA	NA	Unknown	Unknown	Unknown
NA	NA	Unknown	Unknown	Unknown
NA	NA	Unknown	Unknown	Unknown
NA	NA	Unknown	Unknown	Unknown
NA	NA	Unknown	Unknown	Unknown
NA	NA	Unknown	Unknown	Unknown
NA	NA	Unknown	Unknown	Unknown
NA	NA	Unknown	Unknown	Unknown
NA	NA	Unknown	Unknown	Unknown
NA	NA	Unknown	Unknown	Unknown
NA	NA	Unknown	Unknown	Unknown
NA	NA	Unknown	Unknown	Unknown
NA	NA	Unknown	Unknown	Unknown
NA	NA	Unknown	Unknown	Unknown
NA	NA	Unknown	Unknown	Unknown
NA	NA	Unknown	Unknown	Unknown
NA	NA	Unknown	Unknown	Unknown
NA	NA	Unknown	Unknown	Unknown
NA	NA	Unknown	Unknown	Unknown
NA	NA	Unknown	Unknown	Unknown
NA	NA	Unknown	Unknown	Unknown
NA	NA	Unknown	Unknown	Unknown
NA	NA	Unknown	Unknown	Unknown
NA	NA	Unknown	Unknown	Unknown
NA	NA	Unknown	Unknown	Unknown
NA	NA	Unknown	Unknown	Unknown
NA	NA	Unknown	Unknown	Unknown
NA	NA	Unknown	Unknown	Unknown
NA	NA	Unknown	Unknown	Unknown
NA	NA	Unknown	Unknown	Unknown
NA	NA	Unknown	Unknown	Unknown
NA	NA	Unknown	Unknown	Unknown
NA	NA	Unknown	Unknown	Unknown
NA	NA	Unknown	Unknown	Unknown
NA	NA	Unknown	Unknown	Unknown
NA	NA	Unknown	Unknown	Unknown
NA	NA	Unknown	Unknown	Unknown
NA	NA	Unknown	Unknown	Unknown
NA	NA	Unknown	Unknown	Unknown
NA	NA	Unknown	Unknown	Unknown
NA	NA	Unknown	Unknown	Unknown
NA	NA	Unknown	Unknown	Unknown
NA	NA	Unknown	Unknown	Unknown
NA	NA	Unknown	Unknown	Unknown
NA	NA	Unknown	Unknown	Unknown
NA	NA	Unknown	Unknown	Unknown
NA	NA	Unknown	Unknown	Unknown
NA	NA	Unknown	Unknown	Unknown
NA	NA	Unknown	Unknown	Unknown
NA	NA	Unknown	Unknown	Unknown
NA	NA	Unknown	Unknown	Unknown
NA	NA	Unknown	Unknown	Unknown
NA	NA	Unknown	Unknown	Unknown
NA	NA	Unknown	Unknown	Unknown
NA	NA	Unknown	Unknown	Unknown
NA	NA	Unknown	Unknown	Unknown
NA	NA	Unknown	Unknown	Unknown
NA	NA	Unknown	Unknown	Unknown
NA	NA	Unknown	Unknown	Unknown
NA	NA	Unknown	Unknown	Unknown
NA	NA	Unknown	Unknown	Unknown
NA	NA	Unknown	Unknown	Unknown
NA	NA	Unknown	Unknown	Unknown
NA	NA	Unknown	Unknown	Unknown
NA	NA	Unknown	Unknown	Unknown
NA	NA	Unknown	Unknown	Unknown
NA	NA	Unknown	Unknown	Unknown
NA	NA	Unknown	Unknown	Unknown
NA	NA	Unknown	Unknown	Unknown
NA	NA	Unknown	Unknown	Unknown
NA	NA	Unknown	Unknown	Unknown
NA	NA	Unknown	Unknown	Unknown
NA	NA	Unknown	Unknown	Unknown
NA	NA	Unknown	Unknown	Unknown
NA	NA	Unknown	Unknown	Unknown
NA	NA	Unknown	Unknown	Unknown
NA	NA	Unknown	Unknown	Unknown
NA	NA	Unknown	Unknown	Unknown
NA	NA	Unknown	Unknown	Unknown
NA	NA	Unknown	Unknown	Unknown
NA	NA	Unknown	Unknown	Unknown
NA	NA	Unknown	Unknown	Unknown
NA	NA	Unknown	Unknown	Unknown
NA	NA	Unknown	Unknown	Unknown
NA	NA	Unknown	Unknown	Unknown
NA	NA	Unknown	Unknown	Unknown
NA	NA	Unknown	Unknown	Unknown
NA	NA	Unknown	Unknown	Unknown
NA	NA	Unknown	Unknown	Unknown
NA	NA	Unknown	Unknown	Unknown
NA	NA	Unknown	Unknown	Unknown
NA	NA	Unknown	Unknown	Unknown
NA	NA	Unknown	Unknown	Unknown
NA	NA	Unknown	Unknown	Unknown
NA	NA	Unknown	Unknown	Unknown
NA	NA	Unknown	Unknown	Unknown
NA	NA	Unknown	Unknown	Unknown
NA	NA	Unknown	Unknown	Unknown
NA	NA	Unknown	Unknown	Unknown
NA	NA	Unknown	Unknown	Unknown
NA	NA	Unknown	Unknown	Unknown
NA	NA	Unknown	Unknown	Unknown
NA	NA	Unknown	Unknown	Unknown
NA	NA	Unknown	Unknown	Unknown
NA	NA	Unknown	Unknown	Unknown
NA	NA	Unknown	Unknown	Unknown
NA	NA	Unknown	Unknown	Unknown
NA	NA	Unknown	Unknown	Unknown
NA	NA	Unknown	Unknown	Unknown
NA	NA	Unknown	Unknown	Unknown
NA	NA	Unknown	Unknown	Unknown
NA	NA	Unknown	Unknown	Unknown
NA	NA	Unknown	Unknown	Unknown
NA	NA	Unknown	Unknown	Unknown
NA	NA	Unknown	Unknown	Unknown
NA	NA	Unknown	Unknown	Unknown
NA	NA	Unknown	Unknown	Unknown
NA	NA	Unknown	Unknown	Unknown
NA	NA	Unknown	Unknown	Unknown
NA	NA	Unknown	Unknown	Unknown
NA	NA	Unknown	Unknown	Unknown
NA	NA	Unknown	Unknown	Unknown
NA	NA	Unknown	Unknown	Unknown
NA	NA	Unknown	Unknown	Unknown
NA	NA	Unknown	Unknown	Unknown
NA	NA	Unknown	Unknown	Unknown
NA	NA	Unknown	Unknown	Unknown
NA	NA	Unknown	Unknown	Unknown
NA	NA	Unknown	Unknown	Unknown
NA	NA	Unknown	Unknown	Unknown
NA	NA	Unknown	Unknown	Unknown
NA	NA	Unknown	Unknown	Unknown
NA	NA	Unknown	Unknown	Unknown
NA	NA	Unknown	Unknown	Unknown
NA	NA	Unknown	Unknown	Unknown
NA	NA	Unknown	Unknown	Unknown
NA	NA	Unknown	Unknown	Unknown
NA	NA	Unknown	Unknown	Unknown
NA	NA	Unknown	Unknown	Unknown
NA	NA	Unknown	Unknown	Unknown
NA	NA	Unknown	Unknown	Unknown
NA	NA	Unknown	Unknown	Unknown
NA	NA	Unknown	Unknown	Unknown
NA	NA	Unknown	Unknown	Unknown
NA	NA	Unknown	Unknown	Unknown
NA	NA	Unknown	Unknown	Unknown
NA	NA	Unknown	Unknown	Unknown
NA	NA	Unknown	Unknown	Unknown
NA	NA	Unknown	Unknown	Unknown
NA	NA	Unknown	Unknown	Unknown
NA	NA	Unknown	Unknown	Unknown
NA	NA	Unknown	Unknown	Unknown
NA	NA	Unknown	Unknown	Unknown
NA	NA	Unknown	Unknown	Unknown
NA	NA	Unknown	Unknown	Unknown
NA	NA	Unknown	Unknown	Unknown
NA	NA	Unknown	Unknown	Unknown
NA	NA	Unknown	Unknown	Unknown
NA	NA	Unknown	Unknown	Unknown
NA	NA	Unknown	Unknown	Unknown
NA	NA	Unknown	Unknown	Unknown
NA	NA	Unknown	Unknown	Unknown
NA	NA	Unknown	Unknown	Unknown
NA	NA	Unknown	Unknown	Unknown
NA	NA	Unknown	Unknown	Unknown
NA	NA	Unknown	Unknown	Unknown
NA	NA	Unknown	Unknown	Unknown
NA	NA	Unknown	Unknown	Unknown
NA	NA	Unknown	Unknown	Unknown
NA	NA	Unknown	Unknown	Unknown
NA	NA	Unknown	Unknown	Unknown
NA	NA	Unknown	Unknown	Unknown
NA	NA	Unknown	Unknown	Unknown
NA	NA	Unknown	Unknown	Unknown
NA	NA	Unknown	Unknown	Unknown
NA	NA	Unknown	Unknown	Unknown
NA	NA	Unknown	Unknown	Unknown
NA	NA	Unknown	Unknown	Unknown
NA	NA	Unknown	Unknown	Unknown
NA	NA	Unknown	Unknown	Unknown
NA	NA	Unknown	Unknown	Unknown
NA	NA	Unknown	Unknown	Unknown
NA	NA	Unknown	Unknown	Unknown
NA	NA	Unknown	Unknown	Unknown
NA	NA	Unknown	Unknown	Unknown
NA	NA	Unknown	Unknown	Unknown
NA	NA	Unknown	Unknown	Unknown
NA	NA	Unknown	Unknown	Unknown
NA	NA	Unknown	Unknown	Unknown
NA	NA	Unknown	Unknown	Unknown
NA	NA	Unknown	Unknown	Unknown
NA	NA	Unknown	Unknown	Unknown
NA	NA	Unknown	Unknown	Unknown
NA	NA	Unknown	Unknown	Unknown
NA	NA	Unknown	Unknown	Unknown
NA	NA	Unknown	Unknown	Unknown
NA	NA	Unknown	Unknown	Unknown
NA	NA	Unknown	Unknown	Unknown
NA	NA	Unknown	Unknown	Unknown
NA	NA	Unknown	Unknown	Unknown
NA	NA	Unknown	Unknown	Unknown
NA	NA	Unknown	Unknown	Unknown
NA	NA	Unknown	Unknown	Unknown
NA	NA	Unknown	Unknown	Unknown
NA	NA	Unknown	Unknown	Unknown
NA	NA	Unknown	Unknown	Unknown
NA	NA	Unknown	Unknown	Unknown
NA	NA	Unknown	Unknown	Unknown
NA	NA	Unknown	Unknown	Unknown
NA	NA	Unknown	Unknown	Unknown
NA	NA	Unknown	Unknown	Unknown
NA	NA	Unknown	Unknown	Unknown
NA	NA	Unknown	Unknown	Unknown
NA	NA	Unknown	Unknown	Unknown
NA	NA	Unknown	Unknown	Unknown
NA	NA	Unknown	Unknown	Unknown
NA	NA	Unknown	Unknown	Unknown
NA	NA	Unknown	Unknown	Unknown
NA	NA	Unknown	Unknown	Unknown
NA	NA	Unknown	Unknown	Unknown
NA	NA	Unknown	Unknown	Unknown
NA	NA	Unknown	Unknown	Unknown
NA	NA	Unknown	Unknown	Unknown
NA	NA	Unknown	Unknown	Unknown
NA	NA	Unknown	Unknown	Unknown
NA	NA	Unknown	Unknown	Unknown
NA	NA	Unknown	Unknown	Unknown
NA	NA	Unknown	Unknown	Unknown
NA	NA	Unknown	Unknown	Unknown
NA	NA	Unknown	Unknown	Unknown
NA	NA	Unknown	Unknown	Unknown
NA	NA	Unknown	Unknown	Unknown
NA	NA	Unknown	Unknown	Unknown
NA	NA	Unknown	Unknown	Unknown
NA	NA	Unknown	Unknown	Unknown
NA	NA	Unknown	Unknown	Unknown
NA	NA	Unknown	Unknown	Unknown
NA	NA	Unknown	Unknown	Unknown
NA	NA	Unknown	Unknown	Unknown
NA	NA	Unknown	Unknown	Unknown
NA	NA	Unknown	Unknown	Unknown
NA	NA	Unknown	Unknown	Unknown
NA	NA	Unknown	Unknown	Unknown
NA	NA	Unknown	Unknown	Unknown
NA	NA	Unknown	Unknown	Unknown
NA	NA	Unknown	Unknown	Unknown
NA	NA	Unknown	Unknown	Unknown
NA	NA	Unknown	Unknown	Unknown
NA	NA	Unknown	Unknown	Unknown
NA	NA	Unknown	Unknown	Unknown
NA	NA	Unknown	Unknown	Unknown
NA	NA	Unknown	Unknown	Unknown
NA	NA	Unknown	Unknown	Unknown
NA	NA	Unknown	Unknown	Unknown
NA	NA	Unknown	Unknown	Unknown
NA	NA	Unknown	Unknown	Unknown
NA	NA	Unknown	Unknown	Unknown
NA	NA	Unknown	Unknown	Unknown
NA	NA	Unknown	Unknown	Unknown
NA	NA	Unknown	Unknown	Unknown
NA	NA	Unknown	Unknown	Unknown
NA	NA	Unknown	Unknown	Unknown
NA	NA	Unknown	Unknown	Unknown
NA	NA	Unknown	Unknown	Unknown
NA	NA	Unknown	Unknown	Unknown
NA	NA	Unknown	Unknown	Unknown
NA	NA	Unknown	Unknown	Unknown
NA	NA	Unknown	Unknown	Unknown
NA	NA	Unknown	Unknown	Unknown
NA	NA	Unknown	Unknown	Unknown
NA	NA	Unknown	Unknown	Unknown
NA	NA	Unknown	Unknown	Unknown
NA	NA	Unknown	Unknown	Unknown
NA	NA	Unknown	Unknown	Unknown
NA	NA	Unknown	Unknown	Unknown
NA	NA	Unknown	Unknown	Unknown
NA	NA	Unknown	Unknown	Unknown
NA	NA	Unknown	Unknown	Unknown
NA	NA	Unknown	Unknown	Unknown
NA	NA	Unknown	Unknown	Unknown
NA	NA	Unknown	Unknown	Unknown
NA	NA	Unknown	Unknown	Unknown
NA	NA	Unknown	Unknown	Unknown
NA	NA	Unknown	Unknown	Unknown
NA	NA	Unknown	Unknown	Unknown
NA	NA	Unknown	Unknown	Unknown
NA	NA	Unknown	Unknown	Unknown
NA	NA	Unknown	Unknown	Unknown
NA	NA	Unknown	Unknown	Unknown
NA	NA	Unknown	Unknown	Unknown
NA	NA	Unknown	Unknown	Unknown
NA	NA	Unknown	Unknown	Unknown
NA	NA	Unknown	Unknown	Unknown
NA	NA	Unknown	Unknown	Unknown
NA	NA	Unknown	Unknown	Unknown
NA	NA	Unknown	Unknown	Unknown
NA	NA	Unknown	Unknown	Unknown
NA	NA	Unknown	Unknown	Unknown
NA	NA	Unknown	Unknown	Unknown
NA	NA	Unknown	Unknown	Unknown
NA	NA	Unknown	Unknown	Unknown
NA	NA	Unknown	Unknown	Unknown
NA	NA	Unknown	Unknown	Unknown
NA	NA	Unknown	Unknown	Unknown
NA	NA	Unknown	Unknown	Unknown
NA	NA	Unknown	Unknown	Unknown
NA	NA	Unknown	Unknown	Unknown
NA	NA	Unknown	Unknown	Unknown
NA	NA	Unknown	Unknown	Unknown
NA	NA	Unknown	Unknown	Unknown
NA	NA	Unknown	Unknown	Unknown
NA	NA	Unknown	Unknown	Unknown
NA	NA	Unknown	Unknown	Unknown
NA	NA	Unknown	Unknown	Unknown
NA	NA	Unknown	Unknown	Unknown
NA	NA	Unknown	Unknown	Unknown
NA	NA	Unknown	Unknown	Unknown
NA	NA	Unknown	Unknown	Unknown
NA	NA	Unknown	Unknown	Unknown
NA	NA	Unknown	Unknown	Unknown
NA	NA	Unknown	Unknown	Unknown
NA	NA	Unknown	Unknown	Unknown
NA	NA	Unknown	Unknown	Unknown
NA	NA	Unknown	Unknown	Unknown
NA	NA	Unknown	Unknown	Unknown
NA	NA	Unknown	Unknown	Unknown
NA	NA	Unknown	Unknown	Unknown
NA	NA	Unknown	Unknown	Unknown
NA	NA	Unknown	Unknown	Unknown
NA	NA	Unknown	Unknown	Unknown
NA	NA	Unknown	Unknown	Unknown
NA	NA	Unknown	Unknown	Unknown
NA	NA	Unknown	Unknown	Unknown
NA	NA	Unknown	Unknown	Unknown
NA	NA	Unknown	Unknown	Unknown
NA	NA	Unknown	Unknown	Unknown
NA	NA	Unknown	Unknown	Unknown
NA	NA	Unknown	Unknown	Unknown
NA	NA	Unknown	Unknown	Unknown
NA	NA	Unknown	Unknown	Unknown
NA	NA	Unknown	Unknown	Unknown
NA	NA	Unknown	Unknown	Unknown
NA	NA	Unknown	Unknown	Unknown
NA	NA	Unknown	Unknown	Unknown
NA	NA	Unknown	Unknown	Unknown
NA	NA	Unknown	Unknown	Unknown
NA	NA	Unknown	Unknown	Unknown
NA	NA	Unknown	Unknown	Unknown
NA	NA	Unknown	Unknown	Unknown
NA	NA	Unknown	Unknown	Unknown
NA	NA	Unknown	Unknown	Unknown
NA	NA	Unknown	Unknown	Unknown
NA	NA	Unknown	Unknown	Unknown
NA	NA	Unknown	Unknown	Unknown
NA	NA	Unknown	Unknown	Unknown
NA	NA	Unknown	Unknown	Unknown
NA	NA	Unknown	Unknown	Unknown
NA	NA	Unknown	Unknown	Unknown
NA	NA	Unknown	Unknown	Unknown
NA	NA	Unknown	Unknown	Unknown
NA	NA	Unknown	Unknown	Unknown
NA	NA	Unknown	Unknown	Unknown
NA	NA	Unknown	Unknown	Unknown
NA	NA	Unknown	Unknown	Unknown
NA	NA	Unknown	Unknown	Unknown
NA	NA	Unknown	Unknown	Unknown
NA	NA	Unknown	Unknown	Unknown
NA	NA	Unknown	Unknown	Unknown
NA	NA	Unknown	Unknown	Unknown
NA	NA	Unknown	Unknown	Unknown
NA	NA	Unknown	Unknown	Unknown
NA	NA	Unknown	Unknown	Unknown
NA	NA	Unknown	Unknown	Unknown
NA	NA	Unknown	Unknown	Unknown
NA	NA	Unknown	Unknown	Unknown
NA	NA	Unknown	Unknown	Unknown
NA	NA	Unknown	Unknown	Unknown
NA	NA	Unknown	Unknown	Unknown
NA	NA	Unknown	Unknown	Unknown
NA	NA	Unknown	Unknown	Unknown
NA	NA	Unknown	Unknown	Unknown
NA	NA	Unknown	Unknown	Unknown
[truncated: 1,696 more rows]
