# Supplementary material for: Cardiotoxicity adverse outcome pathway network: towards mechanistic and quantitative modelling
Source: Front Toxicol. 2026 May 18;8:1781536. doi: 10.3389/ftox.2026.1781536 (PMC13224945; doi:10.3389/ftox.2026.1781536)
Supplement: Supplementary file 1 [file Supplementaryfile1.zip › Supplementary_files/outputs/tables/ke_measurement_methods.tsv]

guid	numeric_id	ke_name	ke_short_name	methods
921d01a9-6a64-4140-b67c-a32851fd2425	177	Mitochondrial dysfunction	Mitochondrial dysfunction	<p>Mitochondrial dysfunction can be detected using isolated mitochondria, intact cells or cells in culture as well as in vivo studies. Such assessment can be performed with a large range of methods (revised by Brand and Nicholls, 2011) for which some important examples are given. All approaches to assess mitochondrial dysfunction fall into two main categories: the first assesses the consequences …
ed17f643-fcfc-451b-88fc-b60896f4c5dd	55	Increase, Cell injury/death	Cell injury/death	<p>&nbsp;</p> <p><strong>Necrosis:</strong></p> <p style=""text-align:justify"">Lactate dehydrogenase (LDH) is a soluble cytoplasmic enzyme that is present in almost all cells and is released into extracellular space when the plasma membrane is damaged. To detect the leakage of LDH into cell culture medium, a tetrazolium salt is used in this assay. In the first step, LDH produces reduced nicotina…
0beacf4d-25e4-4465-834e-d03370f39697	351	Increased Mortality	Increased Mortality	<p style=""text-align:start""><span style=""font-size:medium""><span style=""font-family:Calibri,sans-serif""><span style=""color:#000000""><span style=""font-size:11pt""><span style=""color:#212529""><span style=""background-color:white"">Mortality of animals is generally observed as cessation of the heart beat, breathing (gill or lung movement) and locomotory movements. Mortality is typically m…
23ab75fd-5743-4e9a-a4d8-01241f7773af	12	Acetylcholinesterase (AchE) Inhibition	AchE Inhibition	<ul> <li>Direct measures of AChE activity levels can be made using the modified Ellman method, although selective inhibitors that remove other cholinesterases not directly related to cholinergic responses (e.g., butyrylcholinesterase) are required [45,46].</li> <li>Radiometric methods have been identified as better for measuring inhibition because of carbamylation (carbamate exposure) [20,46,47].…
940bffee-d112-4eb3-9157-0b78b0c6bd15	10	Acetylcholine accumulation in synapses	ACh Synaptic Accumulation	<ul> <li dir=""ltr""> <p dir=""ltr"">Several techniques are available to measure acetylcholine levels, including the Hestrin method (Augustinsson 1957, Hestrin 1949, Stone 1955), molecular probes or assays, microdialysis techniques (Zapata, 2009, Russom, 2014) or by liquid chromatography - tandem mass spectrometer LC-MS/MS (G&oacute;mez-Canela&nbsp;et al., 2017).</p> </li> <li dir=""ltr""> <p dir…
46cd869b-ef48-41db-99d6-04b10c12ccb8	445	Respiratory distress/arrest	Respiratory distress/arrest	<ul> <li dir=""ltr""> <p dir=""ltr"">In humans, spirometry is used to measure lung function. The ratio of volume of air expired in one second (FEV1) to forced vital capacity (FVC) should be close to 80%. A decreased FEV 1/FVC is indicative of impaired ventilation. Other common pulmonary function tests include airway resistance and measurements of maximal flow rate, diffusion capacity, and oxygen …
6954157a-d43a-439c-9c94-ec1f07404f6a	39	Increased Cholinergic Signaling	Increased Cholinergic Signaling	<ul> <li dir=""ltr""> <p dir=""ltr""><em>In humans</em></p> <ul> <li dir=""ltr""> <p dir=""ltr"">Pupils - human patients experiencing cholinergic poisoning constricted or pinpointed pupils are frequently reported in clinical cohort studies covering organophosphate exposure (Wadia, 1974, Peter, 2014).&nbsp;</p> </li> </ul> </li> <li dir=""ltr""> <p dir=""ltr""><em>In embryonic fish and frogs</em><…
e5a8cf41-13f1-4a96-8612-df9e9e58ad70	1703	Dysregulation of heart rate and vascular tone	Cardiovascular dysregulation	<p dir=""ltr"">The methods used to detect and measure dysregulation of heart rate and vascular tone vary depending on the taxa and life stage. In some cases, special apparatuses are needed to stabilize an animal, in order to collect cardiovascular measurements.</p> <h5 dir=""ltr"">Humans</h5> <p dir=""ltr"">In human patient cohort studies, cardiovascular status is determined from various measurem…
bcedd754-f07f-4350-8991-f802b5506714	360	Decrease, Population growth rate	Decrease, Population growth rate	<p style=""text-align:start""><span style=""font-size:medium""><span style=""font-family:Calibri,sans-serif""><span style=""color:#000000""><span style=""color:black"">Population growth rate (instantaneous growth rate) can be measured by sampling a population over an interval of time (i.e. from time t = 0 to time t = 1).&nbsp; The interval of time should be selected to correspond to the life hist…
69e00c39-d421-4322-83bb-1edee2072581	1392	Oxidative Stress	Oxidative Stress	<p><strong>Oxidative Stress:</strong> Direct measurement of ROS is difficult because ROS are unstable. The presence of ROS can be assayed indirectly by measurement of cellular antioxidants, or by ROS-dependent cellular damage. Listed below are common methods for detecting the KE, however there may be other comparable methods that are not listed&nbsp;</p> <ul> <li>Detection of ROS by chemiluminesc…
89ca8eff-e77f-4314-aaf8-d7df560c1ce8	18	Activation, AhR	Activation, AhR	<p><em>Methods that have been previously reviewed and approved by a recognized authority should be included in the Overview section above. All other methods, including those well established in the published literature, should be described here. Consider the following criteria when describing each method: 1. Is the assay fit for purpose? 2. Is the assay directly or indirectly (i.e. a surrogate) r…
37cdc401-1d9e-48a7-9b56-8254c7d6276a	944	dimerization, AHR/ARNT	dimerization, AHR/ARNT	<p>AhR/ARNT heterodimerization can be measured in several ways:</p> <p>1) The active AHR complexed with ARNT can be measured using protein-DNA interaction assays. Two methods are described in detail by Perez-Romero and Imperiale (Perez-Romero and Imperiale 2007). Chromatin immunoprecipitation measures the interaction of proteins with specific genomic regions in vivo. It involves the treatment of …
8999f9fd-1964-4ba2-be93-4f440ce3a9b7	317	Altered, Cardiovascular development/function	Altered, Cardiovascular development/function	<p>Altered cardiovascular development/function can be measured in numerous ways:</p> <p>1) As blood flow in the mesencephalic vein by use of time-lapse recording using a digital video camera (Teraoka et al 2008;&nbsp;2014). Blood flow is measured as the number of red blood cells passing the mesencephalic vein per second (Teraoka et al 2008; 2014). This method is described in detail by Teraoka et …
85737ee7-20b8-412a-8702-2c871f00388c	1269	Increase, COX-2 expression	Increase, COX-2 expression	<ul> <li>COX-2 can be&nbsp;measured as abundance of transcript by use of quantitative real-time polymerase chain reaction (q-RT PCR). Transcript abundance of COX-2 has been measured in whole embryos of fishes (Dong et al 2010; Huang et al 2007; Teraoka et al 2008; 2014) and&nbsp;embryonic hepatic and&nbsp;cardiac tissue of birds (Fujisawa et al 2014).</li> <li>COX-2 could be measured by use of EL…
b54566dc-ddec-4adf-80ba-7e8057275848	947	Increase, Early Life Stage Mortality	Increase, Early Life Stage Mortality	<p>In birds it may be identified as failure to hatch or lack of movement within the egg when candled; heartbeat monitors are available for identifying viable avian and reptillian eggs (ex. Avitronic&#39;s Buddy monitor). In mammals, stillborn or mummified offspring, or an increased rate of resorptions early in pregnancy are all considered embryolethal, and can be detected using ultra-high frequen…
b2049210-48ab-4be2-b0f6-78e399a0429c	40	Decrease, Mitochondrial ATP production	Decrease, Mitochondrial ATP production
2f5678ac-3d0b-46b9-a4a5-1da83992809a	1115	Increase, Reactive oxygen species	Increase, ROS	<p>Photocolorimetric assays (Sharma et al. 2017; Griendling et al. 2016) or through commercial kits purchased from specialized companies.</p> <p>Yuan, Yan, et al., (2013) described ROS monitoring by using H<sub>2</sub>-DCF-DA, a redox-sensitive fluorescent dye. Briefly, the harvested cells were incubated with H<sub>2</sub>-DCF-DA (50 &micro;mol/L final concentration) for 30 min in the dark at 37&…
9a0d2ea4-8b7b-4630-a5e7-b7aeef1d9827	110	Impairment, Endothelial network	Impairment, Endothelial network	<div> <p style=""text-align:justify""><span style=""font-size:11pt""><span style=""font-family:Calibri,sans-serif""><u><span style=""font-size:10.0pt""><span style=""color:black"">Microvascular structure</span></span></u><span style=""font-size:10.0pt""><span style=""color:black"">: Endothelial network formation can be monitored quantitatively <em>in vitro</em> using different human cell-based an…
3161eb38-929c-4f93-a15e-4fd09f0a9210	559	Activation, Nicotinic acetylcholine receptor	Activation, Nicotinic acetylcholine receptor	<p>Text fromTable 2 of LaLone et al. (2017) Weight of evidence evaluation of a network of adverse outcome pathways linking activaiton of the nicotinic acetylcholine receptor in honey bees to colony death. <em>Science of the Total Environment</em> 584-585, 751-775:</p> <p>&quot;&bull; Radiolabeled nAChR agonists, (e.g., [3H] imidacloprid) or nAChR subunit specific antibodies to detect location and…
2d506361-0800-415b-9ee6-037e98fe5bce	584	Inhibition, sodium channel	Inhibition, sodium channel	<p><em> Voltage-clamp recordings of sodium currents is a general means of detection. ToxCast assay NVS_IC_rNaCh_site 2 also measures binding to the sodium channel receptor. </em> </p>
2f5bd2d8-174e-449c-9b35-6288637cda9a	585	Decreased, Sodium conductance 1	Decreased, Sodium conductance 1
986d4412-8982-4207-ad1a-8d3caf799c26	444	Increased, Atrioventricular block and bradycardia	Increased, Atrioventricular block and bradycardia	<p>Atrioventricular block and heart rate can be measured with an electrocardiogram (ECG). </p>
d7fb0863-4678-4304-bd2f-b09b863bf1f4	590	N/A, hypoxia	N/A, hypoxia
e7a0290f-ae53-41c0-9f70-ec9fdc458bc6	591	Increased, amputations	Increased, amputations
a9d219d9-4743-4cae-bab0-6d56854ec362	877	Inhibition, organic anion transporter 1 (OAT1)	Inhibition, organic anion transporter 1 (OAT1)	<p>Inhibition of organic anion transporter activity may be measured by the decreased transport of a known substrate. Duan et al. (2012) measured the inhibtion of human OAT1 and OAT3 using monkey kidney COS-7 cells expressing these transporters. Inclubation with a fluorescent substrate, 6-CF, and the inhibitor at room temp for 12 min, followed by subsequent washing and lysing of the cells allowed …
6ff92355-3ad9-470f-ab5b-5888ba39c225	1096	Increased, blood uric acid concentration	Increased, blood uric acid concentration
d19e33a8-f37f-4832-9e1d-d0df7f0be392	1097	Occurrence, renal proximal tubular necrosis	Occurrence, renal proximal tubular necrosis
b4ad6b0d-4ac1-4833-9b13-40647a234ca0	1098	Increased, blood potassium concentration	Increased, blood potassium concentration
25ea0597-8bbc-4809-a7cd-222d3a2b7579	1102	Occurrence, tophi (urate) deposition	Occurrence, tophi (urate) deposition
36bbc719-05b9-4e38-9760-299c73f50201	1106	Occurrence, cardiac arrhythmia	Occurrence, cardiac arrhythmia
9149123f-6d02-4e2a-827b-384b9e67cebe	945	reduced dimerization, ARNT/HIF1-alpha	reduced dimerization, ARNT/HIF1-alpha	<p><em>Methods that have been previously reviewed and approved by a recognized authority should be included in the Overview section above. All other methods, including those well established in the published literature, should be described here. Consider the following criteria when describing each method: 1. Is the assay fit for purpose? 2. Is the assay directly or indirectly (i.e. a surrogate) r…
f2905cce-d4f2-47aa-9fba-55e7024f2013	948	reduced production, VEGF	reduced production, VEGF	<p><em>Methods that have been previously reviewed and approved by a recognized authority should be included in the Overview section above. All other methods, including those well established in the published literature, should be described here. Consider the following criteria when describing each method: 1. Is the assay fit for purpose? 2. Is the assay directly or indirectly (i.e. a surrogate) r…
c991dffc-ae47-49b9-a88c-ca6f79dda6bc	1500	Increased, fibroblast proliferation and myofibroblast differentiation	Increased cellular proliferation and differentiation	<p><span style=""font-size:16px""><span style=""font-family:Arial,Helvetica,sans-serif""><strong><em>Immunohistochemistry (routinely used and recommended):</em></strong></span></span></p> <p><span style=""font-size:16px""><span style=""font-family:Arial,Helvetica,sans-serif"">Proliferation of fibroblasts and activation of myofibroblasts is normally detected using individual antibodies against vim…
3e79800a-fd59-49c7-b4e9-34e6a152bbbf	1104	Decreased, Prostaglandin F2alpha concentration, plasma	Decreased, Prostaglandin F2alpha concentration, plasma
c17ebb02-4e04-4ff9-9308-3a2de9a12e61	1105	Occurrence, renal ischemia	Occurrence, renal ischemia
65b20be2-fc14-4723-85c2-0e8acc0b02a0	1103	Inhibition, Cyclooxygenase 1 activity	Inhibition, Cyclooxygenase 1 activity
9b777596-9112-42f7-878f-97cfaccfb784	1198	Activation, Macrophages	Activation, Macrophages
80411fc1-3fd9-4ac0-8833-939742795be6	1443	Atherosclerosis	Atherosclerosis	<p style=""text-align:justify""><span style=""font-size:16px""><span style=""font-family:Arial,Helvetica,sans-serif"">Current <em>in vitro</em> models have been used to evaluate different parts of the atherosclerosis development, for example: expression of adhesion molecules, adhesion of monocytes to endothelial cells, monocytes migration and foam cell formation (Chen et al., 2021).</span></span>…
84eb6b1a-117a-43b7-9024-fc2ca92ef7e3	1529	Blockade, L-Type Calcium Channels	Blockade, L-Type Calcium Channels
24ef891f-a1f6-4359-87bd-a17e2597896e	1530	Decrease, Calcium currents	Decrease, Calcium currents
f43c8dba-7026-4060-b321-7890526981ce	1531	Decrease, Calcium binding to Troponin C	Decrease, Calcium binding to Troponin C
abdd144a-9d9a-4eb8-94ec-d4d968fd50ff	1532	Decrease, Cardiac contractility	Decrease, Cardiac contractility
40aeca49-6bdd-4f2e-ad6c-ce2fff0e4765	1533	Decrease, Cardiac ejection fraction	Decrease, Cardiac ejection fraction
4ab109d4-bba9-4665-bf96-4eac36cc7964	1535	Heart failure	Heart failure	<p><em>Heart failure can be measured by electrocardiograms to assess heart electrical activity across a wide variety of animal taxa to determine&nbsp;when heart rate falls to zero (Hauser et al. 2012).</em></p>
bf1d25d9-b116-49c3-83ea-41712e893332	1536	Disruption, Intracellular calcium mobilization	Disruption, Intracellular calcium mobilization
4161680b-8838-4c62-8b10-28688a24838d	1537	Disruption, Sarcomere assembly	Disruption, Sarcomere assembly
507c0c59-5f9c-452a-a48c-0575d53e02a5	1913	Endothelial cell dysfunction	Endothelial cell dysfunction
c8be79d8-8821-4f36-96e1-0275b5149d4d	2099	hERG channel blockade	hERG channel blockade
3a97c0cb-ff6f-487d-8832-c0c43a2e88df	2100	Inhibition of rapid delayed rectifying potassium current	Inhibition of rapid delayed rectifying potassium current
b2af39c1-f899-4ba5-bb64-7b4ecf48dbe9	1961	Prolongation of Action Potential Duration	Prolongation of Action Potential
c2c67f17-694c-4ded-908c-2641773c0489	1962	Prolongation of QT interval	Prolongation of QT interval
cfb00ac3-c96f-455d-9a62-b40aa3febf0b	1963	Torsades de Pointes	Torsades de Pointes
96d88d7c-e72b-48b7-80b3-5e4f784a0cfc	1964	Sudden cardiac death	Sudden cardiac death
693b45af-5fec-45d4-baf7-341565876103	105	Inhibition, Mitochondrial Electron Transport Chain Complexes	Inhibition, ETC complexes of the respiratory chain	<table border=""1"" cellpadding=""1"" cellspacing=""1"" style=""width:500px""> <tbody> <tr> <td><strong><span style=""font-size:12.0pt""><span style=""font-family:&quot;Times New Roman&quot;,serif"">Assay Type &amp; Measured Content</span></span></strong></td> <td><strong><span style=""font-size:12.0pt""><span style=""font-family:&quot;Times New Roman&quot;,serif"">Description</span></span></stro…
1fff38ef-c6e6-46dc-af9d-3167c1c6d24a	2020	Decrease, sox9 expression	Decrease, sox9 expression	<p><span style=""font-size:16px""><span style=""font-family:Calibri,sans-serif"">The studies cited in the KE Description used common methods such as RT-qPCR, to measure sox9 expression. It should be noted that the starting level of sox9 expression can be important to determine the magnitude of its repression that is needed to have a significant effect on craniofacial effects (for example), but&nb…
258361f1-12bb-42b4-8611-c7e5fefdb5b1	2021	Increase, slincR expression	Increase, slincR expression	<p><span style=""font-size:16px"">slincR gene expression can be measured by quantitative reverse transcriptase polymerase chain reaction (RT-qPCR) and has been measured in embryonic zebrafish at 48 and 96 hours post fertilization (hpf) (Garcia et al., 2017).&nbsp;</span></p> <p><span style=""font-size:16px"">slincR tissue localization of expression can be measured by in situ hybridization and has…
705729cf-bdf5-4739-b23a-ecdc4e0d2708	2084	Increase, Cardiac remodelling	Increase, Cardiac remodelling
7f576a9d-9a83-47c3-83b2-a0c7eb2e0db9	2215	Decrease Left Ventricular function	Decrease LV function
30e65cea-c28f-475f-868e-366c458853ea	1929	Increased incidence of cardiovascular morbidity and mortality in the general population	Increased incidence of cardiovascular morbidity and mortality
4e07ee7c-c608-43aa-9d10-34c5b3508fd1	1924	Increased，Cardiac fibrosis	Increased，Cardiac fibrosis
