# Supplementary material for: Cardiotoxicity adverse outcome pathway network: towards mechanistic and quantitative modelling
Source: Front Toxicol. 2026 May 18;8:1781536. doi: 10.3389/ftox.2026.1781536 (PMC13224945; doi:10.3389/ftox.2026.1781536)
Supplement: Supplementary file 1 [file Supplementaryfile1.zip › Supplementary_files/outputs/tables/ke_urls.tsv]

ke_name	url_1	url_2	url_3
AchE Inhibition (KE12)	https://aopwiki.org/events/12	NA	NA
ACh Synaptic Accumulation (KE10)	https://aopwiki.org/events/10	NA	NA
Increased Cholinergic Signaling (KE39)	https://aopwiki.org/events/39	NA	NA
Respiratory distress/arrest (KE445)	https://aopwiki.org/events/445	NA	NA
Cardiovascular dysregulation (KE1703)	https://aopwiki.org/events/1703	NA	NA
Increased Mortality (KE351, KE947, KE1929)	https://aopwiki.org/events/351	https://aopwiki.org/events/947	https://aopwiki.org/events/1929
Activation, AhR (KE18)	https://aopwiki.org/events/18	NA	NA
Dimerization, AHR/ARNT (KE944)	https://aopwiki.org/events/944	NA	NA
Altered, Cardiovascular development/function (KE317)	https://aopwiki.org/events/317	NA	NA
Increase, COX-2 expression (KE1269)	https://aopwiki.org/events/1269	NA	NA
Inhibition, sodium channel (KE584)	https://aopwiki.org/events/584	NA	NA
Increased, Atrioventricular block and bradycardia (KE444)	https://aopwiki.org/events/444	NA	NA
Decreased, Sodium conductance 1 (KE585)	https://aopwiki.org/events/585	NA	NA
Hypoxia (KE590)	https://aopwiki.org/events/590	NA	NA
Impaired, ion channels (KE697)	https://aopwiki.org/events/697	NA	NA
Altered, Action Potential (KE698)	https://aopwiki.org/events/698	NA	NA
Increased, cardiac arrthymia (KE699)	https://aopwiki.org/events/699	NA	NA
Inhibition, organic anion transporter 1 (OAT1) (KE877)	https://aopwiki.org/events/877	NA	NA
Increased, blood uric acid concentration (KE1096)	https://aopwiki.org/events/1096	NA	NA
Occurrence, renal proximal tubular necrosis (KE1097)	https://aopwiki.org/events/1097	NA	NA
Occurrence, tophi (urate) deposition (KE1102)	https://aopwiki.org/events/1102	NA	NA
Increased, blood potassium concentration (KE1098)	https://aopwiki.org/events/1098	NA	NA
Occurrence, cardiac arrhythmia (KE1106)	https://aopwiki.org/events/1106	NA	NA
Oxidative Stress (KE1392, KE1115)	https://aopwiki.org/events/1392	https://aopwiki.org/events/1115	NA
Reduced production, VEGF (KE948)	https://aopwiki.org/events/948	NA	NA
Reduced dimerization, ARNT/HIF1-alpha (KE945)	https://aopwiki.org/events/945	NA	NA
Endothelial cell dysfunction (KE1913, KE110)	https://aopwiki.org/events/1913	https://aopwiki.org/events/110	NA
Inhibition, Cyclooxygenase 1 activity (KE1103)	https://aopwiki.org/events/1103	NA	NA
Occurrence, renal ischemia (KE1105)	https://aopwiki.org/events/1105	NA	NA
Decreased, Prostaglandin F2alpha concentration, plasma (KE1104)	https://aopwiki.org/events/1104	NA	NA
Blockade, L-Type Calcium Channels (KE1529)	https://aopwiki.org/events/1529	NA	NA
Decrease, Calcium currents (KE1530)	https://aopwiki.org/events/1530	NA	NA
Decrease, Calcium binding to Troponin C (KE1531)	https://aopwiki.org/events/1531	NA	NA
Decrease, Cardiac contractility (KE1532)	https://aopwiki.org/events/1532	NA	NA
Decrease, Cardiac ejection fraction (KE1533)	https://aopwiki.org/events/1533	NA	NA
Disruption, Sarcomere assembly (KE1537)	https://aopwiki.org/events/1537	NA	NA
Disruption, Intracellular calcium mobilization (KE1536)	https://aopwiki.org/events/1536	NA	NA
hERG channel blockade (KE2099)	https://aopwiki.org/events/2099	NA	NA
Inhibition of rapid delayed rectifying potassium current (KE2100)	https://aopwiki.org/events/2100	NA	NA
Prolongation of Action Potential (KE1961)	https://aopwiki.org/events/1961	NA	NA
Prolongation of QT interval (KE1962)	https://aopwiki.org/events/1962	NA	NA
Torsades de Pointes (KE1963)	https://aopwiki.org/events/1963	NA	NA
Activation, Inflammatory cytokines, chemokines, cytoprotective gene pathways (KE151)	https://aopwiki.org/events/151	NA	NA
Activation, Nicotinic acetylcholine receptor (KE559)	https://aopwiki.org/events/559	NA	NA
Increased, Vascular smooth muscle cell activation (KE1925)	https://aopwiki.org/events/1925	NA	NA
Activation, Macrophages (KE1198)	https://aopwiki.org/events/1198	NA	NA
Increased cellular proliferation and differentiation (KE1500)	https://aopwiki.org/events/1500	NA	NA
Increased, Myocardial apoptosis (KE1918)	https://aopwiki.org/events/1918	NA	NA
Increased, secretion of catecholamine (KE2004)	https://aopwiki.org/events/2004	NA	NA
Atherosclerosis (KE1443)	https://aopwiki.org/events/1443	NA	NA
Vascular remodeling (KE2003)	https://aopwiki.org/events/2003	NA	NA
Vascular calcification (KE2000)	https://aopwiki.org/events/2000	NA	NA
Ventricular remodeling (KE2002)	https://aopwiki.org/events/2002	NA	NA
Cardiac hypertrophy (KE2001)	https://aopwiki.org/events/2001	NA	NA
Increased, Cardiac fibrosis (KE1924)	https://aopwiki.org/events/1924	NA	NA
Increase, slincR expression (KE2021)	https://aopwiki.org/events/2021	NA	NA
Decrease, sox9 expression (KE2020)	https://aopwiki.org/events/2020	NA	NA
Inhibition, ETC complexes of the respiratory chain (KE105)	https://aopwiki.org/events/105	NA	NA
Mitochondrial dysfunction (KE177, KE40)	https://aopwiki.org/events/177	https://aopwiki.org/events/40	NA
Cell injury/death (KE55)	https://aopwiki.org/events/55	NA	NA
Increase, Cardiac remodelling (KE2084)	https://aopwiki.org/events/2084	NA	NA
Decrease, Population growth rate (KE360)	https://aopwiki.org/events/360	NA	NA
Increased, amputations (KE591)	https://aopwiki.org/events/591	NA	NA
Heart failure (KE1535, KE1964)	https://aopwiki.org/events/1535	https://aopwiki.org/events/1964	NA
Decrease LV function (KE2215)	https://aopwiki.org/events/2215	NA	NA
