# Supplementary material for: Cardiotoxicity adverse outcome pathway network: towards mechanistic and quantitative modelling
Source: Front Toxicol. 2026 May 18;8:1781536. doi: 10.3389/ftox.2026.1781536 (PMC13224945; doi:10.3389/ftox.2026.1781536)
Supplement: Supplementary file 1 [file Supplementaryfile1.zip › Supplementary_files/outputs/tables/node_annotations.tsv]

name	annotation
Decrease LV function (KE2215)	&lt;a xmlns:celldesigner=&quot;http://www.sbml.org/2001/ns/celldesigner&quot; href=&quot;https://aopwiki.org/events/2215&quot; target=&quot;_blank&quot;&gt;Event:2215&lt;/a&gt;
Heart failure (KE1535, KE1964)	&lt;a xmlns:celldesigner=&quot;http://www.sbml.org/2001/ns/celldesigner&quot; href=&quot;https://aopwiki.org/events/1535&quot; target=&quot;_blank&quot;&gt;Event:1535&lt;/a&gt;; &lt;a xmlns:celldesigner=&quot;http://www.sbml.org/2001/ns/celldesigner&quot; href=&quot;https://aopwiki.org/events/1964&quot; target=&quot;_blank&quot;&gt;Event:1964&lt;/a&gt;
Increased Mortality (KE351, KE947, KE1929)	&lt;a xmlns:celldesigner=&quot;http://www.sbml.org/2001/ns/celldesigner&quot; href=&quot;https://aopwiki.org/events/351&quot; target=&quot;_blank&quot;&gt;Event:351&lt;/a&gt;; &lt;a xmlns:celldesigner=&quot;http://www.sbml.org/2001/ns/celldesigner&quot; href=&quot;https://aopwiki.org/events/947&quot; target=&quot;_blank&quot;&gt;Event:947&lt;/a&gt;; &lt;a xmlns:celldesigner=&quot;http://www.sbml.…
Increased, amputations (KE591)	&lt;a xmlns:celldesigner=&quot;http://www.sbml.org/2001/ns/celldesigner&quot; href=&quot;https://aopwiki.org/events/591&quot; target=&quot;_blank&quot;&gt;Event:591&lt;/a&gt;
Decrease, Population growth rate (KE360)	&lt;a xmlns:celldesigner=&quot;http://www.sbml.org/2001/ns/celldesigner&quot; href=&quot;https://aopwiki.org/events/360&quot; target=&quot;_blank&quot;&gt;Event:360&lt;/a&gt;
Decreased, Prostaglandin F2alpha concentration, plasma (KE1104)	&lt;a xmlns:celldesigner=&quot;http://www.sbml.org/2001/ns/celldesigner&quot; href=&quot;https://aopwiki.org/events/1104&quot; target=&quot;_blank&quot;&gt;Event:1104&lt;/a&gt;
Increased, blood potassium concentration (KE1098)	&lt;a xmlns:celldesigner=&quot;http://www.sbml.org/2001/ns/celldesigner&quot; href=&quot;https://aopwiki.org/events/1098&quot; target=&quot;_blank&quot;&gt;Event:1098&lt;/a&gt;
Increased, blood uric acid concentration (KE1096)	&lt;a xmlns:celldesigner=&quot;http://www.sbml.org/2001/ns/celldesigner&quot; href=&quot;https://aopwiki.org/events/1096&quot; target=&quot;_blank&quot;&gt;Event:1096&lt;/a&gt;
Activation, Macrophages (KE1198)	&lt;a xmlns:celldesigner=&quot;http://www.sbml.org/2001/ns/celldesigner&quot; href=&quot;https://aopwiki.org/events/1198&quot; target=&quot;_blank&quot;&gt;Event:1198&lt;/a&gt;
Increased, secretion of catecholamine (KE2004)	&lt;a xmlns:celldesigner=&quot;http://www.sbml.org/2001/ns/celldesigner&quot; href=&quot;https://aopwiki.org/events/2004&quot; target=&quot;_blank&quot;&gt;Event:2004&lt;/a&gt;
ACh Synaptic Accumulation (KE10)	&lt;a xmlns:celldesigner=&quot;http://www.sbml.org/2001/ns/celldesigner&quot; href=&quot;https://aopwiki.org/events/10&quot; target=&quot;_blank&quot;&gt;Event:10&lt;/a&gt;
Altered, Action Potential (KE698)	&lt;a xmlns:celldesigner=&quot;http://www.sbml.org/2001/ns/celldesigner&quot; href=&quot;https://aopwiki.org/events/698&quot; target=&quot;_blank&quot;&gt;Event:698&lt;/a&gt;
Altered, Cardiovascular development/function (KE317)	&lt;a xmlns:celldesigner=&quot;http://www.sbml.org/2001/ns/celldesigner&quot; href=&quot;https://aopwiki.org/events/317&quot; target=&quot;_blank&quot;&gt;Event:317&lt;/a&gt;
Cardiac hypertrophy (KE2001)	&lt;a xmlns:celldesigner=&quot;http://www.sbml.org/2001/ns/celldesigner&quot; href=&quot;https://aopwiki.org/events/2001&quot; target=&quot;_blank&quot;&gt;Event:2001&lt;/a&gt;
Cardiovascular dysregulation (KE1703)	&lt;a xmlns:celldesigner=&quot;http://www.sbml.org/2001/ns/celldesigner&quot; href=&quot;https://aopwiki.org/events/1703&quot; target=&quot;_blank&quot;&gt;Event:1703&lt;/a&gt;
Cell injury/death (KE55)	&lt;a xmlns:celldesigner=&quot;http://www.sbml.org/2001/ns/celldesigner&quot; href=&quot;https://aopwiki.org/events/55&quot; target=&quot;_blank&quot;&gt;Event:55&lt;/a&gt;
Decrease, Calcium binding to Troponin C (KE1531)	&lt;a xmlns:celldesigner=&quot;http://www.sbml.org/2001/ns/celldesigner&quot; href=&quot;https://aopwiki.org/events/1531&quot; target=&quot;_blank&quot;&gt;Event:1531&lt;/a&gt;
Decrease, Calcium currents (KE1530)	&lt;a xmlns:celldesigner=&quot;http://www.sbml.org/2001/ns/celldesigner&quot; href=&quot;https://aopwiki.org/events/1530&quot; target=&quot;_blank&quot;&gt;Event:1530&lt;/a&gt;
Decrease, Cardiac contractility (KE1532)	&lt;a xmlns:celldesigner=&quot;http://www.sbml.org/2001/ns/celldesigner&quot; href=&quot;https://aopwiki.org/events/1532&quot; target=&quot;_blank&quot;&gt;Event:1532&lt;/a&gt;
Decrease, Cardiac ejection fraction (KE1533)	&lt;a xmlns:celldesigner=&quot;http://www.sbml.org/2001/ns/celldesigner&quot; href=&quot;https://aopwiki.org/events/1533&quot; target=&quot;_blank&quot;&gt;Event:1533&lt;/a&gt;
Decrease, sox9 expression (KE2020)	&lt;a xmlns:celldesigner=&quot;http://www.sbml.org/2001/ns/celldesigner&quot; href=&quot;https://aopwiki.org/events/2020&quot; target=&quot;_blank&quot;&gt;Event:2020&lt;/a&gt;
Decreased, Sodium conductance 1 (KE585)	&lt;a xmlns:celldesigner=&quot;http://www.sbml.org/2001/ns/celldesigner&quot; href=&quot;https://aopwiki.org/events/585&quot; target=&quot;_blank&quot;&gt;Event:585&lt;/a&gt;
Dimerization, AHR/ARNT (KE944)	&lt;a xmlns:celldesigner=&quot;http://www.sbml.org/2001/ns/celldesigner&quot; href=&quot;https://aopwiki.org/events/944&quot; target=&quot;_blank&quot;&gt;Event:944&lt;/a&gt;
Disruption, Intracellular calcium mobilization (KE1536)	&lt;a xmlns:celldesigner=&quot;http://www.sbml.org/2001/ns/celldesigner&quot; href=&quot;https://aopwiki.org/events/1536&quot; target=&quot;_blank&quot;&gt;Event:1536&lt;/a&gt;
Disruption, Sarcomere assembly (KE1537)	&lt;a xmlns:celldesigner=&quot;http://www.sbml.org/2001/ns/celldesigner&quot; href=&quot;https://aopwiki.org/events/1537&quot; target=&quot;_blank&quot;&gt;Event:1537&lt;/a&gt;
Increase, Cardiac remodelling (KE2084)	&lt;a xmlns:celldesigner=&quot;http://www.sbml.org/2001/ns/celldesigner&quot; href=&quot;https://aopwiki.org/events/2084&quot; target=&quot;_blank&quot;&gt;Event:2084&lt;/a&gt;
Increase, COX-2 expression (KE1269)	&lt;a xmlns:celldesigner=&quot;http://www.sbml.org/2001/ns/celldesigner&quot; href=&quot;https://aopwiki.org/events/1269&quot; target=&quot;_blank&quot;&gt;Event:1269&lt;/a&gt;
Increase, slincR expression (KE2021)	&lt;a xmlns:celldesigner=&quot;http://www.sbml.org/2001/ns/celldesigner&quot; href=&quot;https://aopwiki.org/events/2021&quot; target=&quot;_blank&quot;&gt;Event:2021&lt;/a&gt;
Increased cellular proliferation and differentiation (KE1500)	&lt;a xmlns:celldesigner=&quot;http://www.sbml.org/2001/ns/celldesigner&quot; href=&quot;https://aopwiki.org/events/1500&quot; target=&quot;_blank&quot;&gt;Event:1500&lt;/a&gt;
Increased Cholinergic Signaling (KE39)	&lt;a xmlns:celldesigner=&quot;http://www.sbml.org/2001/ns/celldesigner&quot; href=&quot;https://aopwiki.org/events/39&quot; target=&quot;_blank&quot;&gt;Event:39&lt;/a&gt;
Increased, Atrioventricular block and bradycardia (KE444)	&lt;a xmlns:celldesigner=&quot;http://www.sbml.org/2001/ns/celldesigner&quot; href=&quot;https://aopwiki.org/events/444&quot; target=&quot;_blank&quot;&gt;Event:444&lt;/a&gt;
Increased, cardiac arrhythmia (KE699, KE1106)	&lt;a xmlns:celldesigner=&quot;http://www.sbml.org/2001/ns/celldesigner&quot; href=&quot;https://aopwiki.org/events/699&quot; target=&quot;_blank&quot;&gt;Event:699&lt;/a&gt;; &lt;a xmlns:celldesigner=&quot;http://www.sbml.org/2001/ns/celldesigner&quot; href=&quot;https://aopwiki.org/events/1106&quot; target=&quot;_blank&quot;&gt;Event:1106&lt;/a&gt;
Increased, Cardiac fibrosis (KE1924)	&lt;a xmlns:celldesigner=&quot;http://www.sbml.org/2001/ns/celldesigner&quot; href=&quot;https://aopwiki.org/events/1924&quot; target=&quot;_blank&quot;&gt;Event:1924&lt;/a&gt;
Increased, Myocardial apoptosis (KE1918)	&lt;a xmlns:celldesigner=&quot;http://www.sbml.org/2001/ns/celldesigner&quot; href=&quot;https://aopwiki.org/events/1918&quot; target=&quot;_blank&quot;&gt;Event:1918&lt;/a&gt;
Inhibition of rapid delayed rectifying potassium current (KE2100)	&lt;a xmlns:celldesigner=&quot;http://www.sbml.org/2001/ns/celldesigner&quot; href=&quot;https://aopwiki.org/events/2100&quot; target=&quot;_blank&quot;&gt;Event:2100&lt;/a&gt;
Mitochondrial dysfunction (KE177, KE40)	&lt;a xmlns:celldesigner=&quot;http://www.sbml.org/2001/ns/celldesigner&quot; href=&quot;https://aopwiki.org/events/177&quot; target=&quot;_blank&quot;&gt;Event:177&lt;/a&gt;; &lt;a xmlns:celldesigner=&quot;http://www.sbml.org/2001/ns/celldesigner&quot; href=&quot;https://aopwiki.org/events/40&quot; target=&quot;_blank&quot;&gt;Event:40&lt;/a&gt;
Oxidative Stress (KE1392, KE1115)	&lt;a xmlns:celldesigner=&quot;http://www.sbml.org/2001/ns/celldesigner&quot; href=&quot;https://aopwiki.org/events/1392&quot; target=&quot;_blank&quot;&gt;Event:1392&lt;/a&gt;; &lt;a xmlns:celldesigner=&quot;http://www.sbml.org/2001/ns/celldesigner&quot; href=&quot;https://aopwiki.org/events/1115&quot; target=&quot;_blank&quot;&gt;Event:1115&lt;/a&gt;
Prolongation of Action Potential (KE1961)	&lt;a xmlns:celldesigner=&quot;http://www.sbml.org/2001/ns/celldesigner&quot; href=&quot;https://aopwiki.org/events/1961&quot; target=&quot;_blank&quot;&gt;Event:1961&lt;/a&gt;
Prolongation of QT interval (KE1962)	&lt;a xmlns:celldesigner=&quot;http://www.sbml.org/2001/ns/celldesigner&quot; href=&quot;https://aopwiki.org/events/1962&quot; target=&quot;_blank&quot;&gt;Event:1962&lt;/a&gt;
Reduced dimerization, ARNT/HIF1-alpha (KE945)	&lt;a xmlns:celldesigner=&quot;http://www.sbml.org/2001/ns/celldesigner&quot; href=&quot;https://aopwiki.org/events/945&quot; target=&quot;_blank&quot;&gt;Event:945&lt;/a&gt;
Torsades de Pointes (KE1963)	&lt;a xmlns:celldesigner=&quot;http://www.sbml.org/2001/ns/celldesigner&quot; href=&quot;https://aopwiki.org/events/1963&quot; target=&quot;_blank&quot;&gt;Event:1963&lt;/a&gt;
Ventricular remodeling (KE2002)	&lt;a xmlns:celldesigner=&quot;http://www.sbml.org/2001/ns/celldesigner&quot; href=&quot;https://aopwiki.org/events/2002&quot; target=&quot;_blank&quot;&gt;Event:2002&lt;/a&gt;
Occurrence, renal ischemia (KE1105)	&lt;a xmlns:celldesigner=&quot;http://www.sbml.org/2001/ns/celldesigner&quot; href=&quot;https://aopwiki.org/events/1105&quot; target=&quot;_blank&quot;&gt;Event:1105&lt;/a&gt;
Occurrence, renal proximal tubular necrosis (KE1097)	&lt;a xmlns:celldesigner=&quot;http://www.sbml.org/2001/ns/celldesigner&quot; href=&quot;https://aopwiki.org/events/1097&quot; target=&quot;_blank&quot;&gt;Event:1097&lt;/a&gt;
Occurrence, tophi (urate) deposition (KE1102)	&lt;a xmlns:celldesigner=&quot;http://www.sbml.org/2001/ns/celldesigner&quot; href=&quot;https://aopwiki.org/events/1102&quot; target=&quot;_blank&quot;&gt;Event:1102&lt;/a&gt;
Respiratory distress/arrest (KE445)	&lt;a xmlns:celldesigner=&quot;http://www.sbml.org/2001/ns/celldesigner&quot; href=&quot;https://aopwiki.org/events/445&quot; target=&quot;_blank&quot;&gt;Event:445&lt;/a&gt;
Hypoxia (KE590)	&lt;a xmlns:celldesigner=&quot;http://www.sbml.org/2001/ns/celldesigner&quot; href=&quot;https://aopwiki.org/events/590&quot; target=&quot;_blank&quot;&gt;Event:590&lt;/a&gt;
Atherosclerosis (KE1443)	&lt;a xmlns:celldesigner=&quot;http://www.sbml.org/2001/ns/celldesigner&quot; href=&quot;https://aopwiki.org/events/1443&quot; target=&quot;_blank&quot;&gt;Event:1443&lt;/a&gt;
Endothelial cell dysfunction (KE1913, KE110)	&lt;a xmlns:celldesigner=&quot;http://www.sbml.org/2001/ns/celldesigner&quot; href=&quot;https://aopwiki.org/events/1913&quot; target=&quot;_blank&quot;&gt;Event:1913&lt;/a&gt;; &lt;a xmlns:celldesigner=&quot;http://www.sbml.org/2001/ns/celldesigner&quot; href=&quot;https://aopwiki.org/events/110&quot; target=&quot;_blank&quot;&gt;Event:110&lt;/a&gt;
Increased, Vascular smooth muscle cell activation (KE1925)	&lt;a xmlns:celldesigner=&quot;http://www.sbml.org/2001/ns/celldesigner&quot; href=&quot;https://aopwiki.org/events/1925&quot; target=&quot;_blank&quot;&gt;Event:1925&lt;/a&gt;
Reduced production, VEGF (KE948)	&lt;a xmlns:celldesigner=&quot;http://www.sbml.org/2001/ns/celldesigner&quot; href=&quot;https://aopwiki.org/events/948&quot; target=&quot;_blank&quot;&gt;Event:948&lt;/a&gt;
Vascular calcification (KE2000)	&lt;a xmlns:celldesigner=&quot;http://www.sbml.org/2001/ns/celldesigner&quot; href=&quot;https://aopwiki.org/events/2000&quot; target=&quot;_blank&quot;&gt;Event:2000&lt;/a&gt;
Vascular remodeling (KE2003)	&lt;a xmlns:celldesigner=&quot;http://www.sbml.org/2001/ns/celldesigner&quot; href=&quot;https://aopwiki.org/events/2003&quot; target=&quot;_blank&quot;&gt;Event:2003&lt;/a&gt;
Inhibition, Cyclooxygenase 1 activity (KE1103)	&lt;a xmlns:celldesigner=&quot;http://www.sbml.org/2001/ns/celldesigner&quot; href=&quot;https://aopwiki.org/events/1103&quot; target=&quot;_blank&quot;&gt;Event:1103&lt;/a&gt;
AchE Inhibition (KE12)	&lt;a xmlns:celldesigner=&quot;http://www.sbml.org/2001/ns/celldesigner&quot; href=&quot;https://aopwiki.org/events/12&quot; target=&quot;_blank&quot;&gt;Event:12&lt;/a&gt;
Activation, AhR (KE18)	&lt;a xmlns:celldesigner=&quot;http://www.sbml.org/2001/ns/celldesigner&quot; href=&quot;https://aopwiki.org/events/18&quot; target=&quot;_blank&quot;&gt;Event:18&lt;/a&gt;
Activation, Inflammatory cytokines, chemokines, cytoprotective gene pathways (KE151)	&lt;a xmlns:celldesigner=&quot;http://www.sbml.org/2001/ns/celldesigner&quot; href=&quot;https://aopwiki.org/events/151&quot; target=&quot;_blank&quot;&gt;Event:151&lt;/a&gt;
Activation, Nicotinic acetylcholine receptor (KE559)	&lt;a xmlns:celldesigner=&quot;http://www.sbml.org/2001/ns/celldesigner&quot; href=&quot;https://aopwiki.org/events/559&quot; target=&quot;_blank&quot;&gt;Event:559&lt;/a&gt;
Blockade, L-Type Calcium Channels (KE1529)	&lt;a xmlns:celldesigner=&quot;http://www.sbml.org/2001/ns/celldesigner&quot; href=&quot;https://aopwiki.org/events/1529&quot; target=&quot;_blank&quot;&gt;Event:1529&lt;/a&gt;
hERG channel blockade (KE2099)	&lt;a xmlns:celldesigner=&quot;http://www.sbml.org/2001/ns/celldesigner&quot; href=&quot;https://aopwiki.org/events/2099&quot; target=&quot;_blank&quot;&gt;Event:2099&lt;/a&gt;
Impaired, ion channels (KE697)	&lt;a xmlns:celldesigner=&quot;http://www.sbml.org/2001/ns/celldesigner&quot; href=&quot;https://aopwiki.org/events/697&quot; target=&quot;_blank&quot;&gt;Event:697&lt;/a&gt;
Inhibition, ETC complexes of the respiratory chain (KE105)	&lt;a xmlns:celldesigner=&quot;http://www.sbml.org/2001/ns/celldesigner&quot; href=&quot;https://aopwiki.org/events/105&quot; target=&quot;_blank&quot;&gt;Event:105&lt;/a&gt;
Inhibition, sodium channel (KE584)	&lt;a xmlns:celldesigner=&quot;http://www.sbml.org/2001/ns/celldesigner&quot; href=&quot;https://aopwiki.org/events/584&quot; target=&quot;_blank&quot;&gt;Event:584&lt;/a&gt;
Inhibition, organic anion transporter 1 (OAT1) (KE877)	&lt;a xmlns:celldesigner=&quot;http://www.sbml.org/2001/ns/celldesigner&quot; href=&quot;https://aopwiki.org/events/877&quot; target=&quot;_blank&quot;&gt;Event:877&lt;/a&gt;
