# Supplementary material for: Cardiotoxicity adverse outcome pathway network: towards mechanistic and quantitative modelling
Source: Front Toxicol. 2026 May 18;8:1781536. doi: 10.3389/ftox.2026.1781536 (PMC13224945; doi:10.3389/ftox.2026.1781536)
Supplement: Supplementary file 1 [file Supplementaryfile1.zip › Supplementary_files/outputs/tables/node_attributes.tsv]

name	label	color	type
Decrease LV function (KE2215)	Decrease LV function (KE2215)	FF9292	protein
Heart failure (KE1535, KE1964)	Heart failure (KE1535, KE1964)	FF9292	protein
Increased Mortality (KE351, KE947, KE1929)	Increased Mortality (KE351, KE947, KE1929)	FF9292	protein
Increased, amputations (KE591)	Increased, amputations (KE591)	FF9292	protein
Decrease, Population growth rate (KE360)	Decrease, Population growth rate (KE360)	FF9292	protein
Decreased, Prostaglandin F2alpha concentration, plasma (KE1104)	Decreased, Prostaglandin F2alpha concentration, plasma (KE1104)	FEE391	protein
Increased, blood potassium concentration (KE1098)	Increased, blood potassium concentration (KE1098)	FEE391	protein
Increased, blood uric acid concentration (KE1096)	Increased, blood uric acid concentration (KE1096)	FEE391	protein
Activation, Macrophages (KE1198)	Activation, Macrophages (KE1198)	FEE391	protein
Increased, secretion of catecholamine (KE2004)	Increased, secretion of catecholamine (KE2004)	FEE391	protein
ACh Synaptic Accumulation (KE10)	ACh Synaptic Accumulation (KE10)	FEE391	protein
Altered, Action Potential (KE698)	Altered, Action Potential (KE698)	FEE391	protein
Altered, Cardiovascular development/function (KE317)	Altered, Cardiovascular development/function (KE317)	FEE391	protein
Cardiac hypertrophy (KE2001)	Cardiac hypertrophy (KE2001)	FEE391	protein
Cardiovascular dysregulation (KE1703)	Cardiovascular dysregulation (KE1703)	FEE391	protein
Cell injury/death (KE55)	Cell injury/death (KE55)	FEE391	protein
Decrease, Calcium binding to Troponin C (KE1531)	Decrease, Calcium binding to Troponin C (KE1531)	FEE391	protein
Decrease, Calcium currents (KE1530)	Decrease, Calcium currents (KE1530)	FEE391	protein
Decrease, Cardiac contractility (KE1532)	Decrease, Cardiac contractility (KE1532)	FEE391	protein
Decrease, Cardiac ejection fraction (KE1533)	Decrease, Cardiac ejection fraction (KE1533)	FEE391	protein
Decrease, sox9 expression (KE2020)	Decrease, sox9 expression (KE2020)	FEE391	protein
Decreased, Sodium conductance 1 (KE585)	Decreased, Sodium conductance 1 (KE585)	FEE391	protein
Dimerization, AHR/ARNT (KE944)	Dimerization, AHR/ARNT (KE944)	FEE391	protein
Disruption, Intracellular calcium mobilization (KE1536)	Disruption, Intracellular calcium mobilization (KE1536)	FEE391	protein
Disruption, Sarcomere assembly (KE1537)	Disruption, Sarcomere assembly (KE1537)	FEE391	protein
Increase, Cardiac remodelling (KE2084)	Increase, Cardiac remodelling (KE2084)	FEE391	protein
Increase, COX-2 expression (KE1269)	Increase, COX-2 expression (KE1269)	FEE391	protein
Increase, slincR expression (KE2021)	Increase, slincR expression (KE2021)	FEE391	protein
Increased cellular proliferation and differentiation (KE1500)	Increased cellular proliferation and differentiation (KE1500)	FEE391	protein
Increased Cholinergic Signaling (KE39)	Increased Cholinergic Signaling (KE39)	FEE391	protein
Increased, Atrioventricular block and bradycardia (KE444)	Increased, Atrioventricular block and bradycardia (KE444)	FEE391	protein
Increased, cardiac arrhythmia (KE699, KE1106)	Increased, cardiac arrhythmia (KE699, KE1106)	FEE391	protein
Increased, Cardiac fibrosis (KE1924)	Increased, Cardiac fibrosis (KE1924)	FEE391	protein
Increased, Myocardial apoptosis (KE1918)	Increased, Myocardial apoptosis (KE1918)	FEE391	protein
Inhibition of rapid delayed rectifying potassium current (KE2100)	Inhibition of rapid delayed rectifying potassium current (KE2100)	FEE391	protein
Mitochondrial dysfunction (KE177, KE40)	Mitochondrial dysfunction (KE177, KE40)	FEE391	protein
Oxidative Stress (KE1392, KE1115)	Oxidative Stress (KE1392, KE1115)	FEE391	protein
Prolongation of Action Potential (KE1961)	Prolongation of Action Potential (KE1961)	FEE391	protein
Prolongation of QT interval (KE1962)	Prolongation of QT interval (KE1962)	FEE391	protein
Reduced dimerization, ARNT/HIF1-alpha (KE945)	Reduced dimerization, ARNT/HIF1-alpha (KE945)	FEE391	protein
Torsades de Pointes (KE1963)	Torsades de Pointes (KE1963)	FEE391	protein
Ventricular remodeling (KE2002)	Ventricular remodeling (KE2002)	FEE391	protein
Occurrence, renal ischemia (KE1105)	Occurrence, renal ischemia (KE1105)	FEE391	protein
Occurrence, renal proximal tubular necrosis (KE1097)	Occurrence, renal proximal tubular necrosis (KE1097)	FEE391	protein
Occurrence, tophi (urate) deposition (KE1102)	Occurrence, tophi (urate) deposition (KE1102)	FEE391	protein
Respiratory distress/arrest (KE445)	Respiratory distress/arrest (KE445)	FEE391	protein
Hypoxia (KE590)	Hypoxia (KE590)	FEE391	protein
Atherosclerosis (KE1443)	Atherosclerosis (KE1443)	FEE391	protein
Endothelial cell dysfunction (KE1913, KE110)	Endothelial cell dysfunction (KE1913, KE110)	FEE391	protein
Increased, Vascular smooth muscle cell activation (KE1925)	Increased, Vascular smooth muscle cell activation (KE1925)	FEE391	protein
Reduced production, VEGF (KE948)	Reduced production, VEGF (KE948)	FEE391	protein
Vascular calcification (KE2000)	Vascular calcification (KE2000)	FEE391	protein
Vascular remodeling (KE2003)	Vascular remodeling (KE2003)	FEE391	protein
Inhibition, Cyclooxygenase 1 activity (KE1103)	Inhibition, Cyclooxygenase 1 activity (KE1103)	A1D99D	protein
AchE Inhibition (KE12)	AchE Inhibition (KE12)	A1D99D	protein
Activation, AhR (KE18)	Activation, AhR (KE18)	A1D99D	protein
Activation, Inflammatory cytokines, chemokines, cytoprotective gene pathways (KE151)	Activation, Inflammatory cytokines, chemokines, cytoprotective gene pathways (KE151)	A1D99D	protein
Activation, Nicotinic acetylcholine receptor (KE559)	Activation, Nicotinic acetylcholine receptor (KE559)	A1D99D	protein
Blockade, L-Type Calcium Channels (KE1529)	Blockade, L-Type Calcium Channels (KE1529)	A1D99D	protein
hERG channel blockade (KE2099)	hERG channel blockade (KE2099)	A1D99D	protein
Impaired, ion channels (KE697)	Impaired, ion channels (KE697)	A1D99D	protein
Inhibition, ETC complexes of the respiratory chain (KE105)	Inhibition, ETC complexes of the respiratory chain (KE105)	A1D99D	protein
Inhibition, sodium channel (KE584)	Inhibition, sodium channel (KE584)	A1D99D	protein
Inhibition, organic anion transporter 1 (OAT1) (KE877)	Inhibition, organic anion transporter 1 (OAT1) (KE877)	A1D99D	protein
