# Supplementary material for: Cardiotoxicity adverse outcome pathway network: towards mechanistic and quantitative modelling
Source: Front Toxicol. 2026 May 18;8:1781536. doi: 10.3389/ftox.2026.1781536 (PMC13224945; doi:10.3389/ftox.2026.1781536)
Supplement: Supplementary file 1 [file Supplementaryfile1.zip › Supplementary_files/outputs/tables/node_convergence_divergence_analysis.tsv]

name	ke_attribute	Indegree	Outdegree	TotalDegree	ConvergenceRatio	DivergenceRatio	NodeType
ACh Synaptic Accumulation (KE10)	KE	1	1	2	1	1	Neither
AchE Inhibition (KE12)	MIE	0	6	6	0	NA	Divergent
Activation, AhR (KE18)	MIE	0	4	4	0	NA	Divergent
Activation, Inflammatory cytokines, chemokines, cytoprotective gene pathways (KE151)	MIE	0	1	1	0	NA	Neither
Activation, Macrophages (KE1198)	KE	1	1	2	1	1	Neither
Activation, Nicotinic acetylcholine receptor (KE559)	MIE	0	1	1	0	NA	Neither
Altered, Action Potential (KE698)	KE	1	1	2	1	1	Neither
Altered, Cardiovascular development/function (KE317)	KE	5	1	6	5	0.2	Convergent
Atherosclerosis (KE1443)	KE	2	1	3	2	0.5	Convergent
Blockade, L-Type Calcium Channels (KE1529)	MIE	0	1	1	0	NA	Neither
Cardiac hypertrophy (KE2001)	KE	1	1	2	1	1	Neither
Cardiovascular dysregulation (KE1703)	KE	2	1	3	2	0.5	Convergent
Cell injury/death (KE55)	KE	1	2	3	0.5	2	Divergent
Decrease LV function (KE2215)	AO	2	0	2	2	0.5	Convergent
Decrease, Calcium binding to Troponin C (KE1531)	KE	1	1	2	1	1	Neither
Decrease, Calcium currents (KE1530)	KE	1	2	3	0.5	2	Divergent
Decrease, Cardiac contractility (KE1532)	KE	4	2	6	2	0.5	Convergent
Decrease, Cardiac ejection fraction (KE1533)	KE	1	1	2	1	1	Neither
Decrease, Population growth rate (KE360)	AO	2	0	2	2	0.5	Convergent
Decrease, sox9 expression (KE2020)	KE	2	1	3	2	0.5	Convergent
Decreased, Prostaglandin F2alpha concentration, plasma (KE1104)	KE	1	1	2	1	1	Neither
Decreased, Sodium conductance 1 (KE585)	KE	1	1	2	1	1	Neither
Dimerization, AHR/ARNT (KE944)	KE	1	3	4	0.33	3	Divergent
Disruption, Intracellular calcium mobilization (KE1536)	KE	1	1	2	1	1	Neither
Disruption, Sarcomere assembly (KE1537)	KE	1	1	2	1	1	Neither
Endothelial cell dysfunction (KE1913, KE110)	KE	2	3	5	0.67	1.5	Divergent
Heart failure (KE1535, KE1964)	AO	2	0	2	2	0.5	Convergent
Hypoxia (KE590)	KE	1	1	2	1	1	Neither
Impaired, ion channels (KE697)	MIE	0	1	1	0	NA	Neither
Increase, COX-2 expression (KE1269)	KE	1	1	2	1	1	Neither
Increase, Cardiac remodelling (KE2084)	KE	1	1	2	1	1	Neither
Increase, slincR expression (KE2021)	KE	1	2	3	0.5	2	Divergent
Increased Cholinergic Signaling (KE39)	KE	2	2	4	1	1	Neither
Increased Mortality (KE351, KE947, KE1929)	AO	11	1	12	11	0.09	Convergent
Increased cellular proliferation and differentiation (KE1500)	KE	1	1	2	1	1	Neither
Increased, Atrioventricular block and bradycardia (KE444)	KE	1	1	2	1	1	Neither
Increased, Cardiac fibrosis (KE1924)	KE	1	1	2	1	1	Neither
Increased, Myocardial apoptosis (KE1918)	KE	1	1	2	1	1	Neither
Increased, Vascular smooth muscle cell activation (KE1925)	KE	1	2	3	0.5	2	Divergent
Increased, amputations (KE591)	AO	1	0	1	1	1	Neither
Increased, blood potassium concentration (KE1098)	KE	1	1	2	1	1	Neither
Increased, blood uric acid concentration (KE1096)	KE	2	4	6	0.5	2	Divergent
Increased, cardiac arrhythmia (KE699, KE1106)	KE	2	1	3	2	0.5	Convergent
Increased, secretion of catecholamine (KE2004)	KE	1	2	3	0.5	2	Divergent
Inhibition of rapid delayed rectifying potassium current (KE2100)	KE	1	1	2	1	1	Neither
Inhibition, Cyclooxygenase 1 activity (KE1103)	MIE	0	1	1	0	NA	Neither
Inhibition, ETC complexes of the respiratory chain (KE105)	MIE	0	1	1	0	NA	Neither
Inhibition, organic anion transporter 1 (OAT1) (KE877)	MIE	0	1	1	0	NA	Neither
Inhibition, sodium channel (KE584)	MIE	0	1	1	0	NA	Neither
Mitochondrial dysfunction (KE177, KE40)	KE	2	3	5	0.67	1.5	Divergent
Occurrence, renal ischemia (KE1105)	KE	1	1	2	1	1	Neither
Occurrence, renal proximal tubular necrosis (KE1097)	KE	5	2	7	2.5	0.4	Convergent
Occurrence, tophi (urate) deposition (KE1102)	KE	1	2	3	0.5	2	Divergent
Oxidative Stress (KE1392, KE1115)	KE	5	8	13	0.62	1.6	Divergent
Prolongation of Action Potential (KE1961)	KE	1	1	2	1	1	Neither
Prolongation of QT interval (KE1962)	KE	1	1	2	1	1	Neither
Reduced dimerization, ARNT/HIF1-alpha (KE945)	KE	1	1	2	1	1	Neither
Reduced production, VEGF (KE948)	KE	1	1	2	1	1	Neither
Respiratory distress/arrest (KE445)	KE	4	2	6	2	0.5	Convergent
Torsades de Pointes (KE1963)	KE	1	1	2	1	1	Neither
Vascular calcification (KE2000)	KE	1	1	2	1	1	Neither
Vascular remodeling (KE2003)	KE	2	1	3	2	0.5	Convergent
Ventricular remodeling (KE2002)	KE	2	1	3	2	0.5	Convergent
hERG channel blockade (KE2099)	MIE	0	1	1	0	NA	Neither
