# Supplementary material for: Cardiotoxicity adverse outcome pathway network: towards mechanistic and quantitative modelling
Source: Front Toxicol. 2026 May 18;8:1781536. doi: 10.3389/ftox.2026.1781536 (PMC13224945; doi:10.3389/ftox.2026.1781536)
Supplement: Supplementary file 1 [file Supplementaryfile1.zip › Supplementary_files/outputs/tables/shared_kes_summary.tsv]

ke_name	aop_count	aop_ids
Increased Mortality (KE351, KE947, KE1929)	8	16, 21, 104, 138, 150, 177, 448, 456
Oxidative Stress (KE1392, KE1115)	4	138, 177, 448, 479
Activation, AhR (KE18)	3	21, 150, 456
Altered, Cardiovascular development/function (KE317)	3	21, 150, 456
Decrease, Cardiac contractility (KE1532)	3	261, 479, 480
Dimerization, AHR/ARNT (KE944)	3	21, 150, 456
Increased, cardiac arrhythmia (KE699, KE1106)	3	104, 138, 177
Decrease LV function (KE2215)	2	479, 480
Endothelial cell dysfunction (KE1913, KE110)	2	150, 448
Heart failure (KE1535, KE1964)	2	261, 433
Increased, blood potassium concentration (KE1098)	2	138, 177
Increased, blood uric acid concentration (KE1096)	2	138, 177
Inhibition, ETC complexes of the respiratory chain (KE105)	2	479, 480
Mitochondrial dysfunction (KE177, KE40)	2	479, 480
Occurrence, renal proximal tubular necrosis (KE1097)	2	138, 177
Occurrence, tophi (urate) deposition (KE1102)	2	138, 177
Respiratory distress/arrest (KE445)	2	16, 94
ACh Synaptic Accumulation (KE10)	1	16
AchE Inhibition (KE12)	1	16
Activation, Inflammatory cytokines, chemokines, cytoprotective gene pathways (KE151)	1	448
Activation, Macrophages (KE1198)	1	448
Activation, Nicotinic acetylcholine receptor (KE559)	1	448
Altered, Action Potential (KE698)	1	104
Atherosclerosis (KE1443)	1	448
Blockade, L-Type Calcium Channels (KE1529)	1	261
Cardiac hypertrophy (KE2001)	1	448
Cardiovascular dysregulation (KE1703)	1	16
Cell injury/death (KE55)	1	479
Decrease, Calcium binding to Troponin C (KE1531)	1	261
Decrease, Calcium currents (KE1530)	1	261
Decrease, Cardiac ejection fraction (KE1533)	1	261
Decrease, Population growth rate (KE360)	1	16
Decrease, sox9 expression (KE2020)	1	456
Decreased, Prostaglandin F2alpha concentration, plasma (KE1104)	1	177
Decreased, Sodium conductance 1 (KE585)	1	94
Disruption, Intracellular calcium mobilization (KE1536)	1	261
Disruption, Sarcomere assembly (KE1537)	1	261
Hypoxia (KE590)	1	94
Impaired, ion channels (KE697)	1	104
Increase, COX-2 expression (KE1269)	1	21
Increase, Cardiac remodelling (KE2084)	1	479
Increase, slincR expression (KE2021)	1	456
Increased Cholinergic Signaling (KE39)	1	16
Increased cellular proliferation and differentiation (KE1500)	1	448
Increased, Atrioventricular block and bradycardia (KE444)	1	94
Increased, Cardiac fibrosis (KE1924)	1	448
Increased, Myocardial apoptosis (KE1918)	1	448
Increased, Vascular smooth muscle cell activation (KE1925)	1	448
Increased, amputations (KE591)	1	94
Increased, secretion of catecholamine (KE2004)	1	448
Inhibition of rapid delayed rectifying potassium current (KE2100)	1	433
Inhibition, Cyclooxygenase 1 activity (KE1103)	1	177
Inhibition, organic anion transporter 1 (OAT1) (KE877)	1	138
Inhibition, sodium channel (KE584)	1	94
Occurrence, renal ischemia (KE1105)	1	177
Prolongation of Action Potential (KE1961)	1	433
Prolongation of QT interval (KE1962)	1	433
Reduced dimerization, ARNT/HIF1-alpha (KE945)	1	150
Reduced production, VEGF (KE948)	1	150
Torsades de Pointes (KE1963)	1	433
Vascular calcification (KE2000)	1	448
Vascular remodeling (KE2003)	1	448
Ventricular remodeling (KE2002)	1	448
hERG channel blockade (KE2099)	1	433
