# Supplementary material for: Cardiotoxicity adverse outcome pathway network: towards mechanistic and quantitative modelling
Source: Front Toxicol. 2026 May 18;8:1781536. doi: 10.3389/ftox.2026.1781536 (PMC13224945; doi:10.3389/ftox.2026.1781536)
Supplement: Supplementary file 1 [file Supplementaryfile1.zip › Supplementary_files/outputs/tables/top_nodes_simple_path_occurence.tsv]

Node	Occurrence
Increased Mortality (KE351, KE947, KE1929)	72
Oxidative Stress (KE1392, KE1115)	65
Decrease, Population growth rate (KE360)	37
Increased, blood uric acid concentration (KE1096)	36
Inhibition, organic anion transporter 1 (OAT1) (KE877)	36
Endothelial cell dysfunction (KE1913, KE110)	24
Decreased, Prostaglandin F2alpha concentration, plasma (KE1104)	17
Inhibition, Cyclooxygenase 1 activity (KE1103)	17
Occurrence, renal ischemia (KE1105)	17
Increased, Vascular smooth muscle cell activation (KE1925)	16
Inhibition, ETC complexes of the respiratory chain (KE105)	16
Mitochondrial dysfunction (KE177, KE40)	16
Vascular remodeling (KE2003)	16
Atherosclerosis (KE1443)	10
Decrease, Cardiac contractility (KE1532)	10
Ventricular remodeling (KE2002)	10
Cell injury/death (KE55)	9
Altered, Cardiovascular development/function (KE317)	8
Decrease LV function (KE2215)	8
Increased cellular proliferation and differentiation (KE1500)	8
Increased, Cardiac fibrosis (KE1924)	8
Increased, Myocardial apoptosis (KE1918)	8
Vascular calcification (KE2000)	8
Heart failure (KE1535, KE1964)	6
Decrease, Cardiac ejection fraction (KE1533)	5
Activation, Nicotinic acetylcholine receptor (KE559)	4
Increased, cardiac arrhythmia (KE699, KE1106)	4
Increased, secretion of catecholamine (KE2004)	4
Respiratory distress/arrest (KE445)	4
AchE Inhibition (KE12)	3
Decreased, Sodium conductance 1 (KE585)	3
Increase, Cardiac remodelling (KE2084)	3
Increased, Atrioventricular block and bradycardia (KE444)	3
Inhibition, sodium channel (KE584)	3
Activation, AhR (KE18)	2
Activation, Inflammatory cytokines, chemokines, cytoprotective gene pathways (KE151)	2
Activation, Macrophages (KE1198)	2
Altered, Action Potential (KE698)	2
Blockade, L-Type Calcium Channels (KE1529)	2
Cardiac hypertrophy (KE2001)	2
Decrease, Calcium binding to Troponin C (KE1531)	2
Decrease, Calcium currents (KE1530)	2
Hypoxia (KE590)	2
Impaired, ion channels (KE697)	2
Increased, amputations (KE591)	2
Increased, blood potassium concentration (KE1098)	2
Occurrence, renal proximal tubular necrosis (KE1097)	2
hERG channel blockade (KE2099)	1
Inhibition of rapid delayed rectifying potassium current (KE2100)	1
Prolongation of Action Potential (KE1961)	1
Prolongation of QT interval (KE1962)	1
Torsades de Pointes (KE1963)	1
