# Supplementary material for: Cardiotoxicity adverse outcome pathway network: towards mechanistic and quantitative modelling
Source: Front Toxicol. 2026 May 18;8:1781536. doi: 10.3389/ftox.2026.1781536 (PMC13224945; doi:10.3389/ftox.2026.1781536)
Supplement: Supplementary file 1 [file Supplementaryfile1.zip › Supplementary_files/scripts/00_helper.R]

# =============================================================================
# Project: Cardiotoxicity AOP Network
# Date: 2025-08-12
# Contact: lcladeira[at]uliege.be
# =============================================================================

# Function to automatically generate URLs to easily access KE data on AOP-Wiki

# Read the TSV data file
aop_data <- read.delim("../data/S5_Network_data.tsv", header=TRUE, sep="\t", stringsAsFactors=FALSE)

# Extract KE numbers from a string
extract_ke_numbers <- function(text) {
  matches <- regmatches(text, gregexpr("KE\\s*(\\d+)", text, ignore.case = TRUE))
  numbers <- unlist(lapply(matches, function(x) sub("KE\\s*", "", x)))
  return(numbers)
}

# Apply to both columns
ke_table <- do.call(rbind, lapply(c("ke_up", "ke_down"), function(col) {
  data.frame(
    ke_name = aop_data[[col]],
    urls = I(lapply(aop_data[[col]], function(x) {
      nums <- extract_ke_numbers(x)
      if (length(nums) == 0) return(NA_character_)
      paste0("https://aopwiki.org/events/", nums)
    })),
    stringsAsFactors = FALSE
  )
}))

# Expand URL list columns into separate columns
max_urls <- max(sapply(ke_table$urls, length), na.rm = TRUE)
url_cols <- do.call(rbind, lapply(ke_table$urls, function(u) {
  length(u) <- max_urls
  return(u)
}))
colnames(url_cols) <- paste0("url_", seq_len(max_urls))

# Final result
final_table <- cbind(ke_name = ke_table$ke_name, url_cols)

# View first rows
head(final_table)

final_table <- unique(final_table)

# Save as TSV
write.table(
  final_table,
  file = "../outputs/tables/ke_urls.tsv",
  sep = "\t",
  quote = FALSE,
  row.names = FALSE
)

# =============================================================================
