# Supplementary material for: Cardiotoxicity adverse outcome pathway network: towards mechanistic and quantitative modelling
Source: Front Toxicol. 2026 May 18;8:1781536. doi: 10.3389/ftox.2026.1781536 (PMC13224945; doi:10.3389/ftox.2026.1781536)
Supplement: Supplementary file 1 [file Supplementaryfile1.zip › Supplementary_files/scripts/01_analysis_and_graphs.R]

# =============================================================================
# Project: Cardiotoxicity AOP Network
# Date: 2025-09-24
# Contact: lcladeira[at]uliege.be
# =============================================================================

# Load required libraries
library(tidyverse)
library(igraph)
library(gridExtra)
library(grid)
library(paletteer)
library(dplyr)

# =============================================================================
# Network Data Preparation for Network Visualization and Analysis
# =============================================================================
aop_data <- read_tsv("../data/S4_Raw_network_data.tsv", show_col_types = FALSE)

aop_data <- aop_data[, c("ke_up", "ke_down", "ke_adjacency", "evidence", "quantitative_understanding")]

aop_data <- unique(aop_data)

# Inspect the dataframe manually searching for repeated source-target interactions with the same interaction type
# that could contain different evidence and quantitative understanding levels. Keep the ones with highest levels.

aop_data <- aop_data %>% 
  filter(!(ke_up == "Occurrence, renal proximal tubular necrosis (KE1097)" & ke_down == "Increased, blood uric acid concentration (KE1096)" & ke_adjacency == "adjacent" & is.na(evidence) & is.na(quantitative_understanding)) &
           !(ke_up == "Occurrence, renal proximal tubular necrosis (KE1097)" & ke_down == "Increased, blood potassium concentration (KE1098)" & ke_adjacency == "adjacent" & evidence == "Moderate" & is.na(quantitative_understanding)))

write.table(aop_data, file = "../data/S5_Network_data.tsv", sep = "\t", row.names = FALSE, quote = FALSE)


# =============================================================================
# Network Data Preparation and Metrics
# =============================================================================

aop_data <- read_tsv("../data/S7_Network_analysis.tsv", show_col_types = FALSE, col_names = TRUE)

aop_data <- aop_data |> 
  mutate(
    TotalDegree = Indegree + Outdegree,
    ConvergenceRatio = if_else(Outdegree > 0, Indegree / Outdegree, Indegree),
    BetweennessCentrality = as.numeric(BetweennessCentrality),
    ClosenessCentrality = as.numeric(ClosenessCentrality),
    NormBetweenness = scales::rescale(BetweennessCentrality, to = c(0, 1), na.rm = TRUE),
    NormCloseness = scales::rescale(ClosenessCentrality, to = c(0, 1), na.rm = TRUE),
    NormDegree = scales::rescale(TotalDegree, to = c(0, 1), na.rm = TRUE),
    NormStress = scales::rescale(as.numeric(Stress), to = c(0, 1), na.rm = TRUE),
    ImportanceScore = (NormBetweenness * 0.4) + (NormCloseness * 0.3) + (NormDegree * 0.2) + (NormStress * 0.1)
  )

write_tsv(aop_data, "../outputs/tables/complete_network_analysis.tsv")


# =============================================================================
# Key Event Type Distribution as Donut Chart
# =============================================================================

# Count occurrences of each key event type
pie_data <- aop_data |>
  count(ke_attribute, name = "count") |>
  mutate(
    fraction = count / sum(count),
    ymax = cumsum(fraction),
    ymin = lag(ymax, default = 0),
    label_position = (ymax + ymin) / 2,
    label = paste0(ke_attribute, "\ncount: ", count)
  )

# Create the donut chart
p_ke_distribution <- ggplot(pie_data, aes(
  ymax = ymax,
  ymin = ymin,
  xmax = 3,
  xmin = 2.25,
  fill = ke_attribute
)) +
  geom_rect() +
  geom_text(
    x = 1.5,
    aes(y = label_position, label = label, color = ke_attribute),
    size = 3.5
  ) +
  scale_fill_manual(values = c(
    "MIE" = "#93B48F",
    "KE" = "#FEE291",
    "AO" = "#CB8A8A"
  )) +
  scale_color_manual(values = c(
    "MIE" = "#005500",
    "KE" = "#775500",
    "AO" = "#550000"
  )) +
  coord_polar(theta = "y") +
  xlim(c(-0.75, 3)) +
  theme_void() +
  theme(legend.position = "none")

# Print and save
print(p_ke_distribution)

ggsave("../outputs/figures/ke_distribution.png", p_ke_distribution, width = 8, height = 8, dpi = 300)


# =============================================================================
# Adjacency Type Distribution as Donut Chart
# =============================================================================

# Load data
network_data <- read_tsv("../data/S5_Network_data.tsv", show_col_types = FALSE)

# Prepare data
adjacency_data <- network_data |>
  count(ke_adjacency, name = "count") |>
  mutate(
    fraction = count / sum(count),
    ymax = cumsum(fraction),
    ymin = lag(ymax, default = 0),
    label_position = (ymax + ymin) / 2,
    label = paste0(ke_adjacency, "\ncount: ", count)
  )

# Create the donut chart
p_adjacency <- ggplot(adjacency_data, aes(
  ymax = ymax,
  ymin = ymin,
  xmax = 3,
  xmin = 2.25,
  fill = ke_adjacency
)) +
  geom_rect() +
  geom_text(
    x = 1.5,
    aes(y = label_position, label = label, color = ke_adjacency),
    size = 3.5
  ) +
  scale_fill_manual(values = c(
    "adjacent" = "#93B48F",
    "non-adjacent" = "#FEE291"
  )) +
  scale_color_manual(values = c(
    "adjacent" = "#005500",
    "non-adjacent" = "#775500"
  )) +
  coord_polar(theta = "y") +
  xlim(c(-0.75, 3)) +
  theme_void() +
  theme(legend.position = "none")

# Print and save
print(p_adjacency)
ggsave("../outputs/figures/ke_adjacency_donut.png", p_adjacency, width = 8, height = 8, dpi = 300)

# =============================================================================
# Node Type Classification
# =============================================================================

all_node_analysis <- aop_data |> 
  mutate(
    IsConvergent = Indegree > 1 & ConvergenceRatio > 1,
    IsDivergent = Outdegree > 1 & ConvergenceRatio < 1,
    NodeType = case_when(
      IsConvergent & IsDivergent ~ "Both",
      IsConvergent ~ "Convergent",
      IsDivergent ~ "Divergent",
      TRUE ~ "Neither"
    ),
    DivergenceRatio = if_else(ConvergenceRatio > 0, 1 / ConvergenceRatio, NA)
  ) |> 
  transmute(
    name,
    ke_attribute,
    Indegree,
    Outdegree,
    TotalDegree,
    ConvergenceRatio = round(ConvergenceRatio, 2),
    DivergenceRatio = round(DivergenceRatio, 2),
    NodeType
  )

write_tsv(all_node_analysis, "../outputs/tables/node_convergence_divergence_analysis.tsv")

all_node_analysis |>
  count(NodeType) |>
  mutate(percent = round(100 * n / sum(n), 2))

# =============================================================================
# Shared KEs Summary
# =============================================================================

raw_network_data <- read_tsv("../data/S4_Raw_network_data.tsv", show_col_types = FALSE)

ke_summary <- raw_network_data |> 
  pivot_longer(cols = c(ke_up, ke_down), names_to = "position", values_to = "ke_name") |> 
  distinct(aop_id, ke_name) |> 
  group_by(ke_name) |> 
  summarise(
    aop_count = n_distinct(aop_id),
    aop_ids = paste(sort(unique(aop_id)), collapse = ", "),
    .groups = "drop"
  ) |> 
  arrange(desc(aop_count))

write_tsv(ke_summary, "../outputs/tables/shared_kes_summary.tsv")

# =============================================================================
# Shared AOPs per KE
# =============================================================================

custom_theme <- theme_minimal() +
  theme(
    panel.grid = element_blank(),
    legend.position = "none",
    axis.title.x = element_text(size = 14, color = "black", margin = margin(t = 10)),
    axis.title.y = element_text(size = 14, color = "black", margin = margin(r = 10)),
    axis.text = element_text(size = 12, color = "black"),
    axis.line = element_line(color = "black", linewidth = 0.5)
  )

full_range <- tibble(aop_count = min(ke_summary$aop_count):max(ke_summary$aop_count))

ke_distribution <- ke_summary |> 
  count(aop_count, name = "number_of_kes") |> 
  right_join(full_range, by = "aop_count") |> 
  mutate(number_of_kes = replace_na(number_of_kes, 0))

p_ke_distribution <- ggplot(ke_distribution, aes(x = aop_count, y = number_of_kes)) +
  geom_bar(stat = "identity", fill = "#CB8A8A", width = 0.7) +
  geom_text(aes(label = number_of_kes), vjust = -0.5, size = 4, color = "black") +
  scale_x_continuous(breaks = full_range$aop_count) +
  scale_y_continuous(expand = expansion(mult = c(0, 0.1))) +
  labs(x = "Number of shared AOPs per KE", y = "Number of KEs") +
  custom_theme

print(p_ke_distribution)

ggsave("../outputs/figures/ke_shared_distribution.png", p_ke_distribution, width = 6, height = 5, dpi = 300)

# =============================================================================
# Evidence and Quantitative Understanding Distributions (Horizontal)
# =============================================================================

network_data[is.na(network_data)] <- "Not Specified"
network_data$evidence[network_data$evidence == "Strong"] <- "High"

category_order <- c("High", "Moderate","Low", "Not Specified")
fill_colors <- c(
  "High" = "#93B48F",
  "Moderate" = "#FEE291",
  "Low" = "#CB8A8A",
  "Not Specified" = "#808080"
)

custom_theme <- theme_minimal() +
  theme(
    panel.grid = element_blank(),
    legend.position = "none",
    axis.title.x = element_text(size = 14, color = "black", margin = margin(t = 10)),
    axis.title.y = element_text(size = 14, color = "black", margin = margin(r = 10)),
    axis.text = element_text(size = 12, color = "black"),
    axis.line = element_line(color = "black", linewidth = 0.5)
  )

evidence_df <- network_data |>
  count(evidence, name = "count") |>
  rename(category = evidence) |>
  mutate(category = factor(category, levels = category_order))

quant_df <- network_data |>
  count(quantitative_understanding, name = "count") |>
  rename(category = quantitative_understanding) |>
  mutate(category = factor(category, levels = category_order))

p_evidence <- ggplot(evidence_df, aes(x = category, y = count, fill = category)) +
  geom_bar(stat = "identity", width = 0.7) +
  geom_text(aes(label = count), hjust = -0.1, size = 4, color = "black") +
  scale_fill_manual(values = fill_colors) +
  scale_y_continuous(expand = expansion(mult = c(0, 0.05))) +
  labs(x = NULL, y = "Number of KERs", title = "Evidence Level") +
  coord_flip() +
  custom_theme

p_understanding <- ggplot(quant_df, aes(x = category, y = count, fill = category)) +
  geom_bar(stat = "identity", width = 0.7) +
  geom_text(aes(label = count), hjust = -0.1, size = 4, color = "black") +
  scale_fill_manual(values = fill_colors) +
  scale_y_continuous(expand = expansion(mult = c(0, 0.05))) +
  labs(x = NULL, y = "Number of KERs", title = "Quantitative Understanding") +
  coord_flip() +
  custom_theme

# Print and export
print(p_evidence)
print(p_understanding)

ggsave("../outputs/figures/evidence_plot.png", p_evidence, width = 6, height = 5, dpi = 300)
ggsave("../outputs/figures/understanding_plot.png", p_understanding, width = 6, height = 5, dpi = 300)

# =============================================================================
# Top 15 KE Occurrences in Simple Paths
# =============================================================================

path_data <- read_tsv("../data/S8_Simple_path.tsv", show_col_types = FALSE)

extract_nodes <- function(path_string) {
  str_split(path_string, ">")[[1]] |> 
    discard(~ .x == "") |> 
    str_trim()
}

all_nodes <- unlist(map(path_data$Shortest_Path, extract_nodes))
top_nodes_complete <- as.data.frame(table(all_nodes)) |> 
  rename(Node = all_nodes, Occurrence = Freq) |> 
  arrange(desc(Occurrence))
top_nodes <-  top_nodes_complete |>
  slice_head(n = 15)

p_nodes <- ggplot(top_nodes, aes(x = Occurrence, y = reorder(Node, Occurrence))) +
  geom_bar(stat = "identity", fill = "#CB8A8A", width = 0.7) +
  geom_text(aes(label = Occurrence), hjust = -0.2, size = 4, color = "black") +
  scale_x_continuous(expand = expansion(mult = c(0, 0.05)), limits = c(0, max(top_nodes$Occurrence) * 1.15)) +
  labs(x = "Number of Occurrence in Simple Paths", y = "Top 15 KEs") +
  custom_theme

print(p_nodes)

write_tsv(top_nodes_complete, "../outputs/tables/top_nodes_simple_path_occurence.tsv")
ggsave("../outputs/figures/top_nodes_occurrence.png", p_nodes, width = 10, height = 6, dpi = 300)

# =============================================================================
# Eccentricity Distribution
# =============================================================================

eccentricity_data <- aop_data |> 
  count(Eccentricity, name = "Count") |> 
  mutate(Eccentricity = as.numeric(Eccentricity)) |> 
  arrange(Eccentricity)

p_eccentricity <- ggplot(eccentricity_data, aes(x = Eccentricity, y = Count)) +
  geom_bar(stat = "identity", fill = "#CB8A8A", width = 0.7) +
  geom_text(aes(label = Count), vjust = -0.5, size = 4, color = "black") +
  scale_x_continuous(breaks = eccentricity_data$Eccentricity) +
  scale_y_continuous(expand = expansion(mult = c(0, 0.1)), limits = c(0, max(eccentricity_data$Count) * 1.15)) +
  labs(x = "Eccentricity score", y = "Number of KEs") +
  custom_theme

print(p_eccentricity)

ggsave("../outputs/figures/eccentricity_distribution.png", p_eccentricity, width = 6, height = 5, dpi = 300)

# =============================================================================
# Top 10 KE Connectivity (Total Degree)
# =============================================================================

degree_data <- aop_data |> 
  transmute(KE = as.character(name), connectivity = as.numeric(EdgeCount)) |> 
  arrange(desc(connectivity)) |> 
  slice_head(n = 10)

p_conn <- ggplot(degree_data, aes(x = connectivity, y = reorder(KE, connectivity))) +
  geom_bar(stat = "identity", fill = "#CB8A8A", width = 0.7) +
  geom_text(aes(label = connectivity), hjust = -0.2, size = 4, color = "black") +
  scale_x_continuous(expand = expansion(mult = c(0, 0)), limits = c(0, max(degree_data$connectivity) * 1.15)) +
  labs(x = "Connectivity via Total Degree", y = "Top 10 KEs") +
  custom_theme

print(p_conn)

ggsave("../outputs/figures/top_connectivity.png", p_conn, width = 10, height = 6, dpi = 300)

# =============================================================================
