# Supplementary material for: Cardiotoxicity adverse outcome pathway network: towards mechanistic and quantitative modelling
Source: Front Toxicol. 2026 May 18;8:1781536. doi: 10.3389/ftox.2026.1781536 (PMC13224945; doi:10.3389/ftox.2026.1781536)
Supplement: Supplementary file 1 [file Supplementaryfile1.zip › Supplementary_files/scripts/02_interactive_network_preparation.R]

# =============================================================================
# Project: Cardiotoxicity AOP Network
# Date: 2025-09-25
# Contact: lcladeira[at]uliege.be
# =============================================================================

# Install 'minervar' package
#devtools::install_git(url = "https://gitlab.lcsb.uni.lu/minerva/minervar")

# Load libraries
library(dplyr)
library(xml2)
library(tidyverse)
library(data.table)
library(stringr)
library(readr)
library(httr)
library(purrr)
library(magrittr)
library(minervar)

# With this script you will prepare the data defining the final network: nodes, edges and edge reference annotations.

# =============================================================================
# Node attribute data preparation.
# =============================================================================

# Load data
node_attributes <- read_tsv("../data/S6_KE_attributes.tsv", show_col_types = FALSE)

# Define function to convert event numbers to HTML link format
convert_links <- function(event_number) {
  if (is.na(event_number)) return(NA_character_)
  
  paste0(
    '&lt;a ',
    'xmlns:celldesigner=&quot;http://www.sbml.org/2001/ns/celldesigner&quot; ',
    'href=&quot;https://aopwiki.org/events/', event_number, '&quot; ',
    'target=&quot;_blank&quot;&gt;Event:', event_number, '&lt;/a&gt;'
  )
}

# Step 1: Extract KE IDs
node_attributes <- node_attributes |>
  mutate(
    ke_ids = str_extract_all(ke_name, "KE(\\d+)") |>
      lapply(\(x) gsub("KE", "", x)) |>
      sapply(paste, collapse = " / ")
  )

# Step 2: Set KE type and color
node_attributes <- node_attributes |>
  mutate(
    type = "protein",
    color = case_when(
      ke_attribute == "MIE" ~ "A1D99D",
      ke_attribute == "KE"  ~ "FEE391",
      ke_attribute == "AO"  ~ "FF9292",
      TRUE ~ NA_character_
    )
  )

# Step 3: Create annotation links from ke_ids
node_attributes <- node_attributes |>
  mutate(
    annotation = sapply(
      strsplit(ke_ids, " / "),
      \(ids) paste(lapply(ids, convert_links)[!is.na(ids)], collapse = "; ")
    )
  )

node_attributes <- node_attributes[, -c(2, 3, 4)]

node_attributes <- node_attributes[, c(1, 4, 3, 2)]

# Process column names to match the ones needed for the network converter requirements
colnames(node_attributes) <- c("name", "annotation", "color", "type")

## Saving the annotation table and the node attributes table separately
# This is needed for correct handling of the network creation in the converter script
node_attributes <- node_attributes
annotations <- node_attributes

# Preparing the final annotations table
annotations <- subset(annotations, select = -c(3, 4))

# Preparing the final KE_attributes_df table
node_attributes <- subset(node_attributes, select = -c(2))

# Create a new column named "label" and copy values from column 1
node_attributes <- cbind(node_attributes[, 1], label = node_attributes[, 1], node_attributes[, -1])
colnames(node_attributes) <- c("name", "label", "color", "type")

# Remove duplicate rows from the dataframe
node_attributes <- node_attributes[!duplicated(node_attributes), ]
annotations <- annotations[!duplicated(annotations), ]

# Save the treated table
write.table(node_attributes, "../outputs/tables/node_attributes.tsv", sep = "\t", row.names = FALSE, quote = FALSE)
write.table(annotations, "../outputs/tables/node_annotations.tsv", sep = "\t", row.names = FALSE, quote = FALSE)


# =============================================================================
# Network data preparation.
# =============================================================================

# Read the data without headers
data <- read_tsv(
  "../data/S5_Network_data.tsv",
  col_names = TRUE,
  show_col_types = FALSE
)

# Reorganize, rename, and recode the type column
data_KEs <- data |>
  select(1, 2, 3) |>
  rename(
    source_genesymbol = ke_up,
    target_genesymbol = ke_down,
    type = ke_adjacency
  ) |>
  mutate(
    type = recode(type,
                  "adjacent" = "activation",
                  "non-adjacent" = "inhibition")
  )


# Save the treated table
write.table(data_KEs, "../outputs/tables/data_KEs.tsv", sep = "\t", row.names = FALSE, quote = FALSE)

# =============================================================================
# Network creation.
# =============================================================================

## Table to network converter.
# In this section we will create the network, annotate with AOP-Wiki KE hyperlinks and other annotation from the annotation columns,
# and convert into CellDesigner SBML format.

# First, greate a GPML diagram (simple graphical representation)
tm_gpml <- minervar::network_to_gpml(data_KEs, 
                                     node_attributes = node_attributes,
                                     expansion_coefficient = 100
)

#tm_gpml <- minervar::network_to_gpml(my_data)
cat(tm_gpml, file = "../outputs/network/aop_network.gpml")

## Annotate AOP-Wiki KE links to the KEs on the network
# Read the GPML file
gpml_content <- readLines("../outputs/network/aop_network.gpml")

# Initialize a vector to store the updated GPML content
updated_gpml <- character(0)

# Iterate through the GPML content
for (line in gpml_content) {
  updated_gpml <- c(updated_gpml, line)
  
  # Check if the line contains a DataNode TextLabel
  if (grepl("<DataNode TextLabel=", line)) {
    # Find the matching name in the dataframe
    name <- str_match(line, 'TextLabel="(.*?)"')[,2]
    match_index <- which(annotations$name == name)
    
    # Add the annotation between <Comment> and </Comment> tags for the matching name
    if (length(match_index) > 0) {
      annotation <- annotations$annotation[match_index]
      updated_gpml <- c(updated_gpml, paste0("  <Comment>", annotation, "</Comment>"))
    }
  }
}

# Write the updated GPML content back to a file
writeLines(updated_gpml, "../outputs/network/aop_network.gpml")


tm_cd <- minervar::convert_format("../outputs/network/aop_network.gpml", "GPML", "CellDesigner_SBML")
cat(tm_cd, file = "../outputs/network/aop_network.xml")


# Directory where the .xml files are located (current working directory)
directory <- "../outputs/network/"

# List all .xml files in the directory
xml_files <- list.files(directory, pattern = "\\.xml$", full.names = TRUE)

# Loop through each .xml file and perform the replacement
for (file_path in xml_files) {
  # Read the contents of the file
  file_contents <- readLines(file_path, warn = FALSE)
  
  # Perform the replacements sequentially
  updated_contents <- file_contents |>
    gsub("POSITIVE_INFLUENCE", "REDUCED_PHYSICAL_STIMULATION", x = _) |>
    gsub("NEGATIVE_INFLUENCE", "UNKNOWN_REDUCED_PHYSICAL_STIMULATION", x = _) |>
    gsub("GENERIC", "GENE", x = _) |>
    gsub("Proteins", "Genes", x = _) |>
    gsub("protein", "gene", x = _) |>
    gsub("PROTEIN", "GENE", x = _) |>
    gsub(
      "<celldesigner:boxSize width=\"60.0\" height=\"30.0\"/>",
      "<celldesigner:boxSize width=\"240.0\" height=\"60.0\"/>",
      x = _
    ) |>
    gsub(
      "w=\"60.0\" h=\"30.0\"",
      "w=\"240.0\" h=\"60.0\"",
      x = _
    )
  
  
  # Write the updated contents back to the file
  writeLines(updated_contents, file_path)
  
  cat("Updated file:", file_path, "\n")
}

# =============================================================================
