# Supplementary material for: Cardiotoxicity adverse outcome pathway network: towards mechanistic and quantitative modelling
Source: Front Toxicol. 2026 May 18;8:1781536. doi: 10.3389/ftox.2026.1781536 (PMC13224945; doi:10.3389/ftox.2026.1781536)
Supplement: Supplementary file 1 [file Supplementaryfile1.zip › Supplementary_files/scripts/03_overlays.R]

# =============================================================================
# Project: Cardiotoxicity AOP Network
# Date: 2025-09-26
# Contact: lcladeira[at]uliege.be
# =============================================================================

### Load the 'minervar' package
#devtools::install_git(url = "https://gitlab.lcsb.uni.lu/minerva/minervar")

# Load libraries
library(data.table)
library(stringr)
library(dplyr)
library(xml2)
library(httr)
library(magrittr)
library(tidyverse)
library(purrr)
library(minervar)

# =============================================================================

### Get the contents of the Cardiotox AOP network
aop <- minervar::get_map_components("https://ontox.elixir-luxembourg.org/minerva/api/", project_id = "cardiotox_aop")

# Access data
map_elements <- aop$map_elements$`717`

# Create the dataframe
map_elements <- data.frame(
  name = unlist(map_elements$name),
  id = unlist(map_elements$id)
)

# Access the correct part of the data structure
map_reactions <- aop$map_reactions$`717`

map_reactions <- map_reactions[, c("reactionId", "products", "reactants")]

# Function to extract aliasId from a list
extract_aliasId <- function(cell) {
  if (is.list(cell) && "aliasId" %in% names(cell)) {
    return(cell$aliasId)
  } else {
    return(NA)
  }
}

# Apply the function to products and reactants columns
map_reactions$products <- sapply(map_reactions$products, extract_aliasId)
map_reactions$reactants <- sapply(map_reactions$reactants, extract_aliasId)

# First, ensure map_elements is a data frame and has 'id' and 'name' columns
if (!is.data.frame(map_elements) || !all(c("id", "name") %in% names(map_elements))) {
  stop("map_elements should be a data frame with 'id' and 'name' columns")
}

# Create a lookup function
lookup_name <- function(id) {
  name <- map_elements$name[map_elements$id == id]
  if (length(name) == 0) return(NA)
  return(name[1])
}

# Create new columns
map_reactions$reactant_name <- sapply(map_reactions$reactants, lookup_name)
map_reactions$product_name <- sapply(map_reactions$products, lookup_name)

# Reorder columns to keep related information together
map_reactions <- map_reactions[, c("reactionId", "reactants", "reactant_name", "products", "product_name")]

# Replace any double spaces with single spaces in the map_reactions dataframe
map_reactions$reactant_name <- gsub("\\s{2,}", " ", map_reactions$reactant_name)
map_reactions$product_name <- gsub("\\s{2,}", " ", map_reactions$product_name)
map_reactions$reactant_name <- gsub("\\s*/\\s*", "/", map_reactions$reactant_name)
map_reactions$product_name  <- gsub("\\s*/\\s*", "/", map_reactions$product_name)

# Save the dataframe as a CSV file
#write.csv(map_reactions, "map_reactions.csv", row.names = FALSE)

# Load the evidence and quantitative understanding data for each KER
data <- read_tsv("../data/S5_Network_data.tsv", col_names = TRUE, show_col_types = FALSE)
data[is.na(data)] <- "Not Specified"
data$evidence[data$evidence == "Strong"] <- "High"

# Organize the data
data <- data[ , -3]
data <- data[, c("ke_up", "ke_down", "evidence", "quantitative_understanding")]

WoE <- data[, c("ke_up", "ke_down", "quantitative_understanding")]
evidence <- data[, c("ke_up", "ke_down", "evidence")]

# Remove rows where any of the specified columns are empty, if any
WoE <- WoE[
  !( 
    WoE$WoE == ""), 
]

# Now lets annotate 
# Ensure the data types are compatible
WoE$ke_up <- as.character(WoE$ke_up)
WoE$ke_down <- as.character(WoE$ke_down)
map_reactions$reactant_name <- as.character(map_reactions$reactant_name)
map_reactions$product_name <- as.character(map_reactions$product_name)

# Create a new column 'reactionId' in WoE
WoE$reactionId <- NA

# Use left_join to populate the reactionId column
library(dplyr)
WoE <- WoE %>%
  left_join(map_reactions, by = c("ke_up" = "reactant_name", "ke_down" = "product_name")) %>%
  mutate(reactionId = reactionId.y)

WoE <- WoE[WoE$ke_up != WoE$ke_down, ]

# Filter WoE to contain only the WoE and reactionId columns
WoE <- WoE[, c("quantitative_understanding", "reactionId")]

# Print the unique values in the WoE column
print(unique(WoE$quantitative_understanding))

# Create a new column 'color' in WoE
WoE$color <- NA

# Populate the 'color' column based on the values in the 'WoE' column
WoE$color[WoE$quantitative_understanding == "High"]           <- "#023047"
WoE$color[WoE$quantitative_understanding == "Moderate"]       <- "#219ebc"
WoE$color[WoE$quantitative_understanding == "Low"]            <- "#8ecae6"
WoE$color[WoE$quantitative_understanding == "Not Specified"]  <- "#e5e6e4"

# NAs were assigned as Not Specified. 

# Rename the columns
names(WoE) <- c("description", "element_identifier", "color")

# Reorder the columns
WoE <- WoE[, c(2, 3, 1)]

# Add header lines before the table data
header_qUnd <- c(
  "# VERSION=1.0",
  "# NAME=Quantitative Understanding Levels",
  "# DESCRIPTION= Dark blue = High; Blue = Moderate; Light blue = Low; Grey = Not Specified; reactions without overlay = no data."
)

if (!dir.exists("../outputs/overlays")) dir.create("../outputs/overlays", recursive = TRUE)

# Include the header lines to the file
cat(header_qUnd, file = "../outputs/overlays/qUnd_data.txt", sep = "\n")

# Save the WoE dataframe as a text file without quotes, appending it to the file
write.table(WoE, file = "../outputs/overlays/qUnd_data.txt", row.names = FALSE, col.names = TRUE, sep = "\t", quote = FALSE, append = TRUE)

# =============================================================================

# Now we prepare the overlay for the evidence levels

evidence <- data[, c("ke_up", "ke_down", "evidence")]

# Annotate 
# Ensure the data types are compatible
evidence$ke_up   <- as.character(evidence$ke_up)
evidence$ke_down <- as.character(evidence$ke_down)
map_reactions$reactant_name <- as.character(map_reactions$reactant_name)
map_reactions$product_name  <- as.character(map_reactions$product_name)

# Create a new column 'reactionId' in evidence
evidence$reactionId <- NA

# Join evidence with map_reactions to annotate reactionId
library(dplyr)
evidence <- evidence %>%
  left_join(map_reactions, by = c("ke_up" = "reactant_name", 
                                  "ke_down" = "product_name")) %>%
  mutate(reactionId = reactionId.y)

# Remove rows where ke_up == ke_down
evidence <- evidence[evidence$ke_up != evidence$ke_down, ]

# Keep only the relevant columns
evidence <- evidence[, c("evidence", "reactionId")]

# Print unique values in evidence
print(unique(evidence$evidence))

# Add color column
evidence$color <- NA
evidence$color[evidence$evidence == "High"]           <- "#440000"  
evidence$color[evidence$evidence == "Moderate"]       <- "#ed1818"  
evidence$color[evidence$evidence == "Low"]            <- "#FFB6C1"  
evidence$color[evidence$evidence == "Not Specified"]  <- "#e5e6e4"  

# Rename columns
names(evidence) <- c("description", "element_identifier", "color")

# Reorder columns
evidence <- evidence[, c(2, 3, 1)]

# Header lines
header_evidence <- c(
  "# VERSION=1.0",
  "# NAME=Evidence Levels",
  "# DESCRIPTION= Dark red = High; Red = Moderate; Light red = Low; Grey = Not Specified; reactions without overlay = no data."
)

# Save to file
cat(header_evidence, file = "../outputs/overlays/evidence_data.txt", sep = "\n")
write.table(evidence, file = "../outputs/overlays/evidence_data.txt", row.names = FALSE, col.names = TRUE, 
            sep = "\t", quote = FALSE, append = TRUE)


# =============================================================================
