# Supplementary material for: Cardiotoxicity adverse outcome pathway network: towards mechanistic and quantitative modelling
Source: Front Toxicol. 2026 May 18;8:1781536. doi: 10.3389/ftox.2026.1781536 (PMC13224945; doi:10.3389/ftox.2026.1781536)
Supplement: Supplementary file 1 [file Supplementaryfile1.zip › Supplementary_files/scripts/04_methods_extractor.R]

# =============================================================================
# Project: Cardiotoxicity AOP Network
# Date: 2025-09-25
# Contact: lcladeira[at]uliege.be
# =============================================================================

# AOP-Wiki KE methods extractor
# Input:  aop-wiki-xml-2025-07-01.xml (AOP-Wiki XML dump)
# Input available at https://aopwiki.org/downloads/aop-wiki-xml-2025-07-01.gz
# Output: ke_methods.tsv with columns: ke_id; ke_name; methods

# Load required libraries
library(xml2)
library(dplyr)
library(stringr)
library(readr)
library(purrr)

# -----------------------------
# Helper for NA fallback
`%||%` <- function(x, y) if (is.na(x) || length(x) == 0) y else x

# -----------------------------
# Extract Key Event Mapping
# -----------------------------
extract_ke_mapping <- function(xml_file) {
  cat("Loading AOP-Wiki XML database...\n")
  aop_xml <- read_xml(xml_file)
  ns <- xml_ns(aop_xml)
  
  cat("Namespaces found:\n")
  print(ns)
  
  ke_nodes <- xml_find_all(aop_xml, "//d1:key-event", ns)
  cat("Found", length(ke_nodes), "key events in the database\n")
  
  # Extract KE metadata row-by-row
  mapping <- map_dfr(ke_nodes, function(ke_node) {
    guid <- xml_attr(ke_node, "id")
    name <- xml_text(xml_find_first(ke_node, "./d1:title", ns)) %||% "Unknown"
    short_name <- xml_text(xml_find_first(ke_node, "./d1:short-name", ns)) %||% "Unknown"
    source_id <- xml_text(xml_find_first(ke_node, "./d1:source-internal-id", ns)) %||% "Unknown"
    
    tibble(
      guid = guid,
      name = name,
      short_name = short_name,
      source_id = source_id
    )
  })
  
  # Extract numeric IDs from <key-event-reference>
  ke_refs <- xml_find_all(aop_xml, "//d1:key-event-reference", ns)
  ref_table <- tibble(
    guid = xml_attr(ke_refs, "id"),
    numeric_id = as.integer(xml_attr(ke_refs, "aop-wiki-id"))
  )
  
  # Merge numeric_id into mapping
  mapping <- left_join(mapping, ref_table, by = "guid") |>
    relocate(numeric_id, .after = guid)
  
  return(mapping)
}

# -----------------------------
# Extract KE Measurement Methods by GUID
# -----------------------------
extract_ke_methods_by_guid <- function(xml_file, ke_guids) {
  aop_xml <- read_xml(xml_file)
  ns <- xml_ns(aop_xml)
  
  results <- tibble(
    guid = character(),
    numeric_id = integer(),
    ke_name = character(),
    ke_short_name = character(),
    methods = character()
  )
  
  cat("Extracting measurement methods for", length(ke_guids), "KEs...\n")
  
  for (guid in ke_guids) {
    ke_node <- xml_find_first(aop_xml, sprintf("//d1:key-event[@id='%s']", guid), ns)
    
    if (!is.na(ke_node)) {
      ke_name <- xml_text(xml_find_first(ke_node, "./d1:title", ns)) %||% "Unknown"
      ke_short_name <- xml_text(xml_find_first(ke_node, "./d1:short-name", ns)) %||% "Unknown"
      
      methods_node <- xml_find_first(ke_node, "./d1:measurement-methodology", ns)
      methods_text <- if (!is.na(methods_node)) {
        xml_text(methods_node) |>
          str_replace_all("\\s+", " ") |>
          str_trim()
      } else {
        "Not specified"
      }
      
      results <- add_row(
        results,
        guid = guid,
        numeric_id = NA_integer_,  # placeholder; will be joined later
        ke_name = ke_name,
        ke_short_name = ke_short_name,
        methods = methods_text
      )
      
      cat("Processed:", guid, "-", ke_short_name, "\n")
    } else {
      results <- add_row(
        results,
        guid = guid,
        numeric_id = NA_integer_,
        ke_name = "Not found",
        ke_short_name = "Not found",
        methods = "Not found in database"
      )
    }
  }
  
  return(results)
}

# -----------------------------
# Extract KE Methods by Numeric ID
# -----------------------------
extract_ke_methods_by_numeric_id <- function(xml_file, numeric_ids, ke_mapping) {
  guids_to_extract <- ke_mapping$guid[ke_mapping$numeric_id %in% numeric_ids]
  
  if (length(guids_to_extract) == 0) {
    cat("No GUIDs found for the requested numeric IDs\n")
    return(tibble())
  }
  
  results <- extract_ke_methods_by_guid(xml_file, guids_to_extract)
  
  # Join numeric_id back from mapping
  results <- left_join(
    results,
    ke_mapping[, c("guid", "numeric_id")],
    by = "guid",
    suffix = c("", ".from_mapping")
  ) |>
    mutate(numeric_id = coalesce(numeric_id, numeric_id.from_mapping)) |>
    select(-numeric_id.from_mapping)
  
  return(results)
}

# -----------------------------
# Main Execution
# -----------------------------
xml_file_path <- "../data/aop-wiki-xml-2025-07-01.xml"

ke_mapping <- extract_ke_mapping(xml_file_path)

cat("\nKE Mapping Summary:\n")
print(head(ke_mapping))
cat("\nTotal KEs found:", nrow(ke_mapping), "\n")
cat("KEs with numeric IDs:", sum(!is.na(ke_mapping$numeric_id)), "\n")

requested_ids <- c(
  10, 12, 18, 39, 40, 55, 105, 110, 151, 177, 317, 351, 360, 444, 445, 559,
  584, 585, 590, 591, 877, 944, 945, 947, 948, 1096, 1097, 1098, 1102, 1103,
  1104, 1105, 1106, 1115, 1198, 1269, 1392, 1443, 1500, 1529, 1530, 1531,
  1532, 1533, 1535, 1536, 1537, 1703, 1913, 1918, 1924, 1925, 1929, 1961,
  1962, 1963, 1964, 2000, 2001, 2002, 2003, 2004, 2020, 2021, 2084, 2099,
  2100, 2215
)

existing_ids <- ke_mapping$numeric_id[ke_mapping$numeric_id %in% requested_ids]
missing_ids <- setdiff(requested_ids, existing_ids)

cat("\nRequested IDs found in database:", length(existing_ids), "/", length(requested_ids), "\n")
if (length(existing_ids) > 0) {
  cat("\n✅ Found IDs:\n")
  print(sort(existing_ids))
}
if (length(missing_ids) > 0) {
  cat("\n❌ Missing IDs:\n")
  print(sort(missing_ids))
}

write_tsv(ke_mapping, "../outputs/tables/ke_full_mapping.tsv")

if (length(existing_ids) > 0) {
  ke_methods_data <- extract_ke_methods_by_numeric_id(xml_file_path, existing_ids, ke_mapping)
  
  if (nrow(ke_methods_data) > 0) {
    output_file <- "../outputs/tables/ke_measurement_methods.tsv"
    write_tsv(ke_methods_data, output_file)
    
    cat("\n✅ Extraction complete! Results saved to:", output_file, "\n")
    cat("Total KEs processed:", nrow(ke_methods_data), "\n")
    
    cat("\n📌 Sample of Extracted Methods:\n")
    print(head(ke_methods_data))
    
    missing_methods <- sum(ke_methods_data$methods %in% c("Not specified", "Not found in database"))
    cat("\nNumber of KEs with missing measurement methods:", missing_methods, "\n")
    
    # Final: Load TSV to verify
    loaded_methods <- read_tsv(output_file, show_col_types = FALSE)
    cat("\n🔄 Loaded saved TSV file:\n")
    print(head(loaded_methods))
  } else {
    cat("\nNo KE methods extracted.\n")
  }
}

# =============================================================================
